# Supplementary material for: Cross-disorder comparative analysis of comorbid conditions reveals novel autism candidate genes
Source: BMC Genomics. 2017 Apr 20;18:315. doi: 10.1186/s12864-017-3667-9 (PMC5399393; doi:10.1186/s12864-017-3667-9)
Supplement: Supplementary file 3 — Complete list of comorbid conditions to autism. Autism sibling disorders are highlighted in blue. (XLSX 16 kb) [file 12864_2017_3667_MOESM3_ESM.xlsx]

## Sheet: Sheet1
Table S2. Complete list of comorbid conditions to autism. Autism sibling disorders are highlighted in blue.
Comorbid Disorders	ICD-9 code	ICD-9 reference	Mesh Term
Agoraphobia	300.22	Agoraphobia without mention of panic attacks	Agoraphobia
	300.23	Social Phobia	Phobic Disorders
Anxiety Disorder	300.02	Generalized anxiety disorder	Anxiety Disorders
Attention Deficit Hyperactivity Disorder	314.01	Attention deficit disorder with hyperactivity	Attention Deficit Disorder with Hyperactivity
Autistic Disorder	299.00, 299.01, 299.10, 299.11, 299.80, 299.81, 299.90, 299.91	Autistic disorder, current or active state; Autistic disorder, residual state; Childhood disintegrative disorder, current or active state; Childhood disintegrative disorder, residual state; Other specified pervasive developmental disorders, current or active state; Other specified pervasive developmental disorders, residual state; Unspecified pervasive developmental disorder, current or active st…	Autism Spectrum Disorder; Autistic Disorder
Autoimmune Disorders	695.4	Lupus erythematosus	Lupus Erythematosus, Discoid
	714.30, 714.31, 714.32, 714.33	Polyarticular juvenile rheumatoid arthritis, chronic or unspecified; Polyarticular juvenile rheumatoid arthritis, acute; Pauciarticular juvenile rheumatoid arthritis; Monoarticular juvenile rheumatoid arthritis	Arthritis, Juvenile Rheumatoid
	714.0	Rheumatoid arthritis	Arthritis, Rheumatoid
	279.4	Autoimmune disease not elsewhere classified	Autoimmune Diseases; Autoimmune Diseases of the nervous System
	710.3	Dermatomyositis	Dermatomyositis
	714.1	Felty's syndrome	Felty Syndrome; Felty's Syndrome
	729.0	Rheumatism, unspecified and fibrositis	Fibromyalgia
	710.0	Systemic lupus erythematosus	Lupus Erythematosus, Systemic
	725	Polymyalgia rheumatica	Polymyalgia Rheumatica
	710.4	Polymyositis	Polymyositis
	710.1	Systemic sclerosis	Scleroderma, Systemic
	720.0	Ankylosing spondylitis	Spondylitis, Ankylosing
Bipolar Spectrum Disorders	296.8	Bipolar disorder	Bipolar Disorder
	301.13	Cyclothymic Disorder	Cyclothymic Disorder
Bowel Disorder Non IBD	541	Appendicitis, unqualified	Appendicitis
	530.85	Barrett Esophagus	Barrett Esophagus
	530.10	Esophagitis, unspecified	Esophagitis
	530.11	Reflux Esophagitis	Esophagitis, peptic
	535.50	Unspecified gastritis and gastroduodenitis without mention of hemorrhage	Gastritis
	535.10	Atrophic gastritis without mention of hemorrhage	Gastritis, Atrophic
	535.40	Other specified gastritis without mention of hemorrhage	Gastritis, hypertrophic
	530.81	Esophageal Reflux	Gastroesophageal Reflux
	560.9	Unspecified intestinal obstruction	Intestinal Obstruction
	560.0	Intussusception	Intussusception
	V12.71	Personal History of Peptic Ulcer Disease	Peptic ulcer
	567.9	Unspecified peritonitis	Peritonitis
	569.1	Rectal prolapse	Rectal prolapse
	531.90	Gastric ulcer unspecified as acute or chronic without mention of hemorrhage or perforation without mention of obstruction	Stomach Ulcer
	530.84	Tracheoesophageal fistula	Tracheoesophageal fistula
	564.1	Irritable Bowel Syndrome	Irritable Bowel Syndrome
	564	Functional digestive disorders not elsewhere classified	Short Bowel Syndrome
CNS Cranial Anomalies	742.9	Unspecified congenital anomaly of brain, spinal cord, and nervous system	Intracranial Arteriovenous Malformations
	740.0	Anencephalus	Anencephaly
	743.00	Clinical anophthalmos, unspecified	Anophthalmos
	749.10	Cleft lip, unspecified	Cleft Lip
	743.52	Fundus coloboma	Coloboma
	742.0	Encephalocele	Encephalocele
	743.20	Buphthalmos, unspecified	Hydrophthalmos, Glaucoma
	742.1	Microcephalus	Microcephaly
	743.10	Microphthalmos, unspecified	Microphthalmos
	741.90	Spina bifida without mention of hydrocephalus, unspecified region	Spina Bifida Cystica; Spina Bifida Occulta
Communication Deficits	315.3	Developmental speech or language disorder	Communication Disorders
Conduct Disorder	312	Disturbance of conduct not elsewhere classified	Conduct Disorder
Depressive Disorder	296.3	Major depressive disorder recurrent episode	Depressive Disorder
Developmental Coordination Disorder	315.4	Developmental coordination disorder	Motor Skills Disorders; Developmental Disabilities
Diabetes Mellitus Type I	250.91	Diabetes with unspecified complication, type I [juvenile type], not stated as uncontrolled	Diabetes Complications
	250.01, 250.03	Diabetes mellitus without mention of complication, type I [juvenile type] not stated as uncontrolled; Diabetes mellitus without mention of complication, type I [juvenile type], uncontrolled	Diabetes Mellitus, Type 1
	250.11, 250.13	Diabetes with ketoacidosis, type I [juvenile type] not stated as uncontrolled; Diabetes with ketoacidosis, type I [juvenile type], uncontrolled	Diabetic Ketoacidosis
	250.41, 250.43	Diabetes with renal manifestations, type I [juvenile type], not stated as uncontrolled; Diabetes with renal manifestations, type I [juvenile type], uncontrolled	Diabetic Nephropathies
	250.61, 250.63	Diabetes with neurological manifestations, type I [juvenile type], not stated as uncontrolled; Diabetes with neurological manifestations, type I [juvenile type], uncontrolled	Diabetic Neuropathies
	250.51, 250.53	Diabetes with ophthalmic manifestations, type I [juvenile type], not stated as uncontrolled; Diabetes with ophthalmic manifestations, type I [juvenile type], uncontrolled	Diabetic Retinopathy; Wolfram Syndrome
Down Syndrome	758.0	Down's syndrome	Down Syndrome
Encopresis	307.7	Encopresis	Encopresis
Enuresis	307.6	Enuresis	Enuresis; Nocturnal Enuresis
Epilepsy	345.10	Generalized convulsive epilepsy, without mention of intractable epilepsy	Epilepsies, Myoclonic; Myoclonic Epilepsy
	345.50, 345.51	Localization-related (focal) (partial) epilepsy and epileptic syndromes with simple partial seizures without mention of intractable epilepsy; Localization-related (focal) (partial) epilepsy and epileptic syndromes with simple partial seizures, with intractable epilepsy	Epilepsies, Partial
	345.90	Epilepsy unspecified without mention of intractable epilepsy	Epilepsy
	345.00, 345.2	Generalized nonconvulsive epilepsy, without mention of intractable epilepsy; Petit mal status	Epilepsy, Absence
	345.80, 345.90	Other forms of epilepsy and recurrent seizures without mention of intractable epilepsy; Epilepsy, unspecified, without mention of intractable epilepsy	Epilepsy, Benign Neonatal
	345.40, 345.41	Localization-related (focal) (partial) epilepsy and epileptic syndromes with complex partial seizures without mention of intractable epilepsy; Localization-related (focal) (partial) epilepsy and epileptic syndromes with complex partial seizures, with intractable epilepsy	Epilepsy, Complex Partial
	345.80	Other forms of epilepsy and recurrent seizures without mention of intractable epilepsy	Epilepsy, Frontal Lobe
	345.00, 345.01, 345.10, 345.11, 345.90	Generalized nonconvulsive epilepsy, without mention of intractable epilepsy; Generalized nonconvulsive epilepsy, with intractable epilepsy; Generalized convulsive epilepsy, without mention of intractable epilepsy; Generalized convulsive epilepsy, with intractable epilepsy; Epilepsy, unspecified, without mention of intractable epilepsy	Epilepsy, Generalized
	345.10	Generalized convulsive epilepsy, without mention of intractable epilepsy	Epilepsy, Reflex
	345.80	Other forms of epilepsy and recurrent seizures without mention of intractable epilepsy	Epilepsy, Rolandic
	345.40	Localization-related (focal) (partial) epilepsy and epileptic syndromes with complex partial seizures, without mention of intractable epilepsy	Epilepsy, Temporal Lobe
	345.10, 345.3	Generalized convulsive epilepsy, without mention of intractable epilepsy; Grand Mal Status	Epilepsy, Tonic-Clonic
	345.10	Generalized convulsive epilepsy, without mention of intractable epilepsy	Myoclonic Epilepsies, Progressive; Lafora Disease
	345.8, 345.90	Other forms of epilepsy and recurrent seizures; Epilepsy, unspecified, without mention of intractable epilepsy	Landau-Kleffner Syndrome
	345.10	Generalized convulsive epilepsy, without mention of intractable epilepsy	MERRF Syndrome
	345.10, 345.11	Generalized convulsive epilepsy, without mention of intractable epilepsy; Generalized convulsive epilepsy, with intractable epilepsy	Myoclonic Epilepsy, Juvenile
	345.60, 345.61	Infantile spasms without mention of intractable epilepsy; Infantile spasms, with intractable epilepsy	Spasms, Infantile
	345.2, 345.3, 345.80	Petit mal status; Grand mal status; Other forms of epilepsy and recurrent seizures without mention of intractable epilepsy	Status Epilepticus
Fragile X Syndrome	759.83	Fragile X syndrome	Fragile X Syndrome
Imflammatory Bowel Disease	556.8, 556.9	Other ulcerative colitis; Ulcerative colitis, unspecified	Colitis, Ulcerative
	555, 556	Regional Enteritis; Ulcerative Enterocolitis	Inflammatory Bowel Diseases
	555.9	Regional enteritis of unspecified site	Crohn Disease
Immune Disorders	279.0, 279.1, 279.2, 279.3, 279.8, 279.9	Deficiency of humoral immunity; Deficiency of cell-mediated immunity; Combined immunity deficiency; Unspecified immunity deficiency; Other specified disorders involving the immune mechanism; Unspecified disorder of immune mechanism;	Immune Complex Diseases; Immune System Diseases
	995.90	Systemic inflammatory response syndrome, unspecified	Immune Reconstitution Inflammatory Syndrome
Intellectual Disability	317, 318, 319	Mild intellectual disabilities; Other specified intellectual disabilities; Unspecified intellectual disabilities	Intellectual Disability; Mental Retardation
Learning Disorders	315	Specific delays in development	Learning Disorders
Muscular Dystrophy	359.0	Congenital hereditary muscular dystrophy	Muscular Dystrophies
	359.1	Hereditary progressive muscular dystrophy	Muscular Dystrophies, Limb-Girdle
	359.1	Hereditary progressive muscular dystrophy	Muscular Dystrophy, Emery-Dreifuss
	359.1	Hereditary progressive muscular dystrophy	Muscular Dystrophy, Facioscapulohumeral
	359.1	Hereditary progressive muscular dystrophy	Muscular Dystrophy, Duchenne
	359.21	Myotonic muscular dystrophy	Myotonic Dystrophy
Obsessive Compulsive Disorder	300.3	Obsessive-compulsive disorders	Obsessive-Compulsive Disorder
Panic Disorder	300.01	Panic disorder without agoraphobia	Panic Disorder
Schizophrenia	295.90	Unspecified schizophrenia, unspecified	Schizophrenia
	295.20	Catatonic type schizophrenia, unspecified	Schizophrenia, Catatonic
	295.10	Disorganized type schizophrenia, unspecified	Schizophrenia, Disorganized
	295.30	Paranoid type schizophrenia, unspecified	Schizophrenia, Paranoid
	298.9	Unspecified psychosis	Psychotic Disorders
Sensory Problems	356.8, 356.9	Other specified idiopathic peripheral neuropathy; Unspecified hereditary and idiopathic peripheral neuropathy	Hereditary Sensory and Autonomic Neuropathies
	356.8, 356.9	Other specified idiopathic peripheral neuropathy; Unspecified hereditary and idiopathic peripheral neuropathy	Hereditary Sensory and Motor Neuropathy
Simple Phobia	307.40	Other isolated or specific phobias	Phobic Disorders; Phobia, Simple
Sleep Disorders	327.2	Nonorganic sleep disorder, unspecified	Sleep Apnea Syndromes; Sleep Apnea
	307.41, 307.42, 307.43, 307.44	Transient disorder of initiating or maintaining sleep; Persistent disorder of initiating or maintaining sleep; Transient disorder of initiating or maintaining wakefulness; Persistent disorder of initiating or maintaining wakefulness	Sleep Initiation and Maintenance Disorders
	307.46, 307.47	Sleep arousal disorder; Other dysfunctions of sleep stages or arousal from sleep	Sleep Arousal Disorders
	307.40, 307.48, 307.49	Nonorganic sleep disorder, unspecified; Repetitive intrusions of sleep; Other specific disorders of sleep of nonorganic origin	Sleep Disorders
	307.45	Circadian rhythm sleep disorder of nonorganic origin	Sleep Disorders, Circadian Rhythm
Tic Disorders	307.20	Tic disorder, unspecified	Tic Disorders
Tourette Syndrome	307.23	Tourette's disorder	Tourette Syndrome
Tuberous Sclerosis	759.5	Tuberous sclerosis	Tuberous Sclerosis
