# Supplementary material for: Cross-disorder comparative analysis of comorbid conditions reveals novel autism candidate genes
Source: BMC Genomics. 2017 Apr 20;18:315. doi: 10.1186/s12864-017-3667-9 (PMC5399393; doi:10.1186/s12864-017-3667-9)
Supplement: Supplementary file 4 — Total number of genes of each comorbid condition utilized for this study. Highlighted in blue are ASD sibling disorders. (XLSX 135 kb) [file 12864_2017_3667_MOESM4_ESM.xlsx]

## Sheet: Sheet1
Agoraphobia	Anxiety Disorder	Attention Deficit Hyperactivity Disorder	Autistic Disorder	Autoimmune Disorders	Bipolar Spectrum Disorders	Bowel Disorder non IBD	CNS/Cranial anomalies	Communication Deficits	Conduct Disorder	Depressive Disorder	Developmental Coordination Disorder	Diabetes Mellitus Type 1	Down Syndrome	Encopresis	Enuresis	Epilepsy	Fragile X Syndrome	Imflammatory Bowel Disease	Immune Disorders	Intellectual Disabilities	Learning Disorders	Muscular Dystrophy	Obsessive Compulsive Disorder	Panic Disorder	Schizophrenia	Sensory Problems	Simple Phobia	Sleep Disorders	Tic Disorders	Tourette Syndrome	Tuberous Sclerosis
ACCN2	AANAT	A2BP1	A15	A2BP1	A2BP1	ABCB1	ABCA1	ABCC13	ACP1	AANAT	ABCC1	A25	ABCA7	ASL	AVP	AAT	ACKR2	ABCB1	ABCC8	ABCA7	ABCC13	ACE	AANAT	AANAT	SEPT5	ABCC4	ADRB1	A2BP1	ACP1	A2BP1	ABCB1
ACE	AAT	AANAT	AADAT	A2M	AANAT	ABCC2	ABCA4	ACOT13	ADAM10	AAT	ABCC6	A2M	ADA	CCR6	AQP2	ABAT	ADO	ABCC3	ABLIM1	ABCB1	ACOT13	AGTR1	AAT	AAT	A2BP1	ABCF2	AR	AANAT	ADRA2A	ACOX3	ABCC1
ADORA2A	ABCB1	AAT	AANAT	ABCA7	ABCA13	ABCG2	ABCB1	ADAP2	ADORA2A	ABCB1	ADH1B	ABCA1	ADAM10	CD47	GZ	ABCA13	ADRBK1	ABCC4	ACE	ABCC2	ADAP2	AMPD1	ABCB1	ABCB1	AANAT	ABLIM1	BDNF	AAT	APP	ACP1	ABL1
BDNF	ABI3BP	ABCA13	ABAT	ABCB1	ABCB1	ABL1	ABCC1	ADRA2A	ADRA2A	ABCB4	ADRB2	ABCA4	ADAM17	CRP	PSMB7	ABCA7	AFF1	ABCC5	ACTN4	ABCD1	ADRA2A	ANO5	ACHE	ACCN1	ABAT	ABP1	CAMKK2	ABAT	BDNF	ACVR1	ABO
CAMKK2	ACCN2	ABCB1	ABCA13	ABCC1	ABCB4	ABO	ABCC4	ANKK1	ADRA2B	ABCB6	AKR1C2	ABCB1	ADAMTS13	CXCL1		ABCB1	AFF2	ABCF2	ADAD1	ABCD2	AKR1C2	APTX	ACTN2	ACCN2	ABCA1	ACADM	CNTNAP2	ABCA1	BTBD9	ADIPOQ	ACCN1
CCL2	ACE	ABO	ABCA7	ABCC2	ABI3BP	ACE	ABCC5	APOC1	ADRA2C	ABCC1	APOE	ABCC8	AFP	CXCL8		ABCB4	AGO1	ABCG2	ADAM1	ABCD3	APOE	AQP4	ADA	ACE	ABCA13	ACADS	CNTP2	ABCA13	CDH2	ADRA2A	AKAP4
COMT	ACHE	ACP1	ABCB1	ABCC3	ABLIM1	ADH1B	ABCC6	APOE	ADRB1	ABCG1	ARX	ABCG2	AIRE	DDIT3		ABCB6	AKR1C2	ABLIM1	ADAM33	ABCD4	APP	AR	ADCYAP1	ACHE	ABCA7	ADAM17	COMT	ABCA7	CNR1	AKAP1	AKT1
CREM	ACTN2	ADA	ACCN1	ABCC4	ACAP2	ADIPOR2	ABO	AR	AKR1C4	ABI3BP	AUTS5	ABL1	AKR1A1	EDNRB		ABCC1	AKT1	ABO	ADAMTS9	ACSL4	ARID1B	ATN1	ADCYAP1R1	ACTN2	ABCB1	ADAM33	DRD2	ABCB1	COL8A1	AKAP6	AMACR
CSF2	ADA	ADCY1	ACY1	ABCF1	ACCN1	ADRB2	ACE	ARID1B	ALB	ABLIM1	BRAF	ABL2	AKR7A2	EGF		ABCC2	AMH	ABP1	ADD1	ACY1	ATAD5	ATP2A1	ADORA2A	ADA	ABCB4	ADRA2A	DRD4	ABCB4	COMT	ALOX15B	AMER1
CTNND2	ADCY8	ADH1B	ADA	ABCG2	ACE	AGT	ACTN1	ARNT2	ANPEP	ACCN2	CBS	ABLIM1	ALDH18A1	EREG		ABCC5	APC	ACADM	ADD2	ADA	ATP2C2	ATP2A2	ADORA2B	ADCYAP1	ABCC1	AGER	ESR1	ABCC1	DAOA	ALOX5	APC
DBI	ADCYAP1	ADHD1	ADAMTS18	ABLIM1	ACHE	AGTR1	ADAM17	ASPM	APOE	ACE	CCR2	ABO	APOE	FABP2		ABCC6	APOE	ACADS	ADORA2A	ADRB2	BDNF	ATP2A3	ADORA3	ADCYAP1R1	ABCC6	AGMAT	ESR2	ABCC6	DBH	APBA3	ARHGAP4
DRD2	ADCYAP1R1	ADRA1A	ADARB1	ABO	ACSM1	AGTR2	ADCY4	ATAD5	AR	ACSL4	CCR5	ACAA1	APP	FMO3		ABCG1	APP	ACE	AGPAT1	AFF2	BRAF	ATP2B1	ADRA1A	ADH1B	ACACA	AGR2	GAD1	ABCC9	DJC13	APBB2	ARNT
DRD4	ADH1B	ADRA1B	ADCY1	ACADS	ACTN2	AICDA	ADH1A	ATP2C2	ARHGAP15	ACSS3	CDKL5	ACACA	ARHGAP4	FOS		ABCG2	AR	ACP1	AGRP	AHI1	C14orf64	ATP2B2	ADRA1B	ADORA1	ACACB	AGT	GRPR	ACACA	DLGAP3	APP	ASCL1
FMN1	ADM	ADRA2A	ADCY5	ACAN	ADA	AKT1	ADH1B	ATP7B	BDNF	ADA	CHD7	ACACB	ARSA	FOXP3		ABI3BP	ARC	ACTB	AGT	AHSG	C17orf42	ATP2B3	ADRA1D	ADORA2A	ACADSB	AHR	HTR1A	ACACB	DNAJC13	ASB13	ATF4
GABRB1	ADORA2A	ADRA2B	ADH1A	ACE	ADAD1	AKT2	ADH1C	ATXN8OS	BUB1	ADAMTS16	CHRM2	ACAT1	AVSD1	FUT1		ABLIM1	ARMCX2	ADA	AGTR1	AKAP5	C2orf3	ATP2B4	ADRA2A	ADORA2B	ACAN	AIF1	MAOA	ACADSB	DRD1	AUTS2	ATP1B2
GAD1	ADORA2B	ADRA2C	ADH1B	ACP1	ADAM10	ALDH1A2	ADH4	AUTS5	C1QTNF7	ADCY1	CLIC2	ACE	BACE1	HADHA		ACADM	ARSA	ADAD1	AMD1	AKR1C2	CACNA1C	ATP2C1	ADRB1	ADORA3	ACE	AIM1	MED12	ACAN	DRD2	BCL2L14	BAD
GAD2	ADORA3	ADRB1	ADH1C	ACTN3	ADAMTS16	ALDH2	ADH5	AVPR1A	CAMK2A	ADCY2	COMT	ACE2	BACE2	HIF1A		ACCN1	ARX	ADAM17	ANXA11	ALDH18A1	CDK11A	ATP2C2	ADRB2	ADRA1A	ACHE	AKR1C1	NPY	ACCN1	DRD3	BDNF	BMP4
GLO1	ADRA1A	ADRB2	ADH4	ACTN4	ADCY2	APAF1	ADRA1A	BCL2	CCK	ADCY3	CYFIP1	ACP1	BACH1	HSPA5		ACCN2	ASAH1	ADAM33	APEX1	ALG13	CDK11B	ATXN1	ADRBK2	ADRA1B	ACLY	ALOX5	P2RX4	ACE	DRD4	BHLHE40	C2
GPX1	ADRA1B	AGRP	ADH5	ACVRL1	ADCY3	APC	ADRA2A	BDNF	CD4	ADCY4	DRD2	ACTA2	BDNF	HTT		ACE	ATL1	ADAMDEC1	APOA4	ANKH	CMIP	ATXN3	AGT	ADRA1D	ACSL4	ALPL	P2RX7	ACHE	FGF10	BHLHE41	C3
GRPR	ADRA1D	AGT	ADH6	ADA	ADCY8	APEX1	ADRA2B	BRAF	CD8A	ADCY5	DRD4	ACTN3	BHMT	IL10		ACP1	ATN1	ADCY9	APOA5	ANKRD11	CNTNAP2	ATXN8OS	AGTR1	ADRA2A	ACSL6	AMD1	RGS2	ACLY	GDNF	BTBD9	C7orf49
HTR1A	ADRA2A	ALDH2	ADH7	ADAD1	ADCY9	APLNR	ADRA2C	C14orf64	CHN1	ADCY6	EIF4A3	ACTN4	BIN1	IL17A		ACSL4	ATXN1	ADRA2A	APOM	AP1S2	CNTNAP5	CAPN3	AKAP9	ADRB1	ACSM1	AMIGO3	SLC6A2	ACOX3	GRIN2B	CACNB2	CA4
HTR1B	ADRA2B	ALDH3A1	ADK	ADAM17	ADCYAP1	AR	ADRB1	C17orf42	CHR2	ADCY7	EN2	ADA	BTG1	IL17D		ACSS3	ATXN3	ADRA2C	ARMC2	AP4B1	CNTP2	CAV3	ALDH5A1	ADRB2	ACTN2	AMT	SLC6A3	ACSL4	GSTP1	CADM1	CCL2
HTR2A	ADRA2C	ALDH5A1	ADNP	ADAMTS12	ADCYAP1R1	ASCC1	ADRB2	C2orf3	CHR3	ADCY8	EP300	ADAD1	C4B	IL1A		ADA	ATXN8OS	AGER	ARMS2	APBA2	CNTP5	CLCN1	APOE	ADRBK2	ACVR1	ANKRD55	SLC6A4	ACSM1	HCN1	CAMK4	CD34
IL6	ADRB1	ALK	ADORA2A	ADAMTS7	ADM	ATF2	ADRB3	C9orf72	CHR5	ADCY9	ESCO2	ADAM1	C5	IL2		ADAMTS16	BBS9	AGMAT	ASCC3	APOE	COL4A2	CNBP	ASTN1	AGT	ACVR1B	ANO6	TMEM132D	ACTN2	HCRTR2	CASP8	CD4
IL8	ADRB2	ANK3	ADORA3	ADIPOQ	ADORA2A	ATG16L1	AFAP1	CACNA1C	CHR7	ADCYAP1	F5	ADAM17	C9	IL4		ADCY1	BDNF	AGR2	ATG5	APP	COMT	COQ2	ASTN2	AGTR1	ADA	AOX1		ACVR1	HDC	CCK	CD44
MAOA	ADRBK2	ANXA7	ADRA1B	ADORA2A	ADORA2B	ATM	AGT	CD36	CHRM2	ADK	F7	ADAM33	CAT	IL6		ADCY2	BRCA1	AGT	ATP1A1	AR	CRLF3	CPT1A	ATP10A	AKAP9	ADAM15	APC13		ACVR1B	HLA-DRB1	CCND2	CD68
MAP2K5	AFG3L2	APAF1	ADRA2A	ADORA3	ADORA3	AURKA	AGTR1	CD38	CHRNA2	ADM	FGD1	ADAMTS13	CBL	IL8		ADCY4	BRCA2	AGTR2	ATXN2	ARHGAP11B	DAZAP1	CPT1B	ATXN1	AKR1C1	ADAM22	APEH		ADA	HTR1A	CCNG2	CDC42
NPSR1	AGT	APOE	ADRB2	ADRA1A	ADRA1A	B2M	AGTR2	CDK11A	CHRNA3	ADORA1	FGF9	ADAMTS9	CBR1	ITGB2		ADCY5	C2	AHR	B4GALNT1	ARHGEF6	DCDC2	CPT2	AUTS2	AKR1C2	ADAM28	APEX1		ADAM10	HTR1B	CCRL2	CHAF1A
NPY	AGTR1	AR	ADSL	ADRB1	ADRA1B	BACH2	AHCY	CDK11B	CHRNA5	ADORA2A	FMR1	ADD1	CBS	MT.CO2		ADCY6	C5	AIF1	BAT1	ARID1A	DGKI	DES	AVP	AKR1C3	ADAMTS1	APOB		ADAM15	HTR2A	CD14	CIITA
NPY1R	AKAP9	ARRB2	AFF2	ADRB2	ADRA1D	BAK1	AHR	CDKN2B_AS1	CHRNA7	ADRA1A	FOXP1	ADD2	CCDC6	MTTP		ADCY7	C7	AIM1	BDKRB1	ARID1B	DH5	DM1	AVPR1A	ALDH2	ADAMTS12	APOE		ADAM22	HTR2B	CDH2	CLN3
NPY2R	AKR1C1	ASMT	AFF4	ADRB3	ADRA2A	BARX1	AIP	CMIP	CHRNB4	ADRA2A	FOXP2	ADH1A	CD2AP	MUC2		ADCY8	CA2	AKR1C1	BDKRB2	ARID4A	DNAH5	DMD	AVPR2	ALDH5A1	ADAMTS16	ARFRP1		ADAM28	HTR2C	CHR7	COL5A1
NPY5R	AKR1C2	ASTN1	AGAP1	AFF1	ADRA2C	BAT3	AKAP2	CNTNAP2	CKAP2L	ADRA2C	GJB2	ADH1B	CD33	NOD2		ADCY9	CAV1	AKT2	BDNF	ARPP21	DOCK4	DMPK	BDKRB1	ANKRD20A1	ADAMTS4	ARHGAP9		ADAM29	HTR3A	CHST2	CRTC1
OCA2	AKR1C3	ASTN2	AGBL4	AFF3	ADRB1	BAX	ALDH1A1	CNTNAP5	CNR1	ADRB1	GJB6	ADIPOQ	CD55	OCA2		ADH1A	CCDC6	ALOX5	BEND3	ARSA	DPRXP4	DUX4	BDKRB2	ANO2	ADAMTSL3	ARID1B		ADAMTS1	IL10	CNR1	CRTC2
OGG1	ALDH2	ATP2B3	AGMO	AGER	ADRB2	BCL2	ALDH1L1	CNTP2	COBLL1	ADRB2	GRIN3A	ADIPOR1	CDKN2A	PAFAH1B1		ADH1B	CCT	ALPL	BID	ARX	DRD1	DYSF	BDNF	APOE	ADCY1	ARMC2		ADAMTS12	IL10RA	CNTNAP2	CTNNB1
P2RX4	ALDH5A1	ATP6V0C	AGRN	AGFG1	ADRBK2	BCL2L1	ALG9	CNTP5	COMT	ADRB3	GRM7	ADIPOR2	CFB	PMCH		ADH1C	CD82	AMD1	BMP2	ASPM	DYX1	ENO3	BTBD9	AR	ADCY2	ARMS2		ADAMTS16	IL12B	CNTP2	CYLD
P2RX7	ANK3	AUTS2	AGRP	AGPAT1	AGMAT	BDNF	ALX3	COL4A2	CRH	AFAP1L1	HBB	ADM	CHI3L1	RORC		ADH4	CDH1	AMIGO3	BMP4	ASTN2	DYX1C1	FAM82B	CAC1C	ASIC1	ADCY3	ARPC1A		ADAMTS4	IL1B	COL27A1	CYP27A1
RGS2	ANKRD20A1	AVPR1B	AGTR2	AGT	AGT	BGN	ALX4	COMT	CSRNP3	AGT	HLA-DRB1	ADNP	CHL1	SAA1		ADH5	CDKN1A	AMT	BMP7	ASXL1	DYX2	FCMD	CACNA1C	ASTN1	ADCY8	ARPC2		ADAMTSL3	IL1RN	COL8A1	CYP3A4
RGS7	ANO2	BAIAP2	AHI1	AGTR1	AGTR1	BIRC3	AMELX	CRLF3	CXCR2	AGTR1	HMOX1	ADORA2A	CHR1	STAT3		ADH6	CDR1	ANAPC13	BNC2	ATN1	EPHB2	FHL1	CALCA	ASTN2	ADCY9	ASCC3		ADCY1	IL8	COMT	DAPK1
SLC5A4	APEX1	BCHE	AL2	AHR	AKAP13	BIRC5	AMT	CYAT1	CYP17A1	AGTR2	HNRNPU	ADRA1A	CLU	T		ADH7	CELF1	ANKRD55	BRAP	ATRX	FAM43A	FKRP	CALCB	ATP10A	ADCYAP1	ATG10		ADCY2	ISL1	CRADD	DBH
SLC6A2	APOE	BCL2	ALDH1A3	AICDA	AKAP9	C11orf30	ANKS6	DAZAP1	CYP19A1	AHCY	HRAS	ADRA2A	COL6A1	TICAM1		ADK	CHD2	ANO6	BSN	ATXN1	FMR1	FKTN	CAMK1	AUTS2	ADH1A	ATXN2L		ADCY3	ITGA1	CTNL1	DCX
SLC6A3	APP	BDNF	ALDH3A1	AIF1	AKR1C4	C1orf129	APC	DCDC2	CYP1B1	AKT1	HTR2A	ADRA2B	COL6A2	TLR2		ADORA1	CPD	AOX1	BTC	ATXN3	FOXP2	FLNC	CARTPT	AVP	ADH1B	B4GALT1		ADCY8	KCNJ5	DAOA	DDIT3
SLC6A4	AR	BRE	ALDH5A1	AIM2	AKR1D1	C4BPA	APEX1	DCUN1D1	DBH	AKTIP	IL1R1	ADRB1	COL6A3	TLR3		ADORA2A	CRHR1	AP3M2	BTN3A2	AUTS2	GRIK1	FRAXA	CCK	AVPR1A	ADH1C	BACH2		ADCY9	LBXCOR1	DBH	DYM
T	ARNTL2	BTBD9	ALDOA	AIRE	AKT1	C5orf56	APOA1	DEAF1	DLGAP3	ALDH2	IL4	ADRB2	CP	TLR4		ADRA1B	CSH2	APC	C10orf2	B3GALNT2	GRIN2B	FXN	CCKAR	AVPR1B	ADH4	BANK1		ADCYAP1	LHX6	DISC1	DYT10
TMEM132D	ASTN1	CAC1C	ALOX5AP	ALDH2	AKTIP	CAPN10	APOA1BP	DGKI	DRD1	ALK	IL6	ADRB3	CPS1	TLR9		ADRA2A	CTCF	APEH	C1GALT1	B3GALTL	GTF2H5	GAA	CCKBR	AVPR2	ADH5	BAT2		ADH1A	LHX8	DJC13	EGF
TPH1	ASTN2	CACNA1C	AMPD1	ALPL	ALDH2	CAPN14	APOA5	DH5	DRD2	ALKBH3	KCNJ3	AFF3	CR1	TNFRSF11A		ADRA2C	CYFIP1	APEX1	C1orf106	BACE1	GUCY1A2	GNE	CCL2	BDKRB1	ADH6	BAZ1A		ADH1B	MAOA	DLGAP3	EGFR
TPH2	ATP10A	CADM2	AMT	AMPD1	ALDH5A1	CAPN2	APOB	DNAH5	DRD3	ALOX5AP	KRAS	AGER	CRELD1	TRAM1		ADRB1	CYFIP2	APLNR	C2	BACE2	HTR1D	HD	CDH2	BDKRB2	ADH7	BCL3		ADH1C	MAP2K5	DNAJC13	EGFR-
	AUTS2	CADPS2	ANK2	ANGPT1	ALOX12	CAPN9	APOC2	DOCK4	DRD4	AMBP	LGALS8	AGPAT1	CRLF2	TREM1		ADRB2	DGCR8	APOB	C2orf65	BBS9	ICCA	HLA-A	CDH9	BDNF	ADIPOQ	BEND3		ADH4	MAPT	DOC2A	EIF4EBP1
	AVP	CALY	ANK3	ANK1	AMBRA1	CARD15	APOE	DPRXP4	DRD5	ANK3	LOC349160	AGRP	CSF2	TTC7A		AFAP1L1	DLG4	APOE	C4A	BDNF	KIAA0319	HLA-B	CHAT	BLOC1S6	ADM	BRD7		ADH5	MEIS1	DRD1	EPHB2
	AVPR1A	CAMK2B	ANKRD11	ANKH	ANGPT1	CARD4	AQP1	DRD1	EHBP1	ANPEP	MAOA	AGT	CYFIP1			AGRP	DLGAP3	ARFRP1	C4B	BHMT	KIAA0319L	HLA-DRB1	CHR1	CALCA	ADORA1	BRWD1		ADH6	MOG	DRD2	EREG
	AVPR1B	CARTPT	ANXA1	ANKRD1	ANK2	CASP10	AQP5	DRD2	EPHB1	APAF1	MAP2K1	AGTR1	CYP17A1			AGT	DMD	ARHGAP9	C6orf203	BIN1	LOC400590	HTR3B	CHR2	CALCB	ADORA2A	BSCL2		ADH7	MRPL3	DRD3	ETV5
	AVPR2	CASP3	AOC1	ANKRD55	ANK3	CASP2	ARF6	DYX1	ERMN	APC	MBD5	AGTR2	CYP19A1			AKT1	DMPK	ARHGEF2	C6orf204	BMP15	LOC646021	HTR7	CHR5	CALCOCO1	ADRA1A	C10orf67		ADIPOQ	NRXN1	DRD4	FABP4
	BAIAP3	CASP9	AP1S2	ANKS1A	ANKK1	CASP4	ARHGAP29	DYX1C1	ESR1	APOA4	MECP2	AHR	DCR			ALDH2	DSE	ARMC2	C6orf25	BMPR2	LOC646030	HTT	CHR7	CAMK1	ADRA2A	C12orf30		ADK	NTN4	EHD3	FBXO45
	BCL2	CBS	APAF1	ANO3	APOB	CASP7	ARHGEF12	DYX2	FARP2	APOE	MID1	AHSG	DHDDS			ALDH5A1	EEF1A1	ARMS2	C6orf27	BRAF	LRRC37B	ISL1	CHRM1	CAMKK2	ADRA2B	C16orf75		ADM	NTRK2	FGF10	FLCN
	BDKRB1	CCK	APBA2	ANO6	APOD	CASP8	ARMC2	ELP4	GABBR1	APOO	MMP1	AIF1	DHFR			ALDOA	EEF1A2	ARPC1A	C6orf47	C15orf2	LSG1	KCNN3	CHRM2	CARTPT	ADRA2C	C19orf10		ADORA1	NTS	FGFBP1	FLNA
	BDKRB2	CDH13	APC	ANPEP	APOE	CASP9	ARNT	EN2	GABRA1	AR	MMP9	AIM1	DNMT3B			ALG9	EIF2AK2	ARPC2	C8orf85	C16orf72	MAOA	KLHL1AS	CHRM3	CCK	ADRB1	C1orf81		ADORA2A	OFCC1	FMR1	FXN
	BDNF	CES1	APH1A	ANTXR2	APP	CAT	ARNT2	FAM43A	GABRA2	ARNTL	MTHFR	AIRE	DRD4			ALK	EPHB2	ASCC3	CAC1D	C7orf49	MEIS2	KTN1	CHRM5	CCKAR	ADRB2	C2		ADRA1B	OLIG1	FTO	GAA
	BRCA1	CHR2	APOE	ANXA3	AR	CBS	ARVCF	FAM65B	GABRA3	ARNTL2	MTRR	AKR1B1	DSCAM			ALKBH3	ERMAP	ATF2	CALD1	CAC1A	MFSD6	LAMA2	CHRNA1	CCKBR	ADRB3	C2orf65		ADRA2A	OLIG2	GAB1	GC
	BRCA2	CHR3	APP	ANXA5	ARHGEF5	CCK	ASB10	FOXP1	GABRA5	ARRB1	MYH11	AKR1B10	DYRK1A			ALOX5AP	ESR1	ATF6	CAPSL	CAC2D1	MRPL18	LARGE	CHRNA2	CHAT	ADRBK2	C3		ADRA2B	PARP1	GALR3	GCNT2
	BST1	CHR4	AR	APCS	ARHGEF7	CCL2	ASL	FOXP2	GABRA6	ASMT	NDE1	AKR1C2	EBF1			AMT	F8	ATG10	CASQ1	CACNA1A	MRPL19	LDB3	CHRNA5	CHR1	ADSS	C5		ADRB1	PSEN1	GDNF	GFAP
	BTBD9	CHR6	ARC	APOB	ARNTL	CCL20	ASPM	FTO	GABRB1	ATF7IP	NIPA1	AKT1	EDN3			ANKK1	FLNA	ATG16L1	CBLB	CADPS2	MS	LTBP4	CHRNA6	CHR2	AGER	C6orf10		ADRB2	PSEN2	GGT1	GPHA2
	C1QL1	CHR7	ARHGAP11B	APOBEC3G	ARNTL2	CCL26	ASS1	FUS	GABRB3	ATP6V0A1	NIPA2	ALCAM	EDNRB			ANO3	FMR1	ATG16L2	CCL2	CALHM1	MYO18B	MBNL1	CHRNA7	CHR5	AGRP	C6orf106		ADRB3	ROBO3	GPR120	H19
	C21orf2	CHRFAM7A	ARHGAP15	APOC1	ASAH1	CCL4	ATIC	GALT	GAD1	ATXN3	NRXN1	ALDH2	EGFR			AP1S2	FMR1-AS1	ATG4A	CCL21	CAMK2A	MYO5B	MMD	CHRNB1	CHR6	AGT	C6orf203		ADRBK2	ROBO4	GSTP1	HDAC6
	CAC1C	CHRM2	ARHGAP24	APOE	ASCL1	CCL5	ATM	GAMT	GRIN1	AVP	NSD1	ALOX12	EPHA1			AP3M2	FMR3	ATG4D	CCR2	CAMK4	NDST4	MMD2	CHRNB2	CHR7	AGXT2	C6orf204		ADSS	SGCE	GTF2H1	HGF
	CACNA1C	CHRM5	ARHGEF7	APOH	ASMT	CCND1	ATOH7	GJB2	HAAO	AVPR1A	OCA2	ALOX15	EPHA3			APAF1	FOS	ATG5	CD28	CASK	NEDD4L	MYH7	CHRNB3	CHRM1	AHI1	C8orf85		AFP	SLC1A3	GTS	HTR2C
	CALCA	CHRNA10	ARID1B	APOL1	ASTN1	CD14	ATP6	GLRA1	HSD3B2	AVPR1B	PAFAH1B1	ALOX5	EPHB2			APC	FRAXA	ATM	CD4	CBS	NF1	MYOZ1	CHRNB4	CHRM2	AJAP1	CAC2D1		AGER	SLC6A2	HCN1	ICAM1
	CALCB	CHRNA2	ARNT2	APOL3	ASTN2	CD3EAP	ATP8	GLRB	HTR1A	AXIN2	PCSK5	ALOX5AP	ERCC2			APOA4	FRAXE	ATP6	CD44	CBWD1	NGF	MYOZ2	CHRND	CHRM3	AKAP13	CADM1		AGRP	SLC6A3	HCRTR2	IFNA1
	CALCOCO1	CHRNA3	ARX	APOM	ATF2	CD70	ATR	GNAT3	HTR1B	BCL2	PCTK2	ALPK1	ERG			APOE	FRAXF	ATP8	CD48	CC2D1A	NRCAM	MYOZ3	CHRNE	CHRM5	AKAP5	CADM2		AGT	SLC6A4	HDC	IFNG
	CAMK1	CHRNA4	ASH1L	APOO	ATF4	CDC42	AUH	GNB3	HTR1D	BCL9	PSMB5	ALPK2	ESR1			APOO	FXN	ATXN2L	CD58	CC2D2A	NUAK1	NEURL2	CHRNG	CHRNA1	AKAP9	CALCOCO2		AGXT2	SLITRK1	HLA-DQA2	IGF1
	CAMKK2	CHRNA5	ASMT	AR	ATF5	CDKN1A	AURKB	GNG13	HTR2A	BCR	PTEN	ALPL	ESR2			APP	FXR1	AURKA	CDH13	CCDC22	OMG	NOS3	CNR1	CHRNA2	AKR1D1	CCDC122		AHCY	TDO2	HLA-DRB1	IGHM
	CARTPT	CHRNA6	ASPA	ARAP1	ATP10A	CDKN2A	AUTS2	GNPTAB	HTR2C	BDNF	PTGS2	AMD1	ETS2			AQP4	FXR2	B2M	CDK11A	CD1A	PCSK6	PABPN1	CNTF	CHRNA5	AKT1	CCDC91		AHR	TDP1	HLA-DRB3	IL10
	CAT	CHRNA7	ASS1	ARHGAP26	ATP13A4	CDX1	AVPR1A	GNPTG	HTR6	BHLHE40	PTPN11	ANGPT2	ETV6			AR	G3BP1	B4GALT1	CDK2	CD1B	PLA2G4B	POMGNT1	CNTFR	CHRNA6	AKT2	CCL11		AHRR	TNF	HLA-DRB4	IL13
	CCK	CHRNB2	ASTN1	ARHGAP4	ATP1A1	CDX2	AXIN1	GPA	INS	BHLHE41	RAB39B	ANKMY1	F3			ARC	G6PD	BACH2	CDK6	CD1C	PLCB2	POMT1	CNTN1	CHRNA7	ALDH1A1	CCL18		AJAP1	TPH2	HP	IL17A
	CCKAR	CHRNB3	ASTN2	ARHGEF3	ATP1A2	CFLAR	AXIN2	GRIK1	LEP	BICC1	RAF1	ANKS1B	FBLN2			ARHGAP11B	GABRD	BANK1	CENPW	CD1D	PRTG	POMT2	CNTN2	CHRNB1	ALDH1A2	CCL21		AKAP1	XRCC1	HSD17B3	IL17RA
	CCKBR	CHRNB4	ASXL3	ARID5B	ATP1A3	CFTR	B3GAT1	GRIN2A	LRP2	BMP5	RNPS1	ANXA11	FLT3			ARHGEF9	GBGT1	BAT2	CEP135	CD1E	PSEN1	PYGM	CNTN3	CHRNB2	ALDH1A3	CCL24		AKAP5		HTR1A	IL6
	CCL2	CLOCK	ATG7	ARL15	ATP2A2	CHEK2	BACH1	GRIN2B	MAOA	BMP7	SETBP1	APBB1	FMR1			ARID1A	GCNT2	BAZ1A	CFTR	CD2AP	PTEN	RYR1	CNTN5	CHRNB3	ALDH2	CCL3		AKAP6		HTR1B	IL6R
	CCR2	CMTM8	ATP10A	ASPN	ATXN1	CHST2	BAMBI	GRM7	MAOB	C15orf53	SHANK3	APBB2	FRZB			ARID1B	GDI1	BCL11A	CHN2	CD33	PTPN11	RYR2	CNTN6	CHRNB4	ALDH3A1	CCL3L1		AKAP9		HTR2A	IL8
	CD160	CNR1	ATP2B2	ATF6B	AUTS2	CHUK	BARX1	GRN	MC3R	C3orf15	SLC6A3	APC	GATA1			ARRB1	GPC3	BCL3	CISD2	CD36	RAF1	RYR3	CNTNAP1	CHRND	ALDH3B1	CCL5		AKR1C2		HTR2B	INS
	CDC42	CNR2	ATP6V0C	ATG16L1	AVP	CLCA1	BARX2	GSK3B	MEMO1	C5orf20	SLC6A4	APEX1	GATA4			ARX	GPHA2	BDNF	CLEC1B	CD55	RCAN3	SGCA	CNTNAP2	CHRNE	ALDH5A1	CCND1		AKR1D1		HTR2C	IRS1
	CDH2	CNTN5	ATRNL1	ATG5	AVPR1A	CMA1	BCL2L2	GT3	MGAT5	C7orf23	SLC6A8	APH1A	GATA5			ASAH1	GPR155	BEND3	CNDP2	CDC2	RNF135	SGCB	CNTP1	CHRNG	ALDH9A1	CCR2		AKT2		HTR3A	ITK
	CDH9	CNTNAP2	ATRX	ATG7	AVPR1B	COL1A1	BCL3	GTF2I	MME	CAC1C	SMG6	APH1B	GFAP			ASTN2	GPR162	BGN	CNR1	CDK5R1	ROBO1	SGCG	CNTP2	CLU	ALDOA	CD207		ALDH1A1		HTR3B	KIF1A
	CHAT	CNTP2	ATXN1	ATIC	AVPR2	COL1A2	BDNF	GUCY1A2	MTIF2	CACNA1C	SOS1	APOA1	GJA1			ATN1	HD	BPI	COL11A2	CDKL4	RPS17P3	SGCZ	COMT	CNR1	ALK	CD24		ALDH1A2		IF21	LAT
	CHR1	COBL	ATXN7	ATP6V1G2	B3GALT5	COL3A1	BHMT	HLA_A	NOS3	CALCA	STX1A	APOA4	GJB2			ATP1A2	HDAC4	BRAF	CPVL	CDKL5	SAMD3	SLCO1B1	CORT	CNTF	ALOX12	CD300LF		ALDH1A3		IFNG	LDHA
	CHR2	COMT	AUTS1	ATXN2	BCL11A	COMT	BHMT2	HLA_B	NRG3	CAMKK2	TLR4	APOA5	GJB3			ATP1A3	HDAC9	BRD7	CR1	CENPJ	SFT2D1	SPP1	CPQ	CNTFR	ALS2CL	CDH29		ALDH2		IGFBP3	LINGO1
	CHR3	CPLX2	AUTS2	AVPR2	BCL2	CRH	BIRC6	HLA_DQB1	NTSR2	CAT	TNF	APOB	GJB6			ATP6	HOXA1	BRWD1	CRP	CEP290	SH3GLP2	TGFBR2	CRH	CNTN1	AMBRA1	CDH3		ALDH3A1		IK	LMOD1
	CHR4	CSNK1E	AUTS5	B2M	BCL9	CRP	BLM	HLA_DRB1	OPRM1	CCBL2	TUBGCP5	APOC1	GLS2			ATP7B	HPRT1	BSN	CRYAB	CEP89	SLC2A3	TIA1	CRHBP	CNTN2	AMT	CDK11A		ALDH3A2		IL10	LPL
	CHR5	CTN2	AVP	B3GALT4	BCR	CRTC1	BMP10	HTR1D	OXT	CCK	UPF3A	APOC3	GSTM1			ATRX	HTR7	BTNL2	CSF2	CHD2	SLC6A3	TRIM11	CRHR1	CNTN3	ANK3	CDK6		ALDH3B1		IL10RA	MAP1B
	CHR6	CTNNA2	AVPR1A	B3GNT2	BDH1	CSF2	BMP2	HTR2A	OXTR	CCKAR	VEGF	APOE	GSTP1			ATXN1	HTT	C10orf67	CSF3	CHD8	SLC6A4	TRIM17	CRHR2	CNTN5	ANKK1	CEACAM6		ALDH5A1		IL12B	MAP1LC3A
	CHR7	CTSD	AVPR1B	BACH2	BDKRB1	CTHRC1	BMP4	ICCA	PCDHA@	CCKBR	VEGFA	APOL1	GSTT1			ATXN2	ID4	C11orf30	CTLA4	CHL1	SOS1	TRNL1	CRIPT	CNTN6	ANXA5	CENPW		ALDH9A1		IL1A	MAP2
	CHRM1	CYP2A6	BAIAP2	BAK1	BDKRB2	CTLA4	BMP6	IRGM	PENK	CCL2	VIP	APOL2	HDAC9			ATXN3	IDS	C12orf30	CUBN	CHR7	SUZ12P	ZNF9	CTN2	CNTNAP1	ANXA7	CEP63		ALDOA		IL1B	MAP2K1
	CHRM2	CYP2D6	BBS4	BANK1	BDNF	CTNNB1	BMP7	ITPR3	PNMT	CCL24	VPS13B	APOL3	HLA-A			AUTS1	IGF1	C13orf31	CXCL10	CHRDL1	SYNGAP1		CYP2C19	CNTNAP2	AP3B1	CEP72		ALK		IL1RN	MAPK3
	CHRM3	DACT1	BCKDK	BAT1	BHLHB2	CX3CR1	BMPR1A	KIAA0319	PPM1G	CCR6	WNT2	APOM	HLA-B			AXIN2	IL10	C16orf75	CXCL8	CHRNA4	TDP2		CYP2D6	CNTP1	AP3B2	CETP		ALOX12		IL8	MAPK8
	CHRM5	DBH	BCL11A	BAT2	BHLHB3	CXCL16	BMPR1B	KIAA0319L	PPP1R1C	CD3E	ZMYND11	APPL1	HLA-DQB1			BAG6	IL6	C19orf10	CXCL9	CHRNA7	TPH1		DBH	CNTP2	AP3D1	CFH		ALOX15B		IMMP2L	MAPT
	CHRNA1	DCDC2	BCL2	BAT3	BHLHE40	CXCR1	BMPR2	KIF24	PRKCG	CDH13		AR	HLA-DRB1			BAIAP3	INHA	C1orf106	DCBLD1	CLASP2	TPH2		DBI	COMT	AP3M1	CFHR1		ALOX5		ISL1	MB
	CHRNA2	DCLK1	BDNF	BAT4	BHLHE41	CXCR2	BRCA1	KLHL1AS	PRKRA	CDH17		ARF1	HSD17B1			BANK1	IV	C1orf81	DDO	CLIP1	TRNL1		DDC	CORT	AP3M2	CFHR3		ALS2CL		ITGA1	MC3R
	CHRNA3	DCLK2	BHMT	BAT5	BRD1	CYBA	BRIP1	LOC400590	PSEN1	CDH7		ARHGAP22	IDE			BDNF	JAG1	C2	DLK1	CLU	ZNF385D		DISC1	CREB1	APBA1	CFTR		AMBRA1		KATL2	MC4R
	CHRNA4	DDC	BIN1	BCHE	BRE	CYP19A1	BSPRY	LOC646021	PUS10	CHAT		ARHGEF11	IFNG			BHLHE40	JAKMIP1	C2orf65	DSE	CNKSR2	ZNF804A		DLG1	CREM	APBA2	CHR3		AMT		KCNJ5	MCL1
	CHRNA5	DGKH	BRAF	BCL2	BSN	CYP1A1	C12orf56	LOC646030	ROBO2	CHL1		ARHGEF12	IKZF1			BHLHE41	JUN	C3	DSYN1	CNTN4			DLG2	CRH	APOA5	CIITA		ANKK1		KCNK9	MDM4
	CHRNA6	DIRAS2	BRCA2	BCL2A1	BTBD16	CYP1A2	C1QTNF3	LRRC37B	SHBG	CHR3		ARL4D	IL10			BLK	KIT	C4BPA	EGFL8	CNTNAP2			DLG3	CRHBP	APOB	CLDN4		ANXA5		KNTC1	MEFV
	CHRNA7	DISC1	BRD2	BDNF	C12orf30	CYP2C19	C6orf105	LRRK2	SLC1A1	CHR7		ARMC2	IL1A			BRD2	KLHL1AS	C5	EIF4H	CNTP2			DLGAP1	CRHR1	APOC3	CLEC10A		ANXA7		LBXCOR1	MIF
	CHRNB1	DJC13	BTAF1	BLK	C15orf53	CYP2C9	C6orf211	LRRTM1	SLC6A3	CHRFAM7A		ARMS2	IL1B			C10orf88	KRT8	C5orf56	ELMO1	COL2A1			DLGAP2	CRHR2	APOD	CLEC16A		AP3B1		LHX6	MIR182
	CHRNB2	DJC9	BZRAP1	BMP8A	C15orf63	CYP2E1	C9orf156	LSG1	SLC6A4	CHRM2		ASAH1	IL1RN			C15orf53	LMOD1	C6orf10	ERAP1	COL6A1			DLGAP3	CRIPT	APOE	CLEC1B		AP3B2		LHX8	MLH1
	CHRNB3	DLX1	C12orf57	BMPR2	C2	CYP3A4	C9orf27	MAOA	SLITRK1	CHRNA3		ASCC3	IL6			C16orf72	MAOA	C6orf106	ERVK7	COL6A2			DLGAP4	CTNND2	APOL1	CLEC4A		AP3D1		MAD1L1	MLYCD
	CHRNB4	DNAJC13	C14orf64	BRD2	C2orf65	DAB2	C9orf43	MAPT	SRD5A1	CHRNA5		ATF6	IL8			C3	MAP1B	C6orf203	F2	COMT			DRD1	CTSG	APOL2	CLEC7A		AP3M1		MAF	MME
	CHRND	DNAJC9	C15orf43	BSN	C3orf15	DAD1	CALCRL	MELAS	TDO2	CHRNA7		ATG5	ITGB2			C7orf23	MAPK3	C6orf204	F5	CPS1			DRD2	DAOA	APOL4	CLIC1		AP3M2		MAOA	MMP1
	CHRNE	DOCK3	C3orf58	BTLA	C3orf21	DCAF13	CARD10	MFSD6	TPH1	CHRNB4		ATP1A1	JAG1			CAC1A	MECP2	C8orf85	FABP2	CR1			DRD3	DBH	APOL5	CMT1A		APBA1		MAP2K5	MMP13
	CHRNG	DRD1	C4B	BTNL2	C3orf43	DDX58	CASR	MRPL18	TRIB2	CLASP2		ATXN2	JAK2			CAC1G	MIR137	CACNA2D1	FAM135A	CRBN			DRD4	DBI	APOL6	CNR1		APBA2		MAPT	MMP15
	CLINT1	DRD1IP	CA6	C11orf30	C3orf59	DEFB1	CAT	MRPL19	TSHB	CLOCK		AXIN2	KCNE1			CAC1H	MMP1	CACNG3	FAM167A	CREBBP			DRD5	DDC	APP	COL1A1		APBA3		MEIS1	MMP17
	CLU	DRD2	CAC1B	C11orf40	C6orf10	DIDO1	CAV1	MYO18B	TTL	CMTM8		AZU1	KCNE2			CAC1I	MMP9	CADM1	FAM184A	CRELD1			DSC3	DISC1	APPL1	COL5A1		APBB2		MOG	MMP2
	CNR1	DRD3	CAC1C	C12orf30	C6orf217	DIRC3	CAV2	MYO5B	VWC2L	CMYA5		B4GALNT1	KCNJ6			CACNA1A	MORF4	CADM2	FAS	CRLF2			DTNBP1	DLG1	AQP4	COMT		APOA5		MRPL3	MMP9
	CNTF	DRD4	CAC1D	C14orf166B	C7orf23	DNMT1	CBS	NAGPA		CNOT3		BACE1	KIT			CACNA1G	MS	CALCOCO2	FASLG	CROCC			EGF	DLG2	AR	COX1		APOB		MS4A3	MMRN1
	CNTFR	DRD5	CAC1F	C19orf75	C8orf85	DNMT3A	CCDC111	NDE1		CNP		BACE2	KRAS			CACNA1H	MTX1	CALR	FBXO38	CRP			EGFR	DLG3	ARCN1	COX11		APOC3		NR1I3	MORF4
	CNTN1	DRG1	CAC1G	C1GALT1	C9orf72	DSG1	CCDC26	NDST4		CNR1		BACH2	LCN2			CACNA1I	NBN	CAPN14	FIG4	CTNNB1			ESR1	DLGAP4	ARHGAP18	CPAMD8		APOD		NR4A1	MPO
	CNTN2	DTNBP1	CAC1H	C1orf106	CA3	ECGF1	CCL2	NEDD4L		CNR2		BANK1	MAGI2			CACNB4	NDOR1	CAPN8	FMN2	CUL4B			ESR2	DRD1	ARHGAP32	CPEB4		APOE		NRXN1	MS
	CNTN3	DYX1C1	CAC1I	C1orf63	CAC1C	EDN3	CCR1	NF1		CNTF		BAT1	MBL2			CACNG3	NDUFB6	CARD15	FN3K	CUL7			FAAH	DRD2	ARHGAP4	CPS1		APOL4		NRXN3	MSH2
	CNTN5	EGFR	CAC2D3	C1orf81	CAC2D1	EDNRB	CCR6	NRCAM		CNTNAP2		BAT2	MDM2			CALCRL	NFYB	CARD4	GAD1	CYAT1			GABBR1	DRD3	ARHGEF10	CSF1R		APOL5		NT5C1B	MSX1
	CNTN6	FADS1	CACNA1B	C1QA	CACNA1A	EGF	CCT3	NRG1		CNTP2		BCAT1	MDM4			CALHM1	NOS1	CARD8	GAD2	CYFIP1			GABBR2	DRD5	ARHGEF11	CTGF		APOL6		NTN4	MSX2
	CNTNAP1	FADS2	CACNA1C	C1QB	CACNA1B	EGFR	CD44	NRXN1		COMT		BCDIN3D	MID1			CAMKK2	NR1H4	CARD9	GAS6	CYP17A1			GABRA1	DTNBP1	ARHGEF19	CTLA4		APP		NTS	MTHFR
	CNTNAP2	FADS3	CACNA1D	C1QBP	CACNA1C	EGR1	CDC7	NTAN1		CPLX1		BCHE	MLL			CAMSAP2	NR3C2	CASP9	GCLC	CYP19A1			GABRA2	EFHC2	ARID4B	CTSH		APPL1		OCA2	MTNR1A
	CNTP1	FASTK	CACNA1F	C1QC	CACNA1E	ENG	CDH1	NUAK1		CPLX2		BCL10	MPL			CBS	NRG1	CAT	GHR	CYP2C19			GABRA3	EGF	ARID5A	CUX2		AQP4		OFCC1	MTNR1B
	CNTP2	FGF10	CACNA1G	C1R	CACNA2D1	EPHX1	CDH2	OMG		CPM		BCL2	MS4A6A			CC2D2A	NSD1	CBS	GIMAP5	CYP2C9			GABRA5	EGFR	ARID5B	CX3CR1		AR		OLFM1	MVK
	COMT	FGF9	CACNA1H	C2	CACNA2D4	EPPK1	CDK5RAP2	OXT		CPOX		BCL2L1	MTHFD1			CCDC148	NT3	CCDC122	GJA1	DAAM1			GABRA6	ESR1	ARL5B	CXCL11		ARCN1		OLIG1	MX2
	CORT	FIGNL1	CACNA1I	C2CD4B	CACNB2	ERBB2	CDKN1A	PCSK6		CREB1		BCL2L11	MTHFR			CCL2	NUFIP1	CCDC91	GJA4	DAXX			GABRB2	FAAH	ARNTL	CXCL12		ARHGAP18		OLIG2	MYCBP2
	CREB1	FLNC	CACNA2D3	C2orf65	CACNG2	ERCC1	CDKN1C	PDYN		CREBBP		BCR	MTR			CD14	OCA2	CCHCR1	GLP1R	DCX			GABRB3	FXN	ARNTL2	CXCL16		ARHGAP32		OPN4	MYH10
	CREM	FMR1	CACNB2	C3	CACNG5	ERCC2	CDKN2A	PLA2G4B		CREM		BDKRB1	MTRR			CD3E	OXT	CCK	GPR6	DDHD2			GABRD	GABBR1	ARRB2	CXCL5		ARHGAP4		OR8S1	NDN
	CRH	FOXO1	CADM1	C3orf21	CALCA	ERCC4	CDKN2B	PLCB2		CRH		BDKRB2	MTX1			CD40	PAH	CCKAR	GPX3	DEAF1			GABRE	GABBR2	ARVCF	CXCL9		ARHGEF10		PABPC5	NDOR1
	CRHBP	FOXP2	CADPS2	C4A	CALCB	ERCC6	CDKN2B_AS1	POLG		CRHBP		BDNF	MYO9B			CD40LG	PC	CCL11	GPX4	DHCR7			GABRG1	GABRA1	AS3MT	CXCR1		ARHGEF11		PARP1	NF1
	CRHR1	FTO	CALCRL	C4B	CAMK1	F2RL1	CDKN2B-AS1	PRNP		CRHR1		BEND3	NDUFB6			CDH10	PIK3CA	CCL13	GRIK2	DHFR			GABRG2	GABRA2	ASAH1	CXCR2		ARHGEF19		PCDH11X	NFATC2
	CRHR2	GABRA2	CALM1	C5	CAMK2A	F5	CEACAM19	PRTG		CRHR2		BGLAP	NES			CDH13	PITX2	CCL18	GSC	DIO2			GABRG3	GABRA3	ASCL1	CXCR4		ARID4B		PCLO	NFKB1
	CRIPT	GABRA3	CAMK2B	C5orf13	CAMK2B	FAS	CEBPB	PSEN1		CRP		BID	NGF			CDH17	POU3F4	CCL2	GSTP1	DLG1			GABRP	GABRA5	ASPM	CYBA		ARL5B		PNPLA3	NFKB2
	CRP	GABRA5	CAMK4	C5orf30	CAMKK2	FASLG	CELSR1	PTEN		CRY1		BIRC6	NKX2-5			CDH7	PPP2R5C	CCL20	GTF3C6	DLG2			GABRQ	GABRA6	ASTN1	CYBB		ARNT		PSD4	NFYA
	CRY1	GABRB3	CAMSAP2	C6orf10	CAPN6	FCGR2A	CENPJ	PTPN11		CRY2		BIRC7	NOS3			CDH9	PRB1	CCL21	HACE1	DLG3			GABRR1	GABRB1	ASTN2	CYP1A1		ARNTL		PSEN1	NGFRAP1
	CRY2	GABRG1	CAMTA1	C6orf100	CARTPT	FCN2	CETP	RAF1		CSF2RB		BLMH	NPY5R			CDK5	PRDX2	CCL24	HAVCR2	DLGAP2			GABRR2	GABRB2	ATAT1	CYP24A1		ARNTL2		PSEN2	NMI
	CTNND2	GABRG3	CAPRIN1	C6orf125	CASP3	FCRL3	CFC1	RCAN3		CSGALCT1		BMP1	NR3C1			CDKL4	PRKG1	CCL26	HBB	DLX2			GABRR3	GABRB3	ATF2	CYP27A1		ARRB2		PTTG1	NOTCH1
	CYAT1	GAD2	CAPRIN2	C6orf134	CASP9	FGF2	CHD7	RNF135		CSGALNACT1		BMP2	NR3C2			CDKL5	PROM1	CCL28	HDAC2	DMD			GAD1	GABRD	ATF4	CYP27B1		AS3MT		ROBO3	NPY
	CYP2C19	GDNF	CARTPT	C6orf15	CAT	FGF8	CHDH	ROBO1		CSMD1		BMP3	NRAS			CDKN2B_AS1	PRRC2A	CCL3	HERC2	DMPK			GAD2	GABRE	ATF5	CYP2A6		ASAH1		ROBO4	NRIP1
	CYP2D6	GFOD1	CASC4	C6orf25	CBLN2	FGFR4	CHEK2	ROBO2		CSMD2		BMP4	NRCAM			CDKN2B-AS1	PSMB5	CCL3L1	HES1	DNM1			GAL	GABRG1	ATF7IP2	CYP3A4		ASB13		RUNX3	NT3
	DAOA	GHRL	CASK	C6orf26	CBS	FHIT	CHKA	RPS17P3		CSNK1D		BMP7	NRG1			CENTG2	PSMB6	CCL4	HFE2	DNMT3A			GALR1	GABRG2	ATM	CYP7A1		ASCL1		S100A2	NT5E
	DBH	GHSR	CASP3	C6orf27	CCDC50	FLG	CHL1	SAMD3		CSNK1E		BNC2	NRG2			CGA	PSMB7	CCL4L1	HIF1A	DNMT3B			GALR2	GABRG3	ATN1	DAG1		ASMT		SCARB1	NTS
	DBI	GIT1	CASP9	C6orf47	CCDC91	FLT1	CHRDL1	SERPI1		CTLA4		BRAP	NRG3			CHAT	PTPN5	CCL5	HLA-A	DOC2A			GALR3	GABRP	ATP1A1	DAGLB		ASPM		SCGB1A1	OCA2
	DDC	GJB2	CBS	C6orf48	CCK	FN1	CHRNA4	SERPINA1		CTNND2		BRD8	NRIP1			CHD2	RAN	CCL7	HLA-B	DPP10			GCH1	GABRQ	ATP1A2	DAO		ASTN1		SGCE	OGG1
	DGCR6	GNPDA2	CC2D1A	C7	CCKAR	FOS	CHUK	SFT2D1		CTSD		BSN	NRP1			CHL1	RBM4	CCND1	HLA-DOA	DPP6			GDF2	GABRR1	ATP1A3	DAP		ATAT1		SLC1A3	OPRM1
	DGKH	GPR50	CCDC148	C8orf85	CCKBR	FOSB	CKM	SGCE		CUX1		BTC	NRXN1			CHMP2B	RCAN1	CCNY	HLA-DQA1	DRD2			GDNF	GABRR2	ATP1B1	DARC		ATF2		SLC28A1	OR10K1
	DISC1	GPRC5B	CCDC64	C9orf72	CCL2	FOXC1	CLPTM1	SH3GLP2		CYP11B2		BTLA	NRXN2			CHR2	RENBP	CCR2	HLA-DQA2	DRD4			GHRH	GABRR3	ATP2B1	DBP		ATF7IP2		SLC28A2	ORC5L
	DLG1	GRIK3	CCK	CACNA1A	CCL24	FOXF1	CLPTM1L	SHANK3		CYP1A2		BTN2A1	NRXN3			CHR4	REST	CCR5	HLA-DRB1	DTNBP1			GHRHR	GAD1	ATP2B2	DCBLD1		ATM		SLC29A2	OXA1L
	DLG2	GRIN2A	CCL2	CACNA2D3	CCNC	FOXP1	CLU	SIGMAR1		CYP2C19		BTN3A2	NSF			CHR5	RFC4	CCR6	HLA-DRB3	DYRK1A			GLO1	GAD2	ATP2B4	DCC		ATN1		SLC6A2	PCNA
	DLG3	GRIN2B	CCL5	CADPS	CCR6	FUT2	CMA1	SIM1		CYP2C9		BTNL2	NSUN4			CHR7	RGS4	CCR9	HLA-G	EDN3			GLRA1	GAL	ATP6	DCTN5		ATP1A1		SLC6A3	PCSK1
	DLG4	GRM1	CD38	CALCR	CDC25B	FUT3	CNTN4	SLC26A4		CYP2D6		C10orf107	NTF3			CHRFAM7A	RIPK1	CD14	HMGA2	EDNRB			GLRA2	GALR1	ATP7A	DEFA1A3		ATP1A2		SLC6A4	PDK1
	DLGAP1	GRM5	CD40LG	CALCRL	CDH12	FUT6	CNTNAP2	SLC2A3		CYP3A4		C10orf2	NTF4			CHRM3	RLN3	CD19	HMGCS2	EEF1A2			GLRA3	GALR2	ATXN1	DEFA5		ATP1A3		SLITRK1	PECAM1
	DLGAP2	GRM7	CD42BPB	CARD11	CDH13	GAB1	CNTNAP4	SLC6A3		CYTB		C12orf30	NTRK1			CHRM5	RNF5	CD207	HMOX1	EFTUD2			GLRB	GALR3	ATXN2	DENND1B		ATP1B1		SLITRK5	PGD
	DLGAP3	GRM8	CD44	CARD15	CDH7	GCG	COCH	SLC6A4		DAOA		C14orf181	NTRK2			CHRNA2	RPL10	CD209	HPD	EHMT1			GMFB	GDF2	ATXN2L	DH12		ATP2B1		SREBF1	PGR
	DLGAP4	GSK3B	CD99L2	CARD8	CDKN2B	GCKR	COL11A1	SLC6A5		DAOA-AS1		C1orf106	NTRK3			CHRNA3	RPLP0	CD24	HSD11B2	EIF4A3			GNB3	GDNF	ATXN3	DIO1		ATP2B2		SREBF2	PGRMC1
	DNMT1	GSTP1	CDC42BPB	CARD9	CENPC1	GDF7	COL11A2	SOS1		DBH		C1QA	NTS			CHRNA4	RPS6	CD247	HSF2	ELN			GNRH1	GHRH	ATXN7	DLD		ATP2B4		STK17A	PIK3CA
	DOCK9	GYPC	CDH10	CASP1	CFB	GH1	COL1A1	SRPX2		DBP		C1QTNF6	NTSR1			CHRNA5	RPS6KB1	CD300LF	HSPA1B	EN1			GNRH2	GHRHR	ATXN8OS	DMBT1		ATP6		SUCLG2	PKD1
	DPP6	HCN1	CDH11	CASP12	CFH	GH2	COL27A1	STX1A		DDC		C2	NTSR2			CHRNA7	SCGB3A1	CD40	IAPP	EPHA1			GNRHR	GHRL	AUTS2	DNMT1		ATXN1		SYN3	PLEK
	DRD1	HCRT	CDH22	CASP7	CHAT	GHRL	COL2A1	SUZ12P		DGCR8		C21orf2	OATL3			CHRNB2	SHBG	CD40LG	IBD5	ERBB4			GNRHR2	GHSR	AVPR1A	DNMT3A		ATXN2		TDO2	PMP22
	DRD2	HCRTR1	CDH8	CASP8	CHL1	GJA4	COL4A3	SYNGAP1		DGKH		C2orf65	OCA2			CHRNB4	SIRT1	CD55	ICAM1	ERCC2			GRIA1	GLO1	AVPR1B	DOCK3		ATXN2L		TDP1	POLE
	DRD3	HCRTR2	CDH9	CAT	CHMP1B	GNB3	COL4A4	TAS1R1		DIO1		C3	OLIG1			CLASP2	SLC10A3	CD58	IDDM2	ESCO2			GRIA2	GLRA1	AXIN1	DRD1		ATXN3		TEAD1	PPP1R15A
	DRD4	HES1	CDK5	CAV1	CHR10	GPER1	COL5A1	TAS1R3		DIO2		C4A	OLIG2			CLCN1	SLC12A2	CD70	IDDM3	ESR1			GRIA3	GLRA2	B3GALT5	DRD2		ATXN7		TFPI2	PRKAA2
	DRD5	HES6	CDKL4	CAV2	CHR7	GPR35	COL8A1	TDP2		DISC1		C4B	OPRD1			CLCN2	SLC1A2	CDC42	IDDM4	ESR2			GRIA4	GLRA3	B3GAT1	DRD3		ATXN8OS		TGFBR1	PRKD1
	DSCAM	HK1	CDKL5	CBLB	CHRFAM7A	GPX1	COL8A2	THAP1		DMTF1		C5	OPRK1			CLCN3	SLC1A3	CDH1	IDDM5	ETS2			GRIK1	GLRB	B3GAT2	DRD4		AUTS2		THRB	PSMB6
	DTNBP1	HKDC1	CDKN1B	CBLN2	CHRM1	GPX2	COMT	TOMM40		DNMT1		C6orf10	OPRM1			CLCN4	SLC6A4	CDH29	IDDM8	FA2H			GRIK2	GMFB	B3GNT7	DSE		AVP		TLR4	PSMC4
	DYT10	HLA-DRB1	CECR2	CBS	CHRM2	GPX3	COX1	TPH1		DNMT3A		C6orf203	OSM			CLCN5	SMN1	CDH3	IFNB1	FAM120C			GRIK3	GNB3	BABAM1	DSE1		AVPR1A		TLR5	PTEN
	DYX1C1	HNMT	CELF4	CCHCR1	CHRM3	GPX4	COX3	TPH2		DNMT3B		C6orf204	OXT			CLCN6	SNRPN	CDK11A	IFNG	FBLN2			GRIK4	GNRH1	BACE1	ECM1		AXIN1		TNF	PTPRC
	EFHC2	HOXB@	CELF6	CCL1	CHRM4	GSK3B	CRABP1	TREM2		DPP4		C6orf25	OXTR			CLCN7	SOX3	CDK6	IFNW1	FBN1			GRIK5	GNRH2	BAG3	EDIL3		B3GAT1		TNFRSF10A	RAB26
	EGF	HOXD@	CENTG2	CCL11	CHRM5	GSTM1	CRB2	TRNE		DRD1		C6orf27	P2RX4			CLN5	SPARC	CDKAL1	IGF2	FBXO28			GRIN2A	GNRHR	BAP1	EFEMP1		B3GAT2		TNFRSF1A	RAC1
	EGFR	HTF9C	CEP290	CCL13	CHRNA1	GSTP1	CRELD1	trnK		DRD2		C6orf47	P2RX7			CLOCK	SRY	CDKN1A	IKZF1	FCMD			GRIN2B	GNRHR2	BCAN	EGR2		BAAT		TNFSF14	RALGAPA2
	EPHB2	HTR1A	CEP41	CCL14	CHRNA10	GSTT1	CRHR1	TRNL1		DRD3		C8orf85	P2RY8			CMTM8	STATH	CDKN2B	IL10	FKRP			GRIN3A	GPX1	BCHE	EIF4H		BABAM1		TNFSF4	RALGAPB
	EREG	HTR1B	CGA	CCL2	CHRNA2	GUCA2B	CRISPLD1	TRNR		DRD4		CA1	PAH			CMYA3	T	CDKN2B-AS1	IL12RB1	FKTN			GRIP1	GRIA1	BCL11A	ELF1		BAG1		TPH1	RALGDS
	ESR1	HTR1D	CHD2	CCL20	CHRNA3	GYPB	CRISPLD2	TRPM5		DTNBP1		CACNA1A	PAPLN			CMYA5	TARDBP	CDX2	IL17RB	FLRT3			GRLF1	GRIA2	BCL9	ENPEP		BAG3		TRAF6	RASA1
	ESR2	HTR1E	CHD7	CCL21	CHRNA4	HFE	CRMP1	UBAP1		DTWD1		CACNA1D	PAPPA			CNOT3	TCEAL2	CEACAM6	IL17RE	FLT3			GRM2	GRIA3	BDNF	EPX		BAI2		TRAPPC9	RGN
	FAAH	HTR2A	CHD8	CCL26	CHRNA5	HIF1AN	CRYBA4	UBAP2		DVL2		CALCR	PARD3			CNP	TH	CENPW	IL18	FMR1			GRM3	GRIA4	BHLHE41	ERAP1		BAI3		TRPC3	RHEB
	FGF2	HTR2C	CHMP2B	CCL3	CHRNA6	HLA_A	CRYBB3	WNT2		EGF		CALD1	PAWR			CNR1	TIMP1	CEP63	IL19	FOXB1			GRM4	GRIK1	BICD2	ERAP2		BAP1		TRPS1	RHEBP1
	FKBP5	HTR3B	CHR7	CCL3L1	CHRNA7	HLA_B	CSMD1	ZNF385D		EGFR		CAMK1D	PAX5			CNR2	TNF	CEP72	IL1B	FOXC1			GRM5	GRIK2	BIK	ERBB3		BCAN		TYMS	ROCK2
	FMR1	HTR4	CHRM3	CCL5	CHRNA9	HLA_C	CTH	ZNF804A		EGR1		CAPN10	PAX8			CNTN4	TRAP1	CETP	IL1RAP	FOXG1			GRM6	GRIK3	BMP6	ETFDH		BCAP29		UBE3A	RPS6
	FZD9	HTR5A	CHRM5	CCL7	CHRNB1	HLA_DQA1	CTNNB1			EHD3		CAPSL	PBX1			CNTNAP2	TSTA3	CFB	IL1RN	FOXP1			GRM7	GRIK4	BNIP3L	EXOC2		BCHE		UCP2	RPS6KB1
	GABBR1	HTR6	CHRNA4	CCL8	CHRNB2	HLA_DQB1	CUX2			EIF2C1		CARD15	PCP4			CNTP2	TWIST1	CFH	IL2	FOXP2			GRP	GRIK5	BRAP	FADS1		BCL11A		UCP3	SDHB
	GABBR2	ID2	CHRNA7	CCND1	CHRNB3	HLA_DRB1	CYBA			ELP3		CARS	PCYT1A			COBL	UBE3A	CFHR1	IL20	FRAXA			GTS	GRIN2A	BRD1	FAM135A		BCL2L14		UQCRC2	SLC12A2
	GABRA1	IGF2R	CHRNB3	CCND2	CHRNB4	HLA-A	CYLC2			EMP1		CASP12	PDE10A			COL11A1	UNC13B	CFHR3	IL21R	FRAXE			HCN4	GRIN2B	BRP44	FAM184A		BCL9		VDAC1	SLC1A1
	GABRA2	IL1RN	CHST5	CCND2P	CHRND	HLA-B	CYP11B2			EMX2		CASP3	PDE11A			COMT	WNT7A	CFTR	IL23A	FRZB			HCRTR1	GRIN3A	BSN	FAM26F		BDKRB1		VEGFA	SLC1A2
	GABRA3	IL6	CIB2	CCND3	CHRNE	HLA-C	CYP1A1			ENPEP		CASP4	PDE1A			CPA2	WRN	CHD2	IL23R	FSHR			HCRTR2	GRIP1	BTBD9	FAM92B		BDKRB2		WISP1	SLC2A1
	GABRA5	IMMP2L	CLOCK	CCNDBP1	CHRNG	HLA-DQA1	CYP1A2			EPHB1		CASP5	PDE4B			CPLX1	XIST	CHR3	IL26	FTSJ1			HGF	GRLF1	BTG2	FAS		BDNF		XRCC1	SLC2A4
	GABRA6	INPP1	CLSTN3	CCNT1	CIT	HLA-DQB1	CYP1B1			ERBB4		CASQ1	PDE4D			CPLX2	YBX1	CHRM3	IL2RB	FXN			HOMER1	GRM2	BTN3A1	FBXO38		BHLHE40			SLC5A5
	GABRB1	ISL1	CLTCL1	CCNT2	CLDN16	HLA-DRB1	CYP26A1			ESR1		CASR	PDE9A			CPM	ZFY	CHRNA3	IL4	FXR2			HOMER2	GRM3	BTN3A2	FCER1A		BHLHE41			SOAT1
	GABRB2	ITGA1	CMIP	CCR2	CLEC1B	HNMT	CYP2D6			ESR2		CAT	PDXK			CPOX		CHUK	IL6	GABRA2			HOXA1	GRM4	C14orf21	FCGR3B		BICD2			SQSTM1
	GABRB3	K12T	CMYA3	CCR3	CLINT1	HRAS	CYP2E1			FAAH		CBLB	PDYN			CPS1		CIITA	IL6R	GABRA4			HTR1A	GRM5	C16orf72	FGB		BIK			STAT1
	GABRD	KALRN	CNR1	CCR5	CLOCK	HRH2	CYP3A7			FABP2		CBS	PENK			CPT1A		CLCA2	IL6ST	GABRA5			HTR1B	GRM6	C1QA	FIS1		BMP2			STAT3
	GABRE	KCNIP4	CNR2	CCR6	CMTM8	HSPA1A	CYP46A1			FADS1		CCDC101	PER2			CPT2		CLCN1	IL7	GABRB3			HTR1D	GRM7	C1QB	FKBP5		BMP6			STK11
	GABRG1	KCNJ5	CNTN3	CCR7	CNP	HSPA1B	CYTB			FADS2		CCK	PGR			CREBBP		CLCN6	IL8	GABRG1			HTR1E	GRP	C1QTNF3	FLG		BMP7			SV2A
	GABRG2	KCNN3	CNTN4	CD109	CNR1	HSPA1L	DAD1			FAM135A		CCL2	PICALM			CREM		CLCN7	INPPL1	GABRG3			HTR1F	GRPR	C4BPA	FNBP1L		BNIP2			T
	GABRG3	KIAA0319	CNTN5	CD14	CNR2	HSPA2	DCAF4L2			FAM46A		CCL21	PICK1			CRK		CLDN1	INSR	GALT			HTR2A	HCRTR1	C4BPB	FOS		BNIP3L			TBC1D7
	GABRP	KIAA0564	CNTN6	CD19	CNTF	HTR1A	DCLK1			FASN		CCL5	PIK3CG			CRKL		CLDN2	IPF1	GATA1			HTR2B	HCRTR2	C6orf217	FRK		BRAP			TBP
	GABRQ	KIF16B	CNTNAP2	CD2	CNTFR	ICAM1	DCN			FAT4		CCNI	PKP1			CRP		CLDN4	IRF8	GATA4			HTR2C	HLA-B	C8orf80	FSTL5		BRCA1			TFE3
	GABRR1	KL	CNTNAP3	CD209	CNTN1	IFIH1	DDAH1			FGF14		CCNY	PLCB4			CSF2RB		CLEC10A	ITGA2	GATA5			HTR3A	HLA-DRB1	C9orf5	FUT3		BRCA2			TIMP1
	GABRR2	LAMB1	CNTNAP4	CD22	CNTN2	IFIT3	DDAH2			FGF2		CCR1	PLCD1			CSMD2		CLEC16A	ITGA4	GCH1			HTR3B	HOMER1	C9orf72	FUT8		BRD1			TLR4
	GABRR3	LBXCOR1	CNTNAP5	CD226	CNTN3	IFNAR1	DEFB1			FGFR2		CCR2	PLCD4			CSNK1D		CLEC1B	ITGAM	GCK			HTR3C	HOMER2	CABIN1	G12		BRP44			TNFRSF19
	GAD1	LEP	CNTP2	CD24	CNTN5	IFNAR2	DENND1A			FIGN		CCR3	PLCG1			CSNK1E		CLEC2D	ITGB2	GCNT2			HTR3D	HOXA1	CAC1B	GALNT2		BSN			TOR1A
	GAD2	LEPR	CNTP3	CD244	CNTN6	IFNG	DFNB31			FKBP5		CCR5	PLCG2			CSNK1G2		CLEC4A	ITGB3	GDF9			HTR3E	HTR1A	CAC1C	GATA6		BTBD9			TP53
	GAL	LGALS8	CNTP4	CD247	CNTNAP1	IFNGR1	DHCR24			FOXP2		CD14	PLD1			CSTB		CLEC7A	KIAA1109	GDI1			HTR4	HTR1B	CACNA1A	GJA1		BTG2			TPT1
	GALM	LIN7C	CNTP5	CD27	CNTNAP2	IFNGR2	DHCR7			FREM3		CD226	PLD2			CTLA4		CLIC1	KIF5A	GHR			HTR5A	HTR1D	CACNA1B	GLS2		BTN3A1			TRAF7
	GALR1	LMAN2L	COBL	CD274	CNTNAP5	IGF1	DHFR			FTO		CD274	PLEKHG1			CTNND2		CLSTN2	KIR2DP1	GLUD1			HTR6	HTR1E	CACNA1C	GMPPB		BTN3A2			TRPV1
	GALR2	LMO4	COL11A1	CD276	COL21A1	IGF1R	DIEXF			FZD3		CD28	PLX2			CTSD		CNR1	KIR2DS2	GLUD2			HTR7	HTR1F	CACNA2D4	GPR6		C14orf21			TSC1
	GALR3	LOC100188947	COMT	CD28	COMT	IGF2	DKK1			GABRA2		CD2AP	PMCH			CUL4B		CNTN5	KIRREL	GMPR			HTT	HTR2A	CACNB2	GPSM3		C16orf72			TSC2
	GCG	LPHN3	COQ5	CD36	CORT	IGFBP3	DLX1			GABRA3		CD34	PNMT			CUX1		COL1A1	KLF11	GPC3			IL1B	HTR2B	CACNG2	GPX1		C1QA			TYMS
	GCH1	LRRC7	CPA2	CD38	CPLX1	IKBKB	DLX2			GABRA6		CD36	POMC			CUX2		COL1A2	KLHDC1	GPI			IMMP2L	HTR2C	CACNG5	GRB2		C1QB			VAV2
	GCNT2	MACROD2	CPLX2	CD3EAP	CPLX2	IKBKG	DLX3			GABRB3		CD38	PPP1R1B			CYFIP1		COL3A1	KLRA1	GPR56			INHBA	HTR3A	CAD	GRIK2		C1QTNF3			VCAM1
	GDF2	MAOA	CREBBP	CD3G	CPN2	IL10	DLX4			GABRD		CD4	PPP3CC			CYP11A1		COL5A1	KNG1	GPRIN2			INPP1	HTR3B	CADM1	GRM8		C6orf217			VEGFA
	GDNF	MAOB	CRK	CD4	CPO	IL10RA	DLX5			GABRE		CD40	PREB			CYP11B1		COMT	KP5	GRIA3			IQCK	HTR4	CADM3	GSDMA		C8orf80			VHL
	GHRH	MAP2K5	CRKL	CD40	CPVL	IL10RB	DLX6			GABRG2		CD40LG	PRKCA			CYP17A1		COX1	LAG3	GRIK4			KCNN3	HTR5A	CALCA	GTF2E2		C9orf5			VIP
	GHRHR	MC3R	CRP	CD40LG	CR1	IL12A	DMD			GABRP		CD44	PRL			CYP19A1		COX11	LAMA4	GRIN1			KDM4C	HTR6	CALM1	GTF3C6		C9orf72			WT1
	GHRL	MC4R	CSDE1	CD44	CREB1	IL12B	DMGDH			GABRQ		CD48	PRLR			CYP1A1		COX8A	LBP	GRIN3A			KNG1	HTR7	CAMK2A	GYPA		CABIN1			XRCC1
	GHSR	MCHR1	CSMD1	CD46	CREB3	IL12RB1	DMXL1			GAD1		CD55	PRNP			CYP1A2		CPAMD8	LGALS3	GRIP1			L1CAM	IKBKE	CAMK2B	HACE1		CAC1A			YWHAQ
	GLO1	MECP2	CSNK1D	CD58	CREBBP	IL13	DNM2			GAD2		CD58	PRODH			CYP1B1		CPEB4	LIPC	GRM1			LBXCOR1	IL10	CAMK2G	HAPLN1		CAC1C			YY1
	GLRA1	MEIS1	CSNK1E	CD69	CREM	IL13RA1	DPF3			GAL		CD69	PSEN1			CYP24A1		CPS1	LMO7	Grm5			LDLRAD3	IL19	CAMKK2	HCN2		CAC2D4			YY1AP1
	GLRA2	MIR182	CSRNP3	CD70	CRH	IL13RA2	DPP6			GBA		CD82	PSEN2			CYP27B1		CREM	LRRC7	GRM7			LEP	INHBA	CAMKV	HDAC2		CACNA1A
	GLRA3	MIR183	CTCF	CD80	CRHBP	IL16	DRD2			GCH1		CD9	PSMD9			CYP2A6		CRH	LY6G5B	GSTM1			LEPR	INPP1	CAMTA1	HEATR3		CACNA1C
	GLRB	MIR96	CTN3	CD83	CRHR1	IL17A	DSP			GCNT2		CDC123	PTN			CYP2B6		CRHR1	MAN1A1	GSTP1			LHCGR	KNG1	CAPN10	HEBP1		CACNB2
	GLS2	MTF1	CTNNA3	CD84	CRHR2	IL17F	DTWD2			GDNF		CDH11	PTPN11			CYP2C19		CRP	MARCKS	GSTT1			LIF	L1CAM	CAPN14	HFE2		CACNG5
	GMFB	MTHFR	CTNNB1	CD86	CRIPT	IL18	DVL1			GFAP		CDH12	PTPRD			CYP2C8		CSF1R	MBL2	GTF2I			LMX1A	LDHA	CAPRIN1	HHIP		CAD
	GNB3	MTNR1A	CTSG	CD8A	CRP	IL18RAP	DVL2			GFRA1		CDH13	PYY			CYP2C9		CSF2	MC4R	H3F3A			LYN	LDHB	CARTPT	HIST1H1D		CADM1
	GNL3	MTNR1B	CTTNBP2	CD8B	CRY1	IL1A	DYRK1A			GLS2		CDH20	RAPGEF3			CYP2D6		CTGF	MEFV	HD			MAGI2	LEP	CASK	HLA-DPA1		CADM3
	GNRH1	MTR	CUL3	CD99	CRY2	IL1B	E2F1			GMIP		CDH22	RAPGEF4			CYP2R1		CTLA4	MIA3	HDAC4			MAOA	LEPR	CASKIN1	HLA-DRB1		CALCA
	GNRH2	MTRR	CUX2	CDC37	CSF2RB	IL1R1	EDN1			GNAS		CDK11A	RASA1			CYP3A		CTSH	MICAL1	HDAC9			MAOB	LHCGR	CAT	HLA-DRB4		CALM1
	GNRHR	MUC1	CX3CR1	CDH13	CSMD1	IL1R2	EDNRA			GNB1L		CDK2	RCAN1			CYP3A4		CUL2	MICB	HLA-DRB1			MAP2K5	LIF	CBS	HLA-G		CAMK1D
	GNRHR2	MYO5B	CXCL8	CDHR5	CSNK1D	IL1RN	EDNRB			GNB3		CDK5	RELN			CYP3A5		CUX2	MIF	HMGB1			MEIS1	LSAMP	CCDC25	HMGCS2		CAMK2A
	GPC6	NCAN	CXCR3	CDK5RAP2	CSNK1E	IL2	EGF			GPBAR1		CDK6	REST			CYP7A1		CX3CR1	MIOX	HNF1A			MEIS2	LYN	CCDC60	HNF4G		CAMK2B
	GPER1	NDN	CYFIP1	CDK6	CSNK2A1	IL23R	EGFR			GPR37		CDKAL1	RET			CYTB		CXCL1	MMP1	HNRNPU			MOG	MAGI2	CCDC68	HNMT		CAMK2G
	GPHA2	NDUFAF2	CYP11A1	CDK7	CTLA4	IL25	EGR3			GPR50		CDKN2A	RFC1			DAB1		CXCL10	MMP10	HOXA1			NANOGP8	MALAT1	CCDC88A	HORMAD2		CAMK4
	GRIA1	NET1	CYP11B1	CDK9	CTNND2	IL27	ELAVL2			GPRC5B		CDKN2B	RGS1			DAO		CXCL11	MMP11	HRAS			NBEA	MANEA	CCK	HPRT1		CAMKK2
	GRIA2	NEUROD6	CYP17A1	CDKAL1	CTSG	IL2RA	ELN			GPRIN2		CDKN2B-AS1	RGS2			DAOA		CXCL12	MMP12	HUWE1			NCAM1	MAOA	CCKAR	HPS5		CAMKV
	GRIA3	NFIL3	CYP19A1	CDKN1A	CTSH	IL2RB	ELOVL5			GPX1		CEBPA	RGS7			DAOA-AS1		CXCL16	MMP13	IDE			NCAM2	MAOB	CCKBR	HSF2		CAMTA1
	GRIA4	NGF	CYP1A1	CDKN1B	CUX2	IL32	EMX2			GRIA1		CEBPD	RIPK4			DBH		CXCL5	MMP14	IDS			NEUROD1	MASP2	CCL2	HSPA1B		CAPN10
	GRIK1	NGFB	CYP1B1	CDKN2A	CYP2D6	IL33	EPHB2			GRIA2		CELSR2	RNR1			DCLK2		CXCL8	MMP15	IDUA			NEUROD2	MBL2	CCR3	HSPA1L		CAPN14
	GRIK2	NGFR	CYP21A2	CDKN2B	CYP3A4	IL4	EPHB3			GRIA3		CENPW	RORA			DCX		CXCL9	MMP16	IFNG			NEUROD4	NBEA	CCR5	HSPB1		CAPRIN1
	GRIK3	NLGN3	CYP2D6	CDKN2B-AS1	CYP3A43	IL4R	EPHX1			GRIA4		CEP135	RPP14			DDHD2		CXCR1	MMP17	IGKV1.16			NEUROD6	NCAM1	CD14	HTATIP2		CARTPT
	GRIK4	NLGN4X	CYP3A	CDSN	CYTB	IL5	EPS15			GRID1		CETP	RPS6			DDR2		CXCR2	MMP19	IKZF1			NEUROG1	NCAM2	CD38	HTR1A		CASK
	GRIK5	NLRP3	CYP7A1	CEP72	CYTH4	IL5RA	ERBB2			GRIK1		CFB	RTN4R			DEPDC5		CXCR3	MMP2	IL10			NFKBIL1	NEUROD1	CD46	HTR2A		CASKIN1
	GRIN2A	NOS1	DAB1	CFB	DAO	IL6	ERCC2			GRIK2		CFH	RUNX1			DHCR7		CXCR4	MMP20	IL1A			NGF	NEUROD2	CD48	IBD2		CASP8
	GRIN2B	NPAS3	DAGLA	CFH	DAOA	IL6R	ERCC4			GRIK3		CFHR1	S100A10			DHFR		CYBA	MMP24	IL1B			NGFR	NEUROD4	CDC25A	IF1		CAT
	GRIN3A	NPSR1	DAO	CFHR1	DAOA.AS1	IL6ST	ESR1			GRIK4		CFHR2	S100B			DLG2		CYBB	MMP25	IL1RAPL1			NKX2-1	NEUROG1	CDC42SE2	IFITM3		CCDC25
	GRIN3B	NPTX2	DAOA	CFHR2	DBH	IL8	ESR2			GRIN2A		CFHR3	SAT1			DLG3		CYLD	MMP26	IL1RAPL2			NLGN1	NGF	CDH1	IFNGR2		CCDC60
	GRIP1	NPY	DAPK1	CFHR3	DBI	IRAK1	ESRRB			GRIN2B		CFHR4	SCN8A			DLX2		CYP1A1	MMP27	IL1RN			NLGN2	NGFR	CDH10	IGHG1		CCDC68
	GRLF1	NPY1R	DAPP1	CFHR4	DBP	IRAK2	ETV5			GRIN3A		CFHR5	SCT			DMTF1		CYP24A1	MMP28	IL6			NOGP8	NLGN1	CDH12	IGSF6		CCDC88A
	GRM1	NPY2R	DBH	CFHR5	DCLK1	IRAK3	EVC			GRIP1		CFLAR	SDC2			DOCK3		CYP27A1	MMP3	INHA			NOS1	NLGN2	CDH13	IHH		CCK
	GRM2	NPY5R	DCLK2	CFTR	DCTN5	IRAK4	EVC2			GRK5		CFTR	SDK1			DRD1		CYP27B1	MMP7	IQSEC2			NOS1AP	NOS1	CDH2	IKZF1		CCKAR
	GRM3	NR2E1	DCTN5	CH	DDC	IRGM	EYA1			GRM1		CHAT	SDK2			DRD2		CYP2A6	MMP8	ISPD			NOS2	NOS2	CDKN2A	IL10RB		CCKBR
	GRM4	NR3C1	DCUN1D1	CHD6	DDIT3	ITGAL	F13A1			GRM2		CHN2	SERPI1			DRD3		CYP2C19	MMP9	JAG1			NOS2P1	NOS2P1	CEACAM21	IL11		CCL2
	GRM5	NR3C2	DCX	CHI3L1	DFNB31	ITGAM	F2			GRM3		CIITA	SERPI6			DRD4		CYP2D6	MOG	JAK2			NOS3	NOS3	CEACAM6	IL12RB1		CCND2
	GRM6	NR4A2	DDC	CHRM3	DGCR6	ITGAX	F5			GRM7		CISD2	SET			DRD5		CYP3A	MS	JARID2			NPPA	NPPA	CELSR1	IL13		CCNG2
	GRM7	NRCAM	DDX11	CHST11	DGKH	ITGB2	FAM120C			GS		CLCNKB	SGCE			DSYN1		CYP3A4	MTHFD1L	KAT6B			NPPB	NPPB	CERKL	IL16		CCR3
	GRM8	NRG3	DDX53	CHUK	DGKI	ITGB3	FAM125B			GSK3B		CLEC16A	SGIP1			DYRK1A		CYP3A5	MTHFR	KATL1			NPPC	NPPC	CFB	IL19		CCR5
	GRP	NSD1	DEAF1	CIITA	DGKZ	JAK1	FAR2			GSTM1		CLEC1B	SHBG			DYX1C1		CYP4F2	MTNR1B	KCNE1			NPR1	NPR1	CGNL1	IL1A		CCRL2
	GRPR	NT3	DEPDC5	CLEC12A	DIO2	JAK2	FAS			GSTT1		CLIC1	SHMT1			EFHC1		CYP4F3	MTRR	KCNE2			NPR2	NPR2	CHAT	IL1B		CD14
	GSTM1	NTF3	DGCR2	CLEC16A	DIRAS2	JAZF1	FBN1			GYPB		CLU	SHMT2			EGF		CYP7A1	NCR3	KCNH2			NPR3	NPR3	CHGA	IL1R2		CD274
	GSTT1	NTF4	DGCR6	CLEC1B	DISC1	JUND	FBP1			GZMK		CMA1	SIM2			EIF2C1		DAB2	NDST3	KCNJ10			NPSR1	NPS	CHGB	IL1RAP		CD46
	GTF2I	NTF5	DHCR7	CLEC4A	DKFZp761B107	KCNQ3	FGF1			HDAC5		CNBP	SLC16A2			EIF4E		DAG1	NEUROD2	KCNJ3			NPY	NPSR1	CHI3L1	IL1RN		CD48
	GTF2IRD1	NTM	DIAPH3	CLEC4E	DLEU2	KDR	FGF10			HMGB4		CNDP1	SLC17A6			EJM1		DAGLB	NEUROG3	KCNK9			NPY2R	NPY	CHL1	IL20		CDC25A
	GYPB	NTRK2	DIP2A	CLEC6A	DLG1	KIF26B	FGF12			HOMER1		CNDP2	SLC17A7			ELOVL4		DAO	NFKBIA	KDM5C			NPY5R	NPY1R	CHMP1B	IL22		CDC42SE2
	HCN4	NTRK3	DISC1	CLIC1	DLG2	KIR2DL1	FGF18			HP		CNP	SLC18A1			ELP4		DAP	NLRP3	KIAA0415			NR3C1	NPY2R	CHR4	IL23A		CDH1
	HCRTR1	NUDT3	DJC19	CMTM4	DLG3	KIR2DL2	FGF19			HPSE		CNR1	SLC18A2			EMP1		DARC	NOS1	KIF4A			NR3C2	NPY5R	CHR5	IL2RB		CDH10
	HCRTR2	NXPH1	DLG2	CNBP	DLGAP4	KIR2DL3	FGF2			HSPA1A		CNTF	SLC19A1			EMX2		DBP	NOS2A	KIF5C			NRCAM	NR3C1	CHR7	IL4		CDH13
	HD	OPRD1	DLG3	CNOT3	DMRT1	KIR2DL4	FGF3			HSPA1B		COBL	SLC1A1			ENPEP		DCBLD1	NOS3	KRAS			NRG1	NR3C2	CHRFAM7A	IL4R		CDH2
	HDAC2	OPRK1	DLG4	CNR1	DMTF1	KIR2DL5A	FGF4			HSPA1L		COL11A2	SLC1A2			EPHB1		DCC	NOTCH2	KSR2			NRG2	NRCAM	CHRM1	IL5		CDK5RAP1
	HDAC5	OPRL1	DLGAP2	CNTN5	DNMT1	KIR2DP1	FGF5			HTR1A		COL1A1	SLC1A3			EPHX1		DCTN5	NOTCH3	L1CAM			NRG3	NRG1	CHRM2	IL6		CDKN2A
	HDAC9	OPRM1	DLGAP3	COG6	DOCK9	KIR2DS1	FGF7			HTR1B		COL3A1	SLC1A4			EPM2A		DCX	NPHS2	LARGE			NRP1	NRG2	CHRM3	IL6ST		CDKN2C
	HGF	OXT	DLX1	COL11A2	DOK5	KIR2DS2	FGF8			HTR1D		COMMD6	SLC1A6			ERBB4		DDO	NPPB	LDLR			NRXN1	NRG3	CHRM4	IL6STP		CDKN3
	HLA.B	OXTR	DLX2	COL15A1	DPP10	KIR2DS3	FGF9			HTR2A		COMP	SLC1A7			ESR1		DDX58	NPY2R	LIN7A			NRXN2	NRP1	CHRM5	IL7R		CEACAM21
	HOMER1	PARK2	DLX6	COL6A1	DPP6	KIR2DS4	FGFBP1			HTR2B		COMT	SLC26A4			ESR2		DEFA1A3	NR2E1	LINC00426			NRXN3	NRXN1	CHRNA10	IL8		CEACAM6
	HOMER2	PAX5	DMD	COL9A2	DPY19L3	KIR2DS5	FGFR1			HTR2C		CP	SLC26A5			F2		DEFA5	NR2F2	LRRTM2			NSF	NRXN2	CHRNA2	IL8RA		CELF2
	HOXA1	PCSK5	DMPK	COMMD1	DPYSL2	KIR3DL1	FGFR2			HTR3A		CPB2	SLC2A9			F5		DEFB1	NRP1	MACROD2			NSUN4	NRXN3	CHRNA3	IMPDH1		CELSR1
	HPSE	PER1	DNAJC19	COMT	DRD1	KIR3DL2	FGFR3			HTR3B		CPE	SLC5A4			FA2H		DEFB4	NUDT1	MAGI2			NTF3	NSF	CHRNA4	IMPDH2		CENPJ
	HR	PER2	DNER	COTL1	DRD2	KIR3DL3	FGFR4			HTR3C		CPT1A	SLC6A1			FABP2		DENND1B	NUS1	MAOA			NTF4	NSUN4	CHRNA5	INPP5B		CERKL
	HTR1A	PFTK1	DNM1	CR1	DRD3	KIR3DP1	FILIP1L			HTR3D		CPT1B	SLC6A11			FABP3		DERL3	OAS2	MAP2K1			NTRK1	NTF3	CHRNA6	IRAK1		CFB
	HTR1B	PIK3CG	DNM1L	CR1L	DRD4	KIR3DS1	FKBP4			HTR3E		CPVL	SLC6A12			FABP5		DH12	OAS3	MAP2K2			NTRK2	NTF4	CHRNA7	IRAK3		CGI_148P
	HTR1D	PITX3	DOC2A	CR2	DRD5	KRAS	FKBP5			HTR5A		CR1	SLC6A13			FABP7		DIO1	OCA2	MAPT			NTRK3	NTRK1	CHRNA9	IRAK4		CGI-148P
	HTR1E	PLEKHB1	DOCK10	CRH	DRG1	LACC1	FLNB			HTR6		CREB1	SLC6A2			FADS1		DLD	OLR1	MAX			NTS	NTRK2	CHRNB2	IRF8		CGNL1
	HTR1F	PNMT	DOCK3	CRP	DRP2	LEP	FN1			HTRA1		CREBBP	SLC6A3			FAN1		DLG5	OS9	MBD5			NTSR1	NTRK3	CHRNB3	ITGAL		CGRRF1
	HTR2A	PNOC	DOCK4	CSF2	DSCAM	LEPR	FNDC3B			HTT		CREM	SLC6A4			FAS		DMBT1	OSTM1	MCAT			NTSR2	NTS	CHRNB4	ITGAM		CHAT
	HTR2B	POMC	DOLK	CSK	DT	LHX4	FOLH1			IDO1		CRP	SLC6A5			FASN		DNAH12	PAPD1	MCPH1			OCA2	NTSR1	CHST1	ITGB6		CHES1L1
	HTR2C	PON1	DPP10	CSMD1	DTNA	LOC284454	FOLR1			IDO2		CRYAB	SLC6A9			FASTK		DNASE1	PAX2	MDM2			OFCC1	NTSR2	CHST10	IVD		CHGA
	HTR3A	PPIG	DPP6	CSNK2B	DTNBP1	LTA	FOLR2			IFNG		CSF2	SLC7A4			FAT4		DNMT3A	PCIF1	MDM4			OLFM1	OCA2	CHST2	JAKMIP1		CHGB
	HTR3B	PPM1H	DPYD	CTDP1	DUSP6	LTBP1	FOLR3			IKBKE		CSK	SLITRK1			FCGR2A		DOCK3	PDCD1LG2	MECP2			OLIG1	OGG1	CHST8	JUN		CHI3L1
	HTR3C	PPP1R1B	DRD1	CTGF	DYT10	LTBP4	FOXC1			IL10		CST3	SLITRK5			FCGR3A		DRD2	PDCD2	MED12			OLIG2	OPRD1	CIT	KCNN4		CHKB
	HTR3D	PPP2R2C	DRD2	CTLA4	EGF	MALT1	FOXC2			IL11		CTBP1	SLTM			FCGR3B		DSE	PDSS2	MEF2C			OPRD1	OPRK1	CLDN11	KIF1B		CHMP1B
	HTR3E	PPP3CB	DRD3	CTSH	EGFR	MAPK1	FOXE1			IL18		CTGF	SMOX			FCMTE3		ECM1	PGM1	MELAS			OPRK1	OPRM1	CLDN5	KIF5A		CHR10
	HTR4	PRKCG	DRD4	CUL1	EGR1	MAPK11	FOXE3			IL19		CTLA4	SMS			FEZF1		EDIL3	PHOX2B	METTL23			OPRM1	OSM	CLEC19A	KIR2DL2		CHR2
	HTR5A	PRKG1	DRD5	CUTA	EGR2	MAPK12	FOXF2			IL1A		CTNNA3	SOD1			FGA		EED	PIK3R1	MFAP4			OSM	OXT	CLINT1	KIR2DL3		CHR3
	HTR6	PRNP	DRG1	CX3CR1	EGR3	MAPK13	FOXG1			IL1B		CTNNB1	SOD2			FGF14		EFEMP1	PKD2	MLL			OXT	OXTR	CLOCK	KIR2DS2		CHR5
	HTR7	PRODH	DRP2	CXCL10	EGR4	MAPK14	FOXH1			IL1RN		CTRB2	SORL1			FGF2		EGF	PKD2L1	MLL2			OXTR	P2RX4	CLSTN2	KLHDC1		CHR6
	HTT	PRTG	DSCAM	CXCL12	EIF4H	MARK1	FOXN1			IL2		CTSD	SP23			FMNL2		EGFR	PKIB	MPP7			PAH	P2RX7	CLU	KLKB1		CHR9
	IDO1	PTGIR	DSCAMF3	CXCR1	ENDOV	MBL2	FOXN3			IL20		CTSH	SP25			FMO3		EGR1	PLAU	MRPS9			PBX1	PAH	CMYA5	KLRC4		CHRM3
	IDO2	PTPRN2	DST	CXCR2	EPHA5	MC4R	FOXO1			IL24		CTSK	SP29			FOLH1		EIF2AK2	PNPLA3	MS4A6A			PCYT1A	PDE4B	CNNM2	KP5		CHRM4
	IGF2	PYY	DTNBP1	CXCR3	ERBB3	MDM2	FOXO3			IL28B		CTSL2	SP4			FOLR2		EIF4H	POLG	MTHFD1			PDXK	PDXK	CNP	KRAS		CHRM5
	IGHD2.15	RARA	DUSP22	CXCR5	ERBB4	MEFV	FOXP2			IL28RA		CUBN	SP91			FOSB		ELF1	POMC	MTHFR			PDYN	PDYN	CNPPD1	KRT8		CHRNA5
	IKBKE	RARB	DYDC1	CYBA	ERDA1	MIF	FRAS1			IL4		CUX2	SRD5A1			FOXG1		ELMO1	PON1	MTR			PENK	PENK	CNR1	LACE1		CHRNB2
	IL10	RARG	DYDC2	CYP11B2	EREG	MIR100HG	FREM3			IL6		CX3CL1	SRD5A2			FOXO1		ELOVL2	POPDC3	MTRR			PICK1	PER2	CNR2	LACTB		CHRNB3
	IL19	RASGRP1	DYRK1A	CYP17A1	ERG	MIR146A	FRMD4A			IL8		CXCL10	SST			FOXP2		ENG	POU2F1	MYLIP			PIK3CG	PGR	CNTF	LAG3		CHRNB4
	IL1A	RELN	DYX1C1	CYP19A1	ESR1	MIR196A2	FSCN1			IRS1		CXCL12	SSTR1			FRAXA		ENPEP	PPARD	MYO9B			PLCB4	PICK1	CNTN1	LAMA4		CHST1
	IL1B	RETN	EEF1A2	CYP1A1	ETNPPL	MIR27A	FST			ITIH1		CXCL16	SSTR2			FRAXE		ENTPD5	PPARGC1A	NCALD			PLCD1	PIK3CG	CNTN2	LAMB1		CHST10
	IL1RN	RXRA	EFR3A	CYP1A2	FAAH	MIR492	FTCD			ITIH3		CXCL8	SSTR3			FRAXF		EPHX1	PPIL6	ND5			PLCD4	PKP1	CNTN4	LBP		CHST2
	IL2	RXRB	EGF	CYP20A1	FABP3	MIR499	FYN			ITIH4		CXCL9	SSTR4			FREM3		EPX	PPT2	NDE1			PLCG1	PLCB4	CNTN5	LCE3B		CHST8
	IL28RA	RXRG	EGR2	CYP21A2	FABP5	MIR608	FZD1			IV		CYBA	SSTR5			FSHB		ERAP1	PREP	NDN			PLCG2	PLCD1	CNTN6	LCE3C		CIITA
	IL4	SCG5	EHMT1	CYP2B6	FABP7	MIR98	FZD10			KCNIP4		CYBB	ST6GALC3			FYN		ERAP2	PRF1	NDP			PLD1	PLCD4	CNTNAP1	LIN28B		CIT
	IL6	SCN8A	EIF1AY	CYP2C19	FADS1	MIRLET7A1	FZD2			KCNJ6		CYP11B2	STMN1			FZD3		ERBB3	PRKCSH	NEDD4			PLD2	PLCG1	CNTNAP2	LMAN1		CLDN11
	IMMP2L	SEMA3A	EIF4E	CYP2C8	FADS2	MIRLET7F1	FZD4			KCNK2		CYP17A1	STS			GABARAP		ERCC2	PRRT1	NF1			PMCH	PLCG2	CNTNAP5	LOC100130480		CLEC19A
	IMPA2	SHMT1	EIF4EBP2	CYP2C9	FAM135A	MLH1	FZD7			KDR		CYP19A1	STX1A			GABBR1		EREG	PRSS16	NFIX			PNMT	PLD1	CNTP2	LOC100134413		CLOCK
	INHBA	SLC12A6	EMD	CYP2D6	FAM43A	MMP1	FZD8			KIAA1244		CYP24A1	SYN1			GABBR2		ETFDH	PSMB1	NIPBL			POMC	PLD2	COG7	LOC100287218		CLSTN2
	INPP1	SLC1A1	EML1	CYP2E1	FAM46A	MMP12	GABBR2			KLK8		CYP26A1	SYNJ1			GABRA1		EXOC2	PTGER4	NKX2-5			PPP1R1B	PLEKHG1	COL21A1	LOC341333		CLU
	IV	SLC1A3	EN2	CYP39A1	FAT	MMP13	GABRA6			KMO		CYP27B1	SYNJ2			GABRA2		F13A1	PTGS2	NLGN1			PREB	PMCH	COL25A1	LOC441915		CMYA5
	KCNK2	SLC24A3	ENO2	CYP3A5	FAT1	MMP14	GABRB3			KPNA3		CYP2C19	T			GABRA3		F2	PTH	NLGN2			PRKCA	PNMT	COL4A4	LPL		CNPPD1
	KLF6	SLC25A12	EP300	CYP4F2	FAT4	MMP2	GAD1			LEF1		CYP2D6	TAC1			GABRA4		F2RL1	PTPN1	NLGN3			PRL	POMC	COL7A1	LSP1		CNTN1
	KNG1	SLC2A3	EP400	DAXX	FBN1	MMP3	GAD2			LEP		CYP2E1	TAC3			GABRA5		F5	PTPN22	NLGN4X			PRLR	PON1	COL8A1	MACROD2		CNTN2
	KP3	SLC30A4	EPC2	DBP	FBXL3	MMP7	GADD45G			LGI1		CYP2J2	TACR1			GABRA6		FAAH	PTPRN	NMRK1			PRODH	PPP1R1B	COMT	MADCAM1		CNTN4
	KPNA3	SLC6A1	EPHA6	DCTN5	FBXO38	MMP9	GALC			LGSN		CYP2R1	TACR2			GABRB1		FABP6	PVT1	NONO			PTN	PREB	CORO1A	MAN1A1		CNTN5
	KRT8	SLC6A14	EPHB2	DDAH2	FBXO45	MPO	GART			LHPP		CYP3A4	TBX1			GABRB2		FADS1	PYGL	NOS3			PTPRD	PRKCA	CORT	MAOA		CNTN6
	L1CAM	SLC6A2	EPHB6	DDR1	FEZ1	MSH2	GAS7			LPO		CYP46A1	TC2N			GABRB3		FADS2	QRSL1	NPHP1			PYY	PRL	COX18	MAP3K1		CNTNAP2
	LAT2	SLC6A3	EPS8	DDX6	FGFR2	MSR1	GATA4			LSAMP		CYTB	TCN1			GABRD		FAF1	RAF1	NR3C2			RAPGEF4	PRLR	CPLX1	MAP3K7		CNTP1
	LBXCOR1	SLC6A4	ERBB4	DEFB1	FIGNL1	MSRA	GDF1			LTA		DAAM1	TCN2			GABRE		FAM135A	RBM17	NRG1			RELN	PTK7	CPLX2	MAP3K7IP1		CNTP2
	LDHA	SLC9A9	ERG	DEFB4A	FKBP5	MTHFD1	GDF6			LTA4H		DAPK1	TEAD1			GABRG2		FAM167A	RDBP	NRGN			S100B	PTN	CPLX3	MAPK14		CNTP5
	LDHB	SLITRK1	ESR1	DGKQ	FMN1	MTHFR	GGA3			M6PR		DAXX	TFIP11			GABRP		FAM184A	REG1A	NRXN1			SDC2	PYY	CPLX4	MAPT		COG7
	LEP	SNAP25	ESR2	DHFR	FOXO3	MTOR	GIPC2			MACROD2		DBP	TGM1			GABRR2		FAM26F	REG1B	NSD1			SERPI6	RAPGEF4	CPS1	MARCKS		COL21A1
	LEPR	SORCS1	ESRRB	DHODH	FOXP1	MTR	GJA1			MAGI1		DCBLD1	THAP1			GAD1		FAM92B	RETN	NSUN2			SERPINA6	RELN	CPVL	MASP2		COL25A1
	LHCGR	SORCS3	ETFB	DHX16	FOXP2	MTRR	GJA8			MAGI2		DCC	TIMP1			GAD2		FAS	REV3L	NTAN1			SGCE	RGS2	CR1	MCM9		COL4A4
	LIF	SP25	EXOC6B	DIAPH3	FOXQ1	MUC1	GJB2			MAOA		DCN	TLL1			GBA		FASLG	RING1	NXF5			SHBG	RGS7	CREB1	MDM2		COL7A1
	LMX1A	ST7	EXT1	DKK1	FTO	MUC2	GLB1L2			MAOB		DCX	TLR9			GC		FBXO38	RNF5	OBSL1			SHMT1	S100B	CREBBP	MEP1A		COL8A1
	LSAMP	STIP1	F13A1	DNAJA1	FXN	MUC5B	GLC1B			MAP2K1		DDAH1	TMEM132D			GCH1		FCER1A	RNPEPL1	OCA2			SHMT2	SDC2	CREM	METTL4		COMT
	LYN	STK38	FABP3	DNASE1	FYN	MUC6	GLC1F			MAP2K5		DDAH2	TMEM132E			GCHFR		FCGR2A	ROS1	OMG			SLC17A6	SDK2	CRH	MFN2		CORO1A
	MAGI2	STS	FABP5	DNASE1L3	FYTTD1	MVK	GLC3B			MAPK1		DDO	TMEM98			GDNF		FCGR3A	RPF2	OPHN1			SLC17A7	SERPI6	CRHBP	MGAT3		CORT
	MALAT1	STX1A	FABP7	DNASE2	FZD2	MYO9B	GLC3C			MAPK8IP2		DDOST	TMPRSS9			GFRA1		FCGR3B	RSBN1	OSTF1			SLC18A1	SERPINA6	CRHR1	MICA		COX18
	MANEA	SYN3	FAM120C	DNMT1	FZD3	NDFIP1	GLCCI1			MAPT		DEFB1	TNF			GHSR		FCHSD2	RUNX1	OTX1			SLC1A1	SHBG	CRHR2	MICAL1		CPLX1
	MAOA	SYP	FAM135B	DNMT3B	FZD9	NDUFB3	GLI2			MC1R		DGAT1	TNFRSF21			GJA1		FCRL3	RXRB	PAH			SLC1A2	SHMT1	CRIPT	MIR146A		CPS1
	MAOB	SYT1	FAM43A	DPCR1	GABBR1	NFE2L2	GLI3			MC2R		DHCR7	TOR1A			GLI3		FGB	SCGB1A1	PAK2			SLC1A3	SHMT2	CRP	MIR196A2		CPT1B
	MAP2K5	SYT2	FAN1	DPP4	GABBR2	NFKB1	GMDS			MC3R		DLK1	TP53			GLRA1		FGF19	SCN5A	PAK3			SLC1A4	SLC17A6	CRY2	MIR499		CPVL
	MAPK3	TAAR9	FASTK	DPYD	GABRA1	NFKBIA	GNAQ			MCTP2		DLST	TPH1			GLRA3		FGF2	SEL1L	PARD3			SLC1A6	SLC17A7	CSF2RA	MLH1		CR1
	MAT1A	TACR1	FAT1	DRAM1	GABRA2	NGF	GNAS			MDD1		DMD	TPH2			GLRB		FGFR1OP	SELE	PARK2			SLC1A7	SLC1A1	CSF2RB	MLX		CRADD
	MAT2A	TBC1D7	FBXO15	DRD3	GABRA3	NOD1	GNB2			MDGA1		DMPK	TRA			GLUD1		FGFR4	SELL	PCBD1			SLC22A3	SLC1A2	CSMD1	MMD2		CRAT
	MED12	TCERG1L	FBXO33	DRD4	GABRA4	NOD2	GNMT			MDGA2		DNASE1	TRH			GLUD2		FHIT	SELP	PCDH19			SLC6A1	SLC1A3	CSMD2	MMP1		CREB1
	MEIS1	TH	FBXO40	DUSP1	GABRA5	NOG	GNRHR			MED12		DPP4	TRHR			GNAQ		FIG4	SESN1	PDE10A			SLC6A11	SLC1A4	CSNK1D	MMP10		CREBBP
	MEIS2	TMEM100	FCER2	EBF1	GABRA6	NOS2	GOLGA1			MIR182		DRD1	TRNS1			GNB3		FIS1	SETD7	PDE4D			SLC6A12	SLC1A6	CSNK1E	MMP12		CREM
	MFAP3	TMEM132D	FER	EDIL3	GABRB1	NOS2A	GPDS1			MIR30E		DRD2	TRPM7			GOLGA8H		FKBP5	SHBG	PEX7			SLC6A13	SLC1A7	CSNK2A1	MMP13		CRH
	MLH1	TNF	FEZF1	EDN1	GABRB2	NOS3	GPX4			MLH1		DRD3	TSC2			GPRIN2		FLG	SIRPG	PGAP1			SLC6A2	SLC5A4	CSPG5	MMP14		CRHBP
	MOG	TPH1	FEZF2	EDNRA	GABRB3	NQO1	GREM1			MMP8		DRD4	TSPO			GPX1		FLJ45139	SLC16A10	PHF6			SLC6A3	SLC6A1	CTCF	MMP2		CRHR1
	MS	TPH2	FGA	EDNRB	GABRD	NR0B2	GRID2			MOBKL1A		DSE	TSX			GQ		FLT1	SLC22A16	PHF8			SLC6A4	SLC6A11	CTLA4	MMP3		CRHR2
	MSH2	TRIM32	FGD1	EEF1DP3	GABRE	NR1H4	GRLF1			MS		DSEL	TTC1			GRIA3		FN1	SLC22A2	PICALM			SLC6A5	SLC6A12	CTNNA1	MMP8		CRIPT
	MT2A	TSC1	FGFBP3	EFNA5	GABRG1	NR1I2	GSK3B			MSH2		DYT10	TTC3			GRID1		FNBP1L	SLC22A3	PIK3C3			SLC6A9	SLC6A13	CTNNA3	MOCOS		CRP
	MTHFR	TSC2	FHIT	EGFL8	GABRG2	NXPH1	GSTA4			MT.CO2		ECE1	TTR			GRIK1		FOS	SLC22A5	PITX2			SLITRK1	SLC6A2	CTNNB1	MORC4		CRY1
	MTOR	TSPAN8	FIGNL1	EGFR	GABRG3	OCA2	GSTM1			MTHFR		EDN1	TYMS			GRIK2		FOSB	SLC29A3	PLA2G6			SLITRK5	SLC6A3	CTNND1	MPZ		CRY2
	MYO3A	TUB	FLT1	EGR2	GABRP	ODC1	GSTM3			MTMR7		EDNRA	UBE3A			GRIK3		FOXO3	SLC2A10	PLEKHG3			SLTM	SLC6A4	CTNND2	MT1A		CSF2RA
	MZB1	UBE2H	FMN1	EHMT2	GABRQ	OGG1	GSTP1			MTNR1B		EDNRB	UCN			GRIN1		FOXP2	SLC2A2	PLP1			SNAP23	SLC6A5	CTSD	MT1B		CSMD2
	NANOGP8	UBE3A	FMNL2	EIF2AK2	GABRR1	OPCML	GSTT1			MTR		EFR3B	UCP2			GRIN2A		FOXP3	SLC9A3R1	POMGNT1			SNAP25	SLC6A9	CTXN3	MT1E		CSNK1D
	NBEA	UBL5	FMR1	EIF2S3	GABRR2	P2RY4	HABP2			MTRR		EGF	UGDH			GRIN2B		FRK	SLFN12L	POMK			SNAP29	SLTM	CUX1	MT1F		CSNK1E
	NCAM1	WNT2	FOLH1	EIF4H	GABRR3	PARP1	HAND2			MYO3A		EGFL8	USP7			GRIN3A		FSTL5	SMAD1	POMT1			SNAP91	SNAP23	CXCL16	MT1G		CSNK2A1
	NCAM2	ZBBX	FOLR2	ELF1	GAD1	PARP10	HAP1			MYT1L		EGR2	VEGFA			GRIP1		FUT1	SMAD4	POMT2			SOD2	SNAP25	CYBA	MT1H		CSPG5
	NCS1	ZDHHC8	FOSB	EMCN	GAD2	PCNA	HAS2			NARF		EGR3	VIP			GRK5		FUT2	SMAD5	POU1F1			SP23	SNAP29	CYFIP1	MT1M		CTCF
	NDOR1	ZMYND17	FOXG1	ENG	GADL1	PCYT1A	HDAC4			ND2		EIF2AK3	VIPR1			GRM1		FUT3	SMOC2	POU3F3			SP25	SNAP91	CYP17A1	MT1X		CTF1
	NDUFAB1	ZNF804A	FOXO1	ENOSF1	GAL	PDCD5	HEMGN			ND4L		EIF4H	VIPR2			GRM2		FUT8	SMPDL3A	PPYR1			SST	SP23	CYP1A1	MT2A		CTLA4
	NDUFB6		FOXP1	EPB41	GALR1	PDGFB	HFE			ND6		ELAC2	WFS1			GRM4		FYN	SNX3	PQBP1			SSTR1	SP25	CYP1A2	MT3		CTN1
	NEUROD1		FOXP2	EPHX1	GALR2	PDGFRA	HGF			NDUFB6		ELMO1	XRCC1			GRM5		GABARAP	SOCS5	PRKAR1A			SSTR2	SP29	CYP26A1	MTHFR		CTN3
	NEUROD2		FRAXA	ERAP1	GALR3	PDGFRB	HIC1			NFATC2		ELMO2	ZNF295			GRM7		GABRE	SORCS1	PRNP			SSTR3	SP91	CYP26B1	MUTYH		CTNL1
	NEUROD4		FRAXE	ERAP2	GCH1	PDZD3	HIF1A			NFIL3		ELN	ZNF804A			GRM8		GALNT2	SP3	PROCR			SSTR4	SRD5A1	CYP26C1	MVK		CTNNAL1
	NEUROG1		FRAXF	ERBB3	GCLC	PECAM1	HK2			NGFR		ELOVL6				GRPR		GAPDH	SPINK5	PRODH			SV2A	SST	CYP2C19	MYD88		CTNNB1
	NFKBIL1		FRK	ERC2	GCLM	PERP	HLA_A			NLGN1		ENPP1				GS		GAS7	SREBF1	PSEN1			SYN1	SSTR1	CYP2C9	NCF1		CTNND1
	NGF		FRMPD4	ERCC2	GCNT2	PGC	HLA_B			NLRP3		ENTPD1				GSR		GATA6	STAT1	PSMB5			T	SSTR2	CYP2D6	NCF2		CTNND2
	NGFR		FSHB	ESR1	GDF2	PIK3C2A	HLA_DQB1			NOS1		EPHB2				GSS		GCKR	SUOX	PTEN			TAC1	SSTR3	CYP2E1	ND1		CTSD
	NIPA1		FYN	ESR2	GDNF	PIK3CA	HLA_DRB1			NOS1AP		EPO				GSTA3		GCNT2	SUV39H1	PTK2			TAC3	SSTR4	CYP3A4	ND5		CTXN3
	NKAIN2		G14	ETS1	GFAP	PIK3CB	HLA-A			NOS2		ERAP1				GSTA4		GGH	SUV39H2	PTPN11			TACR1	SYN1	CYP3A43	NDUFAB1		CWF19L2
	NKX2-1		GABBR2	EVI5L	GHRH	PLAT	HLA-B			NOS3		ERBB3				GSTA5		GH1	T	PTS			TACR2	T	CYP3A5	NFATC2		CXCL16
	NLGN1		GABRA1	EXOC4	GHRHR	PLAU	HLA-DQB1			NPAS2		ERBB4				GSTM1		GH2	T2	PWRN1			TEAD1	TAC1	CYP3A7	NFE2L2		CYBA
	NLGN2		GABRA2	EXOC5	GLO1	PLCE1	HLA-DRB1			NPAS3		EREG				GSTM3		GJA1	TADA1L	QDPR			TFIP11	TAC3	CYTB	NFKBIL1		CYBB
	NOGP8		GABRA3	EYA4	GLRA1	PLCL1	HNF1A			NPY		ERRFI1				GSTM4		GLI1	TAP1	RAB18			THAP1	TACR1	DAB1	NGF		CYLC2
	NOS1		GABRA4	EZR	GLRA2	PLEC	HOXA7			NQO1		ERVK7				GSTT1		GLP2R	TAPBP	RAB3A			TNF	TACR2	DAB2	NICN1		CYP17A1
	NOS1AP		GABRA5	F13A1	GLRA3	POMC	HOXB6			NR1D1		ESR1				GZMK		GLS2	TBP	RAB3GAP1			TOR1A	TFIP11	DAG1	NKAP		CYP1A1
	NOS2		GABRA6	F2	GLRB	PPARA	HPN			NR1I2		ESR2				HCN1		GMPPB	TCF2	RAB3GAP2			TPH1	TMEM132D	DAO	NLRP10		CYP1A2
	NOS2P1		GABRB1	F5	GLS2	PPARD	HS3ST5			NR3C1		F10				HCN2		GMPS	TCF20	RAB40AL			TPH2	TMEM132E	DAOA	NLRP11		CYP26A1
	NOS3		GABRB3	FADD	GMFB	PPARG	HSD11B2			NR3C2		F12				HDAC5		GNA12	TCF7	RAC1			TRH	TMEM98	DAOA-AS1	NLRP13		CYP26B1
	NPPA		GABRD	FAM135A	GNAL	PPP1R13L	HSDL2			NR4A2		F13A1				HEPACAM		GNB3	TDRD9	RAF1			TRHR	TPH1	DARC	NLRP14		CYP26C1
	NPPB		GABRG1	FAM167A	GNAS	PRDM1	HSF2			NRG1		F13B				HLA_A		GPBAR1	TG	RAI1			TRIM32	TPH2	DBH	NLRP2		CYP2A6
	NPPC		GABRG3	FAM177A1	GNB1L	PRKCE	HSP90AA1			NRXN1		F2				HLA_B		GPC5	TGFB1	RCAN1			TRPM7	TRH	DBP	NLRP4		CYP2B6
	NPR1		GABRQ	FAM78B	GNB3	PRKCH	HSP90B2P			NT5C1B		F3				HLA_C		GPER1	TGFBR1	RET			TSC2	TRHR	DCC	NLRP5		CYP2C9
	NPR2		GAD1	FAS	GNG2	PRKG1	HSPA1A			NT5E		F5				HLA_DQB1		GPR161	TGFBR2	RFC1			UBE3A	TSC2	DCDC2	NLRP6		CYP2D6
	NPR3		GAD2	FASLG	GNL3	PSCA	HSPA1L			NTRK2		F7				HLA_DRB1		GPR35	TLR2	RGMA			UCN	TSPO	DCLK1	NLRP7		CYP2E1
	NPS		GALNT13	FBN1	GNRH1	PTCH1	HYAL1			NTRK3		FAAH				HLA-A		GPR6	TLR4	RIPK4			UCP2	UBE3A	DDC	NLRP8		CYP3A43
	NPSR1		GALNT14	FBXO38	GNRH2	PTEN	HYAL3			NUP214		FABP2				HLA-B		GPSM3	TMPO	RNF128			VIP	UCN	DDR1	NLRP9		CYP3A5
	NPY		GAN	FCAMR	GNRHR	PTGS1	ICA1			NXPH1		FABP4				HLA-C		GPX1	TNF	RNF213			VIPR1	VIP	DDR2	NM		CYP3A7
	NPY1R		GAP43	FCAR	GNRHR2	PTGS2	IDH1			OCA2		FAM135A				HLA-DQB1		GRB2	TNFRSF11B	RNPS1			VIPR2	VIPR1	DDX42	NOS1		CYTB
	NPY2R		GAS2	FCER1A	GPC5	PTPN11	IFNG			OPN4		FAM167A				HLA-DRB1		GRID2IP	TNFRSF14	RORB				VIPR2	DDX6	NOS2		DAB1
	NPY5R		GATA2	FCGR2A	GPR125	PTPN22	IFNK			OPRM1		FAM184A				HMGA2		GRIK2	TNFRSF1A	RPS6KA3					DGCR14	NOS3		DAB2
	NR3C1		GATM	FCGR2B	GPR50	PYY	IGF2			OR4B1		FAM78B				HMGB4		GRM8	TNFRSF1B	RRM2B					DGCR2	NOTCH4		DAD1
	NR3C2		GCH1	FCGR2C	GPR78	RAD50	IGKV5.2			ORM1		FAS				HNF4A		GRN	TNFRSF8	RTEL1					DGCR6	NOX3		DAG1
	NRCAM		GCHFR	FCGR3A	GPR88	RASGRP1	IGKV5_2			OXT		FASLG				HNRNPU		GSDMA	TNFSF15	RUNX1					DGCR8	NPS		DAOA
	NRG1		GCNT2	FCGR3B	GPRIN2	RBP2	IKBKE			OXTR		FASN				HOMER1		GSDMB	TNFSF8	SCN1A					DGKH	NPSR1		DAOA-AS1
	NRG2		GFAP	FCGRT	GPX1	RET	IKZF3			P2RX1		FBXO38				HP		GSTM1	TPO	SCN2A					DGKI	NQO1		DAPK1
	NRG3		GHRL	FCN1	GPX3	RUNX3	IL1A			P2RX4		FCGR2A				HSPA1A		GSTP1	TRAF3IP2	SERPINA1					DGKZ	NR1H2		DARC
	NRP1		GHSR	FCN2	GRIA1	S100A12	IL1B			P2RX7		FCGR3A				HSPA1B		GSTT1	TRDN	SETBP1					DHFR	NR2E1		DBP
	NRXN1		GIGYF1	FCN3	GRIA2	SCN5A	IL1RN			P2RY1		FCRL3				HTR1A		GTF2E2	TRPC1	SGCE					DICER1	NR2F2		DCC
	NRXN2		GLO1	FCRL3	GRIA3	SELE	IL6			PABPC4L		FER1L4				HTR1B		GTF3C6	TRPM6	SHANK2					DISC1	NRAP		DCLK1
	NRXN3		GLRA2	FCRL4	GRIA4	SELL	IMP5			PAM		FFAR1				HTR1D		GUCA2B	TRPV1	SHANK3					DISC2	NSF		DDR1
	NSF		GLRX3	FCRL5	GRID1	SELP	INHBA			PAPLN		FGA				HTR2A		GYPA	TXN	SHMT1					DKFZp761B107	NT5DC1		DDR2
	NSUN4		GMPR	FEN1	GRIK1	SELS	INHBB			PAWR		FGB				HTR2B		GYPB	TYK2	SHMT2					DKK1	NT5E		DDX42
	NTF3		GNA14	FER	GRIK2	SEPP1	IRF6			PCLO		FGF1				HTR2C		HACE1	UBD	SIM2					DKK4	NTRK1		DDX6
	NTF4		GNAS	FGB	GRIK3	SERPI1	IRF9			PCNT		FGF13				HTR3C		HAPLN1	UMOD	SLC16A2					DLEU2	NUDT15		DEGS2
	NTRK1		GNB1L	FGF9	GRIK4	SERPINE1	ISL1			PDE10A		FGF19				HTR3D		HCC	UNC13B	SLC19A1					DLG1	NUS1		DET1
	NTRK2		GPC6	FGG	GRIK5	SH2B3	ITGB3			PDE11A		FGF2				HTR3E		HDAC2	UTS2	SLC1A2					DLG2	OPLAH		DGCR14
	NTRK3		GPD2	FKBP4	GRIN1	SIGLEC8	ITPR3			PDE1A		FGF21				ICCA		HEATR3	VEGF	SLC1A3					DLG3	OPRM1		DGCR6
	NTS		GPHN	FKBPL	GRIN2A	SLC19A1	JAG1			PDE1C		FGF23				IDH1		HEBP1	VEGFA	SLC25A5					DLG4	OR2B11		DGCR8
	NTSR1		GPR139	FLG	GRIN2B	SLC26A9	JAG2			PDE2A		FGFR1				IDH2		HERC2	VWF	SLC2A1					DLG5	OR5V1		DGKB
	NTSR2		GPR37	FLI1	GRIN2C	SLC4A4	KAL1			PDE4B		FGFR2				IDO2		HFE2	WASF1	SLC2A4					DLGAP1	OS9		DGKH
	OATL3		GPX1	FLJ16341	GRIN2D	SLC6A14	KCNJ2			PDE5A		FGFR3				IFI44L		HGF	ZAP70	SLC6A3					DLGAP2	OSTM1		DGKI
	OCA2		GRIA3	FLJ30375	GRIN3A	SLC6A4	KERA			PDE6A		FGG				IKBKE		HHIP	ZDHHC1	SLC6A4					DLGAP3	OTUD3		DGKZ
	OLIG1		GRID1	FLJ43752	GRIN3B	SLC9A3	KIAA1529			PDE6C		FIG4				IL10		HIST1H1D	ZFAND6	SLC6A7					DLGAP4	OVOS2		DHFR
	OLIG2		GRID2	FLNB	GRIP1	SLCO1B1	KIAA1598			PDE9A		FLG				IL1A		HLA.B	ZFAT	SLC6A8					DLX1	P2RX7		DICER1
	OPRD1		GRIK2	FLOT1	GRLF1	SMAD1	KIF7			PDLIM5		FMN2				IL1B		HLA_A	ZGLP1	SLC9A6					DLX2	PADI4		DISC1
	OPRK1		GRIK3	FLT1	GRM1	SMAD2	KISS1R			PER1		FN3K				IL1R1		HLA_B	ZGPAT	SMAD4					DMD	PALB2		DISC2
	OPRM1		GRIN1	FMR1	GRM2	SMAD3	KREMEN1			PER2		FOXM1				IL1RAPL1		HLA_C	ZMIZ1	SMARCA2					DMPK	PARD3		DJA2
	OSM		GRIN2A	FOLH1	GRM3	SMAD4	KRIT1			PER3		FOXO1				IL1RN		HLA_DPA1	ZNF300	SMARCA4					DMRT1	PBX2		DJB13
	OXER1		GRIN2B	FOLR1	GRM4	SMAD5	KRT14			PLA2G2A		FOXO3				IL20		HLA_DQA1		SMARCB1					DNAJA2	PDCD1		DJC9
	OXT		GRIP1	FOXJ1	GRM5	SMAD6	KRT18			PLA2G4A		FOXP3				IL21		HLA_DQB1		SMARCE1					DNAJB14	PDPR		DKFZp761B107
	OXTR		GRM1	FOXJ3	GRM6	SMAD7	LAMA4			PLX2		FRAP1				IL24		HLA_DRA		SMC1A					DNAJC9	PDSS2		DKK1
	P2RX4		GRM4	FOXO1	GRM7	SMURF1	LCAT			PLXNA2		FRK				IL28B		HLA_DRB1		SMC3					DNMT1	PDXDC1		DKK4
	P2RX7		GRM5	FOXO3	GRM8	SMURF2	LDLR			POLR3C		FRMD3				IL4		HLA_DRB4		SMG6					DNMT3A	PGLYRP2		DLEU2
	PAG1		GRM7	FOXP3	GRN	SOCS2	LEF1			POMC		FSHR				IL6		HLA_G		SNAP25					DNMT3B	PGLYRP3		DLG2
	PAH		GRM8	FPGS	GRP	SOD1	LEFTY1			PON1		FTO				IL6R		HLA-A		SNORA70B					DNMT3L	PGLYRP4		DLG3
	PALB2		GRPR	FRS2	GSK3A	SOD2	LEFTY2			PPARGC1A		FUT1				IL8		HLA-B		SOD2					DOC2A	PHF11		DLG5
	PAPLN		GS	FSTL1	GSK3B	SPATA17	LHX2			PPM1A		FUT2				IMPA2		HLA-C		SORL1					DOCK1	PHGDH		DLGAP2
	PAWR		GSK3B	FTH1	GSTM1	SPINK5	LHX8			PPP1R1B		FXN				INHA		HLA-DPA1		SOS1					DOCK4	PKIB		DLGAP3
	PBX1		GSN	FYB	GSTT1	SSPN	LIMK1			PRDM1		FYN				INSR		HLA-DQA1		SP25					DPP10	PLA2G2E		DLGAP4
	PDE11A		GSTM1	FYN	GSTZ1	STAT1	LIPC			PRKCG		FZD4				IQSEC2		HLA-DQB1		SP4					DPP6	PLA2G7		DLX1
	PDE1A		GSTP1	GAB1	GUCY1B2	STAT3	LMX1B			PRKCH		G6PC				IRF5		HLA-DRA		SPG11					DPYSL2	PMP22		DLX2
	PDE4B		GTF2I	GAB2	HCN4	STAT4	LOC730100			PRL		G6PC2				IRS1		HLA-DRB1		SPG21					DRD1	POFUT2		DMD
	PDE4D		GUCY1A2	GABBR1	HCRTR1	STAT6	LOR			PRODH		G6PD				IRS2		HLA-DRB4		SPON1					DRD1IP	PON1		DMPK
	PDE9A		H2AFY	GABPA	HCRTR2	T	LOXL1			PROKR2		GAD1				ITGAM		HLA-G		SPR					DRD2	PON2		DMRT1
	PDXK		HCFC1	GABRB3	HES1	TACR2	LPL			PSD		GAD2				ITGB3		HMGB1		SPTB					DRD3	POPDC3		DNAJB13
	PDYN		HCN1	GAS6	HFE2	TBX5	LRP12			PSEN1		GALNT10				ITIH1		HMGCS2		SST					DRD4	PPARGC1A		DNMT1
	PENK		HCRT	GATA3	HKDC1	TCN2	LRP6			PSMB4		GAPDH				ITIH4		HMOX1		ST7					DRD5	PPIL6		DNMT3A
	PER2		HCRTR1	GBP1	HLA-A	TFF1	LTBP2			PSMD9		GAS6				KCB1		HNF4A		STAG2					DROSHA	PPP2R5E		DNMT3L
	PER3		HCRTR2	GBP6	HLA-B	TFF2	LTBP3			PTGS2		GC				KCNAB1		HNF4G		STOML3					DRP2	PPP3R2		DOC2A
	PGR		HDAC4	GC	HLA-C	TFF3	LUM			PTK2B		GCFC2				KCND2		HNMT		STX1A					DSP	PRDX5		DOCK1
	PICK1		HDAC6	GCH1	HLA-DQA1	TGFB1	MAF			PTPRR		GCG				KCNE1		HORMAD2		STXBP1					DST	PREP		DOCK4
	PIK3CG		HEPACAM	GCKR	HLA-DQB1	TGFB2	MAFB			RAI1		GCH1				KCNE2		HP		SYNGAP1					DTNBP1	PRG2		DPP10
	PKP1		HERC2	GDF15	HLA-DRB1	TGFB3	MAOA			RANGAP1		GCK				KCNH2		HPRT1		SYP					DUSP1	PRG3		DPP6
	PLCB4		HES1	GGH	HLA-E	TGFBR1	MAPKAP1			REEP5		GCKR				KCNIP4		HPS5		SYT1					DUSP6	PRODH		DRD1
	PLCD1		HES6	GHRL	HLA-F-AS1	TGFBR2	MAPT			RFC1		GCLC				KCNJ10		HSF2		SZT2					DYM	PSMD3		DRD1IP
	PLCD4		HFE	GHSR	HLA-G	TGFBR3	MARK4			RFK		GCLM				KCNJ11		HSPA1B		T					DYX1C1	PSORS1C1		DRD2
	PLCG1		HGF	GIMAP5	HMG20A	TIMP1	MAT1A			RGMA		GCNT2				KCNJ3		HSPA1L		TBC1D24					EBF1	PTGS1		DRD3
	PLCG2		HIRIP3	GIN1	HMG2L1	TIMP2	MAT2A			RGS18		GDF15				KCNJ6		HSPA2		TBC1D7					EBF2	PTPN11		DRD4
	PLD1		HLA.DRB1	GLDC	HMGCS2	TIMP3	MAT2B			RGS4		GFPT1				KCNJ9		HSPA5		TBL1XR1					EFNB2	PTPN6		DROSHA
	PLD2		HLA-A	GNAQ	HNF4A	TIMP4	MBL2			RHBDF1		GFPT2				KCNMB3		HTATIP2		TBR1					EGF	PTPRC		DSP
	PLEKHG1		HLA-B	GNB3	HOMER1	TJP1	MCPH1			RHCG		GH1				KCNMB4		HTR1A		TBX1					EGR1	PTPRD		DST
	PLP1		HLA-DRB1	GNL1	HOMER2	TLR1	MECOM			RNR1		GHR				KCNQ1		HTR2A		TBX2					EGR2	PTRF		DUSP1
	PLXNA2		HMGN1	GP1BA	HOXA1	TLR10	MECP2			RNU6.1		GHRH				KCNQ2		HTR2B		TBX4					EGR3	QRSL1		DUSP6
	PMCH		HNRNPH2	GP2	HSD11B1	TLR2	MFAP2			RORA		GHRHR				KCNQ3		HTR3A		TC2N					EGR4	RAB32		DYM
	PNMT		HOMER1	GP6	HSD11B2	TLR3	MFN1			ROS1		GHRL				KCNT1		HTR3E		TCF12					EHF	RAB7A		DYNC1H1
	POMC		HOXA1	GPR132	HSD3B2	TLR4	MFN2			RPS6KA1		GIMAP5				KCTD7		IBD2		TCF4					EHMT1	RAC2		DYX1C1
	PPP1R1B		HOXB@	GPR137B	HSP90B1	TLR5	MFRP			RPS6KA2		GIP				KDM5C		IBD5		TCN1					EHMT2	RAF1		EBF2
	PPP3CC		HOXB1	GPSM3	HSPA1L	TLR7	MICA			S100A10		GJA1				KDR		ICAM1		TCN2					EIF2AK4	RAGE		ECE1
	PREB		HOXD@	GPX1	HSPA4	TLR8	MID1			S100B		GJA4				KHDRBS3		ICOSLG		TCOF1					EIF2C1	RARRES2		EDN1
	PRKCA		HOXD11	GRB10	HSPA5	TLR9	MKX			SACM1L		GK				KIAA0415		IDO1		TFAP4					EIF3D	RAVER2		EDN2
	PRL		HOXD12	GRB2	HTR1A	TMEM67	MLH1			SAT1		GLIS3				KIAA0564		IDO2		TFDP1					EIF3H	REL		EDN3
	PRLR		HOXD13	GRIA4	HTR1B	TNF	MLPH			SERPINE1		GLO1				KIF3A		IF1		TGFBR1					EIF4ENIF1	REV3L		EDNRA
	PRODH		HR	GSDMB	HTR1D	TNFRSF10A	MMEL1			SIGLEC17P		GLP1R				KIR2DS4		IFIT3		TGFBR2					EIF4G3	RFC1		EDNRB
	PSMB6		HRAS	GSR	HTR1E	TNFRSF1A	MMP1			SIGMAR1		GLRA3				KIR2DS5		IFITM1		TH					ELAVL2	RFX6		EFNB2
	PSMD9		HS3ST5	GSTM1	HTR1F	TNFRSF1B	MMP12			SIRT1		GLS2				KIR3DS1		IFITM3		THOC6					ELOVL2	RHOA		EGF
	PTN		HSD11B1	GSTM4	HTR2A	TNFRSF6B	MMP13			SLC10A1		GLU				KLK8		IFNA1		TNF					ELP3	RNF123		EGR1
	PTPRD		HSD17B10	GSTP1	HTR2B	TNFRSF8	MMP14			SLC16A2		GLUD1				KMO		IFNG		TNFRSF13B					EML5	RNPEPL1		EGR4
	PYY		HSD17B2	GSTT1	HTR2C	TNFSF15	MMP2			SLC17A7		GNAS				KP3		IFNGR2		TP53					EMX2	ROS1		EHD3
	RANGAP1		HSD17B3	GSX2	HTR3A	TP53	MMP25			SLC18A2		GNB3				KRIT1		IFR1		TPH2					EN1	RPF2		EHF
	RAPGEF3		HSD17B4	GTF2H4	HTR3B	TP53BP1	MMP3			SLC1A2		GNGT2				LAMB1		IFR2		TRAPPC9					ENDOV	RPL7		EHMT1
	RAPGEF4		HTR1A	GTF2I	HTR4	TPH1	MMP7			SLC28A1		GNPDA2				LAMB4		IGF1		TRIO					ENO2	RPLP0		EHMT2
	RELN		HTR1B	GTF2IRD1	HTR5A	TPO	MMP9			SLC28A2		GP1BA				LARGE		IGF1R		TRNE					ENPP1	RSE3		EIF2C1
	RFC1		HTR1D	GYPA	HTR6	TRAF1	MORN5			SLC29A1		GPAM				LASP1		IGF2		TRNR					ENTPD4	RSPH6A		EIF3D
	RFC4		HTR1E	GYPB	HTR7	TRAF2	MRE11A			SLC29A2		GPI				LAT		IGFBP3		TRPM6					EPHA6	RXRA		EIF3H
	RGS1		HTR2A	GYPC	IFI44L	TRAF3	MSC			SLC29A3		GPR6				LEF1		IGHG1		TSC1					EPHB1	S100Z		EIF4ENIF1
	RGS2		HTR2B	GZMB	IFNG	TRAF4	MSH2			SLC29A4		GPX1				LEP		IGSF6		TSC2					EPHX2	SCD		EIF4G3
	RGS7		HTR2C	HAND1	IFT27	TRAF5	MSH6			SLC2A9		GPX3				LEPR		IHH		TSHR					EPO	SCML4		ELAVL2
	RORA		HTR3A	HAPLN1	IGF1	TRB@	MSX1			SLC39A4		GPX4				LGI1		IKBKB		TSPAN7					EPOR	SCUBE3		ELMOD1
	RTN4R		HTR3B	HAS2	IGFBP7	trnK	MSX2			SLC4A10		GRB2				LGI4		IKBKG		TUSC3					ERBB2IP	SELE		ELOVL2
	S100A10		HTR3C	HAVCR1	IGHD2.15	TRNL1	MT1A			SLC5A4		GREM1				LGSN		IKZF1		TYMS					ERBB3	SELL		ELP3
	S100A12		HTR4	HAVCR2	IL10	TRPV1	MT4			SLC6A1		GRIK2				LHB		IL10		UBE2A					ERBB4	SELS		EML5
	S100B		HTR5A	HCFC1	IL1B	TSC2	MTHFD1			SLC6A15		GRK4				LHCGR		IL10RA		UBE3A					ERVK-18	SEPHS1		EMX2
	SAFB		HTR6	HCG22	IL1RN	TSLP	MTHFD1L			SLC6A2		GSC				LHON		IL10RB		UBR1					ESCO2	SEPSECS		EN1
	SAT1		HTR7	HCG27	IL2	TYK2	MTHFD2			SLC6A3		GSDMB				LMX1B		IL11		UPF3A					ESR1	SERPI1		ENDOV
	SCN8A		HUWE1	HCG9	IL23R	TYMP	MTHFR			SLC6A4		GSK3B				LSAMP		IL12B		UPF3B					ESR2	SESN1		ENO2
	SCT		HYDIN	HCK	IL2RB	TYMS	MTHFS			SLC6A5		GSTA4				LTA		IL12RB1		USP34					EXOSC3	SLC12A6		ENPP1
	SDC2		ICA1	HCLS1	IL4	UBASH3A	MTR			SLC7A4		GSTM1				LTA4H		IL12RB2		USP7					F5	SLC15A1		ENTPD4
	SDK1		IDL	HCP5	IL6	UGT1A6	MTRF1L			SLIT3		GSTP1				MACROD2		IL13		USP9X					FAAH	SLC16A10		EPHA6
	SDK2		IFI16	HFE	IMMP2L	VASN	MTRR			SMPD1		GSTT1				MAGI1		IL13RA1		VAMP2					FABP3	SLC16A9		EPHB1
	SEPHS1		IGF1	HFE2	IMPA1	VCAM1	MUTYH			SNAP25		GTF3C6				MAGI2		IL13RA2		VCX3A					FABP5	SLC22A1		EPHX2
	SERPINA1		IGF2	HGF	IMPA2	VCAN	MYC			SNTG2		HACE1				MAOA		IL15		VIP					FABP7	SLC25A15		EPO
	SERPINA6		IL10	HHAT	INHBA	VEGFA	MYH11			SOD2		HADH				MAOB		IL16		VIPR2					FADS1	SLC26A3		EPOR
	SGCE		IL1R2	HIF1A	INPP1	VIP	MYH14			SP25		HAS2				MAPK8IP2		IL17A		VLDLR					FADS2	SLC2A9		EPS8
	SGIP1		IL1RAPL1	HIPK1	INPP5B	WDR36	MYH9			SP4		HAS3				MAPT		IL17C		VPS13B					FAH	SLC6A3		ERBB2IP
	SHBG		IL1RAPL2	HLA-A	ITGA9	XPC	MYL2			SPR		HAVCR2				MBD5		IL17D		WASH1					FAM134A	SLC6A4		ERVK-18
	SHMT1		IL1RN	HLA-B	ITIH1	XRCC1	MYL9			SRR		HBB				MBD6		IL17F		WNK3					FAM46A	SLC7A13		ESCO2
	SHMT2		IL2	HLA-C	ITIH3	XRCC3	MYOC			ST3GAL6		HDAC2				MBL2		IL17REL		WRN					FAN1	SLC7A9		ESR1
	SHOX		IL4	HLA-DMA	ITIH4		NAT1			STAC		HERC2				MC2R		IL18		XPO1					FARS2	SLCO1B1		ESR2
	SLC16A2		IL5	HLA-DMB	ITPR2		NAT2			STAT3		HES1				MC3R		IL18R1		XRCC1					FAS	SLCO3A1		EXOSC3
	SLC17A6		IL6	HLA-DOA	JAM3		NBN			STIM1		HFE				MC4R		IL18RAP		ZBTB33					FASN	SLCO6A1		FABP3
	SLC17A7		IL8	HLA-DOB	KAT6B		NCK2			SV2B		HFE2				MCHR1		IL19		ZEB2					FAT1	SMAD2		FABP4
	SLC18A1		IMMP2L	HLA-DPA1	KCNH7		ND1			SYN2		HGF				MDGA2		IL1A		ZFHX4					FBN1	SMARCB1		FABP5
	SLC18A2		INADL	HLA-DPB1	KCNIP4		ND2			SYNE1		HHEX				ME2		IL1B		ZFYVE26					FBP1	SMARCD3		FABP7
	SLC1A1		ING3	HLA-DPB2	KCNJ11		ND3			T		HIF1A				MECP2		IL1F10		ZMYM3					FBXL21	SMPDL3A		FADS1
	SLC1A2		INPP1	HLA-DQA1	KCNJ3		ND4			TAAR6		HINT2				MED12		IL1R1		ZMYND11					FBXO16	SOD2		FAH
	SLC1A3		INS	HLA-DQA2	KCNJ6		ND5			TAP2		HK2				MEF2C		IL1R2		ZNF295					FBXO45	SPAG17		FAM134A
	SLC1A4		INSIG1	HLA-DQB1	KCNN3		ND6			TBX1		HLA.B				MEFV		IL1RAP		ZNF630					FCGR1A	SPINK5		FAM3D
	SLC1A6		IPO8	HLA-DQB2	KCNQ2		NDE1			TBX21		HLA.DQB1				MELAS		IL1RL1							FCRL3	SPP1		FAM46A
	SLC1A7		IQSEC2	HLA-DRA	KCNQ3		NEDD9			TCF4		HLA.DRB1				MEP1A		IL1RN							FEZ1	SPTLC1		FAN1
	SLC2A9		ITGA4	HLA-DRB1	KCTD12		NHLH1			TEAD1		HLA.G				MFAP4		IL2							FGF1	SPTLC2		FARS2
	SLC5A4		ITGB3	HLA-DRB3	KIAA0226		NIPBL			TEF		HLA-A				MFSD8		IL20							FGF2	ST6GAL1		FAS
	SLC6A1		ITGB7	HLA-DRB4	KIAA0564		NNMT			TFAP2B		HLA-B				MICA		IL21							FGFR1	ST8SIA4		FASN
	SLC6A11		ITPR1	HLA-DRB5	KIAA0746		NOG			TFCP2		HLA-C				MIR1468		IL22							FGFR2	STAT5A		FAT1
	SLC6A12		IV	HLA-E	KIF13A		NOS2A			TGFB1		HLA-DOA				MIR146A		IL23A							FHOD3	STAT5B		FBN1
	SLC6A13		JAKMIP1	HLA-F	KLHDC1		NOS3			TGFBR2		HLA-DPA1				MIR182		IL23R							FIGN	SURF1		FBP1
	SLC6A2		JARID2	HLA-G	KLK8		NOTCH3			TH		HLA-DPB1				MIR21		IL24							FKBP5	SYMPK		FBXL21
	SLC6A3		JMJD1C	HLA-K	KMO		NPPA			TIMELESS		HLA-DQA1				MIR30E		IL26							FLNB	T9		FBXO16
	SLC6A4		JMJD7.PLA2G4B	HLA-L	KNG1		NPPB			TIPIN		HLA-DQA2				MLH1		IL27							FMO3	TAB2		FBXO45
	SLC6A5		KANK1	HMGCS2	L1CAM		NPR1			TLR2		HLA-DQB1				MMP2		IL2RA							FMR1	TCF7L2		FCGR1A
	SLC6A9		KAT	HMHA1	LAMP3		NPY			TLR4		HLA-DRA				MMP8		IL2RB							FN1	TDRD9		FCRL3
	SLC7A4		KATL2	HMOX1	LEP		NQO1			TNF		HLA-DRB1				MMP9		IL33							FNIP1	TF		FGF1
	SLITRK1		KATNAL2	HPRT1	LEPR		NR3C1			TOB1		HLA-DRB3				MPDZ		IL37							FOLH1	THSD7A		FGF2
	SLITRK5		KCND2	HRES1	LHCGR		NR4A3			TOMM40		HLA-DRB4				MSH2		IL4							FOXP2	TIMP4		FGFBP1
	SLTM		KCNJ10	HRH4	LIF		NR6A1			TP53		HLA-DRB5				MSR1		IL4R							FOXQ1	TLE1		FGFR1
	SMOX		KCNJ2	HSD17B8	LINC00948		NRG2			TPH1		HLA-G				MTHFD1		IL5							FRAXA	TNFRSF17		FGFR2
	SMS		KCNJ3	HSP90AA1	LMAN2L		NRL			TPH2		HMCN1				MTHFR		IL5RA							FRK	TNIP1		FGFR3
	SNAP23		KCNK9	HSP90AB1	LMLN		NRXN2			TRD		HMGA2				MTNR1B		IL6							FSTL1	TNRC6C		FH
	SNAP25		KCNMA1	HSPA1A	LMO4		NRXN3			TRH		HMGB1				MTR		IL6R							FTO	TRAF1		FHOD3
	SNAP29		KCNN3	HSPA1B	LOC100128023		NT5DC1			TRPA1		HMGCR				MTRR		IL6ST							FXN	TRAF6		FIGN
	SNAP91		KCNQ2	HSPA1L	LOC100134413		NTF4			TRPV1		HMGCS1				MVP		IL6STP							FXYD6	TRDN		FLNB
	SNCA		KCNQ3	HSPA2	LOC100287218		NTM			TRPV4		HMGCS2				MYH11		IL7R							FYN	TREM1		FLRT2
	SOD2		KCNQ5	HSPD1	LOC644086		NTN1			TSC2		HMOX1				NADSYN1		IL8							FZD3	TRNS1		FMO3
	SRD5A1		KCNT1	HTR1A	LOC727978		OFC1			TSNAX		HNF1A				NAGS		IL8RA							FZD9	TRPA1		FMR1
	SRD5A2		KCTD13	HTR2A	LRRC15		OFD1			TSNAX-DISC1		HNF1B				NAT2		IMPDH1							GABARAP	TRPM2		FN1
	SST		KDM5B	HTR3A	LRRC7		OGG1			TSX		HNF4A				ND5		IMPDH2							GABBR1	TRPM8		FNIP1
	SSTR1		KDM5C	HTR3B	LSAMP		OGN			TTC1		HOXD13				NDE1		INPP5B							GABRA1	TRPV1		FOLH1
	SSTR2		KDM6B	HTRA1	LSG1		OLFM2			TTR		HP				NELL1		IP6K1							GABRA2	TRPV4		FOXO3
	SSTR3		KHDRBS2	HTT	LTA		OPA1			UBE3C		HPD				NF1		IRAK1							GABRA3	TSPAN8		FOXQ1
	SSTR4		KIAA0319L	IBD5	LYN		OPTC			UCN		HPGD				NFATC2		IRAK2							GABRA4	TTC7A		FRAXA
	SSTR5		KIAA0564	ICA1	MAB21L1		OPTN			UCN2		HR				NFIL3		IRAK3							GABRA5	TTN		FREM3
	ST6GALNAC3		KIAA1586	ICAM1	MAD1L1		OR1K1			UCN3		HS6ST3				NHLRC1		IRAK4							GABRA6	UCP2		FRK
	STMN1		KIAA2022	ICAM2	MAGI1		OR1N2			USP46		HSD11B1				NIPA1		IRF1							GABRB1	UGT1A1		FSTL1
	STX1A		KIF5C	ICAM3	MAGI2		OR4M2			UST		HSD11B2				NIPA2		IRF5							GABRB2	UGT1A7		FTMT
	STX2		KIR2DS1	ICAM4	MAOA		OSR1			VAMP2		HSF2				NKX2-5		IRF8							GABRB3	USP25		FTO
	SYN1		KIR2DS4	ICAM5	MAOB		OSR2			VEGFA		HSPA1A				NLGN1		IRGM							GABRD	USP4		FXN
	SYNJ1		KIR2DS5	ICOS	MAP1A		OSTM1			VIP		HSPA1B				NLGN4Y		ISX							GABRG1	VEGF		FZD9
	SYNJ2		KIR3DS1	ICOSLG	MAPK1		OTX2			VIPR2		HSPA1L				NLRP3		ITGAL							GABRG2	VEGFA		G11
	T		KIT	IDO1	MAPK8IP2		OXA1L			VPS33B		HSPB1				NOS2		ITGAM							GABRG3	VIM		G12
	TAC1		KLC2	IER3	MARK1		PAFAH1B1			WDFY4		HSPD1				NPY		ITGB2							GABRP	VTCN1		G13
	TAC3		KMO	IFI16	MBP		PAH			WFS1		HSPG2				NPY1R		ITGB3							GABRR1	WBP4		GAB1
	TACR1		KMT2C	IFIH1	MC5R		PAK1IP1			WNT7A		HTR2A				NPY2R		ITGB6							GABRR2	WNK1		GABARAP
	TACR2		KMT2E	IFNA1	MCHR1		PAK7			WWC1		HTRA1				NPY5R		ITLN1							GAD1	XBP1		GABBR1
	TEAD1		KPTN	IFNA17	MCHR2		PALM2			XBP1		HTT				NQO1		ITPA							GAD2	XIAP		GABBR2
	TFIP11		KRT8	IFNA2	MDCR		PAPPA			YWHAE		IAPP				NR1I2		IVD							GADD45A	YDJC		GABRA3
	TH		L1CAM	IFNA5	MDGA1		PARD3			ZBTB20		IBD5				NR3C1		JAK1							GAL	ZAP70		GABRA4
	THAP1		LAMA1	IFNAR1	MDK		PARL			ZBTB32		ICAM1				NRG1		JAK2							GALC	ZBTB38		GABRA5
	TLL1		LAMB1	IFNB1	MECP2		PAX2			ZEB2		ICAM4				NRXN1		JAKMIP1							GALR1	ZDHHC1		GABRB1
	TLR4		LAMB4	IFNG	MED12		PAX3			ZNF80		ICOS				NT5C1B		JUN							GALR3	ZFAND6		GABRB3
	TLR9		LAMC3	IFNGR1	MEGF10		PAX6			ZNF804A		ICOSLG				NT5E		JUND							GAP43	ZFAT		GABRD
	TMEM132D		LASP1	IFNGR2	MFI2		PAX7					IDDM12				NXPH1		KCNJ10							GAS2L1	ZNF266		GABRG1
	TMEM132E		LEP	IFNK	MGAT4A		PAX8					IDDM2				OPHN1		KCNK9							GATA2	ZNF678		GABRP
	TMEM98		LEPR	IGF1	MIR137		PAX9					IDDM3				OPRM1		KCNN4							GCLC	ZPBP		GABRR1
	TMPRSS9		LHB	IGF1R	MIR137HG		PBX3					IDDM4				OR4B1		KCNQ4							GCLM	ZPBP2		GABRR2
	TNF		LHCGR	IGHG1	MIR206		PCMT1					IDDM5				ORM1		KCNQ5							GDF2	ZPLD1		GAD1
	TNFRSF1B		LHFPL3	IGHG2	MIR2113		PCMTD1					IDDM8				OSBPL6		KDELR2							GDNF			GAD2
	TOMM40		LIN7B	IGHM	MIR2682		PCYT1A					IDE				P2RX4		KDM5C							GEMIN4			GADD45A
	TOR1A		LMX1B	IGK@	MLC1		PDE6A					IDUA				P2RX7		KHDRBS3							GFRA1			GAL
	TPH1		LRFN5	IGKC	MMP10		PDGFC					IFIH1				PABPC4L		KIAA1109							GFRA2			GALC
	TPH2		LRP2	IGLV@	MMP3		PDGFRA					IFNB1				PAFAH1B1		KIF21B							GFRA3			GALR1
	TPSG1		LRP8	IGSF2	MMP9		PDIA5					IFNG				PAH		KIF4A							GH1			GALR3
	TRH		LRPPRC	IKBKAP	MOSC2		PDSS2					IFNGR1				PAM		KIF5A							GHRL			GAP43
	TRHR		LRRC1	IKBKB	MPPE1		PEMT					IFNW1				PAPLN		KIF5C							GIPR			GAS2
	TRIM32		LRRC7	IKBKE	MS		PEX7					IGF1				PAWR		KIR2DL2							GJA1			GAS2L1
	TRIT1		LRRN1	IKZF1	MTHFD1		PHF12					IGF1R				PAX5		KIR2DL3							GJA8			GATA2
	TRPM7		LRRN3	IKZF3	MTHFR		PHF8					IGF2				PCDH19		KIR2DS2							GJB6			GDF2
	TRPV1		LSG1	IL10	MTNR1A		PIAS1					IGF2BP2				PDCD1		KLB							GLI2			GDF7
	TSC2		LZTS2	IL10RA	MTNR1B		PIAS2					IGF2R				PDE10A		KLHDC1							GLO1			GDNF
	TSNAX		MACROD2	IL10RB	MTR		PIPOX					IGFBP1				PDE1C		KLKB1							GLP1R			GEMIN4
	TSPO		MAGED1	IL11RA	MTRR		PITPNC1					IGFBP2				PDE2A		KLRC4							GLS			GFRA3
	TTC1		MAGEL2	IL12A	MUC1		PITX1					IGFBP3				PDE5A		KPNA5							GLS2			GGT1
	TTR		MAOA	IL12B	MUC4		PITX2					IGFBP4				PDE6A		KRAS							GLUD1			GH1
	UBE3A		MAOB	IL12RB1	MYO18B		PKDREJ					IGFBP5				PDE6C		KRT38							GLUD2			GHRL
	UCN		MAP2	IL12RB2	MYO5B		PKN2					IGFBP6				PDYN		KRT8							GLUL			GI2
	UCP2		MAP2K1	IL13	NALCN		PKP1					IKZF1				PER2		KSR2							GMPS			GIPR
	UGDH		MAP2K2	IL13RA1	NAP5		PLEKHA7					IKZF4				PER3		L1CAM							GNA11			GIT1
	VEGFA		MAP3K14	IL13RA2	NAPEPLD		PLXDC2					IL10				PEX10		LACC1							GNA12			GJA1
	VIP		MAPK1	IL15	NAPG		PMM2					IL11				PGP		LACE1							GNA13			GJA8
	VIPR1		MAPK3	IL16	NBEA		POMT1					IL12A				PHF6		LACTB							GNAI2			GJB6
	VIPR2		MAPK8IP2	IL17A	NCALD		POMT2					IL12B				PHF8		LAG3							GNAS			GLI2
	WFS1		MAPT	IL17F	NCAM1		PON1					IL12RB1				PHOX2B		LAMA4							GNB1L			GLO1
	WWC1		MARK1	IL17RA	NCAM2		PON2					IL12RB2				PHRF1		LAMB1							GNB2L1			GLS2
	YY1		MAZ	IL18	NCAN		PON3					IL13				PIGA		LARGE							GNB3			GLUD1
	ZNF804A		MBD1	IL18RAP	NCBP2		PRDM16					IL15				PLD5		LBP							GNL3			GLUD2
			MBD3	IL19	NCKAP5		PRKAA1					IL17A				PMM2		LCE3B							GNPAT			GLUL
			MBD4	IL1A	NCOA2		PRKACB					IL17RA				PNPO		LCE3C							GNRHR2			GMPS
			MBD5	IL1B	NCOR2		PROK2					IL17RB				POLG		LCN2							GOLPH3			GNB2L1
			MBD6	IL1F10	ND1		PROKR2					IL17RE				POLR3C		LCT							GPC1			GNB3
			MBP	IL1F5	ND2		PRR20A					IL18				POR		LEPR							GPC6			GNL3
			MC3R	IL1F6	ND3		PRRX1					IL18R1				POU6F2		LIN28B							GPHN			GNPAT
			MC4R	IL1F7	ND4L		PRRX2					IL18RAP				PPARG		LIN7A							GPM6A			GNRHR2
			MCC	IL1F8	ND5		PRSS35					IL19				PPP1R1B		LINC00426							GPR125			GOLPH3
			MCHR1	IL1F9	ND6		PRUNE					IL1A				PRKCB		LMAN1							GPR137B			GPC1
			MCM7	IL1R1	NDE1		PTCH1					IL1B				PRNP		LOC100130480							GPR17			GPC6
			MCPH1	IL1R2	NDEL1		PTCH2					IL1R1				PROKR2		LOC100134413							GPR50			GPHN
			MDGA2	IL1RL1	NDN		PTEN					IL1RAP				PRRT2		LOC100287218							GPR78			GPM6A
			MECP2	IL1RN	NDST3		PTGFR					IL1RN				PTEN		LOC341333							GPR85			GPR120
			MED12	IL2	NDUFAB1		PTGS1					IL2				PTGER3		LOC441915							GPR88			GPR125
			MED13L	IL20	NDUFB6		PTPN11					IL20				PTK2B		LPA							GPR98			GPR126
			MEF2C	IL21	NDUFS7		PTPN3					IL21				PTPN22		LPIN2							GPRIN2			GPR137B
			MET	IL21R	NDUFV2		PVR					IL21R				PTPRD		LPL							GPX1			GPR156
			MFSD6	IL22	NEK4		PVRL1					IL23A				PXK		LPP							GPX3			GPR17
			MIB1	IL23A	NET1		PVRL2					IL23R				RALBP1		LRRK2							GRB10			GPR176
			MIR137	IL23R	NEUROD1		PVRL3					IL26				RASGRP1		LRRTM2							GRB2			GPR50
			MIR21	IL24	NEUROD2		QRSL1					IL27				RBFOX1		LSP1							GRIA1			GPR6
			MIR431	IL27	NEUROD4		RAB9BP1					IL2RA				REEP5		LTA							GRIA2			GPR78
			MKL2	IL28RA	NEUROD6		RAD50					IL2RB				RELN		LTBP1							GRIA3			GPR85
			MKRN3	IL2RA	NEUROG1		RAD51					IL3				RF		LTBP4							GRIA4			GPR88
			MLL3	IL2RB	NFIA		RAI1					IL4				RHAG		LY75							GRID1			GPR98
			MOG	IL3	NFIL3		RARA					IL4R				RHCG		LY86							GRID2			GPRIN2
			MSN	IL33	NGF		RARB					IL6				RNF213		LY96							GRIK1			GPX3
			MSNP1AS	IL37	NGFR		RARG					IL6R				RORA		LYRM4							GRIK2			GRB10
			MSR1	IL4	NIACR1		RASSF3					IL7R				RORB		MACC1							GRIK3			GRB2
			MT1A	IL4R	NIACR2		RAX					IL8				SACM1L		MACROD2							GRIK4			GRIA3
			MTF1	IL5	NIPA1		RBFOX3					ILF3				SCN1A		MADCAM1							GRIK5			GRID2
			MTHFR	IL6	NLGN1		RDX					INPPL1				SCN1B		MAGI1							GRIN1			GRIK1
			MTNR1A	IL6R	NLGN2		REN					INS				SCN2A		MAGI2							GRIN2A			GRIK5
			MTNR1B	IL6ST	NLGN4X		RERE					INSIG1				SCN2A1		MAN1A1							GRIN2B			GRIN2A
			MTR	IL7	NNMT		RET					INSR				SCN2A2		MAP2K1							GRIN2C			GRIN3A
			MTRR	IL7R	NOD2		RFC1					IPF1				SCN2B		MAP3K1							GRIN2D			GRIN3B
			MTX2	IL8	NOS1		RFTN1					IRF5				SCN3A		MAP3K14							GRIN3A			GRK5
			MUC1	IL9R	NOS1AP		RIMS3					IRF8				SCN5A		MAP3K7							GRIN3B			GRK6
			MYH4	IMPDH1	NOS2		RIPK3					IRS1				SCN7A		MAP3K7IP1							GRIP1			GRM2
			MYLIP	IMPDH2	NOS2P1		RNF217					IRS2				SCN8A		MAPK1							GRK6			GRM3
			MYO16	INHBC	NOS3		RNR1					IRS4				SCN9A		MAPK11							GRM1			GRM4
			MYO1A	INS	NOTCH3		RNR2					ITGA2				SERPINE1		MAPK12							GRM2			GRM5
			MYO1D	IP6K3	NOTCH4		ROCK1					ITGA2B				SETDB1		MAPK13							GRM3			GRM6
			MYO9B	IRAK1	NPAS2		ROCK2					ITGA4				SETDB2		MAPK14							GRM4			GRM7
			MYT1L	IRAK1BP1	NPAS3		ROR1					ITGAM				SEZ6		MAPK3							GRM5			GRN
			NAA15	IRAK3	NPPA		ROR2					ITGB2				SEZ6L2		MAPT							GRM6			GRP
			NBEA	IRAK4	NPPB		RPGRIP1					ITGB3				SH3BGRL2		MARCKS							GRM7			GRPR
			NCKAP1	IRF1	NPPC		RPL12					ITPR3				SHMT1		MASP2							GRM8			GS
			NCKAP5	IRF2	NPR1		RPN2					IV				SIGMAR1		MAX							GRN			GSK3A
			NCKAP5L	IRF3	NPR2		RSPO3					JAG1				SIRT1		MBD5							GRPR			GSK3B
			NCOA5	IRF4	NPR3		RUNX2					JAZF1				SLC17A8		MBD6							GSK3A			GSS
			NDEL1	IRF5	NPTX1		RWDD1					KCNJ11				SLC1A1		MBL2							GSK3B			GSTA1
			NDN	IRF6	NPTX2		RXRG					KCNMA1				SLC1A2		MC4R							GSS			GSTO1
			NDNL2	IRF7	NPY		RYK					KCNQ1				SLC22A4		MCAT							GSTA1			GSTT2
			NDUFA5	IRF8	NPY1R		SALL1					KDR				SLC25A27		MCM9							GSTM1			GSTZ1
			NDUFB6	IRGM	NPY2R		SALL2					KIAA1009				SLC28A1		MDM2							GSTO1			GTF2H1
			NEDD4	ITGA1	NPY5R		SALL3					KIAA1109				SLC28A2		MECP2							GSTP1			GUCY1B2
			NEFL	ITGA2	NQO1		SALL4					KIF5A				SLC29A1		MED12							GSTT1			GULP1
			NELL1	ITGA2B	NR1D1		SAR1A					KIF6				SLC29A2		MED24							GSTT2			GYS2
			NEUROG1	ITGA4	NR1I2		SASH1					KIR2DL1				SLC29A4		MEF2C							GSTZ1			HABP2
			NF1	ITGAL	NR2E1		SATB2					KIR2DL2				SLC2A1		MEFV							GTF2I			HAPLN1
			NFIA	ITGAM	NR2F2		SC5DL					KIR2DL3				SLC2A3		MEP1A							GUCY1B2			HAPLN2
			NFIL3	ITGAV	NR3C1		SCD5					KIR2DL4				SLC4A3		MET							GULP1			HAPLN3
			NGF	ITGAX	NR3C2		SCML4					KIR2DL5A				SLC6A1		METTL23							GYS2			HAPLN4
			NGFR	ITGB1	NR4A1		SCN3B					KIR2DL5B				SLC6A11		MGAT3							HABP2			HCRT
			NHLRC1	ITGB2	NR4A2		SCRIB					KIR2DP1				SLC6A14		MGLL							HAGH			HCRTR1
			NIPA1	ITGB3	NR4A3		SCYL1					KIR2DS1				SLC6A2		MICA							HAPLN1			HCRTR2
			NIPA2	ITGB4	NRAP		SDC2					KIR2DS2				SLC6A3		MICAL1							HAPLN2			HD
			NIPBL	ITLN1	NRCAM		SEC14L2					KIR2DS3				SLC6A4		MICB							HAPLN3			HDAC10
			NKX2-5	ITPA	NRG1		SERINC1					KIR2DS4				SLC6A5		MIF							HAPLN4			HDAC2
			NLGN1	ITPKB	NRG2		SERPINA6					KIR2DS5				SLC9A1		MIR1468							HCRT			HDAC3
			NLGN2	ITPR3	NRG3		SERPINE1					KIR3DL1				SLC9A3		MIR146A							HCRTR1			HDAC4
			NLGN3	ITSN2	NRGN		SET					KIR3DL2				SLC9A6		MIR196A2							HCRTR2			HDAC9
			NLGN4X	JAK2	NRP1		SFRS3					KIR3DL3				SMARCA2		MIR499							HD			HDC
			NLGN4Y	JAM2	NRXN1		SFRS5					KIR3DS1				SMARCA4		MLH1							HDAC10			HFE
			NLRP3	JAZF1	NRXN2		SFRS9					KIRREL				SMARCB1		MLX							HDAC11			HHAT
			NOS1	JMJD1C	NRXN3		SH2D3C					KLF11				SMARCE1		MMD2							HDAC2			HIF1A
			NOS1AP	JMY	NSD1		SHFM3					KLF14				SMC1A		MMP1							HDAC3			HINT1
			NOS2A	JUN	NSF		SHH					KLF5				SMS		MMP10							HDAC4			HIPK3
			NOSTRIN	KCNA5	NSMCE2		SHMT1					KLHDC1				SNAP25		MMP12							HDAC9			HIST1H1B
			NPAS2	KDM5A	NSUN4		SHMT2					KLRA1				SND1		MMP13							HDC			HIST1H2AG
			NPTX2	KDR	NT3		SIX1					KNG1				SNORD94		MMP14							HFE			HIST1H2BJ
			NPY	KIAA0319	NT5DC1		SIX3					KPNA5				SOD2		MMP2							HHAT			HLA.B
			NPY1R	KIAA0391	NTF3		SIX6					LACE1				SORCS1		MMP28							HINT1			HLA_B
			NPY2R	KIAA1109	NTF4		SKI					LAG3				SORCS3		MMP3							HIPK3			HLA_DQA1
			NPY5R	KIAA1542	NTRK1		SLC12A5					LAMA4				SP25		MMP7							HIST1H1B			HLA_DQA2
			NR2E1	KIAA1949	NTRK2		SLC19A1					LCAT				SPG11		MMP8							HIST1H2AG			HLA_DQB1
			NR3C2	KIF21B	NTRK3		SLC1A3					LCN1				SPG21		MMP9							HIST1H2BJ			HLA_DRB1
			NR4A2	KIF5A	NTS		SLC23A2					LCN2				SPON1		MOCOS							HLA-A			HLA_DRB3
			NRAS	KIFC1	NTSR1		SLC25A13					LCT				SRPX2		MORC4							HLA-B			HLA_DRB4
			NRCAM	KIR2DL1	NTSR2		SLC25A25					LDLR				ST3GAL6		MOSC2							HLA-C			HLA-A
			NRG1	KIR2DL2	NUMB		SLC26A2					LEP				STAT4		MPO							HLA-DMB			HLA-B
			NRP2	KIR2DL3	NXN		SLC2A12					LEPR				STK38		MRPL19							HLA-DOA			HLA-C
			NRXN1	KIR2DL4	OCA2		SLC2A14					LGALS1				STS		MRPS9							HLA-DPA1			HLA-DMB
			NRXN2	KIR2DL5A	ODZ4		SLC2A3					LGALS3				STX1A		MS							HLA-DQA1			HLA-DOA
			NRXN3	KIR2DL5B	OLIG3		SLC30A1					LHCGR				STXBP1		MS4A1							HLA-DQB1			HLA-DPA1
			NSD1	KIR2DP1	OPA1		SLC30A4					LIMK2				SV2A		MSMB							HLA-DRB1			HLA-DPB1
			NSF	KIR2DS1	OPRD1		SLC30A5					LINC01194				SV2B		MST1							HLA-DRB3			HLA-DQA1
			NTF3	KIR2DS2	OPRK1		SLC39A1					LIPC				SV2C		MST1R							HLA-E			HLA-DQA2
			NTF4	KIR2DS3	OPRL1		SLC39A3					LIPG				SYN2		MT.CO2							HLA-F-AS1			HLA-DQB1
			NTNG1	KIR2DS4	OPRM1		SLC4A10					LMNA				SYNE1		MT1A							HLA-J			HLA-DRB1
			NTRK1	KIR2DS5	OS9		SLC6A4					LMO7				SYNGAP1		MT1B							HMG20A			HLA-DRB3
			NTRK2	KIR3DL1	OSM		SLC7A11					LMOD1				SYT1		MT1E							HMG2L1			HLA-DRB4
			NTRK3	KIR3DL2	OTX2		SLC7A5					LOC100132713				SYT11		MT1F							HMGA2			HLA-DRB5
			NXF5	KIR3DL3	OVOS2		SLCO2A1					LOC100506172				TAP1		MT1G							HMX3			HLA-E
			NXPH1	KIR3DP1	OXT		SMAD1					LOC284454				TBX21		MT1H							HNF4A			HLA-F-AS1
			OCA2	KIR3DS1	OXTR		SMAD2					LPA				TCN2		MT1M							HNMT			HLA-J
			ODF3L2	KIT	P2RX4		SMAD3					LPAL2				TGFBR2		MT1X							HOMER1			HMG20A
			OGT	KLF12	P2RX7		SMAD4					LPAR3				TIMELESS		MT2A							HOMER2			HMG2L1
			OMG	KLHDC1	PAFAH1B1		SMARCA2					LPL				TIMP4		MT3							HOMER3			HMGA2
			OPHN1	KLK1	PAH		SNAI1					LPO				TIRAP		MT4							HOXA1			HMX3
			OPRD1	KLRC1	PAK7		SNAI2					LPP				TLR4		MTHFR							HP			HNF4A
			OPRK1	KLRC2	PALB2		SNAP25					LRAT				TLR9		MTMR3							HPS4			HNMT
			OPRL1	KLRD1	PARD6B		SNAP91					LRP1				TNF		MTR							HRH1			HOMER1
			OPRM1	KLRK1	PAWR		SNX16					LRP2				TNFRSF13B		MTRR							HRH2			HOMER2
			OR1C1	KPNA1	PBRM1		SNX3					LRP5				TNFRSF21		MUC1							HRH3			HOMER3
			OSBPL6	KREMEN1	PC		SNX30					LRP6				TNFSF4		MUC19							HRH4			HOXA1
			OTX1	L1CAM	PCDHA1		SOD1					LRPAP1				TOMM40		MUTYH							HS3ST2			HP
			OXT	LAIR2	PCLO		SOD2					LRRC7				TP53		MVK							HS3ST5			HPS4
			OXTR	LAMA1	PCNT		SOD3					LTA				TPH1		MYD88							HSD11B1			HRH2
			P2RX4	LAMC1	PCYT1A		SOX1					LTB4R				TPH2		MYLIP							HSD11B2			HRH3
			PAFAH1B1	LAT	PDE10A		SOX2					LTC4S				TPP1		MYLK							HSD3B1			HRH4
			PAH	LBH	PDE4B		SOX5					LY6G5B				TREX1		MYO9B							HSP90B1			HS3ST2
			PANX1	LCE3B	PDE4D		SOX9					LYZL1				TRIM32		NAT1							HSPA1A			HS3ST5
			PANX2	LCE3C	PDLIM5		SP100					MALT1				TRIP12		NAT2							HSPA1B			HSD11B1
			PARD3B	LCK	PDPR		SP8					MAN1A1				TRNK		NAT8							HSPA1L			HSD11B2
			PARK2	LCP2	PDXK		SPAM1					MAP2K4				trnL		NAT9							HSPA5			HSD17B12
			PAX5	LDLR	PDYN		SPARC					MAPK14				TRNL1		NCALD							HSPA8			HSD17B3
			PAX6	LECT1	PENK		SPP1					MAPK3				TRPA1		NCF1							HSPG2			HSD3B1
			PCBD1	LEMD2	PER1		SPRY2					MAPK8				TRPC4		NCF2							HTF9C			HSP90B1
			PCDH10	LEP	PER2		SPTLC1					MAPRE1P2				TSC1		NCF4							HTR1A			HSPA5
			PCDH15	LGALS2	PER3		SRBD1					MAPT				TSC2		ND1							HTR1B			HSPA8
			PCDH19	LGALS3	PER4		ST18					MARCKS				TSPAN12		ND5							HTR1D			HTF9C
			PCDH8	LIF	PFTK1		STAT3					MBD2				TSX-DISC1		NDP							HTR1E			HTR1A
			PCDH9	LIG4	PHOX2B		STAT5B					MBL2				TTR		NDST3							HTR1F			HTR1B
			PCDHA@	LILRA2	PI4K2B		STK32B					MBP				TUBGCP5		NDUFAB1							HTR2A			HTR1E
			PCDHA1	LILRA3	PI4KA		STOM					MC4R				UBE2A		NDUFB6							HTR2B			HTR1F
			PCDHA10	LILRB1	PICK1		STRA6					MCAM				UBE3C		NELL1							HTR2C			HTR2A
			PCDHA11	LILRB4	PIK3C2A		STX18					MCF2L2				UBR		NFATC2							HTR3A			HTR2B
			PCDHA12	LMAN1	PIK3C3		SULT1A1					MCL1				UBR5		NFE2L2							HTR3B			HTR2C
			PCDHA13	LOC100130480	PIK3CG		SUMO1					MCM9				UCN		NFKB1							HTR3C			HTR3A
			PCDHA2	LOC100506023	PIP4K2A		SUMO2					MCTP2				UCN2		NFKBIA							HTR3D			HTR3B
			PCDHA3	LOC284751	PKIA		SUMO3					MFAP3				UGT1A1		NFKBIL1							HTR3E			HTR3C
			PCDHA4	LOC401497	PLA2G2D		SUSD1					MGAT1				UGT1A3		NGF							HTR4			HTR3D
			PCDHA5	LOC642031	PLA2G4A		SYCP3					MIA3				UGT1A4		NICN1							HTR5A			HTR3E
			PCDHA6	LOC644990	PLAA		TAAR6					MICA				UGT1A6		NIPA1							HTR6			HTR5A
			PCDHA7	LOC646520	PLCB1		TAC3					MICAL1				UGT1A9		NKAP							HTR7			HTRA1
			PCDHA8	LOC729792	PLCB4		TACR3					MICB				UGT2B7		NKX2.3							HTRA1			HTT
			PCDHA9	LOC730401	PLCD1		TAG					MIF				UPF3B		NKX2_3							HTT			ICAM1
			PCDHAC1	LOC732041	PLCD4		TAP1					MIOX				UPP2		NKX2-3							ICAM1			ICOSLG
			PCDHAC2	LPAR1	PLCE1		TAP2					MIR126				UST		NLGN2							IDO1			IDL
			PCDHGA11	LPP	PLCG1		TBC1D2					MIR128-1				VAMP2		NLRP1							IFI44L			IDO1
			PDE1C	LRP5	PLCG2		TBC1D21					MIR146A				VDR		NLRP10							IFNG			IF21
			PDE4A	LRRC18	PLCXD3		TBK1					MIR27A				VIP		NLRP11							IGF1			IFI44L
			PDE4B	LRRC20	PLD1		TBX1					MIRLET7A2				VIPR2		NLRP12							IGF1R			IFNA21
			PDZD4	LRRK2	PLD2		TBX10					MITF				VPS13B		NLRP13							IGF2			IFNAR1
			PDZK1	LSM2	PLEKHA5		TBX15					MLX				VPS33B		NLRP14							IGF2BP2			IFNG
			PECR	LST1	PLEKHB1		TBX21					MLXIPL				VRK2		NLRP2							IGF2R			IFNGR1
			PER1	LTA	PMCH		TBX22					MLYCD				WNT7A		NLRP3							IGFBP3			IFNW1
			PER2	LTB	PNMT		TBX4					MME				WWC1		NLRP4							IGLL1			IFR1
			PEX7	LTBR	POFUT2		TCEAL1					MMP1				XBP1		NLRP5							IL10			IGF1
			PFTK1	LUM	POLG		TCEB3					MMP10				XIRP2		NLRP6							IL10RA			IGF1R
			PHF2	LY6G5B	POMC		TCF21					MMP11				YWHAE		NLRP7							IL12A			IGF2
			PHF8	LY6G5C	PON1		TCN1					MMP12				ZBTB32		NLRP8							IL12B			IGF2BP2
			PIK3CA	LY6G6C	POU3F2		TCN2					MMP13				ZDHHC9		NLRP9							IL12RB1			IGF2R
			PIK3CG	LY6G6E	PPARD		TCOF1					MMP14				ZEB2		NM							IL13			IGFBP1
			PIK3R1	LY6G6F	PPARGC1A		TERT					MMP15				ZFYVE26		NMRK1							IL18			IGFBP3
			PIK3R2	LY9	PPM1H		TFAP2A					MMP16				ZNF80		NOD1							IL18BP			IGKV1.27
			PINX1	LYN	PPP1R1B		TGFA					MMP17				CNBP		NOD2							IL18RAP			IGKV1_27
			PITX1	LYPLA2P1	PPP1R2		TGFB1					MMP19				COL4A3BP		NOS1							IL19			IK
			PITX3	LYRM4	PPP2R2C		TGFB2					MMP2				HSPD1		NOS2							IL1A			IL10
			PLAUR	MAFB	PPP3CC		TGFB3					MMP20				NFE2L2		NOS2A							IL1B			IL10RA
			PLCB1	MAL	PREB		TGFBR1					MMP24				TIMP2		NOS3							IL1R1			IL10RB
			PLCD1	MAN2A1	PREP		TGFBR2					MMP25						NOTCH4							IL1RAPL1			IL12A
			PLD5	MAOA	PRKCA		TGFBR3					MMP26						NOX3							IL1RN			IL12B
			PLN	MAP2K3	PRKCZ		TGIF1					MMP27						NPS							IL2			IL12RB1
			PLX4	MAP2K6	PRL		TGM2					MMP28						NPSR1							IL21			IL13
			PLXNA4	MAP3K1	PRLR		THADA					MMP3						NQO1							IL28B			IL17A
			PNOC	MAP3K14	PRNP		THRB					MMP7						NR0B1							IL2RB			IL18
			POGZ	MAP3K7	PRODH		TIMP1					MMP8						NR0B2							IL3			IL18BP
			POMC	MAP3K7IP1	PROKR2		TIMP2					MMP9						NR1D1							IL3RA			IL18RAP
			POMGNT1	MAP3K7IP2	PRR5		TIMP3					MMS22L						NR1H2							IL4			IL19
			PON1	MAPK13	PRR5-ARHGAP8		TLR2					MOG						NR1H4							IL4R			IL1A
			POR	MAPK14	PRSS35		TLR4					MOK						NR1I2							IL5			IL1B
			POT1	MAPKAPK2	PSMD9		TMCO1					MPO						NR2E1							IL6			IL1R1
			POU6F2	MAS1L	PSRC1		TMEFF1					MRAS						NR2F2							IL6R			IL1R2
			PPFIA1	MAS1LP	PTGER4		TMEM182					MS						NR3C1							IL9			IL1RAPL1
			PPIG	MASP1	PTGFR		TMEM38B					MS4A1						NR3C2							IMMP2L			IL2
			PPP1R1B	MASP2	PTGIR		TMTC2					MS4A2						NR5A2							IMPA2			IL21
			PPP1R3F	MAVS	PTN		TNC					MSH5						NRAP							IMPDH2			IL28B
			PPP4C	MBD4	PTPN22		TNF					MSR1						NRXN1							INADL			IL2RB
			PPT2	MBL2	PTPRD		TNFRSF10B					MT.CO2						NSD1							INPP4B			IL3
			PRICKLE1	MBP	PTPRG		TNFRSF1A					MT.ND1						NSF							INSIG1			IL33
			PRICKLE2	MCCD1	PTPRN2		TNIP1					MT1A						NSUN2							INSIG2			IL4
			PRKCB	MDC1	PTPRO		TNNT3					MT1E						NT5DC1							IPO5			IL4R
			PRKCB1	MDGA2	PVALB		TNS1					MT2A						NT5E							IRS1			IL5
			PRKD1	MDM2	PYY		TP53					MTCH2						NUDT15							IRS3P			IL6
			PRL	MECP2	QDPR		TP63					MTHFD1L						NUS1							IRS4			IL6R
			PRLR	MEFV	RAB2A		TP73					MTHFR						NXF5							ITGA3			IL8
			PRODH	MERTK	RANGAP1		TP73L					MTHFS						NXPH1							ITGA4			IL9
			PRSS38	METTL9	RAPGEF4		TPH2					MTNR1A						OBSL1							ITGA8			IMMP2L
			PRUNE2	MFGE8	RARA		TRIM14					MTNR1B						OCA2							ITGAV			IMPA2
			PSD3	MIA3	RARB		TRNL2					MTR						OCTN3							ITGB1			IMPDH2
			PSMB5	MICA	RARG		trnT					MTRNR2L1						OGG1							ITGB3			INPP4B
			PSMD10	MICB	RBFOX1		TRPM5					MTRR						OLIG3							ITGB8			INS
			PTCHD1	MIF	RELN		TRPS1					MTTP						OPHN1							ITIH1			INSIG1
			PTEN	MIR1468	RETN		TTF2					MUTYH						OPLAH							ITIH3			INSIG2
			PTGER3	MIR146A	RFC4		TTLL11					MYC						OPRM1							ITIH4			IPO5
			PTGIR	MIR182	RFX4		TTPA					MYH9						OR2B11							ITPR1			IRS1
			PTGS2	MIR196A2	RGS4		TUBA1A					MYO16						OR5V1							JAG2			IRS3P
			PTK2	MIR27A	RGS5		TULP3					MYO5C						ORMDL3							JARID2			IRS4
			PTPN11	MIR499	RNF213		TWIST1					MYO9B						OS9							KALRN			ITGA3
			PTPN5	MKNK1	RNPEPL1		TXNRD2					MYSM1						OSTalpha							KCNAB1			ITGA4
			PTPRB	MLN	RNR1		TYMS					NAA25						OSTBETA							KCNE1			ITGA8
			PTPRC	MMEL1	ROR1		UBE2D3					NADSYN1						OSTF1							KCNE2			ITGAV
			PTPRN2	MMP1	RORA		UBL4A					NAMPT						OSTM1							KCNH1			ITGB1
			PTPRT	MMP12	RORB		UFD1L					NAT2						OTUD3							KCNH2			ITGB2
			PTPRZ1	MMP13	RPL23P8		UGT1A7					NCALD						OVOS2							KCNH5			ITGB3
			PTS	MMP14	RPSAP30		UNQ1887					NCR3						OXT							KCNJ10			ITGB8
			PXDN	MMP2	RPTOR		VAMP5					NCSTN						OXTR							KCNJ11			ITPR1
			PYY	MMP3	RTN4		VAMP8					ND2						P2RX7							KCNJ3			JAG2
			QDPR	MMP7	RTN4R		VAV2					NDST3						P2RY4							KCNJ6			JARID2
			RAB11FIP5	MMP9	RXRA		VAV3					NDUFB6						P4HA2							KCNMA1			K12T
			RAB19	MNDA	RXRB		VAX1					NEDD4L						PADI4							KCNN3			KALRN
			RAB39B	MOBKL2B	RXRG		VAX2					NEGR1						PAK3							KCNQ1			KATL2
			RAC1	MOG	S100B		VCL					NEUROD1						PALB2							KCNQ2			KATNAL2
			RAF1	MPG	S1PR1		VEGFA					NEUROD2						PARD3							KCNQ5			KCB1
			RAI1	MPO	SCG5		VSX2					NEUROG3						PBX2							KIAA0319			KCNE1
			RAPGEF4	MRPS18B	SCN7A		WDR36					NFAT5						PC							KIAA0746			KCNE2
			RARA	MS	SCN8A		WHSC1					NFKB1						PCDH19							KIF2			KCNH1
			RARB	MS4A1	SCT		WNK3					NFKBIA						PCYT1A							KIF2A			KCNH2
			RARG	MSH5	SCZD10		WNT10A					NFKBIL1						PDCD1							KIF3A			KCNH5
			RASD1	MSRA	SDC2		WNT11					NFRKB						PDE4D							KIF5C			KCNJ10
			RASGRP1	MST1	SDCCAG8		WNT3					NGF						PDGFB							KLF13			KCNJ11
			RASSF5	MSX2	SDK1		WNT3A					NLRP1						PDGFRA							KLF5			KCNJ3
			RB1CC1	MTHFD1	SEMA3D		WNT4					NLRP3						PDGFRB							KLHL1AS			KCNMA1
			RBFOX1	MTHFR	SERPINA1		WNT5A					NOD1						PDIA4							KLK8			KCNN3
			RBM8A	MTMR3	SERPINA6		WNT5B					NOD2						PDLIM1							KMO			KCNQ1
			RBMS3	MTNR1A	SEZ6L		WNT6					NOS1						PDPR							KPNA1			KCNQ2
			REEP3	MTNR1B	SH3KBP1		WNT7A					NOS1AP						PDSS2							KPNA3			KCNQ5
			RELN	MTR	SHANK2		WNT7B					NOS2						PDXDC1							KREMEN1			KIAA0319
			RERE	MTRR	SHANK3		WNT8A					NOS2A						PDZD3							L1CAM			KIAA0746
			RETN	MUC19	SHBG		WNT9B					NOS3						PECAM1							LAMB2			KIF2
			RFC1	MUC21	SHMT1		WSB1					NOTCH2						PER3							LASP1			KIF2A
			RFWD2	MUC5B	SHMT2		XPOT					NOTCH3						PGAP1							LCN			KIF3A
			RGS7	MYD88	SIRT1		XRCC1					NOTCH4						PGK1							LEP			KIF5C
			RHOXF1	MYH9	SLC12A6		XRCC3					NOX1						PGLYRP1							LEPR			KLF13
			RIMS1	MYL8P	SLC15A1		ZEB2					NOX4						PGLYRP2							LGI1			KLF5
			RIMS3	MYO18B	SLC17A6		ZIC2					NPC1						PGLYRP3							LIF			KLF6
			RNPS1	MYO3A	SLC17A7		ZNF182L					NPHS1						PGLYRP4							LIFR			KLHL1AS
			ROBO1	MYO9B	SLC18A1		ZNF189					NPHS2						PHF11							LIN7A			KLK8
			ROBO2	MYT1L	SLC18A2		ZNF202					NPPA						PHF6							LIN7B			KNTC1
			ROBO3	NAA10	SLC1A1		ZNF219					NPPB						PHGDH							LIN7C			KP1
			ROBO4	NAA25	SLC1A2		ZNF385B					NPY						PHOX2B							LIPF			KP3
			RORA	NAMPT	SLC1A3		ZNF431					NPY2R						PIK3CA							LMAN2L			KREMEN1
			RPL10	NAT1	SLC1A4		ZNF462					NQO1						PKIB							LMO1			L1CAM
			RPP25	NAT2	SLC1A6		ZNF469					NR1H2						PLA2G2E							LMOD1			LAMB2
			RPS6KA2	NAV2	SLC1A7		ZNF618					NR1H4						PLA2G7							LMOD2			LASP1
			RPS6KA3	NBN	SLC22A6		ZNF644					NR2E1						PLCE1							LMOD3			LBXCOR1
			RS1	NCF1	SLC24A3		ZNF714					NR2F2						PLEKHG3							LMX1A			LDHA
			RXRA	NCF2	SLC25A12		ZP4					NR3C1						PLP1							LMX1B			LEP
			RXRB	NCR3	SLC2A2							NR5A2						POFUT2							LOC100505933			LEPR
			RXRG	NCRNA00171	SLC2A3							NRF1						POMC							LOC100507053			LGI1
			RYR3	ND5	SLC30A4							NRP1						POMK							LOC644086			LIF
			SAE1	NDST3	SLC30A8							NT5C2						POMT1							LPL			LIFR
			SATB2	NDUFAB1	SLC38A1							NT5DC1						POMT2							LRP1			LIN7A
			SBF1	NDUFS4	SLC39A3							NUCB2						PON1							LRP2BP			LIN7B
			SCFD2	NELL1	SLC39A8							NUDT1						PON2							LRP8			LIN7C
			SCG5	NEU1	SLC6A1							NUS1						POPDC3							LRPAP1			LIPF
			SCN1A	NFAT5	SLC6A11							OAS1						POU2F1							LRRC7			LMAN2L
			SCN2A	NFATC1	SLC6A12							OAS2						POU3F3							LRRK2			LMO1
			SCN7A	NFATC2	SLC6A13							OAS3						PPARA							LRRTM1			LMOD1
			SCN8A	NFATC3	SLC6A2							OCA2						PPARD							LRRTM2			LMOD2
			SCP2	NFATC4	SLC6A3							OGG1						PPARG							LRRTM3			LMOD3
			SDC2	NFE2L2	SLC6A4							OGT						PPARGC1A							LRRTM4			LMX1A
			SDK1	NFKB1	SLC6A5							OLIG3						PPIA							LSAMP			LMX1B
			SEMA5A	NFKB2	SLC6A9							OLR1						PPIL6							LSM1			LOC100505933
			SERPINE1	NFKBIA	SLITRK1							OPRM1						PPP2R5E							LTA			LOC100507053
			SETBP1	NFKBIB	SLITRK2							OR2AK2						PPP3R2							LYRM4			LOC388630
			SETD2	NFKBIE	SLITRK6							OR2L13						PQBP1							MACF1			LOC643714
			SETD5	NFKBIL1	SLTM							OR2L8						PRDM1							MACROD2			LOC644086
			SETDB1	NHLH2	SMG6							OS9						PRDX5							MAD1L1			LPAR1
			SETDB2	NKAPL	SNAP23							OSTM1						PREP							MAG			LPHN3
			SEZ6L2	NKIRAS1	SNAP25							OTC						PRG2							MAGEL2			LPL
			SFT2D1	NKIRAS2	SNAP29							P2RX7						PRG3							MAGI1			LRP1
			SGSH	NKX2-3	SNAP91							P2RY12						PRKAR1A							MAGI2			LRP2BP
			SGSM3	NKX2-5	SNCA							PADI4						PRKCE							MAOA			LRP8
			SH3KBP1	NLRC4	SOD2							PAH						PRODH							MAOB			LRPAP1
			SHANK1	NLRP1	SORCS2							PAPD1						PSMB5							MAP1A			LRRC7
			SHANK2	NLRP3	SOX2-OT							PAPPA						PSMD1							MAP1B			LRRK2
			SHANK3	NMNAT2	SP25							PARD6A						PSMD3							MAP3K3			LRRTM2
			SHBG	NOD1	SP4							PARK2						PSMG1							MAP4			LRRTM3
			SHH	NOD2	SP8							PARL						PSORS1C1							MAP6			LRRTM4
			SHMT1	NOS1	SPAG16							PARP1						PSRC1							MAPK14			LSAMP
			SLC12A6	NOS2	SPR							PAX2						PSTPIP1							MAPK3			LSM1
			SLC13A1	NOS2A	SPTLC3							PAX4						PSTPIP2							MAPK4			LTA
			SLC16A3	NOS3	SRD5A1							PC						PTGER4							MAPK8IP1			LUC7L3
			SLC16A7	NOTCH4	SRD5A2							PCBD1						PTGS1							MAPK8IP2			LYRM4
			SLC19A1	NPHS2	SRR							PCIF1						PTGS2							MAPKAPK3			MACF1
			SLC1A1	NPM1	SST							PCK2						PTPN11							MAPT			MACROD2
			SLC1A3	NPSR1	SSTR1							PCSK1						PTPN2							MATK			MAD1L1
			SLC22A15	NQO1	SSTR2							PCSK2						PTPN22							MBD1			MAGEL2
			SLC24A2	NQO2	SSTR3							PCSK9						PTPN6							MBD2			MAGI1
			SLC25A12	NR2F2	SSTR4							PCYT1A						PTPRC							MBD3			MAGI2
			SLC25A13	NR3C1	SSTR5							PDCD1						PTPRD							MBP			MAOA
			SLC25A14	NRM	ST3GAL1							PDCD1LG2						PTRF							MC2R			MAOB
			SLC25A24	NRXN3	ST7							PDCD2						PUS10							MC3R			MAP1A
			SLC25A27	NTNG1	ST8SIA2							PDE4D						PYY							MC4R			MAP1B
			SLC29A4	OAS1	STAC							PDGFRA						QRSL1							MC5R			MAP2K5
			SLC30A4	OAS2	STIM1							PDGFRB						RAB18							MCHR1			MAP3K3
			SLC30A5	OAS3	STK24							PDR						RAB32							MCHR2			MAP3K7
			SLC35A3	OAZ1	STX1A							PDSS2						RAB3GAP1							MCPH1			MAP4
			SLC38A10	OGG1	SUMO1P1							PDX1						RAB3GAP2							MCTP2			MAP6
			SLC39A11	OLIG3	SYBL1							PEA15						RAB40AL							MDCR			MAPK1
			SLC4A10	OPN1LW	SYN1							PECAM1						RAC1							MDGA1			MAPK14
			SLC6A1	OPRM1	SYN2							PEMT						RAC2							MDK			MAPK3
			SLC6A14	OR11A1	SYN3							PGM1						RAF1							MDM2			MAPK8IP1
			SLC6A2	OR12D2	SYNE1							PGM3						RAGE							ME2			MAPK8IP2
			SLC6A3	OR12D3	SYNGR1							PGR						RAI1							MECP2			MAPKAPK3
			SLC6A4	OR14J1	SYNJ1							PHACTR1						RALBP1							MED12			MAPT
			SLC6A8	OR2B3	SYT1							PHACTR2						RARRES2							MED15			MATK
			SLC7A5	OR2H1	T							PHEX						RAVER2							MEGF10			MBD1
			SLC9A6	OR2H2	TAAR6							PHF12						RBP2							MEIS2			MBD2
			SLC9A9	OR2J2	TAC1							PHLPP						RBP4							MET			MBD3
			SLIT3	OR2J3	TAC3							PHLPP1						REEP6							MFAP3			MC2R
			SLITRK5	OR2W1	TACR1							PHOX2B						REG1A							MGAT1			MC3R
			SMG6	OR5V1	TACR2							PHTF1						REG3A							MGLL			MC4R
			SMO	ORAI1	TAF3							PIGN						REL							MICB			MC5R
			SNAP25	ORMDL3	TAOK2							PIK3CA						RETN							MIR137			MCHR2
			SND1	OS9	TAP2							PIK3CD						REV3L							MIR137HG			MCL1
			SNRPN	OSMR	TBX1							PIK3R1						RFC1							MIR146A			MCPH1
			SNTG2	P2RX7	TCF4							PIP4K2B						RFX6							MIR181B1			MCTP2
			SNX19	PADI2	TCF7L1							PKD2						RGMA							MIR181B2			MDCR
			SOD1	PADI4	TCF7L2							PKIB						RHOA							MIR185			MDK
			SORCS1	PALB2	TCTEX1D2							PLA2G2D						RIPK2							MIR198			MDM2
			SORCS3	PARK2	TDO2							PLA2G4A						RNASE3							MIR206			MDM4
			SOX5	PARP1	TDRD9							PLA2G7						RNASET2							MIR24-1			MED15
			SP25	PAX2	TEAD1							PLAGL1						RNF123							MIR24-2			MEFV
			SPAST	PBX2	TENM4							PLAT						RNF128							MIR2682			MEGF10
			SPON1	PDCD1	TFAP2B							PLAU						RNF186							MIR26B			MEIS1
			SPR	PDCD1LG2	TFIP11							PLEKHH2						RNPEPL1							MIR30B			MEIS2
			SRC	PDE2A	TFRC							PLG						RNR2							MIR30E			MET
			SRD5A1	PDE3A	TGIF1							PLTP						RORB							MIR499			MGLL
			SRD5A2	PDGFRA	TGOLN2							PLXDC2						ROS1							MIR92A1			MICA
			SRY	PDZD2	TH							PNPLA3						RPF2							MIR92A2			MICB
			ST7	PECAM1	THSD7A							POFUT2						RPL7							MITF			MIF
			ST8SIA2	PEX5L	TIMELESS							POLG						RPL9							MKL1			MIR146A
			STK38	PFDN6	TLR2							POMC						RPLP0							MLC1			MIR181B1
			STK39	PGR	TLR4							PON1						RPS23							MLEC			MIR181B2
			STS	PHF1	TM4SF19							PON2						RPS6KA3							MMP16			MIR182
			STX1A	PHIP	TMCO1							POPDC3						RPS9							MMP3			MIR185
			STXBP1	PHLDB1	TMEM44							POR						RRM2B							MMP9			MIR198
			STXBP5	PHRF1	TNF							POSTN						RSE3							MOG			MIR206
			SUCLG2	PIBF1	TNK2							POU2F1						RSET2							MPO			MIR24-1
			SULT2A1	PIK3C3	TNNI3K							PP13439						RSPH6A							MPP2			MIR24-2
			SUMO1	PIK3CG	TOM1							PPA1						RTEL1							MPP3			MIR26B
			SUV420H1	PIP4K2C	TP53							PPARA						RUNX1							MPZ			MIR30B
			SYAP1	PKN1	TPH1							PPARD						RUNX3							MPZL1			MIR30E
			SYN1	PLAT	TPH2							PPARG						RXRA							MSRA			MIR499
			SYN2	PLAU	TRAF3IP1							PPARGC1A						S100A12							MST075			MIR92A1
			SYN3	PLAUR	TRANK1							PPARGC1B						S100A8							MST1R			MIR92A2
			SYNE1	PLB1	TRDN							PPIL6						S100A9							MTHFD1			MITF
			SYNGAP1	PLCG1	TRH							PPT2						S100Z							MTHFR			MLC1
			SYT17	PLCL1	TRHR							PRDM2						SAA1							MTIF2			MLEC
			SYT3	PLCL2	TRIM9							PREP						SBNO2							MTMR12			MMP16
			T	PLD4	TRNAP1							PREX1						SCD							MTNR1A			MMP2
			TAC1	PMS2	TRPA1							PRF1						SCML4							MTNR1B			MMP3
			TAF1C	POFUT2	TRPC4AP							PRKAA1						SCN1A							MTR			MPO
			TAF1L	PON1	TRPM2							PRKAA2						SCN5A							MTRR			MPP2
			TAOK2	PON3	TSC1							PRKAB1						SCUBE3							MTTP			MPP3
			TAS2R1	POU5F1	TSC2							PRKAB2						SELE							MUTED			MPZ
			TBC1D5	PPAP2B	TSNAX							PRKACB						SELL							MYH11			MPZL1
			TBC1D7	PPARG	TSNAX-DISC1							PRKAG2						SELP							MYH13			MS
			TBL1X	PPARGC1B	TSPAN8							PRKAG3						SELS							MYH9			MS4A3
			TBL1XR1	PPIA	TSPO							PRKCB						SEPHS1							MYLIP			MSRA
			TBL1Y	PPM1H	TTN							PRKCB1						SEPSECS							MYO16			MST075
			TBR1	PPP1R10	TUB							PRKCQ						SERPI1							MYO18B			MST1R
			TBX1	PPP1R11	TUBA1A							PRKCSH						SERPINA1							MYO5B			MSX1
			TCF20	PPP1R12B	TUBA8							PRKCZ						SERPINE1							MYO9B			MSX2
			TCF4	PPP1R9A	UBE2H							PRNP						SERTAD1							MYT1L			MTHFD1
			TCF7L2	PPP2CA	UBE3A							PROCR						SESN1							NALCN			MTHFR
			TCN2	PPT2	UBL5							PRRT1						SETBP1							NAPA			MTIF2
			TDO2	PRDM1	UBXN7							PRSS16						SFTPD							NAPEPLD			MTMR12
			TEAD1	PRF1	UCN							PSD3						SHANK2							NBEAL2			MTNR1A
			TET1	PRKCB	UGT1A4							PSEN1						SHANK3							NCAM1			MTNR1B
			TFPI	PRKCH	UGT2B10							PSEN2						SIGLEC8							NCAM2			MTTP
			TGFB1	PRKCQ	UHMK1							PSENEN						SLC10A2							NCAN			MUTED
			TGM3	PRKRA	USP46							PSMB1						SLC11A1							NCDN			MVK
			TH	PRL	VAMP2							PSMB5						SLC15A1							NCKAP5			MX2
			THBS1	PRLR	VAMP3							PSMB6						SLC15A4							NCOA7			MYH10
			THRA	PRR3	VAPA							PSMB8						SLC16A10							ND2			MYH11
			TLK2	PRRT1	VAULTRC4							PSMD9						SLC16A2							ND3			MYH13
			TM4SF20	PSD3	VDR							PSRC1						SLC16A9							ND4L			MYH9
			TMEM100	PSMA6	VEGFA							PTBP1						SLC22A1							ND5			MYLIP
			TMEM231	PSMB8	VEZF1L1							PTEN						SLC22A16							ND6			MYO16
			TMLHE	PSMB9	VIP							PTGER1						SLC22A23							NDE1			MYO18B
			TNF	PSMD7	VIPR1							PTGER2						SLC22A4							NDEL1			MYO5B
			TNIP2	PSMG2	VIPR2							PTGER3						SLC22A5							NDST3			MYO9B
			TNRC6B	PSORS1C1	WDR53							PTGER4						SLC23A1							NDUFAB1			MYT1L
			TOMM20	PSORS1C2	WDR60							PTGES						SLC25A15							NDUFS1			NBEAL2
			TOP1	PSRC1	WFS1							PTGFR						SLC25A20							NDUFS7			NCAM1
			TOP3B	PSTPIP1	WNT2							PTGIR						SLC25A5							NDUFV2			NCAM2
			TPH1	PTEN	WNT2B							PTGIS						SLC26A2							NEDD4			NCDN
			TPH2	PTGER4	WNT7A							PTGS1						SLC26A3							NEF3			NCKAP5
			TPO	PTGES	XBP1							PTGS2						SLC2A4							NEFH			NCOA7
			TRAPPC9	PTGS2	YWHAE							PTH						SLC2A9							NEFM			ND2
			TRIM32	PTN	YWHAH							PTH1R						SLC38A9							NEGR1			ND3
			TRIM33	PTPN11	ZBBX							PTPN1						SLC6A2							NEK4			ND4L
			TRIO	PTPN13	ZBED4							PTPN2						SLC6A4							NEO1			ND5
			TRIP12	PTPN2	ZDHHC1							PTPN22						SLC6A7							NET1			ND6
			TRPC6	PTPN22	ZDHHC19							PTPRC						SLC6A8							NETO1			NDN
			TRPM1	PTPN6	ZDHHC8							PTPRN						SLC7A13							NETO2			NDST3
			TRPV1	PTPRC	ZFAND6							PTX3						SLC7A6							NEUROG1			NDUFB6
			TSC1	PTPRM	ZFAT							PVT1						SLC7A9							NFASC			NDUFS1
			TSC2	PTPRT	ZGPAT							PYGL						SLC9A3R1							NFIL3			NDUFS7
			TSN	PTTG1	ZNF300							PYY						SLC9A6							NFKB1			NEDD4
			TSPAN12	PUS10	ZNF385D							QRSL1						SLCO1B1							NFKBIL1			NEF3
			TSPAN7	PXK	ZNF536							RAB5B						SLCO3A1							NGF			NEFH
			TSPO	PYHIN1	ZNF804A							RAF1						SLCO6A1							NHLRC2			NEFM
			TTI2	RAB27A								RAGE						SMAD1							NIACR1			NEGR1
			TTN	RABGAP1L								RANGAP1						SMAD2							NIACR2			NEK4
			TUB	RAD51B								RAPGEF5						SMAD3							NIPA1			NEK6
			TUBGCP5	RAD52								RARA						SMAD4							NIPA2			NEO1
			TYR	RAF1								RARB						SMAD5							NKAPL			NET1
			UBA6	RAG1								RARG						SMAD6							NLGN1			NETO1
			UBE2A	RAGE								RASGRP1						SMAD7							NLGN2			NETO2
			UBE2H	RAMP2								RBM17						SMARCA2							NLGN3			NEUROD1
			UBE3A	RARRES2								RBM45						SMARCB1							NLGN4X			NEUROD2
			UBE3B	RASGRP1								RBP4						SMARCD3							NLGN4Y			NEUROG1
			UBE3C	RASGRP3								RDBP						SMARCE1							NNMT			NFASC
			UBL5	RAVER2								REG1A						SMPDL3A							NOS1			NFAT5
			UBL7	RBM17								REG1B						SMURF1							NOS1AP			NFATC2
			UBR5	RBMS3								REG3A						SMURF2							NOS2			NFIL3
			UBR7	RBPJ								RELA						SNORA70B							NOS3			NFKB1
			UPB1	RDBP								REN						SNX3							NOTCH1			NFKB2
			UPF2	RDX								RENBP						SOAT1							NOTCH2			NFKBIL1
			UPF3B	REL								RETN						SOCS1							NOTCH3			NGF
			UPP2	RELA								REV3L						SOCS2							NOTCH4			NGFR
			USP18	RELB								RFC1						SOCS3							NOVA1			NHLRC2
			USP9X	RENBP								RFX6						SOCS5							NOVA2			NIACR1
			USP9Y	RETN								RGMA						SOD2							NPAS2			NIACR2
			VASH1	RFC1								RGS1						SP25							NPAS3			NIPA1
			VEGFA	RGL2								RING1						SPAG17							NPPC			NIPA2
			VGF	RGS1								RNASEL						SPINK5							NPR3			NLGN1
			VIL1	RGS4								RNF130						SPP1							NPSR1			NLGN2
			VIP	RGS6								RNF5						SPTB							NPTN			NLGN3
			VIPR1	RHOB								RNLS						SST							NPTX1			NLGN4X
			VLDLR	RING1								RNPEPL1						ST2							NPY			NLGN4Y
			VPS13B	RIPK1								ROCK2						ST6GAL1							NQO1			NNMT
			WAC	RIPK2								ROS1						ST8SIA4							NQO2			NOS1
			WDFY3	RNF39								RP1						STAG2							NR1D1			NOS1AP
			WFS1	RNF5								RPF2						STAT1							NR2E1			NOS2
			WNK3	RNPEPL1								RPGRIP1L						STAT3							NR2F6			NOS3
			WNT1	RP3-377H14.5								RPL24						STAT4							NR3C1			NOTCH1
			WNT2	RPP21								RPS12						STAT5A							NR3C2			NOTCH2
			XIRP1	RPS12P4								RSBN1						STAT5B							NR4A1			NOTCH3
			XIRP2	RPS18								RUNX1						STAT6							NR4A2			NOVA1
			XPC	RPS6KA4								RUNX2						STOML3							NR4A3			NPAS2
			XPO1	RPS6KA5								RXRA						STX8							NRAP			NPPA
			YEATS2	RSBN1								RXRB						STXBP1							NRCAM			NPPB
			YTHDC2	RTKN2								RXRG						SURF1							NRG1			NPPC
			YWHAB	RUNX1								S100A12						SUV420H1							NRG2			NPR1
			YWHAE	RUNX3								S100A6						SYMPK							NRG3			NPR2
			YWHAZ	RXRB								S100A8						SYNGAP1							NRGN			NPR3
			ZBBX	SAA1								SAA1						SYP							NRN1			NPS
			ZBTB16	SALL1								SAA2						SZT2							NRP1			NPSR1
			ZBTB20	SAMHD1								SAT1						T							NRXN1			NPTN
			ZMYND11	SCGB1A1								SCAP						T1							NRXN2			NPTX1
			ZNF18	SCHIP1								SCD						T2							NRXN3			NPY
			ZNF385B	SCN9A								SCML4						T8							NSF			NPY1R
			ZNF407	SCNN1A								SCN5A						TAB2							NT3			NQO2
			ZNF517	SCUBE1								SDC2						TAF3							NT5C2			NR1D1
			ZNF713	SELE								SDS						TAGAP							NTAN1			NR1I3
			ZNF8	SELL								SEC16B						TBC1D24							NTF3			NR2E1
			ZNF804A	SELP								SEL1L						TBC1D7							NTNG1			NR2F6
			ZNF827	SELS								SELE						TBL1XR1							NTRK1			NR3C1
			ZSWIM5	SERPINA1								SELL						TBR1							NTRK2			NR3C2
				SERPINA6								SELP						TCF12							NTRK3			NR4A1
				SERPINB2								SELS						TCF4							NTSR1			NR4A3
				SERPINE1								SEMA6D						TCF7L2							NUBPL			NRAP
				SERPING1								SERPI1						TCN2							NUDT6			NRCAM
				SFTA2								SERPINA3						TCOF1							NUDT9P1			NRG1
				SFTPB								SERPINB13						TDRD9							NUMB			NRG2
				SFTPD								SERPINB2						TEAD1							NUMBL			NRN1
				SH2B3								SERPINC1						TF							NXPH1			NRP1
				SH2D1A								SERPINE1						TFAP4							NXPH2			NRXN1
				SH2D2A								SERPINF1						TFDP1							NXPH3			NRXN2
				SHBG								SESN1						TFF1							NXPH4			NRXN3
				SHMT1								SETD7						TFF2							ODZ4			NT3
				SIAE								SEZ6L						TFF3							OFCC1			NT5C1B
				SIGIRR								SFI1						TG							OGG1			NT5E
				SIRT1								SFRS15						TGFA							OLIG2			NTAN1
				SKIV2L								SH2B1						TGFB1							OLR1			NTF3
				SKIV2L2								SH2B3						TGFB2							OMG			NTRK1
				SLAMF1								SH2D4A						TGFB3							OPCML			NTRK2
				SLAMF7								SHB						TGFBR1							OPRD1			NTS
				SLC11A1								SHBG						TGFBR2							OPRM1			NTSR1
				SLC15A4								SHROOM3						TGFBR3							OPRS1			NUBPL
				SLC19A1								SIAE						THBS1							OR14L1P			NUDT6
				SLC20A2								SIK1						THOC6							OR2K2			NUDT9P1
				SLC22A2								SIRPG						THSD7A							OR2T2			NUMB
				SLC22A23								SIRT1						TIMP1							OTX1			NUMBL
				SLC22A4								SIRT2						TIMP2							OTX2			NXPH1
				SLC22A5								SIRT3						TIMP3							OXT			NXPH2
				SLC25A40								SIRT4						TIMP4							OXTR			NXPH3
				SLC26A2								SIRT5						TJP1							P2RX7			NXPH4
				SLC39A7								SIRT6						TLE1							PADI2			OCA2
				SLC44A4								SKAP2						TLR1							PADI4			ODZ4
				SLC46A1								SLC11A1						TLR10							PAFAH1B1			OFCC1
				SLC5A11								SLC12A3						TLR2							PAG1			OGG1
				SLC6A3								SLC12A5						TLR3							PAH			OLR1
				SLC6A4								SLC13A3						TLR4							PAICS			OMG
				SLC7A7								SLC16A10						TLR5							PAK2			OPN4
				SLCO1B1								SLC17A5						TLR6							PAK3			OPRM1
				SLCO1C1								SLC19A2						TLR7							PAK7			OPRS1
				SMAD3								SLC22A1						TLR8							PALB2			OR10K1
				SMOC2								SLC22A16						TLR9							PARD3			OR10T2
				SMURF1								SLC22A2						TMEM183A							PARL			OR10Z1
				SNAP25								SLC22A3						TNF							PAWR			OR2K2
				SNAPC4								SLC22A4						TNFAIP3							PBK			OR2S2
				SNTB1								SLC22A5						TNFRSF11B							PBRM1			OR52B4
				SOCS1								SLC24A5						TNFRSF13B							PCDH12			OR52D1
				SOCS3								SLC25A5						TNFRSF13C							PCDH7			OR52E6
				SOD1								SLC29A3						TNFRSF14							PCDHA@			OR6C1
				SOD2								SLC2A1						TNFRSF17							PCDHA1			OR8S1
				SOD3								SLC2A10						TNFRSF1A							PCDHA3			ORC5L
				SOS1								SLC2A2						TNFRSF1B							PCDHB11			OTX1
				SOST								SLC2A4						TNFRSF6B							PCK1			OTX2
				SOX5								SLC30A8						TNFRSF8							PCLO			OXA1L
				SPAG16								SLC47A1						TNFSF10							PCM1			P2RX7
				SPARC								SLC4A1						TNFSF15							PCNT			P2RY11
				SPP1								SLC5A8						TNFSF18							PCQAP			PADI2
				SPRED2								SLC6A4						TNIP1							PDE10A			PADI4
				SPTA1								SLC7A13						TNNI3K							PDE4A			PAG1
				SPTB								SLC9A3R1						TNRC6C							PDE4B			PAICS
				ST8SIA2								SLFN12L						TP53							PDE4D			PAK3
				ST8SIA4								SLURP1						TPH1							PDE7B			PAK7
				STAT1								SMAD1						TPH2							PDGFB			PAPPA
				STAT2								SMAD3						TPMT							PDGFRB			PARD3
				STAT3								SMAD4						TPP1							PDLIM5			PARD3B
				STAT4								SMAD5						TRAF1							PDYN			PARK2
				STAT5A								SMOC2						TRAF2							PDZD2			PARK7
				STAT6								SMPDL3A						TRAF3							PDZK1			PARL
				STK17A								SNAP25						TRAF3IP2							PEA15			PAX7
				STK19								SNCA						TRAF4							PEMT			PBK
				SUMO4								SNX3						TRAF5							PER1			PCDH12
				SYK								SOCS1						TRAF6							PER2			PCDH7
				SYNGAP1								SOCS3						TRAIP							PER3			PCDHA@
				T								SOCS5						TRAPPC9							PGBD1			PCDHA1
				TAAR1								SOD1						TRDN							PGP			PCDHA3
				TAB1								SOD2						TREM1							PHF2			PCDHB11
				TACR1								SOD3						TRIB1							PHGDH			PCK1
				TAGAP								SORBS1						TRIM66							PHOX2B			PCLO
				TANK								SORCS1						TRNS1							PI4K2B			PCQAP
				TAP1								SORD						TRPM2							PI4KA			PCSK9
				TAP2								SORT1						TRPM6							PIAS2			PDCD10
				TAPBP								SOX2						TRPV1							PICK1			PDE10A
				TAPBPL								SOX3						TSLP							PIK3C2A			PDE4A
				TAX1BP1								SP3						TSPAN7							PIK3C2G			PDE7B
				TBKBP1								SPARC						TSPAN8							PIK3C3			PDGFB
				TBL1XR1								SPINK1						TTC7A							PIK3CA			PDGFRB
				TBX1								SPINK5						TTN							PIK3CB			PDYN
				TBX21								SPP1						TTR							PINK1			PDZD2
				TCF19								SRD5A2						TUBGCP5							PIP4K2A			PDZK1
				TCF7L2								SREBF1						TUSC3							PIP5K1B			PEA15
				TDRD9								SREBF2						TYK2							PITX3			PEMT
				TERC								SRF						UBA7							PIWIL2			PENK
				TET3								SST						UBE2A							PKIA			PEPLD
				TF								STAT1						UBE2L3							PKNOX2			PER1
				TGFB1								STAT3						UBE3A							PLA2G1B			PER2
				TGFB1I1								STAT4						UBR1							PLA2G2A			PER3
				TGFB2								STK11						UCP2							PLA2G4A			PGP
				TGFB3								STX1A						UGT1A1							PLA2G4B			PGR
				TGFBR1								SULF2						UGT1A7							PLA2G4C			PHF2
				TGFBR2								SUMO4						UGT2B17							PLA2G4D			PHGDH
				TGFBR3								SUOX						ULK1							PLA2G6			PHLPP1
				TGM6								SUV39H1						UPF3B							PLA2G7			PHOX2B
				THY1								SUV39H2						USP15							PLAA			PI4K2B
				TIMD4								T						USP25							PLAT			PICK1
				TIMELESS								TADA1L						USP3							PLCB4			PIK3C2A
				TIMMDC1								TAF1						USP34							PLCD1			PIK3C2G
				TIMP1								TAF5L						USP4							PLCG2			PIK3CA
				TIMP2								TAGAP						USP40							PLEKHA6			PIK3CB
				TIMP4								TAP1						USP9X							PLP1			PIK3CG
				TIRAP								TAP2						VASN							PLX2			PINK1
				TLR1								TAPBP						VCAM1							PLXNA2			PIP5K1B
				TLR10								TBC1D4						VCAN							PLXNA4			PITX2
				TLR2								TBP						VCX3A							PLXNB1			PITX3
				TLR3								TBX21						VDR							PMCH			PIWIL2
				TLR4								TBXA2R						VEGF							PNMA2			PKIA
				TLR5								TBXAS1						VEGFA							PNOC			PKNOX2
				TLR6								TCF1						VIM							PNPLA8			PKP1
				TLR7								TCF2						VIP							PNPO			PLA2G1B
				TLR8								TCF20						VLDLR							POM121L2			PLA2G2A
				TLR9								TCF7						VPS13B							POMC			PLA2G4B
				TMEM187								TCF7L2						VTCN1							PON1			PLA2G4C
				TMEM39A								TDRD9						WASF1							POU3F2			PLA2G4D
				TMEM57								TEAD1						WASH1							PPA2			PLA2G6
				TNAP								TF						WBP4							PPARA			PLAA
				TNF								TFAM						WDR36							PPARD			PLAT
				TNFAIP1								TFB1M						XBP1							PPARG			PLCB2
				TNFAIP3								TFB2M						XDH							PPARGC1A			PLCB4
				TNFRSF10A								TFCP2						XIAP							PPP1R1B			PLCD1
				TNFRSF11A								TFPI						XPO1							PPP2R2A			PLCE1
				TNFRSF11B								TG						XRCC1							PPP2R2B			PLCG1
				TNFRSF13B								TGFB1						YDJC							PPP3CA			PLCG2
				TNFRSF13C								TGFBR1						ZAP70							PPP3CB			PLCXD2
				TNFRSF14								TGFBR2						ZBTB33							PPP3CC			PLD1
				TNFRSF17								TH						ZBTB38							PPP3R1			PLD2
				TNFRSF18								THADA						ZDHHC1							PPP3R2			PLEK
				TNFRSF1A								THBD						ZEB2							PPT1			PLEKHA6
				TNFRSF1B								THBS1						ZFAND6							PRDM2			PLP1
				TNFRSF4								THRA						ZFAT							PRKAA1			PLX4
				TNFRSF6B								THRB						ZGPAT							PRKAA2			PLXNB1
				TNFSF10								TIAM1						ZMIZ1							PRKAB1			PMCH
				TNFSF11								TIMP1						ZMYM3							PRKAB2			PMP22
				TNFSF12								TIMP2						ZNF266							PRKACG			PNMA2
				TNFSF13								TIMP3						ZNF300							PRKAG1			PNMT
				TNFSF13B								TKT						ZNF365							PRKAG2			PNPLA3
				TNFSF15								TLR2						ZNF678							PRKAG3			PNPLA8
				TNFSF4								TLR3						ZPBP							PRKAR2A			PNPO
				TNIP1								TLR4						ZPBP2							PRKAR2B			POLE
				TNIP2								TMBIM6													PRKCA			POM121L2
				TNPO3								TMEM18													PRKCE			POMC
				TNXB								TMEM212													PRKG1			PON1
				TP53								TMEM217													PRL			POU3F2
				TPH2								TMEM63B													PRLR			PPA2
				TPMT								TMPO													PRND			PPARD
				TRADD								TNF													PRNP			PPARG
				TRAF1								TNFAIP1													PRODH			PPARGC1A
				TRAF3IP2								TNFAIP2													PRPF6			PPARGC1B
				TRAF5								TNFAIP3													PRSS16			PPP2CA
				TRAF6								TNFRSF10A													PRSS35			PPP2R2A
				TRAJ50								TNFRSF11A													PSAP			PPP3CA
				TRB@								TNFRSF11B													PSEN1			PPP3CB
				TRBV16								TNFRSF14													PSEN2			PPP3R1
				TRBV20-1								TNFRSF1A													PSMD9			PPP3R2
				TRBV3-1								TNFRSF1B													PTCHD1			PPT1
				TRBV6-1								TNFRSF25													PTGDS			PRDM2
				TREH								TNFRSF6B													PTGER4			PRKAA1
				TREX1								TNFRSF8													PTGFRN			PRKAA2
				TREX2								TNFSF11													PTGS1			PRKAB1
				TRHDE								TNFSF15													PTGS2			PRKAB2
				TRIM10								TNFSF8													PTK2			PRKACG
				TRIM15								TNNI3													PTK2B			PRKAG1
				TRIM21								TNXB													PTPN21			PRKAG2
				TRIM26								TP53													PTPN5			PRKAG3
				TRIM27								TPH2													PTPRA			PRKAR2A
				TRIM31								TPO													PTPRF			PRKAR2B
				TRIM39								TPT1													PTPRG			PRKCE
				TRIM40								TRAF1													PTPRO			PRKCH
				TRIM5								TRAF2													PTPRZ1			PRKCQ
				TRIM72								TRAF3													PVR			PRKD1
				TROVE2								TRAF3IP2													PVRL1			PRKG1
				TSC22D1								TRAF4													PVRL2			PRL
				TSHR								TRAF5													PVRL3			PRLR
				TSPAN8								TRAF6													QKI			PRNP
				TTC7A								TRDN													R3HDML			PRSS16
				TTPA								TRIB3													RAB3A			PRSS35
				TUBB								TRNL1													RAF1P1			PSAP
				TXNDC5								TRPC1													RANBP1			PSEN1
				TYK2								TRPC4													RANBP5			PSEN2
				TYMS								TRPC6													RANBP9			PSMD4
				UBA1								TRPM6													RAPGEF6			PSMD9
				UBASH3A								TRPV1													RARA			PTCH1
				UBD								TSC22D1													RARB			PTCHD1
				UBE2L3								TSPAN8													RARG			PTEN
				UCP2								TTPA													RASD2			PTGDR
				UGT1A1								TXN													RASGRF2			PTGDS
				UGT1A7								TXNIP													RBFOX1			PTGER3
				UGT2B17								TYK2													RBM20			PTGER4
				UGT2B7								TYMP													RCAN1			PTGFRN
				UHRF1BP1								UBASH3A													RDH8			PTGS1
				UNC13D								UBD													RELA			PTH
				UNG								UBE4A													RELL2			PTK2
				UTS2								UBQLN1													RELN			PTK2B
				VAMP1								UCHL3													RENBP			PTPLB
				VARS								UCP1													RET			PTPN21
				VARS2								UCP2													RGS10			PTPN5
				VAV1								UCP3													RGS12			PTPRA
				VAV2								UGT1A10													RGS16			PTPRD
				VAV3								UGT1A8													RGS2			PTPRF
				VCAM1								UMOD													RGS4			PTPRO
				VDR								UMODL1													RGS5			PTPRU
				VEGF								UNC13B													RGS8			PTPRZ1
				VEGFA								USF1													RGS9			PTTG1
				VILL								USF2													RHD			PVR
				VIPR1								UTS2													RHOA			PVRL1
				VKORC1								VAMP2													RIMS1			PVRL2
				VPREB1								VCAM1													RIPK4			PVRL3
				VPS52								VDR													RIT2			QKI
				VSIG2								VEGF													RLN3			R3HDML
				VTCN1								VEGFA													RNF144A			RAD1
				WDFY4								VGF													RNF213			RAF1P1
				WDR46								VHL													RNF5			RANBP1
				WFDC1								VKORC1													RNR1			RANBP5
				XDH								VLDLR													RNR2			RANGAP1
				XIAP								VPS4B													ROBO1			RAPGEF6
				XKR6								VTCN1													ROBO2			RARA
				XPO1								VTI1A													ROCK1			RARB
				XRCC1								VTI1B													RORB			RARG
				XRCC3								VWF													RPGRIP1L			RASD2
				XRCC4								WASF1													RPH3A			RASGRF2
				YBX1								WDR72													RPL23P8			RBFOX1
				ZAP70								WFS1													RREB1			RBM20
				ZBTB20								WNT4													RSRC1			RCAN1
				ZBTB22								XBP1													RTKN2			RDH8
				ZBTB9								XIAP													RTN4			RELA
				ZC3HC1								XRCC1													RTN4R			RENBP
				ZDHHC1								XYLT1													RUNX1			RET
				ZEB1								XYLT2													RXFP3			RFFL
				ZFAND6								ZADH2													RXFP4			RFWD2
				ZFAT								ZAP70													RXRA			RGS10
				ZFP36								ZBTB40													RXRB			RGS16
				ZFP57								ZDHHC1													RXRG			RGS5
				ZGPAT								ZFAND6													RYR2			RGS8
				ZNF259								ZFAT													RYR3			RHD
				ZNF300								ZGLP1													S100B			RHOA
				ZNF311								ZGPAT													SAT1			RIF1
				ZNF365								ZMIZ1													SCAP			RIMS1
				ZNF391								ZNF236													SCARA3			RIPK4
				ZNF77								ZNF300													SCARA5			RIT2
				ZNRD1								ZNF407													SCGB1A1			RLN1
				ZPBP2																					SCN1A			RLN3
																									SCN2A			RLS4
																									SCN8A			RNF144A
																									SCT			RNF213
																									SCZD10			RNF5
																									SCZD5			RNR1
																									SDC1			RNR2
																									SDC2			ROBO1
																									SDC3			ROBO2
																									SDCBP			ROCK1
																									SDCBP2			RORA
																									SDCCAG8			RORB
																									SDK1			RPH3A
																									SELE			RPL23P8
																									SELENBP1			RREB1
																									SEMA3A			RSRC1
																									SEMA3B			RUNX1
																									SEMA3D			RUNX3
																									SEMA5A			RXFP3
																									SEMA6A			RXFP4
																									SEMA6B			RXRA
																									SEMA6C			RXRB
																									SERPINA1			RXRG
																									SETD1A			RYR2
																									SETD2			RYR3
																									SEZ6L			S100A2
																									SFN			SAT1
																									SGCE			SCAP
																									SGIP1			SCARA3
																									SH3KBP1			SCARA5
																									SH3PXD2A			SCARB1
																									SHANK1			SCGB1A1
																									SHANK2			SCN1A
																									SHANK3			SCN2A
																									SHISA5			SCN8A
																									SHMT1			SCP2
																									SIGMAR1			SCT
																									SIM1			SCYE1P
																									SIPA1L1			SCZD10
																									SIRPB1			SCZD5
																									SIRT1			SDC1
																									SIRT5			SDC2
																									SLAMF1			SDC3
																									SLC12A2			SDCBP
																									SLC12A5			SDCBP2
																									SLC12A6			SDCCAG8
																									SLC17A1			SDHB
																									SLC17A3			SDK1
																									SLC17A6			SDK2
																									SLC17A7			SELE
																									SLC18A1			SELENBP1
																									SLC18A2			SEMA3A
																									SLC19A1			SEMA3B
																									SLC1A1			SEMA3D
																									SLC1A2			SEMA5A
																									SLC1A3			SEMA6A
																									SLC1A4			SEMA6B
																									SLC1A5			SEMA6C
																									SLC1A6			SEPT5
																									SLC22A23			SERPI1
																									SLC22A3			SERPINE1
																									SLC22A4			SETD1A
																									SLC23A3			SETD2
																									SLC24A5			SEZ6L
																									SLC25A12			SFN
																									SLC25A14			SGCE
																									SLC25A27			SGIP1
																									SLC26A6			SH3PXD2A
																									SLC26A9			SHANK1
																									SLC2A9			SHANK2
																									SLC30A3			SHH
																									SLC30A8			SHISA5
																									SLC35B4			SIGMAR1
																									SLC39A8			SIM1
																									SLC39A9			SIPA1L1
																									SLC4A4			SIRPB1
																									SLC6A11			SIRT1
																									SLC6A12			SIRT5
																									SLC6A13			SKOR1
																									SLC6A2			SLAMF1
																									SLC6A20			SLC12A5
																									SLC6A3			SLC12A6
																									SLC6A4			SLC17A1
																									SLC6A5			SLC17A3
																									SLC6A9			SLC17A6
																									SLC7A10			SLC17A7
																									SLC7A4			SLC18A1
																									SLCO3A1			SLC18A2
																									SLIT3			SLC18A3
																									SMAD4			SLC19A1
																									SMARCA2			SLC1A2
																									SMARCC1			SLC1A5
																									SMG6			SLC22A23
																									SMPD1			SLC22A3
																									SNAP25			SLC22A4
																									SNAP29			SLC23A3
																									SNAP91			SLC24A5
																									SNCA			SLC25A12
																									SNPH			SLC25A14
																									SNX29			SLC25A27
																									SOD1			SLC26A6
																									SOD2			SLC26A9
																									SORCS1			SLC28A1
																									SORCS3			SLC28A2
																									SORL1			SLC29A1
																									SOX10			SLC29A2
																									SOX5			SLC29A3
																									SP25			SLC29A4
																									SP4			SLC2A4
																									SP8			SLC30A3
																									SPARCL1			SLC30A8
																									SPON1			SLC35B4
																									SPRY4			SLC39A8
																									SPTB			SLC39A9
																									SRC			SLC4A4
																									SRD5A1			SLC6A11
																									SRD5A2			SLC6A12
																									SREBF1			SLC6A13
																									SREBF2			SLC6A3
																									SRR			SLC6A4
																									SSTR5			SLC6A5
																									ST18			SLC6A9
																									ST3GAL1			SLC7A10
																									ST6GAL2			SLC7A4
																									ST6GALNAC3			SLCO3A1
																									ST7			SLIT3
																									ST8SIA2			SMARCA2
																									ST8SIA4			SMARCC1
																									STAB1			SMG6
																									STAC			SMPD1
																									STH			SNAP25
																									STMN1			SNCA
																									STMN4			SNX29
																									STON2			SOD1
																									STT3A			SORCS1
																									STX1A			SORCS3
																									STX7			SOX5
																									STXBP1			SP100
																									SULT4A1			SP25
																									SULT6B1			SP29
																									SUMO1P1			SP8
																									SV2A			SP91
																									SV2C			SPARCL1
																									SYN1			SPON1
																									SYN2			SPRED1
																									SYN3			SPRED2
																									SYNDIG1			SPRY4
																									SYNE1			SPTB
																									SYNGAP1			SRA1
																									SYNGR1			SRC
																									SYNJ1			SRD5A1
																									SYP			SRD5A2
																									SYT1			SREBF1
																									SYT11			SREBF2
																									SYT2			SSTR5
																									SYT4			ST18
																									TAAR6			ST3GAL1
																									TAC1			ST6GAL2
																									TACC2			ST6GALC3
																									TACR1			ST7
																									TACR3			ST8SIA4
																									TAL1			STAB1
																									TAOK2			STAC
																									TAP1			STAP2
																									TAP2			STH
																									TAPBP			STK17A
																									TAS2R38			STMN1
																									TBC1D1			STMN4
																									TBCA			STON2
																									TBP			STX1A
																									TBX1			STX7
																									TBXAS1			STXBP1
																									TCF4			SUCLG2
																									TCF7L2			SULF1
																									TCP1			SULT6B1
																									TDO2			SUMO1P1
																									TDP2			SV2A
																									TF			SV2C
																									TFIP11			SYN1
																									TGFB1			SYN3
																									TGFBR2			SYNDIG1
																									TGIF1			SYNE1
																									TGM2			SYNJ1
																									TH			SYP
																									TH1L			SYT11
																									THBS1			SYT4
																									TIMELESS			T
																									TIMP3			TAC1
																									TIMP4			TACC2
																									TJP1			TACR3
																									TLR2			TAL1
																									TLR4			TAOK2
																									TLR9			TAP1
																									TNF			TAPBP
																									TNFRSF1A			TAS2R38
																									TNFRSF1B			TBC1D1
																									TNIK			TBCA
																									TNR			TBP
																									TNXB			TBX5
																									TOM1			TBXAS1
																									TOMM40			TCOF1
																									TP53			TCP1
																									TPH1			TDO2
																									TPH2			TDP2
																									TRAF1			TEAD1
																									TRAF3IP1			TEAD4
																									TRANK1			TEC
																									TRH			TEF
																									TRIB3			TF
																									TRIM10			TFIP11
																									TRIM15			TFPI2
																									TRIM26			TGFB1
																									TRIM35			TGFBR1
																									TRIM40			TGFBR2
																									TRIM9			TGIF1
																									TRPM1			TGM2
																									TRPM2			TH
																									TSC1			TH1L
																									TSNARE1			THBS1
																									TSNAX			THRB
																									TSNAX-DISC1			TIMELESS
																									TSPAN18			TIMP3
																									TSPAN7			TIMP4
																									TSPAN8			TIPIN
																									TSPO			TJP1
																									TSX			TLR2
																									TTR			TLR4
																									TUBA1A			TLR5
																									TUBA8			TLR9
																									TUBGCP5			TMEM18
																									TUBGCP6			TMEM189_UBE2V1
																									TXNDC5			TMEM189-UBE2V1
																									UBC			TNF
																									UBE2A			TNFAIP3
																									UBE2D1			TNFRSF10A
																									UCP2			TNFRSF1A
																									UFD1L			TNFRSF1B
																									UGDH			TNFSF14
																									UGT1A1			TNFSF4
																									UGT1A4			TNIK
																									UGT2B10			TNXB
																									UHMK1			TOM1
																									UNC5C			TOX3
																									UPP2			TP53RK
																									USHBP1			TPH1
																									USP4			TPH2
																									USP46			TPI1P2
																									UTRN			TRA@
																									VAMP1			TRAC
																									VAMP2			TRAF1
																									VAULTRC4			TRAF6
																									VAV3			TRANK1
																									VCAN			TRB@
																									VDAC1			TRH
																									VDAC2			TRIB1
																									VDR			TRIB3
																									VEGFA			TRIM10
																									VGF			TRIM15
																									VIP			TRIM26
																									VIPR2			TRIM35
																									VLDLR			TRIM40
																									VPS13A			TRIM69
																									VRK2			TRIM9
																									VSNL1			TRPC3
																									VWF			TRPM1
																									WDR1			TRPM2
																									WDR11			TRPS1
																									WDR96			TSC1
																									WIF1			TSPAN18
																									WNT1			TSPAN7
																									WNT2			TSPAN8
																									WNT7A			TSPO
																									WWC1			TSRE1
																									XBP1			TSX-DISC1
																									XK			TTR
																									XKR4			TUBA1A
																									XPNPEP1			TUBA8
																									XRCC1			TUBB
																									XRCC4			TUBGCP5
																									YWHAB			TXNDC5
																									YWHAE			UBC
																									YWHAG			UBE2A
																									YWHAH			UBE3A
																									YWHAQ			UBXN2B
																									YWHAZ			UCP2
																									YWHAZP5			UCP3
																									ZADH2			UGDH
																									ZBED4			UGT1A1
																									ZBTB20			UGT2B10
																									ZBTB42			UNC5C
																									ZC3H13			UPP2
																									ZDHHC8			UQCRC2
																									ZEB1			USHBP1
																									ZFPM2			USP4
																									ZFR2			USP46
																									ZKSCAN4			UTRN
																									ZMYND17			VAMP2
																									ZNF184			VAULTRC4
																									ZNF202			VAV3
																									ZNF365			VCAM1
																									ZNF385D			VCAN
																									ZNF395			VDAC1
																									ZNF480			VDAC2
																									ZNF74			VEGFA
																									ZNF804A			VGF
																									HSPD1			VIP
																									TXN			VLDLR
																												VPS13A
																												VPS45
																												VSNL1
																												VWF
																												WDR1
																												WDR11
																												WDR37
																												WDR96
																												WIF1
																												WISP1
																												WNT1
																												WNT2
																												WNT7A
																												XK
																												XKR4
																												XPNPEP1
																												XRCC1
																												XRCC4
																												YWHAB
																												YWHAG
																												YWHAQ
																												YWHAZ
																												ZADH2
																												ZBED4
																												ZBTB20
																												ZBTB42
																												ZC3H13
																												ZEB1
																												ZFHX3
																												ZFPM2
																												ZFR2
																												ZKSCAN4
																												ZMYND17
																												ZNF184
																												ZNF202
																												ZNF365
																												ZNF385D
																												ZNF395
																												ZNF480
																												ZNF74
