# Supplementary material for: Cross-disorder comparative analysis of comorbid conditions reveals novel autism candidate genes
Source: BMC Genomics. 2017 Apr 20;18:315. doi: 10.1186/s12864-017-3667-9 (PMC5399393; doi:10.1186/s12864-017-3667-9)
Supplement: Supplementary file 7 — STRING edge summary for each member of the ASD sibling group. (XLSX 8411 kb) [file 12864_2017_3667_MOESM7_ESM.xlsx]

## Sheet: Anxiety Disorder
#node1	node2	node1_string_id	node2_string_id	node1_external_id	node2_external_id	neighborhood	fusion	cooccurence	homology	coexpression	experimental	knowledge	textmining	combined_score
OXTR	TAC3	1850627	1848140	ENSP00000324270	ENSP00000300108	0	0	0	0	0	0	0.9	0.047	0.9
GRIA4	SLC1A3	1846800	1845695	ENSP00000282499	ENSP00000265113	0	0	0	0	0	0	0	0.455	0.455
HOMER2	APP	1848750	1846936	ENSP00000305632	ENSP00000284981	0	0	0	0	0	0.581	0	0	0.581
TACR2	PMCH	1855880	1851448	ENSP00000362403	ENSP00000332225	0	0	0	0	0	0	0.9	0.063	0.902
DRD2	GRIA1	1854237	1846982	ENSP00000354859	ENSP00000285900	0	0	0	0	0	0	0	0.464	0.464
AGT	GRM6	1854424	1843281	ENSP00000355627	ENSP00000231188	0	0	0	0	0	0	0.9	0	0.9
DRD1	ADORA2B	1850948	1848647	ENSP00000327652	ENSP00000304501	0	0	0	0.747	0	0	0.9	0.215	0.904
COMT	SLC18A2	1854135	1847963	ENSP00000354511	ENSP00000298472	0	0	0	0	0	0	0	0.509	0.509
CDC42	CREM	1849707	1845738	ENSP00000314458	ENSP00000265372	0	0	0	0	0	0	0	0.418	0.418
LEP	PRL	1849557	1848376	ENSP00000312652	ENSP00000302150	0	0	0	0	0	0	0	0.561	0.561
VIPR1	VIPR2	1850905	1845082	ENSP00000327246	ENSP00000262178	0	0	0	0.937	0	0	0.9	0.941	0.905
CREM	IL2	1845738	1843096	ENSP00000265372	ENSP00000226730	0	0	0	0	0	0	0.9	0.353	0.932
SNCA	GRM1	1852098	1846816	ENSP00000338345	ENSP00000282753	0	0	0	0	0	0	0	0.683	0.683
GRM7	NPY5R	1853578	1852206	ENSP00000350348	ENSP00000339377	0	0	0	0	0	0	0.9	0.108	0.907
GPC6	FGF2	1856600	1845559	ENSP00000366246	ENSP00000264498	0	0	0	0	0	0	0	0.687	0.687
CNR1	KNG1	1855040	1845668	ENSP00000358511	ENSP00000265023	0	0	0	0	0	0	0.9	0.507	0.948
KNG1	NTS	1845668	1844400	ENSP00000265023	ENSP00000256010	0	0	0	0	0	0	0.9	0.757	0.974
TPH2	HTR2C	1851106	1846478	ENSP00000329093	ENSP00000276198	0	0	0	0	0	0	0	0.514	0.514
PRLR	OSM	1857467	1842507	ENSP00000371432	ENSP00000215781	0	0	0	0	0	0	0.8	0.439	0.883
P2RX7	APP	1862216	1846936	ENSP00000442349	ENSP00000284981	0	0	0	0	0	0	0.9	0	0.9
GABRA3	GABRA6	1855218	1846394	ENSP00000359334	ENSP00000274545	0	0	0	0.965	0	0	0.9	0.561	0.901
TH	TSPO	1857346	1851096	ENSP00000370571	ENSP00000328973	0	0	0	0	0	0	0	0.725	0.725
HTR5A	HTR3B	1847093	1844762	ENSP00000287907	ENSP00000260191	0	0	0	0	0	0	0	0.611	0.611
GABRD	GABRB1	1856897	1847577	ENSP00000367848	ENSP00000295454	0	0	0	0.902	0	0	0.54	0.682	0.57
RGS7	NPY5R	1854398	1852206	ENSP00000355523	ENSP00000339377	0	0	0	0	0	0	0.9	0	0.9
CHAT	NTRK2	1851961	1846523	ENSP00000337103	ENSP00000277120	0	0	0	0	0	0	0	0.564	0.564
NPS	HTR2C	1858560	1846478	ENSP00000381105	ENSP00000276198	0	0	0	0	0	0	0	0.459	0.459
CNTNAP2	CNTN5	1854217	1846634	ENSP00000354778	ENSP00000279463	0	0	0	0	0.144	0	0	0.753	0.779
KNG1	GALR3	1845668	1843944	ENSP00000265023	ENSP00000249041	0	0	0	0	0	0	0.9	0.072	0.903
NCAM1	NGFR	1850053	1842317	ENSP00000318472	ENSP00000172229	0	0	0	0	0	0	0	0.467	0.467
HDAC9	IL6	1860731	1844631	ENSP00000408617	ENSP00000258743	0	0	0	0	0	0	0	0.417	0.416
CHRM3	GNRH2	1844372	1843789	ENSP00000255380	ENSP00000245983	0	0	0	0	0	0	0.9	0	0.9
PYY	GHSR	1853954	1843590	ENSP00000353198	ENSP00000241256	0	0	0	0	0	0	0	0.459	0.459
AGT	KNG1	1854424	1845668	ENSP00000355627	ENSP00000265023	0	0	0	0	0.09	0.576	0.9	0.754	0.989
PMCH	HTR2B	1851448	1844597	ENSP00000332225	ENSP00000258400	0	0	0	0	0	0	0.9	0	0.9
ACHE	SLC6A3	1848506	1846148	ENSP00000303211	ENSP00000270349	0	0	0	0	0	0	0	0.42	0.42
EGFR	TSC2	1846445	1842755	ENSP00000275493	ENSP00000219476	0	0	0	0	0	0	0	0.518	0.518
BDKRB2	GALR3	1848988	1843944	ENSP00000307713	ENSP00000249041	0	0	0	0.69	0	0	0.9	0	0.9
OXTR	NTSR2	1850627	1848558	ENSP00000324270	ENSP00000303686	0	0	0	0.624	0	0	0.9	0.053	0.9
HTR1F	NPY	1850496	1843611	ENSP00000322924	ENSP00000242152	0	0	0	0	0	0	0.9	0.359	0.933
PLD1	SNAP25	1852623	1844344	ENSP00000342793	ENSP00000254976	0	0	0	0	0	0.276	0	0.38	0.531
NOS1AP	DLG4	1854305	1847440	ENSP00000355133	ENSP00000293813	0	0	0	0	0	0	0	0.471	0.471
TACR2	CHRM1	1855880	1848849	ENSP00000362403	ENSP00000306490	0	0	0	0.631	0	0	0.9	0.117	0.902
HTR1E	NPY	1848996	1843611	ENSP00000307766	ENSP00000242152	0	0	0	0	0	0	0.9	0.211	0.917
SSTR2	PENK	1853555	1850625	ENSP00000350198	ENSP00000324248	0	0	0	0	0	0	0.9	0.056	0.901
NPPB	NPPC	1856504	1847573	ENSP00000365651	ENSP00000295440	0	0	0	0	0	0	0	0.583	0.583
SYN1	CAMK1	1847658	1844440	ENSP00000295987	ENSP00000256460	0	0	0	0	0	0.576	0	0.329	0.703
HTR7	GHRH	1852055	1843462	ENSP00000337949	ENSP00000237527	0	0	0	0	0	0	0.9	0.216	0.918
SHMT2	CAT	1851612	1843587	ENSP00000333667	ENSP00000241052	0	0	0	0	0	0	0	0.419	0.419
NPS	CCK	1858560	1851885	ENSP00000381105	ENSP00000335657	0	0	0	0	0	0	0.9	0.874	0.986
BDNF	CDC42	1861075	1849707	ENSP00000414303	ENSP00000314458	0	0	0	0	0	0	0.9	0.877	0.987
AR	EGFR	1856164	1846445	ENSP00000363822	ENSP00000275493	0	0	0	0	0	0.926	0	0.938	0.995
TAC1	APP	1850311	1846936	ENSP00000321106	ENSP00000284981	0	0	0	0	0	0	0.9	0.171	0.913
CHRNA7	CHRNA2	1860670	1859010	ENSP00000407546	ENSP00000385026	0	0	0	0.885	0	0	0.9	0.9	0.91
NPPA	SNCA	1856505	1852098	ENSP00000365663	ENSP00000338345	0	0	0	0	0	0	0.9	0.041	0.9
HTR2A	TAC1	1856916	1850311	ENSP00000367959	ENSP00000321106	0	0	0	0	0	0	0.9	0.508	0.948
CALCA	POMC	1851388	1845600	ENSP00000331746	ENSP00000264708	0	0	0	0	0	0	0.9	0.261	0.922
LEP	CCL2	1849557	1843055	ENSP00000312652	ENSP00000225831	0	0	0	0	0	0	0	0.635	0.635
HTR5A	SLC6A4	1847093	1844969	ENSP00000287907	ENSP00000261707	0	0	0	0	0	0	0	0.472	0.472
SLC18A1	SLC6A4	1846488	1844969	ENSP00000276373	ENSP00000261707	0	0	0	0	0	0.083	0	0.458	0.482
HTR4	DRD1	1854053	1850948	ENSP00000353915	ENSP00000327652	0	0	0	0.811	0	0	0.9	0.32	0.905
CRHR1	OXTR	1858593	1850627	ENSP00000381333	ENSP00000324270	0	0	0	0	0	0	0	0.435	0.435
TLR9	S100B	1854047	1847309	ENSP00000353874	ENSP00000291700	0	0	0	0	0	0	0	0.826	0.826
BDNF	SST	1861075	1847077	ENSP00000414303	ENSP00000287641	0	0	0	0	0	0	0	0.909	0.909
BDNF	GRM2	1861075	1858262	ENSP00000414303	ENSP00000378492	0	0	0	0	0	0	0	0.506	0.506
ADRA2B	GALR2	1859258	1851174	ENSP00000387281	ENSP00000329684	0	0	0	0.631	0	0	0.9	0	0.9
TPH2	HTR1D	1851106	1849640	ENSP00000329093	ENSP00000313661	0	0	0	0	0	0	0	0.561	0.561
CREB1	NOS3	1859295	1847875	ENSP00000387699	ENSP00000297494	0	0	0	0	0	0	0.9	0.677	0.966
HTR2A	AVPR1A	1856916	1848027	ENSP00000367959	ENSP00000299178	0	0	0	0.633	0	0	0.9	0.195	0.905
MAOB	DRD2	1856806	1854237	ENSP00000367309	ENSP00000354859	0	0	0	0	0	0	0	0.504	0.504
DBH	DRD2	1858060	1854237	ENSP00000376776	ENSP00000354859	0	0	0	0	0	0	0	0.488	0.489
OXTR	KNG1	1850627	1845668	ENSP00000324270	ENSP00000265023	0	0	0	0	0	0	0.9	0.329	0.93
ADRA2B	HTR1E	1859258	1848996	ENSP00000387281	ENSP00000307766	0	0	0	0.76	0	0	0.9	0.106	0.901
SSTR2	GHRHR	1853555	1850214	ENSP00000350198	ENSP00000320180	0	0	0	0	0	0	0	0.48	0.48
HTR7	SLC18A2	1852055	1847963	ENSP00000337949	ENSP00000298472	0	0	0	0	0	0	0	0.579	0.579
LYN	TRPV1	1861765	1858755	ENSP00000428924	ENSP00000382659	0	0	0	0	0	0	0	0.644	0.644
GABRD	GABRQ	1856897	1855216	ENSP00000367848	ENSP00000359329	0	0	0	0.871	0	0	0.54	0.443	0.564
ADRA2B	OPRD1	1859258	1843415	ENSP00000387281	ENSP00000234961	0	0	0	0.65	0	0	0.9	0.148	0.903
OXTR	BDKRB1	1850627	1842613	ENSP00000324270	ENSP00000216629	0	0	0	0.63	0	0	0.9	0.582	0.92
CRHR1	TH	1858593	1857346	ENSP00000381333	ENSP00000370571	0	0	0	0	0	0	0	0.503	0.503
GRM3	DRD2	1854350	1854237	ENSP00000355316	ENSP00000354859	0	0	0	0	0	0	0.9	0.37	0.934
DRD3	GRM3	1857726	1854350	ENSP00000373169	ENSP00000355316	0	0	0	0	0	0	0.9	0.338	0.931
GABRD	GLRA2	1856897	1842690	ENSP00000367848	ENSP00000218075	0	0	0	0.881	0	0	0.54	0.184	0.548
GABRB3	GAD2	1848038	1844680	ENSP00000299267	ENSP00000259271	0	0	0	0	0	0	0	0.548	0.548
NTRK1	SLITRK5	1861874	1856608	ENSP00000431418	ENSP00000366283	0	0	0	0	0	0	0	0.518	0.518
PENK	SST	1850625	1847077	ENSP00000324248	ENSP00000287641	0	0	0	0	0	0	0.9	0.644	0.962
CLU	APP	1849761	1846936	ENSP00000315130	ENSP00000284981	0	0	0	0	0	0.917	0.9	0.359	0.994
NPPB	NPR3	1856504	1845683	ENSP00000365651	ENSP00000265074	0	0	0	0	0	0.982	0	0.751	0.995
TSPO	ACE	1851096	1847260	ENSP00000328973	ENSP00000290866	0	0	0	0	0	0	0	0.54	0.54
IL1B	NPY	1845335	1843611	ENSP00000263341	ENSP00000242152	0	0	0	0	0	0	0	0.854	0.854
GRM2	GALR2	1858262	1851174	ENSP00000378492	ENSP00000329684	0	0	0	0	0	0	0.9	0.063	0.902
GABRR2	GLRB	1859084	1845545	ENSP00000386029	ENSP00000264428	0	0	0	0.825	0	0	0.54	0.143	0.548
SSTR5	PDYN	1847454	1842657	ENSP00000293897	ENSP00000217305	0	0	0	0	0	0	0.9	0.106	0.906
GCG	TACR2	1859292	1855880	ENSP00000387662	ENSP00000362403	0	0	0	0	0	0	0.9	0.117	0.907
CHRNA4	CHRNB2	1855204	1854806	ENSP00000359285	ENSP00000357461	0	0	0	0.906	0	0.576	0.9	0.835	0.959
ADORA2A	VIPR1	1851902	1850905	ENSP00000336630	ENSP00000327246	0	0	0	0	0	0	0.9	0.6	0.958
PENK	CHRM2	1850625	1850196	ENSP00000324248	ENSP00000319984	0	0	0	0	0	0	0.9	0.148	0.911
AKR1C3	ADH1B	1857244	1848863	ENSP00000369927	ENSP00000306606	0	0	0	0	0.076	0	0	0.397	0.419
PMCH	HTR1E	1851448	1848996	ENSP00000332225	ENSP00000307766	0	0	0	0	0	0	0.9	0.091	0.905
BDNF	TRH	1861075	1848532	ENSP00000414303	ENSP00000303452	0	0	0	0	0	0	0	0.69	0.69
HCRTR1	TAC1	1855973	1850311	ENSP00000362810	ENSP00000321106	0	0	0	0	0	0	0.9	0.101	0.906
PYY	GRM8	1853954	1852779	ENSP00000353198	ENSP00000344173	0	0	0	0	0	0	0.9	0	0.9
PGR	RORA	1850711	1844931	ENSP00000325120	ENSP00000261523	0	0	0	0.63	0	0	0.9	0.354	0.912
GRM2	SLC1A1	1858262	1845121	ENSP00000378492	ENSP00000262352	0	0	0	0	0	0	0	0.533	0.533
PMCH	GHSR	1851448	1843590	ENSP00000332225	ENSP00000241256	0	0	0	0	0	0	0.9	0.126	0.908
IL28RA	PRL	1850964	1848376	ENSP00000327824	ENSP00000302150	0	0	0	0	0	0	0.8	0	0.8
LEP	SST	1849557	1847077	ENSP00000312652	ENSP00000287641	0	0	0	0	0	0	0	0.941	0.941
GRIA1	SLC1A6	1846982	1842859	ENSP00000285900	ENSP00000221742	0	0	0	0	0	0	0	0.424	0.424
HCRTR1	NTS	1855973	1844400	ENSP00000362810	ENSP00000256010	0	0	0	0	0	0	0.9	0.329	0.93
BRCA1	CREB1	1861387	1859295	ENSP00000418960	ENSP00000387699	0	0	0	0	0	0.812	0	0.35	0.872
MAOB	DRD4	1856806	1842327	ENSP00000367309	ENSP00000176183	0	0	0	0	0	0	0	0.56	0.56
SERPINA6	LEP	1852633	1849557	ENSP00000342850	ENSP00000312652	0	0	0	0	0	0	0	0.42	0.42
GNRH2	BDKRB1	1843789	1842613	ENSP00000245983	ENSP00000216629	0	0	0	0	0	0	0.9	0	0.9
TLR4	VIP	1856025	1854549	ENSP00000363089	ENSP00000356213	0	0	0	0	0	0	0	0.853	0.853
AVP	UCN	1857196	1847676	ENSP00000369647	ENSP00000296099	0	0	0	0	0	0	0	0.896	0.896
CRHR2	OXT	1852388	1842661	ENSP00000340943	ENSP00000217386	0	0	0	0	0	0	0	0.504	0.504
SLC1A3	FGF2	1845695	1845559	ENSP00000265113	ENSP00000264498	0	0	0	0	0	0	0	0.419	0.418
MAOA	SLC18A2	1852356	1847963	ENSP00000340684	ENSP00000298472	0	0	0	0	0	0	0	0.593	0.593
GRIK1	GRM5	1858771	1848814	ENSP00000382791	ENSP00000306138	0	0	0	0	0	0	0	0.678	0.678
NLGN1	NRXN3	1854143	1852100	ENSP00000354541	ENSP00000338349	0	0	0	0	0	0.57	0	0.775	0.899
TRPV1	NTRK3	1858755	1854089	ENSP00000382659	ENSP00000354207	0	0	0	0	0	0	0	0.471	0.471
CYP2C19	ALDH2	1855462	1844978	ENSP00000360372	ENSP00000261733	0	0	0	0	0	0.089	0	0.439	0.467
SST	APEX1	1847077	1842615	ENSP00000287641	ENSP00000216714	0	0	0	0	0	0	0	0.413	0.412
ADRA2A	GNB3	1846654	1843188	ENSP00000280155	ENSP00000229264	0	0	0	0	0	0	0	0.455	0.455
SLC6A3	SLC1A6	1846148	1842859	ENSP00000270349	ENSP00000221742	0	0	0	0	0	0	0	0.465	0.465
PDE4B	MAPK3	1851429	1845265	ENSP00000332116	ENSP00000263025	0	0	0	0	0	0	0	0.611	0.612
PRL	SST	1848376	1847077	ENSP00000302150	ENSP00000287641	0	0	0	0	0	0	0	0.724	0.724
CREB1	NPS	1859295	1858560	ENSP00000387699	ENSP00000381105	0	0	0	0	0	0	0	0.564	0.564
IL2	NGFR	1843096	1842317	ENSP00000226730	ENSP00000172229	0	0	0	0	0	0.576	0	0.419	0.743
NTSR1	PMCH	1855276	1851448	ENSP00000359532	ENSP00000332225	0	0	0	0	0	0	0.9	0	0.9
TNFRSF1B	IL1A	1856466	1845334	ENSP00000365435	ENSP00000263339	0	0	0	0	0	0	0	0.86	0.86
HTR1A	ADCY8	1849859	1847008	ENSP00000316244	ENSP00000286355	0	0	0	0	0	0	0.9	0.188	0.915
ADORA2A	ADCY8	1851902	1847008	ENSP00000336630	ENSP00000286355	0	0	0	0	0	0	0.9	0.194	0.915
OPRM1	SSTR3	1859815	1851219	ENSP00000394624	ENSP00000330138	0	0	0	0.784	0	0	0.9	0.071	0.9
PGR	EGFR	1850711	1846445	ENSP00000325120	ENSP00000275493	0	0	0	0	0	0.149	0	0.87	0.884
HTR2C	GRIA2	1846478	1845544	ENSP00000276198	ENSP00000264426	0	0	0	0	0	0	0	0.456	0.457
GDNF	SLC6A3	1860755	1846148	ENSP00000409007	ENSP00000270349	0	0	0	0	0	0	0	0.472	0.472
GRPR	TACR1	1857195	1848544	ENSP00000369643	ENSP00000303522	0	0	0	0.688	0	0	0.9	0.348	0.909
PRLR	IL4	1857467	1843288	ENSP00000371432	ENSP00000231449	0	0	0	0	0	0	0.8	0.216	0.836
GALR2	ADRA2A	1851174	1846654	ENSP00000329684	ENSP00000280155	0	0	0	0.646	0	0	0.9	0	0.9
GABRD	GAD2	1856897	1844680	ENSP00000367848	ENSP00000259271	0	0	0	0	0	0	0	0.462	0.462
VEGFA	BCL2	1855611	1851168	ENSP00000361125	ENSP00000329623	0	0	0	0	0	0	0	0.942	0.942
COMT	HTR1A	1854135	1849859	ENSP00000354511	ENSP00000316244	0	0	0	0	0	0	0	0.519	0.519
TH	PENK	1857346	1850625	ENSP00000370571	ENSP00000324248	0	0	0	0	0	0	0	0.72	0.72
VIP	GHRH	1854549	1843462	ENSP00000356213	ENSP00000237527	0	0	0	0	0	0	0.9	0.727	0.971
NPS	SCT	1858560	1842328	ENSP00000381105	ENSP00000176195	0	0	0	0	0	0	0.9	0.125	0.908
GRM1	KNG1	1846816	1845668	ENSP00000282753	ENSP00000265023	0	0	0	0	0	0	0.9	0.362	0.933
IL4	CCL2	1843288	1843055	ENSP00000231449	ENSP00000225831	0	0	0	0	0	0	0	0.897	0.897
NTSR1	NPSR1	1855276	1853905	ENSP00000359532	ENSP00000352839	0	0	0	0.646	0	0	0.9	0	0.9
CNTN3	NANOG	1845387	1843195	ENSP00000263665	ENSP00000229307	0	0	0	0	0	0	0	0.497	0.497
NIPA1	GABRA5	1852003	1851869	ENSP00000337452	ENSP00000335592	0	0	0	0	0	0	0	0.465	0.465
HTR1B	APP	1855143	1846936	ENSP00000358963	ENSP00000284981	0	0	0	0	0	0	0.9	0	0.9
KNG1	MAPK3	1845668	1845265	ENSP00000265023	ENSP00000263025	0	0	0	0	0	0	0	0.458	0.457
SSTR3	OPRK1	1851219	1845773	ENSP00000330138	ENSP00000265572	0	0	0	0.805	0	0	0.9	0.089	0.9
CREB1	BCL2	1859295	1851168	ENSP00000387699	ENSP00000329623	0	0	0	0	0	0	0.9	0.958	0.995
CHRM5	CCK	1857636	1851885	ENSP00000372750	ENSP00000335657	0	0	0	0	0	0	0.9	0.052	0.901
IGF2	VEGFA	1859600	1855611	ENSP00000391826	ENSP00000361125	0	0	0	0	0	0	0.9	0.896	0.989
S100B	CCL2	1847309	1843055	ENSP00000291700	ENSP00000225831	0	0	0	0	0	0	0	0.831	0.831
OXER1	AGT	1856912	1854424	ENSP00000367930	ENSP00000355627	0	0	0	0	0	0	0.9	0	0.9
DLG3	GRIN3B	1856101	1843398	ENSP00000363480	ENSP00000234389	0	0	0	0	0	0	0.36	0.581	0.721
FGF2	OSM	1845559	1842507	ENSP00000264498	ENSP00000215781	0	0	0	0	0	0	0	0.878	0.878
GRIK1	GRIA3	1858771	1845529	ENSP00000382791	ENSP00000264357	0	0	0	0.892	0	0	0.54	0.643	0.571
PRL	GNRH1	1848376	1846491	ENSP00000302150	ENSP00000276414	0	0	0	0	0	0	0	0.757	0.757
NPY1R	GRM8	1854180	1852779	ENSP00000354652	ENSP00000344173	0	0	0	0	0	0	0.9	0.063	0.902
NRXN3	ALDH2	1852100	1844978	ENSP00000338349	ENSP00000261733	0	0	0	0	0	0	0	0.412	0.412
HTR1F	OPRK1	1850496	1845773	ENSP00000322924	ENSP00000265572	0	0	0	0.636	0	0	0.9	0.211	0.906
PLCD4	PLCG1	1859361	1843693	ENSP00000388631	ENSP00000244007	0	0	0	0.701	0	0	0.9	0.586	0.917
TAC3	HTR2B	1848140	1844597	ENSP00000300108	ENSP00000258400	0	0	0	0	0	0	0.9	0.043	0.9
GAL	OXT	1845782	1842661	ENSP00000265643	ENSP00000217386	0	0	0	0	0	0	0	0.72	0.72
CALCA	CRH	1851388	1846502	ENSP00000331746	ENSP00000276571	0	0	0	0	0.081	0	0.9	0.215	0.921
TLR4	CCL2	1856025	1843055	ENSP00000363089	ENSP00000225831	0	0	0	0	0	0	0	0.633	0.633
GLRA1	SLC6A9	1860926	1854035	ENSP00000411593	ENSP00000353791	0	0	0	0	0	0	0	0.421	0.421
ADORA2B	HTR6	1848647	1847186	ENSP00000304501	ENSP00000289753	0	0	0	0.675	0	0	0.9	0.108	0.902
ARNTL2	PER2	1845873	1844310	ENSP00000266503	ENSP00000254657	0	0	0	0.636	0	0.667	0	0.893	0.774
TNF	CRH	1860103	1846502	ENSP00000398698	ENSP00000276571	0	0	0	0	0	0	0	0.415	0.414
NPS	UCP2	1858560	1849487	ENSP00000381105	ENSP00000312029	0	0	0	0	0	0	0	0.417	0.416
TNF	NOS2	1860103	1850906	ENSP00000398698	ENSP00000327251	0	0	0	0	0.065	0	0	0.74	0.747
BCL2	ABCB1	1851168	1845794	ENSP00000329623	ENSP00000265724	0	0	0	0	0	0	0	0.567	0.567
TNF	LEP	1860103	1849557	ENSP00000398698	ENSP00000312652	0	0	0	0	0	0	0	0.72	0.72
EGFR	HTR2B	1846445	1844597	ENSP00000275493	ENSP00000258400	0	0	0	0	0	0	0	0.583	0.583
CNR1	ADCY8	1855040	1847008	ENSP00000358511	ENSP00000286355	0	0	0	0	0	0	0.9	0.172	0.913
DRD2	CHRNA5	1854237	1848079	ENSP00000354859	ENSP00000299565	0	0	0	0	0	0	0	0.459	0.459
SLITRK1	DRD2	1856609	1854237	ENSP00000366288	ENSP00000354859	0	0	0	0	0	0	0	0.484	0.483
OLIG2	NANOG	1851303	1843195	ENSP00000331040	ENSP00000229307	0	0	0	0	0	0	0	0.42	0.42
GRM2	GRM4	1858262	1856056	ENSP00000378492	ENSP00000363296	0	0	0	0.928	0	0	0.9	0.949	0.906
AVP	NPY	1857196	1843611	ENSP00000369647	ENSP00000242152	0	0	0	0	0	0	0	0.704	0.704
CNR1	HTR2C	1855040	1846478	ENSP00000358511	ENSP00000276198	0	0	0	0	0	0	0	0.553	0.553
GABRD	GABRA2	1856897	1853367	ENSP00000367848	ENSP00000348897	0	0	0	0.828	0	0	0.54	0.48	0.576
CNR1	CRH	1855040	1846502	ENSP00000358511	ENSP00000276571	0	0	0	0	0	0	0	0.889	0.889
DBI	TLR9	1862158	1854047	ENSP00000440698	ENSP00000353874	0	0	0	0	0	0	0	0.589	0.589
CLU	SLC6A3	1849761	1846148	ENSP00000315130	ENSP00000270349	0	0	0	0	0	0	0	0.414	0.414
TRHR	GNRH1	1849230	1846491	ENSP00000309818	ENSP00000276414	0	0	0	0	0	0	0.9	0.123	0.908
GCG	LHCGR	1859292	1847515	ENSP00000387662	ENSP00000294954	0	0	0	0	0	0	0.9	0.127	0.908
NTF3	CREB1	1860000	1859295	ENSP00000397297	ENSP00000387699	0	0	0	0	0	0	0.9	0.538	0.951
GAD1	PDYN	1853649	1842657	ENSP00000350928	ENSP00000217305	0	0	0	0	0	0	0	0.508	0.508
NTF3	TRPV1	1860000	1858755	ENSP00000397297	ENSP00000382659	0	0	0	0	0	0	0	0.459	0.459
DRD1	LHCGR	1850948	1847515	ENSP00000327652	ENSP00000294954	0	0	0	0	0	0	0.9	0.075	0.903
GRM7	SST	1853578	1847077	ENSP00000350348	ENSP00000287641	0	0	0	0	0	0	0.9	0.214	0.918
TRH	BDKRB1	1848532	1842613	ENSP00000303452	ENSP00000216629	0	0	0	0	0	0	0.9	0	0.9
NTRK1	NPS	1861874	1858560	ENSP00000431418	ENSP00000381105	0	0	0	0	0	0	0	0.585	0.585
BDNF	GRM3	1861075	1854350	ENSP00000414303	ENSP00000355316	0	0	0	0	0	0	0	0.5	0.499
PLD1	DGKH	1852623	1852019	ENSP00000342793	ENSP00000337572	0	0	0	0	0	0	0.9	0	0.9
MTOR	CDC42	1854147	1849707	ENSP00000354558	ENSP00000314458	0	0	0	0	0	0.153	0.9	0.908	0.991
LEP	IL6	1849557	1844631	ENSP00000312652	ENSP00000258743	0	0	0	0	0	0	0.8	0.972	0.994
ADRB2	ACE	1848724	1847260	ENSP00000305372	ENSP00000290866	0	0	0	0	0	0	0	0.47	0.47
GRM4	ADORA3	1856056	1855085	ENSP00000363296	ENSP00000358730	0	0	0	0	0	0	0.9	0.117	0.907
ANK3	CNTN5	1846690	1846634	ENSP00000280772	ENSP00000279463	0	0	0	0	0.103	0	0	0.726	0.743
ADCY8	KNG1	1847008	1845668	ENSP00000286355	ENSP00000265023	0	0	0	0	0	0	0.9	0.137	0.91
NPY5R	BDKRB1	1852206	1842613	ENSP00000339377	ENSP00000216629	0	0	0	0.637	0	0	0.9	0.06	0.9
SSTR5	BDKRB1	1847454	1842613	ENSP00000293897	ENSP00000216629	0	0	0	0.712	0	0	0.9	0.055	0.9
LEP	IL2	1849557	1843096	ENSP00000312652	ENSP00000226730	0	0	0	0	0	0	0	0.414	0.414
SYNJ1	PPP3CC	1860805	1843552	ENSP00000409667	ENSP00000240139	0	0	0	0	0	0	0.9	0	0.9
HTR2C	SLC6A3	1846478	1846148	ENSP00000276198	ENSP00000270349	0	0	0	0	0	0	0	0.537	0.537
CNR1	BDKRB2	1855040	1848988	ENSP00000358511	ENSP00000307713	0	0	0	0	0	0	0.9	0.111	0.907
KNG1	PDYN	1845668	1842657	ENSP00000265023	ENSP00000217305	0	0	0	0	0	0	0.9	0.569	0.955
TRIM32	HTR6	1856027	1847186	ENSP00000363095	ENSP00000289753	0	0	0	0	0	0	0	0.58	0.58
LEP	FGF2	1849557	1845559	ENSP00000312652	ENSP00000264498	0	0	0	0	0	0	0	0.506	0.506
DLG3	GRIK3	1856101	1855828	ENSP00000363480	ENSP00000362183	0	0	0	0	0	0	0.36	0.438	0.625
GPC6	HPSE	1856600	1849034	ENSP00000366246	ENSP00000308107	0	0	0	0	0	0	0.9	0.151	0.911
NPY2R	SSTR3	1851488	1851219	ENSP00000332591	ENSP00000330138	0	0	0	0.682	0	0	0.9	0.252	0.907
BDKRB2	KNG1	1848988	1845668	ENSP00000307713	ENSP00000265023	0	0	0	0	0	0.498	0.9	0.811	0.989
OXTR	IL6	1850627	1844631	ENSP00000324270	ENSP00000258743	0	0	0	0	0	0	0	0.866	0.866
HTR1D	NPY	1849640	1843611	ENSP00000313661	ENSP00000242152	0	0	0	0	0	0	0.9	0.328	0.929
CYP2C19	MAOA	1855462	1852356	ENSP00000360372	ENSP00000340684	0	0	0	0	0	0	0.9	0.216	0.918
APP	SSTR1	1846936	1845937	ENSP00000284981	ENSP00000267377	0	0	0	0	0	0	0.9	0	0.9
ADCY8	NPY	1847008	1843611	ENSP00000286355	ENSP00000242152	0	0	0	0	0	0	0.9	0.228	0.919
AGT	NTS	1854424	1844400	ENSP00000355627	ENSP00000256010	0	0	0	0	0	0	0.9	0.266	0.923
AR	VEGFA	1856164	1855611	ENSP00000363822	ENSP00000361125	0	0	0	0	0	0	0	0.895	0.895
BDKRB2	CCR2	1848988	1847341	ENSP00000307713	ENSP00000292301	0	0	0	0.755	0	0	0.9	0.206	0.904
HTR2A	GNRH1	1856916	1846491	ENSP00000367959	ENSP00000276414	0	0	0	0	0	0	0.9	0	0.9
PRKCA	PLD2	1860737	1845281	ENSP00000408695	ENSP00000263088	0	0	0	0	0	0.576	0.9	0.376	0.971
LHCGR	EREG	1847515	1843742	ENSP00000294954	ENSP00000244869	0	0	0	0	0	0	0	0.416	0.416
GRM5	GABRB1	1848814	1847577	ENSP00000306138	ENSP00000295454	0	0	0	0	0	0	0	0.441	0.441
HTR3A	HTR3C	1853212	1850469	ENSP00000347754	ENSP00000322617	0	0	0	0.864	0	0	0.9	0.86	0.911
SST	CREM	1847077	1845738	ENSP00000287641	ENSP00000265372	0	0	0	0	0	0	0	0.509	0.509
CDC42	PLD2	1849707	1845281	ENSP00000314458	ENSP00000263088	0	0	0	0	0	0.24	0	0.71	0.77
GRIK4	GRM1	1860452	1846816	ENSP00000404063	ENSP00000282753	0	0	0	0	0	0	0	0.5	0.499
NPPA	NPPC	1856505	1847573	ENSP00000365663	ENSP00000295440	0	0	0	0	0	0	0	0.537	0.537
GALR2	SSTR4	1851174	1844347	ENSP00000329684	ENSP00000255008	0	0	0	0.806	0	0	0.9	0.189	0.903
NPS	LEP	1858560	1849557	ENSP00000381105	ENSP00000312652	0	0	0	0	0	0	0	0.824	0.824
HTR2A	OXTR	1856916	1850627	ENSP00000367959	ENSP00000324270	0	0	0	0.623	0	0	0.9	0.265	0.908
GABRR1	GABRD	1860984	1856897	ENSP00000412673	ENSP00000367848	0	0	0	0.875	0	0	0.54	0.635	0.575
EGFR	TOMM40	1846445	1844128	ENSP00000275493	ENSP00000252487	0	0	0	0	0	0	0	0.8	0.8
GRM2	ADORA2A	1858262	1851902	ENSP00000378492	ENSP00000336630	0	0	0	0	0	0.08	0	0.385	0.41
NOS2	CCL2	1850906	1843055	ENSP00000327251	ENSP00000225831	0	0	0	0	0	0	0	0.498	0.498
NPPA	TTR	1856505	1843448	ENSP00000365663	ENSP00000237014	0	0	0	0	0	0	0.9	0.13	0.909
SLC18A2	SLC6A3	1847963	1846148	ENSP00000298472	ENSP00000270349	0	0	0	0	0	0.107	0	0.843	0.854
SLC6A5	SLC17A7	1861968	1842841	ENSP00000434364	ENSP00000221485	0	0	0	0	0	0	0	0.585	0.585
EPHB2	VEGFA	1856154	1855611	ENSP00000363763	ENSP00000361125	0	0	0	0	0	0.57	0	0.206	0.643
HTR1D	KNG1	1849640	1845668	ENSP00000313661	ENSP00000265023	0	0	0	0	0	0	0.9	0.383	0.935
PLCB4	NTS	1851676	1844400	ENSP00000334105	ENSP00000256010	0	0	0	0	0	0	0.9	0	0.9
GRM3	CHRM2	1854350	1850196	ENSP00000355316	ENSP00000319984	0	0	0	0	0	0	0.9	0.21	0.917
VIP	VIPR2	1854549	1845082	ENSP00000356213	ENSP00000262178	0	0	0	0	0	0.576	0.9	0.974	0.998
HTR5A	SSTR4	1847093	1844347	ENSP00000287907	ENSP00000255008	0	0	0	0.643	0	0	0.9	0.066	0.9
NPS	GAD2	1858560	1844680	ENSP00000381105	ENSP00000259271	0	0	0	0	0	0	0	0.471	0.471
BDNF	MAOA	1861075	1852356	ENSP00000414303	ENSP00000340684	0	0	0	0	0	0	0	0.565	0.565
TH	PRL	1857346	1848376	ENSP00000370571	ENSP00000302150	0	0	0	0	0	0	0	0.58	0.58
GABRQ	CHAT	1855216	1851961	ENSP00000359329	ENSP00000337103	0	0	0	0	0	0	0	0.534	0.534
MTHFR	SHMT2	1856524	1851612	ENSP00000365775	ENSP00000333667	0	0	0	0	0	0	0.9	0.779	0.976
NPY	GHSR	1843611	1843590	ENSP00000242152	ENSP00000241256	0	0	0	0	0	0	0	0.811	0.811
OXTR	GNRH1	1850627	1846491	ENSP00000324270	ENSP00000276414	0	0	0	0	0	0	0.9	0.243	0.921
AGT	TACR1	1854424	1848544	ENSP00000355627	ENSP00000303522	0	0	0	0	0	0	0.9	0.098	0.905
NOS1	NOS3	1852004	1847875	ENSP00000337459	ENSP00000297494	0	0	0.527	0.966	0	0	0.9	0.909	0.904
GDNF	DDC	1860755	1853612	ENSP00000409007	ENSP00000350616	0	0	0	0	0	0	0	0.407	0.407
LYN	TLR4	1861765	1856025	ENSP00000428924	ENSP00000363089	0	0	0	0	0	0.1	0	0.876	0.885
GLRA1	GABRA5	1860926	1851869	ENSP00000411593	ENSP00000335592	0	0	0	0.85	0	0	0.54	0.384	0.564
HCRTR1	ADRA1B	1855973	1848870	ENSP00000362810	ENSP00000306662	0	0	0	0.668	0	0	0.9	0	0.9
GHRL	OXT	1851804	1842661	ENSP00000335074	ENSP00000217386	0	0	0	0	0	0	0	0.887	0.887
NEUROG1	FGF2	1849970	1845559	ENSP00000317580	ENSP00000264498	0	0	0	0	0	0	0	0.402	0.402
DRD2	CYP2D6	1854237	1854039	ENSP00000354859	ENSP00000353820	0	0	0	0	0	0	0	0.505	0.505
ADORA2A	PDYN	1851902	1842657	ENSP00000336630	ENSP00000217305	0	0	0	0	0	0	0	0.404	0.404
DRD3	OPRK1	1857726	1845773	ENSP00000373169	ENSP00000265572	0	0	0	0.634	0	0	0.9	0.349	0.911
POMC	IL2	1845600	1843096	ENSP00000264708	ENSP00000226730	0	0	0	0	0	0	0	0.897	0.897
SSTR2	HTR1F	1853555	1850496	ENSP00000350198	ENSP00000322924	0	0	0	0.644	0	0	0.9	0.069	0.901
IL1B	CAT	1845335	1843587	ENSP00000263341	ENSP00000241052	0	0	0	0	0	0	0	0.416	0.416
GRIK3	GRIA3	1855828	1845529	ENSP00000362183	ENSP00000264357	0	0	0	0.892	0	0	0.54	0.507	0.564
DBI	PRKCA	1862158	1860737	ENSP00000440698	ENSP00000408695	0	0	0	0	0	0	0	0.785	0.785
PNMT	NPY	1846103	1843611	ENSP00000269582	ENSP00000242152	0	0	0	0	0	0	0	0.582	0.582
NPR2	NPPC	1852411	1847573	ENSP00000341083	ENSP00000295440	0	0	0	0	0	0.961	0	0.758	0.99
GALR2	SSTR1	1851174	1845937	ENSP00000329684	ENSP00000267377	0	0	0	0.765	0	0	0.9	0.167	0.903
DRD3	GAL	1857726	1845782	ENSP00000373169	ENSP00000265643	0	0	0	0	0	0	0.9	0	0.9
MTHFR	ESR1	1856524	1842435	ENSP00000365775	ENSP00000206249	0	0	0	0	0	0	0	0.418	0.418
TRH	CHRM3	1848532	1844372	ENSP00000303452	ENSP00000255380	0	0	0	0	0	0	0.9	0	0.9
CORT	SSTR4	1856601	1844347	ENSP00000366248	ENSP00000255008	0	0	0	0	0	0.802	0	0.502	0.897
IL10	IL1B	1860958	1845335	ENSP00000412237	ENSP00000263341	0	0	0	0	0	0	0	0.797	0.797
OPRM1	PDYN	1859815	1842657	ENSP00000394624	ENSP00000217305	0	0	0	0	0	0	0.9	0.658	0.964
GRM7	NRP1	1853578	1845737	ENSP00000350348	ENSP00000265371	0	0	0	0	0	0	0	0.601	0.601
DAOA	ZNF804A	1856406	1848514	ENSP00000365103	ENSP00000303252	0	0	0	0	0	0	0	0.507	0.507
DBI	CRH	1862158	1846502	ENSP00000440698	ENSP00000276571	0	0	0	0	0	0	0	0.414	0.414
TAC1	CCKAR	1850311	1847590	ENSP00000321106	ENSP00000295589	0	0	0	0	0	0	0.9	0.472	0.944
TSPO	SST	1851096	1847077	ENSP00000328973	ENSP00000287641	0	0	0	0	0	0	0	0.7	0.7
ADRA2C	AGT	1859088	1854424	ENSP00000386069	ENSP00000355627	0	0	0	0	0	0	0.9	0.112	0.907
EGFR	MAPK3	1846445	1845265	ENSP00000275493	ENSP00000263025	0	0	0	0.635	0	0.306	0	0.877	0.526
GCG	ADRA1A	1859292	1857247	ENSP00000387662	ENSP00000369960	0	0	0	0	0	0	0.9	0	0.9
CHRNA4	GABBR2	1855204	1844694	ENSP00000359285	ENSP00000259455	0	0	0	0	0	0	0	0.425	0.425
SHMT2	PAWR	1851612	1850992	ENSP00000333667	ENSP00000328088	0	0	0	0	0	0.515	0	0	0.515
HTR1A	SLC6A2	1849859	1842772	ENSP00000316244	ENSP00000219833	0	0	0	0	0	0	0	0.647	0.647
HCRTR2	AGT	1855363	1854424	ENSP00000359899	ENSP00000355627	0	0	0	0	0	0	0.9	0	0.9
SST	GRM1	1847077	1846816	ENSP00000287641	ENSP00000282753	0	0	0	0	0	0	0	0.5	0.499
DLG4	GRIN3B	1847440	1843398	ENSP00000293813	ENSP00000234389	0	0	0	0	0	0.57	0.8	0.522	0.955
SYNJ2	PLCB4	1853216	1851676	ENSP00000347792	ENSP00000334105	0	0	0	0	0	0.099	0.9	0.168	0.918
HTR7	TSPO	1852055	1851096	ENSP00000337949	ENSP00000328973	0	0	0	0	0	0	0	0.539	0.539
HTR7	PNMT	1852055	1846103	ENSP00000337949	ENSP00000269582	0	0	0	0	0	0	0	0.418	0.418
NTSR2	TRH	1848558	1848532	ENSP00000303686	ENSP00000303452	0	0	0	0	0	0	0.9	0.158	0.912
CNR1	BDKRB1	1855040	1842613	ENSP00000358511	ENSP00000216629	0	0	0	0	0	0	0.9	0.066	0.902
NRCAM	CDH2	1856968	1846066	ENSP00000368314	ENSP00000269141	0	0	0	0	0	0	0	0.546	0.546
GABBR2	SLC17A7	1844694	1842841	ENSP00000259455	ENSP00000221485	0	0	0	0	0	0	0	0.562	0.562
SST	SSTR4	1847077	1844347	ENSP00000287641	ENSP00000255008	0	0	0	0	0	0.576	0.9	0.961	0.998
NSUN4	DLG1	1861437	1852968	ENSP00000419740	ENSP00000345731	0.462	0	0	0	0	0	0	0.09	0.489
TRHR	CCKAR	1849230	1847590	ENSP00000309818	ENSP00000295589	0	0	0	0.684	0	0	0.9	0.388	0.911
CREM	LDHB	1845738	1843197	ENSP00000265372	ENSP00000229319	0	0	0	0	0	0	0	0.489	0.489
DNMT1	NANOG	1853859	1843195	ENSP00000352516	ENSP00000229307	0	0	0	0	0	0	0	0.574	0.574
RGS1	GALR2	1854596	1851174	ENSP00000356429	ENSP00000329684	0	0	0	0	0	0	0.9	0	0.9
GRIN3A	GRIA2	1854310	1845544	ENSP00000355155	ENSP00000264426	0	0	0	0.644	0	0.092	0.72	0.567	0.786
GHRL	GAL	1851804	1845782	ENSP00000335074	ENSP00000265643	0	0	0	0	0	0	0	0.564	0.564
CCKBR	ADRA1B	1851860	1848870	ENSP00000335544	ENSP00000306662	0	0	0	0.663	0	0	0.9	0	0.9
GRIN2B	GRM6	1846639	1843281	ENSP00000279593	ENSP00000231188	0	0	0	0	0	0.095	0	0.601	0.623
RAPGEF3	PDE4B	1857808	1851429	ENSP00000373864	ENSP00000332116	0	0	0	0	0	0	0	0.499	0.499
OXTR	GNRH2	1850627	1843789	ENSP00000324270	ENSP00000245983	0	0	0	0	0	0	0.9	0.088	0.904
GRM2	ADCY8	1858262	1847008	ENSP00000378492	ENSP00000286355	0	0	0	0	0	0	0.9	0.09	0.905
DISC1	PRODH	1854415	1853463	ENSP00000355593	ENSP00000349577	0	0	0	0	0	0	0	0.452	0.452
DGKH	PLCB4	1852019	1851676	ENSP00000337572	ENSP00000334105	0	0	0	0	0	0	0.9	0.123	0.908
NRCAM	CNTNAP2	1856968	1854217	ENSP00000368314	ENSP00000354778	0	0	0	0	0.112	0	0	0.852	0.863
GRM3	SLC1A3	1854350	1845695	ENSP00000355316	ENSP00000265113	0	0	0	0	0	0	0	0.565	0.565
GALR2	PENK	1851174	1850625	ENSP00000329684	ENSP00000324248	0	0	0	0	0	0	0.9	0	0.9
CREB1	CRHR1	1859295	1858593	ENSP00000387699	ENSP00000381333	0	0	0	0	0	0	0	0.89	0.89
CREB1	TAC1	1859295	1850311	ENSP00000387699	ENSP00000321106	0	0	0	0	0	0	0	0.86	0.86
RANGAP1	IL4	1853317	1843288	ENSP00000348577	ENSP00000231449	0	0	0	0	0	0.619	0	0.043	0.619
RGS1	SSTR3	1854596	1851219	ENSP00000356429	ENSP00000330138	0	0	0	0	0	0	0.9	0.047	0.9
TSPO	SMOX	1851096	1848937	ENSP00000328973	ENSP00000307252	0	0	0	0	0	0	0	0.505	0.505
NPSR1	HTR6	1853905	1847186	ENSP00000352839	ENSP00000289753	0	0	0	0	0	0	0.9	0	0.9
GABRE	GABRP	1855222	1845718	ENSP00000359353	ENSP00000265294	0	0	0	0.807	0	0	0.54	0.569	0.588
ADRA1D	AVPR1A	1857034	1848027	ENSP00000368766	ENSP00000299178	0	0	0	0	0	0	0.9	0.146	0.911
OXT	PDYN	1842661	1842657	ENSP00000217386	ENSP00000217305	0	0	0	0	0	0	0	0.725	0.725
TAC1	GRM5	1850311	1848814	ENSP00000321106	ENSP00000306138	0	0	0	0	0	0	0.9	0.357	0.932
CALCA	DRD1	1851388	1850948	ENSP00000331746	ENSP00000327652	0	0	0	0	0	0	0.9	0	0.9
CHRNA4	CHRNA3	1855204	1849797	ENSP00000359285	ENSP00000315602	0	0	0	0.942	0	0	0.9	0.767	0.904
LEP	UCN	1849557	1847676	ENSP00000312652	ENSP00000296099	0	0	0	0	0	0.576	0	0.912	0.961
NPS	CORT	1858560	1856601	ENSP00000381105	ENSP00000366248	0	0	0	0	0	0	0	0.514	0.514
CRHR2	GHRHR	1852388	1850214	ENSP00000340943	ENSP00000320180	0	0	0	0.774	0	0	0.9	0.419	0.908
HDAC2	AR	1861837	1856164	ENSP00000430432	ENSP00000363822	0	0	0	0	0	0.569	0	0.472	0.762
GRIA2	GRIA3	1845544	1845529	ENSP00000264426	ENSP00000264357	0	0	0	0.982	0	0.812	0.72	0.87	0.946
PBX1	HOXA1	1860561	1852676	ENSP00000405890	ENSP00000343246	0	0	0	0	0	0.558	0	0.677	0.851
NPY	GNRHR	1843611	1843089	ENSP00000242152	ENSP00000226413	0	0	0	0	0	0	0	0.413	0.412
DRD3	SSTR3	1857726	1851219	ENSP00000373169	ENSP00000330138	0	0	0	0.623	0	0	0.9	0	0.9
AGT	GRM1	1854424	1846816	ENSP00000355627	ENSP00000282753	0	0	0	0	0	0	0.9	0	0.9
VEGFA	CAT	1855611	1843587	ENSP00000361125	ENSP00000241052	0	0	0	0	0	0	0	0.417	0.416
SKOR1	CNTN2	1857138	1851273	ENSP00000369374	ENSP00000330633	0	0	0	0	0	0	0	0.404	0.404
CNR1	GALR2	1855040	1851174	ENSP00000358511	ENSP00000329684	0	0	0	0	0	0	0.9	0.061	0.902
OPRM1	DRD4	1859815	1842327	ENSP00000394624	ENSP00000176183	0	0	0	0.629	0	0	0.9	0.838	0.93
IDO1	DDC	1861841	1853612	ENSP00000430505	ENSP00000350616	0	0	0	0	0	0	0.9	0.07	0.903
HTR4	CRH	1854053	1846502	ENSP00000353915	ENSP00000276571	0	0	0	0	0	0	0.9	0.413	0.938
ADRB1	HTR4	1854995	1854053	ENSP00000358301	ENSP00000353915	0	0	0	0.793	0	0	0.9	0.445	0.908
GNRHR2	GNRH2	1854151	1843789	ENSP00000354569	ENSP00000245983	0	0	0	0	0	0	0	0.565	0.565
SLC6A12	SLC1A2	1853889	1846562	ENSP00000352702	ENSP00000278379	0	0	0	0	0	0	0	0.474	0.474
ADORA2A	PENK	1851902	1850625	ENSP00000336630	ENSP00000324248	0	0	0	0	0	0	0	0.423	0.422
NPS	AGTR1	1858560	1846323	ENSP00000381105	ENSP00000273430	0	0	0	0	0	0	0.9	0.302	0.927
HTR1B	SSTR3	1855143	1851219	ENSP00000358963	ENSP00000330138	0	0	0	0.628	0	0	0.9	0.092	0.901
GRM7	SSTR3	1853578	1851219	ENSP00000350348	ENSP00000330138	0	0	0	0	0	0	0.9	0.127	0.908
TACR2	BDKRB1	1855880	1842613	ENSP00000362403	ENSP00000216629	0	0	0	0.651	0	0	0.9	0.089	0.901
CCK	CHRM1	1851885	1848849	ENSP00000335657	ENSP00000306490	0	0	0	0	0	0	0.9	0.053	0.901
TLR9	IL4	1854047	1843288	ENSP00000353874	ENSP00000231449	0	0	0	0	0	0	0	0.518	0.518
SYN1	CAMK4	1847658	1846787	ENSP00000295987	ENSP00000282356	0	0	0	0	0	0	0	0.886	0.886
NPY5R	GALR3	1852206	1843944	ENSP00000339377	ENSP00000249041	0	0	0	0.667	0	0	0.9	0	0.9
ADRA2C	GRM8	1859088	1852779	ENSP00000386069	ENSP00000344173	0	0	0	0	0	0	0.9	0.063	0.902
AVP	GNRH2	1857196	1843789	ENSP00000369647	ENSP00000245983	0	0	0	0	0	0	0.9	0	0.9
OXER1	POMC	1856912	1845600	ENSP00000367930	ENSP00000264708	0	0	0	0	0	0	0.9	0	0.9
BDNF	PPP1R1B	1861075	1844270	ENSP00000414303	ENSP00000254079	0	0	0	0	0	0	0	0.903	0.903
PENK	ADRA2A	1850625	1846654	ENSP00000324248	ENSP00000280155	0	0	0	0	0	0	0.9	0	0.9
GRPR	CCKAR	1857195	1847590	ENSP00000369643	ENSP00000295589	0	0	0	0.666	0	0	0.9	0.503	0.916
AVP	PLCB4	1857196	1851676	ENSP00000369647	ENSP00000334105	0	0	0	0	0	0	0.9	0	0.9
CNTN5	IL2	1846634	1843096	ENSP00000279463	ENSP00000226730	0	0	0	0	0	0	0	0.52	0.52
DRD2	SSTR2	1854237	1853555	ENSP00000354859	ENSP00000350198	0	0	0	0.652	0	0	0.9	0.896	0.931
DISC1	GRM3	1854415	1854350	ENSP00000355593	ENSP00000355316	0	0	0	0	0	0	0	0.429	0.429
OLIG2	FGF2	1851303	1845559	ENSP00000331040	ENSP00000264498	0	0	0	0	0	0	0	0.912	0.912
APP	BDKRB1	1846936	1842613	ENSP00000284981	ENSP00000216629	0	0	0	0	0	0	0.9	0	0.9
ADM	GHRH	1846549	1843462	ENSP00000278175	ENSP00000237527	0	0	0	0	0	0	0.9	0.204	0.916
HTR1E	OPRK1	1848996	1845773	ENSP00000307766	ENSP00000265572	0	0	0	0.628	0	0	0.9	0.16	0.904
SHBG	COMT	1857224	1854135	ENSP00000369816	ENSP00000354511	0	0	0	0	0	0	0	0.459	0.459
CHRNG	CHRM3	1857827	1844372	ENSP00000374145	ENSP00000255380	0	0	0	0	0	0	0	0.496	0.496
BCL2	CLU	1851168	1849761	ENSP00000329623	ENSP00000315130	0	0	0	0	0	0	0	0.537	0.537
SERPINA1	APOE	1853254	1844127	ENSP00000348068	ENSP00000252486	0	0	0	0	0	0	0	0.472	0.472
ADRA2B	DRD2	1859258	1854237	ENSP00000387281	ENSP00000354859	0	0	0	0.81	0	0	0.9	0.308	0.905
MAOB	TPH1	1856806	1843985	ENSP00000367309	ENSP00000250018	0	0	0	0	0	0	0	0.506	0.506
CCK	KNG1	1851885	1845668	ENSP00000335657	ENSP00000265023	0	0	0	0	0	0	0.9	0.623	0.96
TAC1	CHRM3	1850311	1844372	ENSP00000321106	ENSP00000255380	0	0	0	0	0	0	0.9	0.359	0.933
CRH	POMC	1846502	1845600	ENSP00000276571	ENSP00000264708	0	0	0	0	0.08	0	0.9	0.988	0.998
NTSR1	BDKRB1	1855276	1842613	ENSP00000359532	ENSP00000216629	0	0	0	0.643	0	0	0.9	0	0.9
GABRA2	GABRA5	1853367	1851869	ENSP00000348897	ENSP00000335592	0	0	0	0.978	0	0	0.9	0.649	0.901
CRHR2	HTR1A	1852388	1849859	ENSP00000340943	ENSP00000316244	0	0	0	0	0	0	0	0.473	0.473
GDNF	NTRK3	1860755	1854089	ENSP00000409007	ENSP00000354207	0	0	0	0	0	0	0	0.565	0.565
PENK	CARTPT	1850625	1847786	ENSP00000324248	ENSP00000296777	0	0	0	0	0	0	0	0.413	0.412
IL1RN	IL6	1844670	1844631	ENSP00000259206	ENSP00000258743	0	0	0	0	0.065	0	0	0.503	0.515
NPPA	AGT	1856505	1854424	ENSP00000365663	ENSP00000355627	0	0	0	0	0	0	0	0.858	0.858
LEP	KNG1	1849557	1845668	ENSP00000312652	ENSP00000265023	0	0	0	0	0	0	0	0.459	0.459
NTRK1	FGF2	1861874	1845559	ENSP00000431418	ENSP00000264498	0	0	0	0	0	0	0	0.898	0.898
GRIN2B	SLC17A7	1846639	1842841	ENSP00000279593	ENSP00000221485	0	0	0	0	0	0	0	0.536	0.536
ADRA2B	SSTR3	1859258	1851219	ENSP00000387281	ENSP00000330138	0	0	0	0.653	0	0	0.9	0	0.9
PLCD4	PIK3CG	1859361	1853801	ENSP00000388631	ENSP00000352121	0	0	0	0	0	0.149	0.9	0.478	0.951
GRM1	SLC17A7	1846816	1842841	ENSP00000282753	ENSP00000221485	0	0	0	0	0	0	0	0.511	0.511
IDO2	MAOA	1862252	1852356	ENSP00000443432	ENSP00000340684	0	0	0	0	0	0	0.9	0.095	0.905
TNF	SLC1A2	1860103	1846562	ENSP00000398698	ENSP00000278379	0	0	0	0	0	0	0	0.685	0.685
PIK3CG	MAP2K5	1853801	1842333	ENSP00000352121	ENSP00000178640	0	0	0	0	0	0.102	0	0.394	0.432
PRKCA	GRM7	1860737	1853578	ENSP00000408695	ENSP00000350348	0	0	0	0	0	0.576	0	0.312	0.695
OXTR	BDKRB2	1850627	1848988	ENSP00000324270	ENSP00000307713	0	0	0	0	0	0	0.9	0.067	0.902
ADH1B	LDHB	1848863	1843197	ENSP00000306606	ENSP00000229319	0	0	0	0	0.069	0	0	0.619	0.63
DAOA	DRD2	1856406	1854237	ENSP00000365103	ENSP00000354859	0	0	0	0	0	0	0	0.5	0.499
NTSR2	TACR1	1848558	1848544	ENSP00000303686	ENSP00000303522	0	0	0	0	0	0	0.9	0.089	0.905
GALR1	GRM6	1848096	1843281	ENSP00000299727	ENSP00000231188	0	0	0	0	0	0	0.9	0.083	0.904
DOCK9	NDOR1	1856503	1855500	ENSP00000365643	ENSP00000360576	0	0	0	0	0	0	0	0.456	0.456
DRD3	HTR1F	1857726	1850496	ENSP00000373169	ENSP00000322924	0	0	0	0.82	0	0	0.9	0.382	0.906
EPHB2	PICK1	1856154	1853444	ENSP00000363763	ENSP00000349465	0	0	0	0	0	0.564	0	0.457	0.753
SSTR5	ADCY8	1847454	1847008	ENSP00000293897	ENSP00000286355	0	0	0	0	0	0	0.9	0.091	0.905
SMS	SMOX	1859066	1848937	ENSP00000385746	ENSP00000307252	0	0	0	0	0	0	0.9	0.407	0.938
DLG1	DLGAP1	1852968	1849867	ENSP00000345731	ENSP00000316377	0	0	0	0	0	0.962	0	0.922	0.996
NOS1	ADH1B	1852004	1848863	ENSP00000337459	ENSP00000306606	0	0	0	0	0	0	0	0.463	0.463
GRM3	HTR1F	1854350	1850496	ENSP00000355316	ENSP00000322924	0	0	0	0	0	0	0.9	0.216	0.918
RGS1	HTR1D	1854596	1849640	ENSP00000356429	ENSP00000313661	0	0	0	0	0	0	0.9	0	0.9
HTR1F	HTR1A	1850496	1849859	ENSP00000322924	ENSP00000316244	0	0	0	0.909	0	0	0.9	0.889	0.908
AVP	PRL	1857196	1848376	ENSP00000369647	ENSP00000302150	0	0	0	0	0	0	0	0.57	0.57
NCAM1	FGF2	1850053	1845559	ENSP00000318472	ENSP00000264498	0	0	0	0	0	0	0	0.517	0.517
PYY	SSTR2	1853954	1853555	ENSP00000353198	ENSP00000350198	0	0	0	0	0	0	0.9	0	0.9
ADCYAP1R1	CRHR2	1858376	1852388	ENSP00000379514	ENSP00000340943	0	0	0	0.753	0	0	0.9	0.335	0.907
NRG3	DLG4	1855628	1847440	ENSP00000361214	ENSP00000293813	0	0	0	0	0	0	0	0.403	0.403
TAC1	OXT	1850311	1842661	ENSP00000321106	ENSP00000217386	0	0	0	0	0	0	0.9	0.72	0.97
GRIK2	SLC1A1	1859983	1845121	ENSP00000397026	ENSP00000262352	0	0	0	0	0	0	0	0.456	0.456
CORT	GHSR	1856601	1843590	ENSP00000366248	ENSP00000241256	0	0	0	0	0	0.576	0	0.583	0.815
TNF	GRM7	1860103	1853578	ENSP00000398698	ENSP00000350348	0	0	0	0	0	0	0	0.604	0.604
SLC6A3	TPH1	1846148	1843985	ENSP00000270349	ENSP00000250018	0	0	0	0	0	0	0	0.616	0.616
HTR1A	SLC6A3	1849859	1846148	ENSP00000316244	ENSP00000270349	0	0	0	0	0	0	0	0.68	0.68
HTR5A	OPRK1	1847093	1845773	ENSP00000287907	ENSP00000265572	0	0	0	0.647	0	0	0.9	0.208	0.906
GALR1	DRD4	1848096	1842327	ENSP00000299727	ENSP00000176183	0	0	0	0.631	0	0	0.9	0.041	0.9
ANO2	GABRP	1849678	1845718	ENSP00000314048	ENSP00000265294	0	0	0	0	0	0	0.54	0	0.54
PGR	MAPK3	1850711	1845265	ENSP00000325120	ENSP00000263025	0	0	0	0	0	0.099	0	0.405	0.44
HTR4	HTR3E	1854053	1851855	ENSP00000353915	ENSP00000335511	0	0	0	0	0	0	0	0.419	0.419
COMT	POMC	1854135	1845600	ENSP00000354511	ENSP00000264708	0	0	0	0	0	0	0	0.407	0.407
TSPO	KRT8	1851096	1847404	ENSP00000328973	ENSP00000293308	0	0	0	0	0	0	0	0.507	0.507
GRIN2A	SLC1A3	1851485	1845695	ENSP00000332549	ENSP00000265113	0	0	0	0	0	0	0	0.618	0.618
HTR1E	APP	1848996	1846936	ENSP00000307766	ENSP00000284981	0	0	0	0	0	0	0.9	0	0.9
HTR7	GRM1	1852055	1846816	ENSP00000337949	ENSP00000282753	0	0	0	0	0	0	0	0.492	0.493
VIP	BCL2	1854549	1851168	ENSP00000356213	ENSP00000329623	0	0	0	0	0	0	0	0.855	0.855
NTF3	GAL	1860000	1845782	ENSP00000397297	ENSP00000265643	0	0	0	0	0	0	0	0.866	0.866
OXTR	GRM1	1850627	1846816	ENSP00000324270	ENSP00000282753	0	0	0	0	0	0	0.9	0.228	0.919
SNCA	BCL2	1852098	1851168	ENSP00000338345	ENSP00000329623	0	0	0	0	0	0	0	0.562	0.562
ADRA1B	TAC3	1848870	1848140	ENSP00000306662	ENSP00000300108	0	0	0	0	0	0	0.9	0.072	0.903
NKX2-1	TOR1A	1853100	1852966	ENSP00000346879	ENSP00000345719	0	0	0	0	0	0	0	0.794	0.794
CHRM5	ADRA1D	1857636	1857034	ENSP00000372750	ENSP00000368766	0	0	0	0.668	0	0	0.9	0.167	0.904
IDO1	AANAT	1861841	1844016	ENSP00000430505	ENSP00000250615	0	0	0	0	0	0	0.9	0.1	0.906
SERPINA6	ESR1	1852633	1842435	ENSP00000342850	ENSP00000206249	0	0	0	0	0	0	0	0.419	0.418
GRM7	BDKRB1	1853578	1842613	ENSP00000350348	ENSP00000216629	0	0	0	0	0	0	0.9	0.063	0.902
HCRTR1	NTSR2	1855973	1848558	ENSP00000362810	ENSP00000303686	0	0	0	0.639	0	0	0.9	0.08	0.901
HCRTR1	APP	1855973	1846936	ENSP00000362810	ENSP00000284981	0	0	0	0	0	0	0.9	0.208	0.917
VEGFA	ESR1	1855611	1842435	ENSP00000361125	ENSP00000206249	0	0	0	0	0	0	0	0.913	0.913
TSNAX	DISC1	1854416	1854415	ENSP00000355599	ENSP00000355593	0	0	0	0	0	0	0	0.702	0.702
GCG	ADORA2B	1859292	1848647	ENSP00000387662	ENSP00000304501	0	0	0	0	0	0	0.9	0.111	0.907
AVPR1B	OXT	1854521	1842661	ENSP00000356094	ENSP00000217386	0	0	0	0	0	0	0	0.503	0.503
PRL	POMC	1848376	1845600	ENSP00000302150	ENSP00000264708	0	0	0	0	0.096	0	0	0.874	0.881
BDNF	CHAT	1861075	1851961	ENSP00000414303	ENSP00000337103	0	0	0	0	0	0	0	0.725	0.725
PYY	GALR1	1853954	1848096	ENSP00000353198	ENSP00000299727	0	0	0	0	0	0	0.9	0	0.9
CARTPT	GHSR	1847786	1843590	ENSP00000296777	ENSP00000241256	0	0	0	0	0	0	0	0.505	0.505
OXER1	GALR2	1856912	1851174	ENSP00000367930	ENSP00000329684	0	0	0	0.646	0	0	0.9	0	0.9
CRHR2	LHCGR	1852388	1847515	ENSP00000340943	ENSP00000294954	0	0	0	0	0	0	0.9	0.146	0.91
NGF	KNG1	1855044	1845668	ENSP00000358525	ENSP00000265023	0	0	0	0	0	0	0	0.511	0.511
GABRD	GAD1	1856897	1853649	ENSP00000367848	ENSP00000350928	0	0	0	0	0	0	0	0.539	0.539
NPY2R	HTR1D	1851488	1849640	ENSP00000332591	ENSP00000313661	0	0	0	0.661	0	0	0.9	0.141	0.903
GRIK4	GRIK1	1860452	1858771	ENSP00000404063	ENSP00000382791	0	0	0	0.908	0	0	0.54	0.879	0.576
PLCD4	INPP1	1859361	1850736	ENSP00000388631	ENSP00000325423	0	0	0	0	0	0	0.9	0.089	0.905
CAMKK2	CAMK4	1849573	1846787	ENSP00000312741	ENSP00000282356	0	0	0	0.681	0	0.576	0.9	0.954	0.969
NTS	GHRH	1844400	1843462	ENSP00000256010	ENSP00000237527	0	0	0	0	0	0	0	0.509	0.509
GRIK1	GRM6	1858771	1843281	ENSP00000382791	ENSP00000231188	0	0	0	0	0	0	0	0.582	0.582
GHRHR	TRH	1850214	1848532	ENSP00000320180	ENSP00000303452	0	0	0	0	0	0	0	0.407	0.407
CALCB	GHRHR	1853002	1850214	ENSP00000346017	ENSP00000320180	0	0	0	0	0	0	0.9	0	0.9
GABRA5	GLRA2	1851869	1842690	ENSP00000335592	ENSP00000218075	0	0	0	0.857	0	0	0.54	0.456	0.568
AGT	TRHR	1854424	1849230	ENSP00000355627	ENSP00000309818	0	0	0	0	0	0	0.9	0.138	0.91
GHRHR	ADM	1850214	1846549	ENSP00000320180	ENSP00000278175	0	0	0	0	0	0	0.9	0.081	0.904
CHRM2	HTR1E	1850196	1848996	ENSP00000319984	ENSP00000307766	0	0	0	0.702	0	0	0.9	0.141	0.903
MAOA	TPH1	1852356	1843985	ENSP00000340684	ENSP00000250018	0	0	0	0	0	0	0	0.721	0.721
AGT	NPSR1	1854424	1853905	ENSP00000355627	ENSP00000352839	0	0	0	0	0	0	0.9	0	0.9
TH	NGF	1857346	1855044	ENSP00000370571	ENSP00000358525	0	0	0	0	0	0	0	0.903	0.903
TH	SLC6A4	1857346	1844969	ENSP00000370571	ENSP00000261707	0	0	0	0	0	0	0	0.605	0.605
HTR2A	KNG1	1856916	1845668	ENSP00000367959	ENSP00000265023	0	0	0	0	0	0	0.9	0.453	0.942
NPY2R	CHRM2	1851488	1850196	ENSP00000332591	ENSP00000319984	0	0	0	0.65	0	0	0.9	0.218	0.906
AR	GNRHR	1856164	1843089	ENSP00000363822	ENSP00000226413	0	0	0	0	0	0	0	0.49	0.491
HTT	EGFR	1853139	1846445	ENSP00000347184	ENSP00000275493	0	0	0	0	0	0.576	0	0.101	0.602
ADCY8	GRIN2B	1847008	1846639	ENSP00000286355	ENSP00000279593	0	0	0	0	0	0	0	0.703	0.703
ADRA1B	GNRH1	1848870	1846491	ENSP00000306662	ENSP00000276414	0	0	0	0	0	0	0.9	0	0.9
GCG	HCRTR1	1859292	1855973	ENSP00000387662	ENSP00000362810	0	0	0	0	0	0	0.9	0.288	0.925
GABRG2	NSF	1860865	1858589	ENSP00000410732	ENSP00000381293	0	0	0	0	0	0	0.8	0.078	0.807
NOS1	CHAT	1852004	1851961	ENSP00000337459	ENSP00000337103	0	0	0	0	0	0	0	0.415	0.414
PENK	OXT	1850625	1842661	ENSP00000324248	ENSP00000217386	0	0	0	0	0	0	0	0.582	0.582
GRIA1	GRIN2B	1846982	1846639	ENSP00000285900	ENSP00000279593	0	0	0	0.652	0	0.102	0.72	0.948	0.824
DRD1	CRH	1850948	1846502	ENSP00000327652	ENSP00000276571	0	0	0	0	0	0	0.9	0.101	0.906
POMC	SSTR4	1845600	1844347	ENSP00000264708	ENSP00000255008	0	0	0	0	0	0	0.9	0.227	0.919
AGT	TRPM7	1854424	1850224	ENSP00000355627	ENSP00000320239	0	0	0	0	0	0	0	0.791	0.791
HCRTR1	RGS2	1855973	1843426	ENSP00000362810	ENSP00000235382	0	0	0	0	0	0	0.9	0	0.9
GABRB3	GABRG1	1848038	1847575	ENSP00000299267	ENSP00000295452	0	0	0	0.864	0	0	0.54	0.583	0.575
AGT	SSTR4	1854424	1844347	ENSP00000355627	ENSP00000255008	0	0	0	0	0	0	0.9	0	0.9
PIK3CG	NOS3	1853801	1847875	ENSP00000352121	ENSP00000297494	0	0	0	0	0	0	0	0.447	0.447
OPRK1	SLC6A4	1845773	1844969	ENSP00000265572	ENSP00000261707	0	0	0	0	0	0	0	0.851	0.851
HTR2B	SLC6A2	1844597	1842772	ENSP00000258400	ENSP00000219833	0	0	0	0	0	0	0	0.468	0.468
NPS	HTR1F	1858560	1850496	ENSP00000381105	ENSP00000322924	0	0	0	0	0	0	0	0.466	0.465
TPH2	DRD4	1851106	1842327	ENSP00000329093	ENSP00000176183	0	0	0	0	0	0	0	0.483	0.483
EGFR	IL4	1846445	1843288	ENSP00000275493	ENSP00000231449	0	0	0	0	0	0	0	0.42	0.42
ADRA2B	APP	1859258	1846936	ENSP00000387281	ENSP00000284981	0	0	0	0	0	0	0.9	0.047	0.9
NPS	CNR1	1858560	1855040	ENSP00000381105	ENSP00000358511	0	0	0	0	0	0	0	0.581	0.581
NPSR1	TRHR	1853905	1849230	ENSP00000352839	ENSP00000309818	0	0	0	0.642	0	0	0.9	0.121	0.902
COMT	ACHE	1854135	1848506	ENSP00000354511	ENSP00000303211	0	0	0	0	0	0	0	0.416	0.416
IGF2	NCS1	1859600	1855673	ENSP00000391826	ENSP00000361475	0	0	0	0	0	0	0	0.491	0.491
TRIM32	HTR1F	1856027	1850496	ENSP00000363095	ENSP00000322924	0	0	0	0	0	0	0	0.581	0.581
ADRA1A	CHRM1	1857247	1848849	ENSP00000369960	ENSP00000306490	0	0	0	0.677	0	0	0.9	0.25	0.907
TACR2	BDKRB2	1855880	1848988	ENSP00000362403	ENSP00000307713	0	0	0	0.641	0	0	0.9	0.112	0.902
GCG	CRH	1859292	1846502	ENSP00000387662	ENSP00000276571	0	0	0	0	0	0	0.9	0.648	0.963
SERPINA6	OXT	1852633	1842661	ENSP00000342850	ENSP00000217386	0	0	0	0	0	0	0	0.419	0.418
AGT	HTR1F	1854424	1850496	ENSP00000355627	ENSP00000322924	0	0	0	0	0	0	0.9	0	0.9
GRM7	NPY2R	1853578	1851488	ENSP00000350348	ENSP00000332591	0	0	0	0	0	0	0.9	0.063	0.902
NTRK1	ADCYAP1R1	1861874	1858376	ENSP00000431418	ENSP00000379514	0	0	0	0	0	0	0.9	0.112	0.907
ADCYAP1	GAL	1860929	1845782	ENSP00000411658	ENSP00000265643	0	0	0	0	0	0	0	0.529	0.529
CHRNA6	CHRNB4	1846490	1844985	ENSP00000276410	ENSP00000261751	0	0	0	0.934	0	0	0.72	0.765	0.733
NPSR1	GRM5	1853905	1848814	ENSP00000352839	ENSP00000306138	0	0	0	0	0	0	0.9	0.214	0.918
CHRNA4	NTRK2	1855204	1846523	ENSP00000359285	ENSP00000277120	0	0	0	0	0	0	0	0.456	0.456
TSPO	NEUROD1	1851096	1847535	ENSP00000328973	ENSP00000295108	0	0	0	0	0	0	0	0.504	0.504
GABRG1	GABRP	1847575	1845718	ENSP00000295452	ENSP00000265294	0	0	0	0.855	0	0	0.54	0.649	0.582
GRM2	NPY5R	1858262	1852206	ENSP00000378492	ENSP00000339377	0	0	0	0	0	0	0.9	0.09	0.905
GRIP1	GRIA4	1858557	1846800	ENSP00000381098	ENSP00000282499	0	0	0	0	0	0.551	0	0.609	0.817
HTR4	VIPR2	1854053	1845082	ENSP00000353915	ENSP00000262178	0	0	0	0	0	0	0.9	0.179	0.914
ALDH2	GSTT1	1844978	1843934	ENSP00000261733	ENSP00000248935	0	0	0	0	0.07	0	0	0.599	0.611
GRIK2	GRIK1	1859983	1858771	ENSP00000397026	ENSP00000382791	0	0	0	0.983	0	0.149	0.9	0.935	0.912
DLG1	GRM1	1852968	1846816	ENSP00000345731	ENSP00000282753	0	0	0	0	0	0	0	0.807	0.807
TRH	TAC3	1848532	1848140	ENSP00000303452	ENSP00000300108	0	0	0	0	0	0	0.9	0.16	0.912
NPS	ADORA2B	1858560	1848647	ENSP00000381105	ENSP00000304501	0	0	0	0	0	0	0.9	0.097	0.905
CREB1	PLCB4	1859295	1851676	ENSP00000387699	ENSP00000334105	0	0	0	0	0	0	0	0.403	0.403
CNR1	GHRL	1855040	1851804	ENSP00000358511	ENSP00000335074	0	0	0	0	0	0	0	0.418	0.418
COMT	PNMT	1854135	1846103	ENSP00000354511	ENSP00000269582	0	0	0	0	0	0	0.9	0.649	0.963
GABRR2	GABRA1	1859084	1842192	ENSP00000386029	ENSP00000023897	0	0	0	0.804	0	0	0.54	0.68	0.6
AVP	PDYN	1857196	1842657	ENSP00000369647	ENSP00000217305	0	0	0	0	0	0	0	0.623	0.623
PYY	CCR2	1853954	1847341	ENSP00000353198	ENSP00000292301	0	0	0	0	0	0	0.9	0	0.9
ADRA2C	CCR2	1859088	1847341	ENSP00000386069	ENSP00000292301	0	0	0	0.638	0	0	0.9	0	0.9
HTR3D	HTR7	1857536	1852055	ENSP00000371929	ENSP00000337949	0	0	0	0	0	0	0	0.539	0.539
HTR7	SLC6A1	1852055	1847087	ENSP00000337949	ENSP00000287766	0	0	0	0	0	0	0	0.437	0.437
DRD3	DTNBP1	1857726	1852490	ENSP00000373169	ENSP00000341680	0	0	0	0	0	0	0	0.457	0.457
GABRR1	GABRR2	1860984	1859084	ENSP00000412673	ENSP00000386029	0	0	0	0.978	0	0.576	0.9	0.899	0.956
HTR5A	OPRD1	1847093	1843415	ENSP00000287907	ENSP00000234961	0	0	0	0	0	0	0.9	0.198	0.916
MTOR	PGR	1854147	1850711	ENSP00000354558	ENSP00000325120	0	0	0	0	0	0	0	0.507	0.507
GRM5	AVPR1A	1848814	1848027	ENSP00000306138	ENSP00000299178	0	0	0	0	0	0	0.9	0.142	0.91
NPS	ADORA2A	1858560	1851902	ENSP00000381105	ENSP00000336630	0	0	0	0	0	0	0.9	0.35	0.932
VEGFA	PGR	1855611	1850711	ENSP00000361125	ENSP00000325120	0	0	0	0	0	0	0	0.531	0.531
HTR2A	AGT	1856916	1854424	ENSP00000367959	ENSP00000355627	0	0	0	0	0	0	0.9	0.137	0.91
TSPO	SLC6A4	1851096	1844969	ENSP00000328973	ENSP00000261707	0	0	0	0	0	0	0	0.451	0.451
HDAC2	YY1	1861837	1845097	ENSP00000430432	ENSP00000262238	0	0	0	0	0	0.991	0.9	0.881	0.999
ACTN2	SERPINA1	1854402	1853254	ENSP00000355537	ENSP00000348068	0	0	0	0	0	0	0.9	0	0.9
SNCA	SNAP25	1852098	1844344	ENSP00000338345	ENSP00000254976	0	0	0	0	0.088	0.233	0	0.296	0.464
TACR1	OXT	1848544	1842661	ENSP00000303522	ENSP00000217386	0	0	0	0	0	0	0.9	0.133	0.909
HTR3A	MAOA	1853212	1852356	ENSP00000347754	ENSP00000340684	0	0	0	0	0	0	0	0.506	0.506
DRD2	DTNBP1	1854237	1852490	ENSP00000354859	ENSP00000341680	0	0	0	0	0	0	0	0.5	0.499
GCG	GAD2	1859292	1844680	ENSP00000387662	ENSP00000259271	0	0	0	0	0	0	0	0.623	0.623
ADCY8	VIPR2	1847008	1845082	ENSP00000286355	ENSP00000262178	0	0	0	0	0	0	0.9	0.081	0.904
GAD1	GABRG1	1853649	1847575	ENSP00000350928	ENSP00000295452	0	0	0	0	0	0	0	0.412	0.412
MAPK3	MAP2K5	1845265	1842333	ENSP00000263025	ENSP00000178640	0	0	0.243	0.649	0	0.403	0	0.761	0.593
GNRHR2	LHCGR	1854151	1847515	ENSP00000354569	ENSP00000294954	0	0	0	0	0	0	0	0.478	0.478
SSTR2	ADCY8	1853555	1847008	ENSP00000350198	ENSP00000286355	0	0	0	0	0	0	0.9	0.091	0.905
GRIP1	EPHB2	1858557	1856154	ENSP00000381098	ENSP00000363763	0	0	0	0	0	0.149	0	0.366	0.437
PRLR	TRH	1857467	1848532	ENSP00000371432	ENSP00000303452	0	0	0	0	0	0	0	0.414	0.414
HTR1D	BDKRB2	1849640	1848988	ENSP00000313661	ENSP00000307713	0	0	0	0.638	0	0	0.9	0.053	0.9
NR3C2	AGTR1	1852455	1846323	ENSP00000341390	ENSP00000273430	0	0	0	0	0	0	0	0.448	0.448
HTR1F	CHRM2	1850496	1850196	ENSP00000322924	ENSP00000319984	0	0	0	0.729	0	0	0.9	0.141	0.902
BDNF	HTR1A	1861075	1849859	ENSP00000414303	ENSP00000316244	0	0	0	0	0	0	0	0.7	0.7
TACR1	AGTR1	1848544	1846323	ENSP00000303522	ENSP00000273430	0	0	0	0.643	0	0	0.9	0.32	0.91
PENK	BDKRB1	1850625	1842613	ENSP00000324248	ENSP00000216629	0	0	0	0	0	0	0.9	0	0.9
GRM1	KPNA3	1846816	1844961	ENSP00000282753	ENSP00000261667	0	0	0	0	0	0.567	0	0	0.567
GRM5	GNRH2	1848814	1843789	ENSP00000306138	ENSP00000245983	0	0	0	0	0	0	0.9	0	0.9
SLC6A12	GAD2	1853889	1844680	ENSP00000352702	ENSP00000259271	0	0	0	0	0	0	0	0.584	0.584
ADRA1A	GRM1	1857247	1846816	ENSP00000369960	ENSP00000282753	0	0	0	0	0	0	0.9	0.089	0.905
GDNF	NCAM1	1860755	1850053	ENSP00000409007	ENSP00000318472	0	0	0	0	0	0	0.9	0.195	0.916
HTR3A	HTR2B	1853212	1844597	ENSP00000347754	ENSP00000258400	0	0	0	0	0	0	0	0.789	0.789
CHRNA2	CHRNB4	1859010	1844985	ENSP00000385026	ENSP00000261751	0	0	0	0.935	0	0.576	0.9	0.693	0.957
GRM8	NRP1	1852779	1845737	ENSP00000344173	ENSP00000265371	0	0	0	0	0	0	0	0.601	0.601
ATP10A	GABRA5	1853426	1851869	ENSP00000349325	ENSP00000335592	0	0	0	0	0	0	0	0.479	0.479
GRM7	OPRD1	1853578	1843415	ENSP00000350348	ENSP00000234961	0	0	0	0	0	0	0.9	0.197	0.916
SSTR3	OPRD1	1851219	1843415	ENSP00000330138	ENSP00000234961	0	0	0	0.847	0	0	0.9	0	0.9
CHRM5	AVPR1A	1857636	1848027	ENSP00000372750	ENSP00000299178	0	0	0	0.623	0	0	0.9	0.146	0.904
CCR2	GAL	1847341	1845782	ENSP00000292301	ENSP00000265643	0	0	0	0	0	0	0.9	0.062	0.902
RFC4	MSH2	1847705	1843341	ENSP00000296273	ENSP00000233146	0	0	0	0	0.183	0.092	0	0.683	0.745
HTR1B	TAC1	1855143	1850311	ENSP00000358963	ENSP00000321106	0	0	0	0	0	0	0	0.512	0.512
PMCH	NPY	1851448	1843611	ENSP00000332225	ENSP00000242152	0	0	0	0	0	0.576	0.9	0.561	0.979
MTHFR	MLH1	1856524	1843304	ENSP00000365775	ENSP00000231790	0	0	0	0	0	0	0	0.509	0.509
NPS	SLC17A7	1858560	1842841	ENSP00000381105	ENSP00000221485	0	0	0	0	0	0	0	0.418	0.418
AVPR1A	OXT	1848027	1842661	ENSP00000299178	ENSP00000217386	0	0	0	0	0	0	0.9	0.7	0.968
AGTR1	NTS	1846323	1844400	ENSP00000273430	ENSP00000256010	0	0	0	0	0	0	0.9	0.251	0.921
DRD3	SSTR4	1857726	1844347	ENSP00000373169	ENSP00000255008	0	0	0	0.634	0	0	0.9	0.07	0.901
ADRA2B	NPY2R	1859258	1851488	ENSP00000387281	ENSP00000332591	0	0	0	0.643	0	0	0.9	0.135	0.903
SHOX	GHSR	1857402	1843590	ENSP00000370990	ENSP00000241256	0	0	0	0	0	0	0	0.458	0.457
RGS1	HTR5A	1854596	1847093	ENSP00000356429	ENSP00000287907	0	0	0	0	0	0	0.9	0	0.9
ADM	OXT	1846549	1842661	ENSP00000278175	ENSP00000217386	0	0	0	0	0	0	0	0.466	0.465
NBEA	DLG3	1858824	1856101	ENSP00000383295	ENSP00000363480	0	0	0	0	0	0	0	0.794	0.794
GRM2	GAD1	1858262	1853649	ENSP00000378492	ENSP00000350928	0	0	0	0	0	0	0	0.423	0.423
GRM2	PMCH	1858262	1851448	ENSP00000378492	ENSP00000332225	0	0	0	0	0	0	0.9	0	0.9
NTF3	ACHE	1860000	1848506	ENSP00000397297	ENSP00000303211	0	0	0	0	0	0	0	0.454	0.454
GRM1	GRIN3B	1846816	1843398	ENSP00000282753	ENSP00000234389	0	0	0	0	0	0	0	0.537	0.537
TAC1	GNRHR	1850311	1843089	ENSP00000321106	ENSP00000226413	0	0	0	0	0	0	0.9	0.204	0.916
HTR1B	TPH1	1855143	1843985	ENSP00000358963	ENSP00000250018	0	0	0	0	0	0	0	0.659	0.659
BDNF	ACHE	1861075	1848506	ENSP00000414303	ENSP00000303211	0	0	0	0	0	0	0	0.582	0.582
GRPR	OXT	1857195	1842661	ENSP00000369643	ENSP00000217386	0	0	0	0	0	0	0.9	0.29	0.925
GCG	CCKBR	1859292	1851860	ENSP00000387662	ENSP00000335544	0	0	0	0	0	0	0.9	0.415	0.938
ADRA1A	PLCB4	1857247	1851676	ENSP00000369960	ENSP00000334105	0	0	0	0	0	0.08	0.9	0	0.904
DLG2	GRIN3B	1856435	1843398	ENSP00000365272	ENSP00000234389	0	0	0	0	0	0	0	0.535	0.535
GAL	GHRH	1845782	1843462	ENSP00000265643	ENSP00000237527	0	0	0	0	0	0	0	0.702	0.702
VIPR1	SCT	1850905	1842328	ENSP00000327246	ENSP00000176195	0	0	0	0	0	0.576	0.9	0.201	0.963
PRKCA	PLCD4	1860737	1859361	ENSP00000408695	ENSP00000388631	0	0	0	0	0	0.149	0.8	0.192	0.85
TTR	ESR1	1843448	1842435	ENSP00000237014	ENSP00000206249	0	0	0	0	0	0	0	0.458	0.457
GRM4	DLG1	1856056	1852968	ENSP00000363296	ENSP00000345731	0	0	0	0	0	0	0	0.687	0.688
ADRA2B	POMC	1859258	1845600	ENSP00000387281	ENSP00000264708	0	0	0	0	0	0	0.9	0.043	0.9
TSPO	APP	1851096	1846936	ENSP00000328973	ENSP00000284981	0	0	0	0	0	0	0	0.562	0.562
GNL3	TTC1	1859893	1843284	ENSP00000395772	ENSP00000231238	0	0	0	0	0	0	0	0.452	0.452
CAT	ESR1	1843587	1842435	ENSP00000241052	ENSP00000206249	0	0	0	0	0	0	0	0.408	0.408
NPSR1	CHRM1	1853905	1848849	ENSP00000352839	ENSP00000306490	0	0	0	0.627	0	0	0.9	0.111	0.902
NOS1	GRIN2B	1852004	1846639	ENSP00000337459	ENSP00000279593	0	0	0	0	0	0.195	0.8	0.859	0.975
ACTN2	ACE	1854402	1847260	ENSP00000355537	ENSP00000290866	0	0	0	0	0	0	0	0.504	0.504
PER3	AANAT	1854284	1844016	ENSP00000355031	ENSP00000250615	0	0	0	0	0	0	0	0.502	0.502
GALR2	GALR3	1851174	1843944	ENSP00000329684	ENSP00000249041	0	0	0	0.954	0	0	0.9	0.915	0.904
GRM2	OPRD1	1858262	1843415	ENSP00000378492	ENSP00000234961	0	0	0	0	0	0	0.9	0.074	0.903
BCL2	CAT	1851168	1843587	ENSP00000329623	ENSP00000241052	0	0	0	0	0	0	0	0.734	0.734
GRIK2	GRM5	1859983	1848814	ENSP00000397026	ENSP00000306138	0	0	0	0	0	0	0	0.642	0.642
TH	SLC17A7	1857346	1842841	ENSP00000370571	ENSP00000221485	0	0	0	0	0	0	0	0.515	0.515
OPRM1	GRM2	1859815	1858262	ENSP00000394624	ENSP00000378492	0	0	0	0	0	0	0.9	0.185	0.915
GPC6	APOE	1856600	1844127	ENSP00000366246	ENSP00000252486	0	0	0	0	0	0	0.9	0	0.9
NPY	OXT	1843611	1842661	ENSP00000242152	ENSP00000217386	0	0	0	0	0	0	0	0.757	0.757
ADRA2B	GRM3	1859258	1854350	ENSP00000387281	ENSP00000355316	0	0	0	0	0	0	0.9	0.07	0.903
SSTR2	NPY2R	1853555	1851488	ENSP00000350198	ENSP00000332591	0	0	0	0.728	0	0	0.9	0.264	0.906
HTR2B	TPH1	1844597	1843985	ENSP00000258400	ENSP00000250018	0	0	0	0	0	0	0	0.604	0.604
AVP	ADORA2B	1857196	1848647	ENSP00000369647	ENSP00000304501	0	0	0	0	0	0	0.9	0	0.9
RELN	COMT	1859645	1854135	ENSP00000392423	ENSP00000354511	0	0	0	0	0	0	0	0.426	0.426
CCKAR	OXT	1847590	1842661	ENSP00000295589	ENSP00000217386	0	0	0	0	0	0	0.9	0.474	0.945
PENK	HTR1F	1850625	1850496	ENSP00000324248	ENSP00000322924	0	0	0	0	0	0	0.9	0.124	0.908
SST	ADCY8	1847077	1847008	ENSP00000287641	ENSP00000286355	0	0	0	0	0	0	0.9	0.104	0.906
TSPO	GRIA4	1851096	1846800	ENSP00000328973	ENSP00000282499	0	0	0	0	0	0	0	0.416	0.416
CNTNAP2	ANK3	1854217	1846690	ENSP00000354778	ENSP00000280772	0	0	0	0	0.065	0	0	0.61	0.62
PYY	ADRA2A	1853954	1846654	ENSP00000353198	ENSP00000280155	0	0	0	0	0	0	0.9	0	0.9
TLR4	CAT	1856025	1843587	ENSP00000363089	ENSP00000241052	0	0	0	0	0	0	0	0.505	0.505
VIPR2	CRY1	1845082	1842155	ENSP00000262178	ENSP00000008527	0	0	0	0	0	0	0	0.514	0.514
GRPR	BDKRB2	1857195	1848988	ENSP00000369643	ENSP00000307713	0	0	0	0.672	0	0	0.9	0.053	0.9
IL10	NOS2	1860958	1850906	ENSP00000412237	ENSP00000327251	0	0	0	0	0	0	0	0.413	0.412
SSTR5	SSTR1	1847454	1845937	ENSP00000293897	ENSP00000267377	0	0	0	0.931	0	0.576	0.9	0.94	0.958
SLC6A4	HTR3B	1844969	1844762	ENSP00000261707	ENSP00000260191	0	0	0	0	0	0	0	0.539	0.539
NPS	CALCA	1858560	1851388	ENSP00000381105	ENSP00000331746	0	0	0	0	0	0	0.9	0.537	0.951
AVPR1A	CCKAR	1848027	1847590	ENSP00000299178	ENSP00000295589	0	0	0	0.662	0	0	0.9	0.152	0.903
SLC6A13	SLC1A3	1852195	1845695	ENSP00000339260	ENSP00000265113	0	0	0	0	0	0	0	0.57	0.57
TH	NGFR	1857346	1842317	ENSP00000370571	ENSP00000172229	0	0	0	0	0	0	0	0.539	0.539
HTR1E	BDKRB1	1848996	1842613	ENSP00000307766	ENSP00000216629	0	0	0	0	0	0	0.9	0	0.9
RGS1	DRD4	1854596	1842327	ENSP00000356429	ENSP00000176183	0	0	0	0	0	0	0.9	0.041	0.9
ADRB1	CALCB	1854995	1853002	ENSP00000358301	ENSP00000346017	0	0	0	0	0	0	0.9	0	0.9
L1CAM	CNTNAP2	1855168	1854217	ENSP00000359074	ENSP00000354778	0	0	0	0	0.112	0	0	0.693	0.715
GCG	APP	1859292	1846936	ENSP00000387662	ENSP00000284981	0	0	0	0	0	0	0.9	0.253	0.922
LEP	ESR1	1849557	1842435	ENSP00000312652	ENSP00000206249	0	0	0	0	0	0	0	0.923	0.923
NPY2R	SST	1851488	1847077	ENSP00000332591	ENSP00000287641	0	0	0	0	0	0	0.9	0.081	0.904
GRIA4	GRIN3B	1846800	1843398	ENSP00000282499	ENSP00000234389	0	0	0	0.639	0	0.092	0.72	0.595	0.79
SST	GHSR	1847077	1843590	ENSP00000287641	ENSP00000241256	0	0	0	0	0	0	0	0.725	0.725
PRL	IL2	1848376	1843096	ENSP00000302150	ENSP00000226730	0	0	0	0	0	0	0	0.887	0.887
AR	PRL	1856164	1848376	ENSP00000363822	ENSP00000302150	0	0	0	0	0	0	0	0.891	0.891
GABRR2	GLRA3	1859084	1846360	ENSP00000386029	ENSP00000274093	0	0	0	0.865	0	0	0.54	0.092	0.543
GNRH1	NPY	1846491	1843611	ENSP00000276414	ENSP00000242152	0	0	0	0	0	0	0	0.567	0.567
SST	GHRH	1847077	1843462	ENSP00000287641	ENSP00000237527	0	0	0	0	0	0	0	0.979	0.979
ADRB2	ADM	1848724	1846549	ENSP00000305372	ENSP00000278175	0	0	0	0	0	0	0.9	0.144	0.91
GRIN2B	SLC1A3	1846639	1845695	ENSP00000279593	ENSP00000265113	0	0	0	0	0	0	0	0.568	0.568
TAC3	GNRH1	1848140	1846491	ENSP00000300108	ENSP00000276414	0	0	0	0	0	0	0.9	0.7	0.968
UCP2	IL6	1849487	1844631	ENSP00000312029	ENSP00000258743	0	0	0	0	0	0	0	0.472	0.472
NGF	TSPO	1855044	1851096	ENSP00000358525	ENSP00000328973	0	0	0	0	0	0	0	0.513	0.513
GCNT2	YY1	1845664	1845097	ENSP00000265012	ENSP00000262238	0	0	0	0	0	0	0	0.922	0.923
MTOR	LEP	1854147	1849557	ENSP00000354558	ENSP00000312652	0	0	0	0	0	0	0	0.922	0.922
UCN	NPY	1847676	1843611	ENSP00000296099	ENSP00000242152	0	0	0	0	0	0	0	0.923	0.923
NPPA	CALCA	1856505	1851388	ENSP00000365663	ENSP00000331746	0	0	0	0	0	0	0.9	0.101	0.906
NTRK3	PLCG2	1854089	1853836	ENSP00000354207	ENSP00000352336	0	0	0	0	0	0	0.8	0	0.8
NOS3	CAT	1847875	1843587	ENSP00000297494	ENSP00000241052	0	0	0	0	0	0	0	0.832	0.832
LYN	EGFR	1861765	1846445	ENSP00000428924	ENSP00000275493	0	0	0	0.71	0	0.826	0.9	0.933	0.986
OXER1	ADCY8	1856912	1847008	ENSP00000367930	ENSP00000286355	0	0	0	0	0	0	0.9	0	0.9
DRD3	NPY2R	1857726	1851488	ENSP00000373169	ENSP00000332591	0	0	0	0.647	0	0	0.9	0.167	0.904
MAOA	HTR6	1852356	1847186	ENSP00000340684	ENSP00000289753	0	0	0	0	0	0	0	0.472	0.472
DNMT1	MLH1	1853859	1843304	ENSP00000352516	ENSP00000231790	0	0	0	0	0	0.043	0	0.704	0.705
GRIK2	GRIA4	1859983	1846800	ENSP00000397026	ENSP00000282499	0	0	0	0.892	0	0	0.54	0.888	0.583
MAOB	TPH2	1856806	1851106	ENSP00000367309	ENSP00000329093	0	0	0	0	0	0	0	0.48	0.48
POMC	GALR3	1845600	1843944	ENSP00000264708	ENSP00000249041	0	0	0	0	0	0	0.9	0.213	0.917
CAMK1	HDAC5	1844440	1843067	ENSP00000256460	ENSP00000225983	0	0	0	0	0	0.807	0	0.345	0.868
GRM5	GABRB2	1848814	1846395	ENSP00000306138	ENSP00000274547	0	0	0	0	0	0	0	0.439	0.439
PENK	OPRD1	1850625	1843415	ENSP00000324248	ENSP00000234961	0	0	0	0	0	0	0.9	0.357	0.932
GALR2	PDYN	1851174	1842657	ENSP00000329684	ENSP00000217305	0	0	0	0	0	0	0.9	0.114	0.907
KNG1	ESR1	1845668	1842435	ENSP00000265023	ENSP00000206249	0	0	0	0	0	0	0	0.407	0.407
GRIA1	NTRK2	1846982	1846523	ENSP00000285900	ENSP00000277120	0	0	0	0	0	0	0	0.589	0.589
PGR	EREG	1850711	1843742	ENSP00000325120	ENSP00000244869	0	0	0	0	0	0	0	0.456	0.456
CCKBR	AGTR1	1851860	1846323	ENSP00000335544	ENSP00000273430	0	0	0	0.654	0	0	0.9	0.107	0.902
ADCYAP1	GHRHR	1860929	1850214	ENSP00000411658	ENSP00000320180	0	0	0	0	0	0	0.9	0.112	0.907
GABRG3	GABRP	1851410	1845718	ENSP00000331912	ENSP00000265294	0	0	0	0.827	0	0	0.54	0.583	0.584
GRIN2A	NOS3	1851485	1847875	ENSP00000332549	ENSP00000297494	0	0	0	0	0	0.093	0	0.657	0.677
PRKCA	MTOR	1860737	1854147	ENSP00000408695	ENSP00000354558	0	0	0	0	0	0.617	0.9	0.512	0.979
DRD2	GAL	1854237	1845782	ENSP00000354859	ENSP00000265643	0	0	0	0	0	0	0.9	0.252	0.922
GDNF	TRPV1	1860755	1858755	ENSP00000409007	ENSP00000382659	0	0	0	0	0	0	0	0.5	0.499
HTR1F	BDKRB2	1850496	1848988	ENSP00000322924	ENSP00000307713	0	0	0	0	0	0	0.9	0	0.9
BDKRB2	ADRA1B	1848988	1848870	ENSP00000307713	ENSP00000306662	0	0	0	0.645	0	0	0.9	0	0.9
VIPR1	GHRHR	1850905	1850214	ENSP00000327246	ENSP00000320180	0	0	0	0.927	0	0	0.9	0.459	0.903
DRD2	SST	1854237	1847077	ENSP00000354859	ENSP00000287641	0	0	0	0	0	0	0.9	0.502	0.948
ADCYAP1R1	GHRH	1858376	1843462	ENSP00000379514	ENSP00000237527	0	0	0	0	0	0	0.9	0.47	0.944
SSTR1	GAL	1845937	1845782	ENSP00000267377	ENSP00000265643	0	0	0	0	0	0	0.9	0.31	0.928
PMCH	CHRM2	1851448	1850196	ENSP00000332225	ENSP00000319984	0	0	0	0	0	0	0.9	0	0.9
GRM3	DTNBP1	1854350	1852490	ENSP00000355316	ENSP00000341680	0	0	0	0	0	0	0	0.504	0.504
GABRR3	GABRQ	1864603	1855216	ENSP00000471569	ENSP00000359329	0	0	0	0.841	0	0	0.54	0.626	0.584
ADRA2C	RGS1	1859088	1854596	ENSP00000386069	ENSP00000356429	0	0	0	0	0	0	0.9	0	0.9
GRPR	GHRHR	1857195	1850214	ENSP00000369643	ENSP00000320180	0	0	0	0	0	0	0	0.453	0.453
DRD3	POMC	1857726	1845600	ENSP00000373169	ENSP00000264708	0	0	0	0	0	0	0.9	0.207	0.917
HTR1E	HTR5A	1848996	1847093	ENSP00000307766	ENSP00000287907	0	0	0	0.846	0	0	0.9	0.745	0.911
PYY	TAC1	1853954	1850311	ENSP00000353198	ENSP00000321106	0	0	0	0	0	0	0	0.568	0.568
COMT	NRG1	1854135	1853417	ENSP00000354511	ENSP00000349275	0	0	0	0	0	0	0	0.635	0.635
GRM8	GALR3	1852779	1843944	ENSP00000344173	ENSP00000249041	0	0	0	0	0	0	0.9	0.063	0.902
GLRA1	GABBR1	1860926	1856594	ENSP00000411593	ENSP00000366233	0	0	0	0	0	0	0	0.632	0.632
EPHB2	DLG4	1856154	1847440	ENSP00000363763	ENSP00000293813	0.462	0	0	0	0	0.077	0	0.349	0.648
ACHE	CAT	1848506	1843587	ENSP00000303211	ENSP00000241052	0	0	0	0	0	0	0	0.668	0.668
COMT	DDC	1854135	1853612	ENSP00000354511	ENSP00000350616	0	0	0	0	0	0	0.9	0.771	0.976
NTSR1	ADRA1B	1855276	1848870	ENSP00000359532	ENSP00000306662	0	0	0	0.63	0	0	0.9	0	0.9
ADRB1	DLG4	1854995	1847440	ENSP00000358301	ENSP00000293813	0	0	0	0	0	0.913	0	0	0.913
SSTR5	OPRK1	1847454	1845773	ENSP00000293897	ENSP00000265572	0	0	0	0.857	0	0	0.9	0.09	0.9
AGT	PYY	1854424	1853954	ENSP00000355627	ENSP00000353198	0	0	0	0	0	0	0.9	0	0.9
NPSR1	ADORA2B	1853905	1848647	ENSP00000352839	ENSP00000304501	0	0	0	0	0	0	0.9	0.07	0.903
IL1A	IL6	1845334	1844631	ENSP00000263339	ENSP00000258743	0	0	0	0	0.226	0	0	0.954	0.962
GCG	TACR1	1859292	1848544	ENSP00000387662	ENSP00000303522	0	0	0	0	0	0	0.9	0.113	0.907
CNTN2	NRP1	1851273	1845737	ENSP00000330633	ENSP00000265371	0	0	0	0	0	0	0	0.85	0.851
HTR1B	GALR3	1855143	1843944	ENSP00000358963	ENSP00000249041	0	0	0	0.628	0	0	0.9	0	0.9
CARTPT	CCKAR	1847786	1847590	ENSP00000296777	ENSP00000295589	0	0	0	0	0	0	0	0.451	0.451
NPS	GRM5	1858560	1848814	ENSP00000381105	ENSP00000306138	0	0	0	0	0	0	0.9	0.463	0.944
CHRM5	TAC1	1857636	1850311	ENSP00000372750	ENSP00000321106	0	0	0	0	0	0	0.9	0.081	0.904
TSPO	TAC1	1851096	1850311	ENSP00000328973	ENSP00000321106	0	0	0	0	0	0	0	0.504	0.504
VIPR1	NPY	1850905	1843611	ENSP00000327246	ENSP00000242152	0	0	0	0	0	0	0	0.459	0.459
NPS	FGF2	1858560	1845559	ENSP00000381105	ENSP00000264498	0	0	0	0	0	0	0	0.405	0.405
PRODH	ZNF804A	1853463	1848514	ENSP00000349577	ENSP00000303252	0	0	0	0	0	0	0	0.421	0.421
PDE4D	PPP1R1B	1852945	1844270	ENSP00000345502	ENSP00000254079	0	0	0	0	0	0	0.9	0.227	0.919
HTR2A	COMT	1856916	1854135	ENSP00000367959	ENSP00000354511	0	0	0	0	0	0	0	0.707	0.707
GABRA2	GABRG3	1853367	1851410	ENSP00000348897	ENSP00000331912	0	0	0	0.897	0	0	0.9	0.567	0.905
VIP	AANAT	1854549	1844016	ENSP00000356213	ENSP00000250615	0	0	0	0	0	0	0	0.865	0.865
CNTN1	CNTNAP1	1850758	1845578	ENSP00000325660	ENSP00000264638	0	0	0	0	0.144	0	0.9	0.864	0.987
CNTF	OSM	1854361	1842507	ENSP00000355370	ENSP00000215781	0	0	0	0	0	0	0.8	0.823	0.963
CALCA	GAL	1851388	1845782	ENSP00000331746	ENSP00000265643	0	0	0	0	0	0	0	0.549	0.549
SSTR2	HTR1E	1853555	1848996	ENSP00000350198	ENSP00000307766	0	0	0	0.651	0	0	0.9	0.069	0.901
TEAD1	MAPK3	1854161	1845265	ENSP00000354588	ENSP00000263025	0	0	0	0	0	0.299	0	0.588	0.698
P2RX7	ADORA2B	1862216	1848647	ENSP00000442349	ENSP00000304501	0	0	0	0	0	0	0	0.452	0.452
BTBD9	MAP2K5	1859094	1842333	ENSP00000386121	ENSP00000178640	0	0	0	0	0	0	0	0.656	0.656
GLS2	GHSR	1849295	1843590	ENSP00000310447	ENSP00000241256	0	0	0	0	0	0	0	0.583	0.583
ATP10A	GABRG3	1853426	1851410	ENSP00000349325	ENSP00000331912	0	0	0	0	0	0	0	0.432	0.432
GABRQ	ACHE	1855216	1848506	ENSP00000359329	ENSP00000303211	0	0	0	0	0	0	0	0.468	0.468
GABRG2	GABRA2	1860865	1853367	ENSP00000410732	ENSP00000348897	0	0	0	0.901	0	0.082	0.9	0.794	0.911
COMT	PPP1R1B	1854135	1844270	ENSP00000354511	ENSP00000254079	0	0	0	0	0	0	0	0.459	0.459
POMC	ESR1	1845600	1842435	ENSP00000264708	ENSP00000206249	0	0	0	0	0	0	0	0.586	0.586
RGS7	SSTR4	1854398	1844347	ENSP00000355523	ENSP00000255008	0	0	0	0	0	0	0.9	0.078	0.903
PLD2	MAPK3	1845281	1845265	ENSP00000263088	ENSP00000263025	0	0	0	0	0	0.108	0.9	0.291	0.931
ADRA2B	SSTR1	1859258	1845937	ENSP00000387281	ENSP00000267377	0	0	0	0.644	0	0	0.9	0	0.9
HDAC2	GTF2I	1861837	1850459	ENSP00000430432	ENSP00000322542	0	0	0	0	0	0.765	0	0.481	0.873
DRD3	GRM8	1857726	1852779	ENSP00000373169	ENSP00000344173	0	0	0	0	0	0	0.9	0.199	0.916
PRKCA	RGS2	1860737	1843426	ENSP00000408695	ENSP00000235382	0	0	0	0	0	0.576	0	0.091	0.598
SLC6A3	PDYN	1846148	1842657	ENSP00000270349	ENSP00000217305	0	0	0	0	0	0	0	0.534	0.534
SSTR2	GALR2	1853555	1851174	ENSP00000350198	ENSP00000329684	0	0	0	0.77	0	0	0.9	0.159	0.902
L1CAM	CHRNB4	1855168	1844985	ENSP00000359074	ENSP00000261751	0	0	0	0	0	0	0	0.438	0.438
NOS3	NR3C1	1847875	1843294	ENSP00000297494	ENSP00000231509	0	0	0	0	0	0	0	0.649	0.65
EGFR	CREM	1846445	1845738	ENSP00000275493	ENSP00000265372	0	0	0	0	0	0	0	0.505	0.505
TRIM32	HTR7	1856027	1852055	ENSP00000363095	ENSP00000337949	0	0	0	0	0	0	0	0.633	0.633
ADRA2C	GAL	1859088	1845782	ENSP00000386069	ENSP00000265643	0	0	0	0	0	0	0.9	0	0.9
ADRB2	GHRH	1848724	1843462	ENSP00000305372	ENSP00000237527	0	0	0	0	0	0	0.9	0.163	0.912
VIPR2	IL4	1845082	1843288	ENSP00000262178	ENSP00000231449	0	0	0	0	0.069	0	0	0.81	0.815
AVP	NTSR1	1857196	1855276	ENSP00000369647	ENSP00000359532	0	0	0	0	0	0	0.9	0.115	0.907
NTSR1	GNRHR	1855276	1843089	ENSP00000359532	ENSP00000226413	0	0	0	0.638	0	0	0.9	0.092	0.901
EGFR	IL2	1846445	1843096	ENSP00000275493	ENSP00000226730	0	0	0	0	0	0	0	0.564	0.564
GRIK2	GRIN2A	1859983	1851485	ENSP00000397026	ENSP00000332549	0	0	0	0.655	0	0.099	0.54	0.84	0.692
TH	HCRTR1	1857346	1855973	ENSP00000370571	ENSP00000362810	0	0	0	0	0	0	0	0.535	0.535
PLCD1	PLCG2	1861836	1853836	ENSP00000430344	ENSP00000352336	0	0	0	0.717	0	0	0.9	0.684	0.918
CACNA1C	STX1A	1845866	1842945	ENSP00000266376	ENSP00000222812	0	0	0	0	0	0	0	0.474	0.474
AVP	ADCY8	1857196	1847008	ENSP00000369647	ENSP00000286355	0	0	0	0	0	0	0.9	0.101	0.906
PIK3CG	SYN1	1853801	1847658	ENSP00000352121	ENSP00000295987	0	0	0	0	0	0	0	0.705	0.705
DRD3	GRM7	1857726	1853578	ENSP00000373169	ENSP00000350348	0	0	0	0	0	0	0.9	0.136	0.909
GRIN2A	ADCY8	1851485	1847008	ENSP00000332549	ENSP00000286355	0	0	0	0	0	0	0	0.762	0.762
AGT	PENK	1854424	1850625	ENSP00000355627	ENSP00000324248	0	0	0	0	0	0	0.9	0.266	0.923
CRHR1	GRM5	1858593	1848814	ENSP00000381333	ENSP00000306138	0	0	0	0	0	0	0	0.476	0.476
SLC1A3	SLC6A2	1845695	1842772	ENSP00000265113	ENSP00000219833	0	0	0	0	0	0	0	0.499	0.499
TAC1	IL1B	1850311	1845335	ENSP00000321106	ENSP00000263341	0	0	0	0	0	0	0	0.506	0.506
POMC	GNRHR	1845600	1843089	ENSP00000264708	ENSP00000226413	0	0	0	0	0	0	0	0.504	0.504
GCH1	TH	1858303	1857346	ENSP00000378890	ENSP00000370571	0	0	0	0	0	0.209	0	0.788	0.825
HTR2A	PLCB4	1856916	1851676	ENSP00000367959	ENSP00000334105	0	0	0	0	0	0.08	0.9	0.068	0.906
TAC1	SLC17A6	1850311	1845295	ENSP00000321106	ENSP00000263160	0	0	0	0	0	0	0	0.42	0.42
CALCA	GHRH	1851388	1843462	ENSP00000331746	ENSP00000237527	0	0	0	0	0	0	0.9	0.138	0.91
SRD5A1	ESR1	1846366	1842435	ENSP00000274192	ENSP00000206249	0	0	0	0	0	0	0	0.568	0.568
ADCY8	CRH	1847008	1846502	ENSP00000286355	ENSP00000276571	0	0	0	0	0	0	0.9	0.069	0.902
GRM7	GRIN2B	1853578	1846639	ENSP00000350348	ENSP00000279593	0	0	0	0	0	0.095	0	0.671	0.69
OPRM1	POMC	1859815	1845600	ENSP00000394624	ENSP00000264708	0	0	0	0	0	0	0.9	0.512	0.949
PPP1R1B	PDYN	1844270	1842657	ENSP00000254079	ENSP00000217305	0	0	0	0	0	0	0	0.553	0.553
NOS2	ADH1B	1850906	1848863	ENSP00000327251	ENSP00000306606	0	0	0	0	0	0	0	0.447	0.447
HR	HDAC5	1857379	1843067	ENSP00000370826	ENSP00000225983	0	0	0	0	0	0.566	0	0	0.566
TLR4	BCL2	1856025	1851168	ENSP00000363089	ENSP00000329623	0	0	0	0	0	0.129	0	0.555	0.596
SSTR4	GRM6	1844347	1843281	ENSP00000255008	ENSP00000231188	0	0	0	0	0	0	0.9	0.127	0.908
DRD1	NTRK2	1850948	1846523	ENSP00000327652	ENSP00000277120	0	0	0	0	0	0	0	0.832	0.833
GPC6	SDC2	1856600	1848909	ENSP00000366246	ENSP00000307046	0	0	0	0	0	0	0.9	0.425	0.94
TH	CARTPT	1857346	1847786	ENSP00000370571	ENSP00000296777	0	0	0	0	0	0	0	0.457	0.457
NPY2R	BDKRB2	1851488	1848988	ENSP00000332591	ENSP00000307713	0	0	0	0.639	0	0	0.9	0	0.9
AR	NR3C1	1856164	1843294	ENSP00000363822	ENSP00000231509	0	0	0	0.825	0	0.576	0.9	0.889	0.962
SST	GRM6	1847077	1843281	ENSP00000287641	ENSP00000231188	0	0	0	0	0	0	0.9	0.151	0.911
AGT	ADRA1B	1854424	1848870	ENSP00000355627	ENSP00000306662	0	0	0	0	0	0	0.9	0.159	0.912
RGS1	NPY	1854596	1843611	ENSP00000356429	ENSP00000242152	0	0	0	0	0	0	0.9	0.091	0.905
CNTF	LEPR	1854361	1851253	ENSP00000355370	ENSP00000330393	0	0	0	0	0	0	0.8	0	0.8
SOD2	CDC42	1854504	1849707	ENSP00000356022	ENSP00000314458	0	0	0	0	0	0	0	0.501	0.501
ADCYAP1	NPS	1860929	1858560	ENSP00000411658	ENSP00000381105	0	0	0	0	0	0	0.9	0.385	0.935
CDC42	EGF	1849707	1845705	ENSP00000314458	ENSP00000265171	0	0	0	0	0	0	0.9	0	0.9
CNR1	SSTR4	1855040	1844347	ENSP00000358511	ENSP00000255008	0	0	0	0	0	0	0.9	0	0.9
LIF	CNTFR	1843950	1843624	ENSP00000249075	ENSP00000242338	0	0	0	0	0	0	0	0.492	0.492
GRP	GNRH2	1844471	1843789	ENSP00000256857	ENSP00000245983	0	0	0	0	0	0	0.9	0.101	0.906
GRIA4	GRIA2	1846800	1845544	ENSP00000282499	ENSP00000264426	0	0	0	0.981	0	0	0.72	0.87	0.724
TAC3	PDYN	1848140	1842657	ENSP00000300108	ENSP00000217305	0	0	0	0	0	0	0	0.582	0.582
DLG4	GRIN2B	1847440	1846639	ENSP00000293813	ENSP00000279593	0	0	0	0	0	0.999	0.9	0.982	0.999
VIP	PRL	1854549	1848376	ENSP00000356213	ENSP00000302150	0	0	0	0	0	0	0	0.72	0.72
GRM4	AGT	1856056	1854424	ENSP00000363296	ENSP00000355627	0	0	0	0	0	0	0.9	0	0.9
DLG2	GRM8	1856435	1852779	ENSP00000365272	ENSP00000344173	0	0	0	0	0	0	0	0.747	0.748
MAT1A	DNMT1	1855639	1853859	ENSP00000361280	ENSP00000352516	0	0	0	0	0	0	0.9	0.512	0.949
GRM8	GRM6	1852779	1843281	ENSP00000344173	ENSP00000231188	0	0	0	0.981	0	0	0.9	0.889	0.901
TAC1	HTR1A	1850311	1849859	ENSP00000321106	ENSP00000316244	0	0	0	0	0	0	0	0.58	0.58
CCR2	DRD4	1847341	1842327	ENSP00000292301	ENSP00000176183	0	0	0	0	0	0	0.9	0.188	0.915
AKR1C1	ADH1B	1857297	1848863	ENSP00000370254	ENSP00000306606	0	0	0	0	0.076	0	0	0.503	0.521
BDKRB1	DRD4	1842613	1842327	ENSP00000216629	ENSP00000176183	0	0	0	0	0	0	0.9	0	0.9
GRM1	GABBR2	1846816	1844694	ENSP00000282753	ENSP00000259455	0	0	0	0.61	0	0.098	0.72	0.558	0.792
ADORA2A	ADORA2B	1851902	1848647	ENSP00000336630	ENSP00000304501	0	0	0	0.963	0	0	0.9	0.943	0.903
CNR1	GRM1	1855040	1846816	ENSP00000358511	ENSP00000282753	0	0	0	0	0	0	0	0.657	0.658
HTR7	TRH	1852055	1848532	ENSP00000337949	ENSP00000303452	0	0	0	0	0	0	0	0.635	0.635
BDNF	GRM1	1861075	1846816	ENSP00000414303	ENSP00000282753	0	0	0	0	0	0	0	0.564	0.564
ARHGAP35	PKP1	1859060	1845441	ENSP00000385720	ENSP00000263946	0	0	0	0	0	0	0	0.713	0.714
HTR2B	GRP	1844597	1844471	ENSP00000258400	ENSP00000256857	0	0	0	0	0	0	0.9	0.18	0.914
GTF2I	YY1	1850459	1845097	ENSP00000322542	ENSP00000262238	0	0	0	0	0	0.576	0	0.814	0.918
ESR2	CDH2	1852756	1846066	ENSP00000343925	ENSP00000269141	0	0	0	0	0	0	0	0.592	0.592
GRM3	ADCY8	1854350	1847008	ENSP00000355316	ENSP00000286355	0	0	0	0	0	0	0.9	0.795	0.978
DLG1	NCAM1	1852968	1850053	ENSP00000345731	ENSP00000318472	0	0	0	0	0	0	0	0.627	0.627
DLG2	GRIN2B	1856435	1846639	ENSP00000365272	ENSP00000279593	0	0	0	0	0	0.92	0	0.907	0.992
NLGN2	DLG4	1848719	1847440	ENSP00000305288	ENSP00000293813	0	0	0	0	0	0.574	0	0.628	0.834
CCKAR	CHRM3	1847590	1844372	ENSP00000295589	ENSP00000255380	0	0	0	0.64	0	0	0.9	0.216	0.906
GRIN2A	TSPO	1851485	1851096	ENSP00000332549	ENSP00000328973	0	0	0	0	0	0	0	0.514	0.514
GRPR	TRH	1857195	1848532	ENSP00000369643	ENSP00000303452	0	0	0	0	0	0	0.9	0.324	0.929
GABRB3	GABRB2	1848038	1846395	ENSP00000299267	ENSP00000274547	0	0	0	0.982	0	0	0.9	0.169	0.9
GRM1	HTR2C	1846816	1846478	ENSP00000282753	ENSP00000276198	0	0	0	0	0	0	0	0.437	0.437
NOS3	IL6	1847875	1844631	ENSP00000297494	ENSP00000258743	0	0	0	0	0	0	0	0.938	0.938
CNTN1	ANK3	1850758	1846690	ENSP00000325660	ENSP00000280772	0	0	0	0	0.103	0.576	0	0.773	0.906
UBE3A	GABRB2	1858549	1846395	ENSP00000381045	ENSP00000274547	0	0	0	0	0	0	0	0.821	0.821
APP	IL1B	1846936	1845335	ENSP00000284981	ENSP00000263341	0	0	0	0	0	0.053	0	0.401	0.408
AVP	PENK	1857196	1850625	ENSP00000369647	ENSP00000324248	0	0	0	0	0	0	0	0.508	0.508
DRD2	NPY5R	1854237	1852206	ENSP00000354859	ENSP00000339377	0	0	0	0.637	0	0	0.9	0.091	0.901
CHRNA4	GAD1	1855204	1853649	ENSP00000359285	ENSP00000350928	0	0	0	0	0	0	0	0.424	0.424
AKR1C1	SRD5A1	1857297	1846366	ENSP00000370254	ENSP00000274192	0	0	0	0	0	0	0	0.676	0.676
TAC1	AGTR1	1850311	1846323	ENSP00000321106	ENSP00000273430	0	0	0	0	0	0	0.9	0.216	0.918
HTR7	GRM5	1852055	1848814	ENSP00000337949	ENSP00000306138	0	0	0	0	0	0	0	0.52	0.52
GRM8	OPRK1	1852779	1845773	ENSP00000344173	ENSP00000265572	0	0	0	0	0	0	0.9	0.171	0.913
BDNF	KNG1	1861075	1845668	ENSP00000414303	ENSP00000265023	0	0	0	0	0	0	0	0.407	0.407
HTR2A	NPY	1856916	1843611	ENSP00000367959	ENSP00000242152	0	0	0	0	0	0	0	0.501	0.501
PRKCA	DLG4	1860737	1847440	ENSP00000408695	ENSP00000293813	0	0	0	0	0	0.574	0	0.238	0.661
MEIS2	PBX1	1862844	1860561	ENSP00000453793	ENSP00000405890	0	0	0	0.631	0	0.95	0	0.919	0.967
PMCH	TAC1	1851448	1850311	ENSP00000332225	ENSP00000321106	0	0	0	0	0	0	0.9	0.075	0.903
DLG1	GRIA4	1852968	1846800	ENSP00000345731	ENSP00000282499	0	0	0	0	0	0	0	0.693	0.694
DRD2	MAOA	1854237	1852356	ENSP00000354859	ENSP00000340684	0	0	0	0	0	0	0	0.7	0.7
HCRTR2	CCKBR	1855363	1851860	ENSP00000359899	ENSP00000335544	0	0	0	0.735	0	0	0.9	0	0.9
NOS1	CAT	1852004	1843587	ENSP00000337459	ENSP00000241052	0	0	0	0	0	0	0	0.659	0.66
PMCH	CCKAR	1851448	1847590	ENSP00000332225	ENSP00000295589	0	0	0	0	0	0	0.9	0.08	0.904
DRD5	GRIA3	1848813	1845529	ENSP00000306129	ENSP00000264357	0	0	0	0	0	0	0	0.561	0.562
NPS	GRPR	1858560	1857195	ENSP00000381105	ENSP00000369643	0	0	0	0	0	0	0.9	0.533	0.951
GRM4	SLC1A3	1856056	1845695	ENSP00000363296	ENSP00000265113	0	0	0	0	0	0	0	0.503	0.503
TRPV1	EGFR	1858755	1846445	ENSP00000382659	ENSP00000275493	0	0	0	0	0	0.564	0	0.835	0.925
TACR2	NTS	1855880	1844400	ENSP00000362403	ENSP00000256010	0	0	0	0	0	0	0.9	0.111	0.907
CNTF	CNTFR	1854361	1843624	ENSP00000355370	ENSP00000242338	0	0	0	0	0	0.917	0.8	0.973	0.999
POMC	DRD4	1845600	1842327	ENSP00000264708	ENSP00000176183	0	0	0	0	0	0	0.9	0.349	0.932
SLC1A2	SLC17A6	1846562	1845295	ENSP00000278379	ENSP00000263160	0	0	0	0	0	0	0	0.527	0.527
VIP	VIPR1	1854549	1850905	ENSP00000356213	ENSP00000327246	0	0	0	0	0	0.778	0.9	0.973	0.999
NPS	TRHR	1858560	1849230	ENSP00000381105	ENSP00000309818	0	0	0	0	0	0	0.9	0.414	0.938
TACR2	CCKBR	1855880	1851860	ENSP00000362403	ENSP00000335544	0	0	0	0.672	0	0	0.9	0.159	0.904
AVP	PMCH	1857196	1851448	ENSP00000369647	ENSP00000332225	0	0	0	0	0	0	0.9	0.092	0.905
HTR1A	KNG1	1849859	1845668	ENSP00000316244	ENSP00000265023	0	0	0	0	0	0	0.9	0.407	0.938
NPS	TACR1	1858560	1848544	ENSP00000381105	ENSP00000303522	0	0	0	0	0	0	0.9	0.635	0.961
AVPR1B	AGT	1854521	1854424	ENSP00000356094	ENSP00000355627	0	0	0	0	0	0	0	0.598	0.598
CRHR2	VIPR1	1852388	1850905	ENSP00000340943	ENSP00000327246	0	0	0	0.793	0	0	0.9	0.421	0.908
SLC6A3	SLC1A3	1846148	1845695	ENSP00000270349	ENSP00000265113	0	0	0	0	0	0	0	0.524	0.524
MAOA	HTR7	1852356	1852055	ENSP00000340684	ENSP00000337949	0	0	0	0	0	0	0	0.811	0.811
GABRB2	GLRB	1846395	1845545	ENSP00000274547	ENSP00000264428	0	0	0	0.832	0	0	0.54	0.489	0.576
GAD1	SLC1A3	1853649	1845695	ENSP00000350928	ENSP00000265113	0	0	0	0	0	0	0	0.472	0.472
HTR1A	TPH1	1849859	1843985	ENSP00000316244	ENSP00000250018	0	0	0	0	0	0	0	0.759	0.759
HTR3A	SLC6A4	1853212	1844969	ENSP00000347754	ENSP00000261707	0	0	0	0	0	0	0	0.7	0.7
TNF	MAPK3	1860103	1845265	ENSP00000398698	ENSP00000263025	0	0	0	0	0	0	0	0.616	0.617
BCL2	FGF2	1851168	1845559	ENSP00000329623	ENSP00000264498	0	0	0	0	0	0	0	0.929	0.93
NTSR1	TACR1	1855276	1848544	ENSP00000359532	ENSP00000303522	0	0	0	0.634	0	0	0.9	0.151	0.904
ADRA1D	OXT	1857034	1842661	ENSP00000368766	ENSP00000217386	0	0	0	0	0	0	0.9	0.063	0.902
MTOR	MAPK3	1854147	1845265	ENSP00000354558	ENSP00000263025	0	0	0	0	0	0.362	0	0.627	0.752
GABRB2	GLRA3	1846395	1846360	ENSP00000274547	ENSP00000274093	0	0	0	0.868	0	0	0.54	0.117	0.544
PRL	ESR1	1848376	1842435	ENSP00000302150	ENSP00000206249	0	0	0	0	0	0	0.9	0.645	0.962
PLCB4	AGTR1	1851676	1846323	ENSP00000334105	ENSP00000273430	0	0	0	0	0	0.08	0.9	0	0.904
CREB1	NOS1	1859295	1852004	ENSP00000387699	ENSP00000337459	0	0	0	0	0	0	0	0.54	0.54
AVPR1A	DRD4	1848027	1842327	ENSP00000299178	ENSP00000176183	0	0	0	0	0	0	0	0.567	0.567
NPS	HTR7	1858560	1852055	ENSP00000381105	ENSP00000337949	0	0	0	0	0	0	0.9	0.727	0.971
SCN8A	ADRA2A	1853061	1846654	ENSP00000346534	ENSP00000280155	0	0	0	0	0	0	0	0.605	0.605
ADRA1D	RGS2	1857034	1843426	ENSP00000368766	ENSP00000235382	0	0	0	0	0	0	0.9	0.15	0.911
NSF	GRIA3	1858589	1845529	ENSP00000381293	ENSP00000264357	0	0	0	0	0	0.576	0	0.49	0.774
RFC4	APEX1	1847705	1842615	ENSP00000296273	ENSP00000216714	0	0	0	0	0.289	0.067	0	0.348	0.53
RGS7	SSTR3	1854398	1851219	ENSP00000355523	ENSP00000330138	0	0	0	0	0	0	0.9	0.105	0.906
SSTR2	CHRM2	1853555	1850196	ENSP00000350198	ENSP00000319984	0	0	0	0.637	0	0	0.9	0.091	0.901
AVP	LEP	1857196	1849557	ENSP00000369647	ENSP00000312652	0	0	0	0	0	0	0	0.509	0.509
SSTR5	DRD4	1847454	1842327	ENSP00000293897	ENSP00000176183	0	0	0	0.649	0	0	0.9	0.292	0.909
SLC6A3	PPP1R1B	1846148	1844270	ENSP00000270349	ENSP00000254079	0	0	0	0	0	0	0	0.507	0.507
ADRB1	GHRH	1854995	1843462	ENSP00000358301	ENSP00000237527	0	0	0	0	0	0	0.9	0.243	0.921
ADRA2B	PYY	1859258	1853954	ENSP00000387281	ENSP00000353198	0	0	0	0	0	0	0.9	0	0.9
NPY5R	SSTR1	1852206	1845937	ENSP00000339377	ENSP00000267377	0	0	0	0.638	0	0	0.9	0.078	0.901
ADCYAP1	POMC	1860929	1845600	ENSP00000411658	ENSP00000264708	0	0	0	0	0	0	0.9	0.207	0.917
RGS1	CCR2	1854596	1847341	ENSP00000356429	ENSP00000292301	0	0	0	0	0	0	0.9	0.106	0.906
SLC6A5	CHAT	1861968	1851961	ENSP00000434364	ENSP00000337103	0	0	0	0	0	0	0	0.45	0.45
DBH	SLC6A4	1858060	1844969	ENSP00000376776	ENSP00000261707	0	0	0	0	0	0	0	0.407	0.407
OLIG1	NKX2-1	1857508	1853100	ENSP00000371785	ENSP00000346879	0	0	0	0	0	0	0	0.42	0.42
HDAC9	EGFR	1860731	1846445	ENSP00000408617	ENSP00000275493	0	0	0	0	0	0	0	0.517	0.517
LHCGR	CRH	1847515	1846502	ENSP00000294954	ENSP00000276571	0	0	0	0	0	0	0.9	0.196	0.916
TH	SLC6A3	1857346	1846148	ENSP00000370571	ENSP00000270349	0	0	0	0	0	0	0	0.884	0.884
BDNF	SLC17A7	1861075	1842841	ENSP00000414303	ENSP00000221485	0	0	0	0	0	0	0	0.903	0.903
MTOR	TRH	1854147	1848532	ENSP00000354558	ENSP00000303452	0	0	0	0	0	0	0	0.422	0.422
CLU	APOE	1849761	1844127	ENSP00000315130	ENSP00000252486	0	0	0	0	0	0	0	0.72	0.72
CCR2	POMC	1847341	1845600	ENSP00000292301	ENSP00000264708	0	0	0	0	0	0	0.9	0.163	0.912
STX1A	SLC6A2	1842945	1842772	ENSP00000222812	ENSP00000219833	0	0	0	0	0	0.623	0	0.067	0.633
HTR1B	RGS7	1855143	1854398	ENSP00000358963	ENSP00000355523	0	0	0	0	0	0	0.9	0	0.9
VEGFA	TSPO	1855611	1851096	ENSP00000361125	ENSP00000328973	0	0	0	0	0	0	0	0.757	0.757
VEGFA	DNMT1	1855611	1853859	ENSP00000361125	ENSP00000352516	0	0	0	0	0	0	0	0.85	0.85
NKX2-1	EGFR	1853100	1846445	ENSP00000346879	ENSP00000275493	0	0	0	0	0	0	0	0.513	0.513
TNF	IL2	1860103	1843096	ENSP00000398698	ENSP00000226730	0	0	0	0	0	0	0	0.943	0.943
CDC42	DLG4	1849707	1847440	ENSP00000314458	ENSP00000293813	0	0	0	0	0	0	0	0.878	0.879
AGT	GALR2	1854424	1851174	ENSP00000355627	ENSP00000329684	0	0	0	0	0	0	0.9	0	0.9
TRH	GHRH	1848532	1843462	ENSP00000303452	ENSP00000237527	0	0	0	0	0	0	0	0.962	0.962
ACHE	CHRNA1	1848506	1844839	ENSP00000303211	ENSP00000261007	0	0	0	0	0	0	0	0.43	0.43
VIP	CCK	1854549	1851885	ENSP00000356213	ENSP00000335657	0	0	0	0	0	0	0	0.824	0.824
CORT	NPY	1856601	1843611	ENSP00000366248	ENSP00000242152	0	0	0	0	0	0	0	0.407	0.407
TRH	GNRH1	1848532	1846491	ENSP00000303452	ENSP00000276414	0	0	0	0	0	0	0.9	0.877	0.987
BCL2	PPP1R1B	1851168	1844270	ENSP00000329623	ENSP00000254079	0	0	0	0	0	0	0	0.82	0.82
ADORA3	ADCY8	1855085	1847008	ENSP00000358730	ENSP00000286355	0	0	0	0	0	0	0.9	0	0.9
PMCH	HTR1D	1851448	1849640	ENSP00000332225	ENSP00000313661	0	0	0	0	0	0	0.9	0.085	0.904
TRHR	GNRHR	1849230	1843089	ENSP00000309818	ENSP00000226413	0	0	0	0	0	0	0.9	0.67	0.965
CHRNA1	CHRND	1844839	1844593	ENSP00000261007	ENSP00000258385	0	0	0	0.855	0	0.812	0.54	0.811	0.92
CHRNA3	CHRNB1	1849797	1848622	ENSP00000315602	ENSP00000304290	0	0	0	0.899	0	0	0.72	0.364	0.729
NTF3	NTRK3	1860000	1854089	ENSP00000397297	ENSP00000354207	0	0	0	0	0	0.917	0.9	0.984	0.999
CREB1	CDC42	1859295	1849707	ENSP00000387699	ENSP00000314458	0	0	0	0	0	0	0	0.615	0.616
GRM2	SSTR4	1858262	1844347	ENSP00000378492	ENSP00000255008	0	0	0	0	0	0	0.9	0.127	0.908
BDNF	HTR7	1861075	1852055	ENSP00000414303	ENSP00000337949	0	0	0	0	0	0	0	0.583	0.583
DLG3	GRIN2B	1856101	1846639	ENSP00000363480	ENSP00000279593	0	0	0	0	0	0.984	0.36	0.98	0.999
POMC	GRP	1845600	1844471	ENSP00000264708	ENSP00000256857	0	0	0	0	0	0	0	0.704	0.704
NOS3	FGF2	1847875	1845559	ENSP00000297494	ENSP00000264498	0	0	0	0	0	0	0	0.927	0.927
TNF	CREM	1860103	1845738	ENSP00000398698	ENSP00000265372	0	0	0	0	0	0	0	0.681	0.682
DRD1	GRIA4	1850948	1846800	ENSP00000327652	ENSP00000282499	0	0	0	0	0	0	0	0.537	0.538
GABRG3	GABRB3	1851410	1848038	ENSP00000331912	ENSP00000299267	0	0	0	0.859	0	0	0.9	0.801	0.911
PAH	DDC	1862478	1853612	ENSP00000448059	ENSP00000350616	0	0	0	0	0	0.11	0.9	0.528	0.954
CCL2	OSM	1843055	1842507	ENSP00000225831	ENSP00000215781	0	0	0	0	0	0	0	0.84	0.84
CDC42	KNG1	1849707	1845668	ENSP00000314458	ENSP00000265023	0	0	0	0	0	0	0	0.564	0.564
GAD1	GABRP	1853649	1845718	ENSP00000350928	ENSP00000265294	0	0	0	0	0	0	0	0.481	0.481
NSF	GRIA2	1858589	1845544	ENSP00000381293	ENSP00000264426	0	0	0	0	0	0.809	0	0.416	0.883
FMR1	GRM3	1855265	1854350	ENSP00000359506	ENSP00000355316	0	0	0	0	0	0	0	0.742	0.742
NPY1R	SSTR2	1854180	1853555	ENSP00000354652	ENSP00000350198	0	0	0	0.725	0	0	0.9	0.367	0.909
ADORA3	GRM8	1855085	1852779	ENSP00000358730	ENSP00000344173	0	0	0	0	0	0	0.9	0.056	0.901
PRODH	ALDH5A1	1853463	1849725	ENSP00000349577	ENSP00000314649	0.133	0	0	0	0.071	0.102	0	0.318	0.44
CRHR1	POMC	1858593	1845600	ENSP00000381333	ENSP00000264708	0	0	0	0	0	0	0	0.961	0.961
TACR2	AVPR1A	1855880	1848027	ENSP00000362403	ENSP00000299178	0	0	0	0.64	0	0	0.9	0.146	0.903
CREB1	CAMK1	1859295	1844440	ENSP00000387699	ENSP00000256460	0	0	0	0	0	0.149	0	0.55	0.6
ADRA1D	GNRH2	1857034	1843789	ENSP00000368766	ENSP00000245983	0	0	0	0	0	0	0.9	0	0.9
NPY1R	HTR1A	1854180	1849859	ENSP00000354652	ENSP00000316244	0	0	0	0.642	0	0	0.9	0.254	0.907
GABRR3	GABRA1	1864603	1842192	ENSP00000471569	ENSP00000023897	0	0	0	0.8	0	0	0.54	0.454	0.579
MTHFR	APOE	1856524	1844127	ENSP00000365775	ENSP00000252486	0	0	0	0	0	0	0	0.72	0.72
SSTR3	SSTR5	1851219	1847454	ENSP00000330138	ENSP00000293897	0	0	0	0.941	0	0	0.9	0.906	0.905
L1CAM	APP	1855168	1846936	ENSP00000359074	ENSP00000284981	0	0	0	0	0	0	0	0.632	0.632
AGT	GRM3	1854424	1854350	ENSP00000355627	ENSP00000355316	0	0	0	0	0	0	0.9	0	0.9
HTR3A	CHAT	1853212	1851961	ENSP00000347754	ENSP00000337103	0	0	0	0	0	0	0	0.485	0.485
AGT	NPY1R	1854424	1854180	ENSP00000355627	ENSP00000354652	0	0	0	0	0	0	0.9	0.103	0.906
DLG2	CRIPT	1856435	1843506	ENSP00000365272	ENSP00000238892	0	0	0	0	0	0.566	0	0.672	0.851
SSTR2	PRL	1853555	1848376	ENSP00000350198	ENSP00000302150	0	0	0	0	0	0	0	0.459	0.459
AGT	SST	1854424	1847077	ENSP00000355627	ENSP00000287641	0	0	0	0	0	0	0.9	0.392	0.936
DLG1	RTN4R	1852968	1842213	ENSP00000345731	ENSP00000043402	0	0	0	0	0	0.093	0	0.518	0.544
EREG	TSC2	1843742	1842755	ENSP00000244869	ENSP00000219476	0	0	0	0	0	0	0	0.822	0.822
TPH2	SLC18A2	1851106	1847963	ENSP00000329093	ENSP00000298472	0	0	0	0	0	0	0	0.477	0.477
OXER1	GALR1	1856912	1848096	ENSP00000367930	ENSP00000299727	0	0	0	0.641	0	0	0.9	0	0.9
SST	OPRK1	1847077	1845773	ENSP00000287641	ENSP00000265572	0	0	0	0	0	0	0.9	0.3	0.927
VEGFA	NGFR	1855611	1842317	ENSP00000361125	ENSP00000172229	0	0	0	0	0	0	0.8	0.286	0.851
ADRB1	LHCGR	1854995	1847515	ENSP00000358301	ENSP00000294954	0	0	0	0	0	0	0.9	0.329	0.93
SLC1A2	GABBR2	1846562	1844694	ENSP00000278379	ENSP00000259455	0	0	0	0	0	0	0	0.408	0.408
COMT	ACE	1854135	1847260	ENSP00000354511	ENSP00000290866	0	0	0	0	0	0.576	0	0.362	0.717
CRY2	AANAT	1860621	1844016	ENSP00000406751	ENSP00000250615	0	0	0	0	0	0	0	0.562	0.562
S100B	APOE	1847309	1844127	ENSP00000291700	ENSP00000252486	0	0	0	0	0	0	0	0.452	0.452
TAC1	TRHR	1850311	1849230	ENSP00000321106	ENSP00000309818	0	0	0	0	0	0	0.9	0.326	0.929
VIP	SST	1854549	1847077	ENSP00000356213	ENSP00000287641	0	0	0	0	0	0	0	0.876	0.876
GCG	NOS3	1859292	1847875	ENSP00000387662	ENSP00000297494	0	0	0	0	0	0	0	0.895	0.895
DLG2	DLG1	1856435	1852968	ENSP00000365272	ENSP00000345731	0	0	0	0.974	0	0.564	0	0.971	0.574
CRH	CRHBP	1846502	1846380	ENSP00000276571	ENSP00000274368	0	0	0	0	0.073	0	0	0.961	0.962
CRHR1	DLG1	1858593	1852968	ENSP00000381333	ENSP00000345731	0	0	0	0	0	0	0	0.826	0.826
PLCG2	NTRK2	1853836	1846523	ENSP00000352336	ENSP00000277120	0	0	0	0	0	0	0.8	0	0.8
PLD1	SNAP23	1852623	1843971	ENSP00000342793	ENSP00000249647	0	0	0	0	0	0.276	0	0.387	0.537
FGF2	IL4	1845559	1843288	ENSP00000264498	ENSP00000231449	0	0	0	0	0	0	0	0.408	0.408
DYX1C1	SLC16A2	1850530	1846466	ENSP00000323275	ENSP00000276033	0	0	0	0	0	0	0	0.606	0.606
GNRH1	IL1B	1846491	1845335	ENSP00000276414	ENSP00000263341	0	0	0	0	0	0	0	0.815	0.815
ANO2	GABRB2	1849678	1846395	ENSP00000314048	ENSP00000274547	0	0	0	0	0	0	0.54	0	0.54
HCRTR2	CCKAR	1855363	1847590	ENSP00000359899	ENSP00000295589	0	0	0	0.711	0	0	0.9	0	0.9
RGS1	DRD2	1854596	1854237	ENSP00000356429	ENSP00000354859	0	0	0	0	0	0	0.9	0.056	0.901
TRHR	APP	1849230	1846936	ENSP00000309818	ENSP00000284981	0	0	0	0	0	0	0.9	0	0.9
HDAC2	BCL2	1861837	1851168	ENSP00000430432	ENSP00000329623	0	0	0	0	0	0	0	0.66	0.66
GCG	ADRA1D	1859292	1857034	ENSP00000387662	ENSP00000368766	0	0	0	0	0	0	0.9	0.089	0.905
CCR2	ADCY8	1847341	1847008	ENSP00000292301	ENSP00000286355	0	0	0	0	0	0	0.9	0	0.9
SSTR2	SSTR1	1853555	1845937	ENSP00000350198	ENSP00000267377	0	0	0	0.937	0	0	0.9	0.981	0.906
PRKCA	PLCB4	1860737	1851676	ENSP00000408695	ENSP00000334105	0	0	0	0	0	0.149	0.8	0.374	0.884
NPY1R	CARTPT	1854180	1847786	ENSP00000354652	ENSP00000296777	0	0	0	0	0	0	0	0.471	0.471
DRD1	GRIN2B	1850948	1846639	ENSP00000327652	ENSP00000279593	0	0	0	0	0	0.097	0	0.845	0.854
CDC42	NGFR	1849707	1842317	ENSP00000314458	ENSP00000172229	0	0	0	0	0	0	0.8	0.291	0.852
ADORA3	CNR1	1855085	1855040	ENSP00000358730	ENSP00000358511	0	0	0	0	0	0	0.9	0.126	0.908
NTRK1	TH	1861874	1857346	ENSP00000431418	ENSP00000370571	0	0	0	0	0	0	0	0.566	0.566
GRM3	PRODH	1854350	1853463	ENSP00000355316	ENSP00000349577	0	0	0	0	0	0	0	0.448	0.448
NPSR1	AGTR1	1853905	1846323	ENSP00000352839	ENSP00000273430	0	0	0	0.628	0	0	0.9	0	0.9
CALCB	GHRH	1853002	1843462	ENSP00000346017	ENSP00000237527	0	0	0	0	0	0	0.9	0.061	0.902
GABRG2	GABRD	1860865	1856897	ENSP00000410732	ENSP00000367848	0	0	0	0.832	0	0	0.54	0.831	0.603
BDNF	AR	1861075	1856164	ENSP00000414303	ENSP00000363822	0	0	0	0	0	0	0	0.874	0.874
CHRM2	SSTR1	1850196	1845937	ENSP00000319984	ENSP00000267377	0	0	0	0.634	0	0	0.9	0.091	0.901
CCK	OXTR	1851885	1850627	ENSP00000335657	ENSP00000324270	0	0	0	0	0	0	0.9	0.471	0.944
AGT	UCP2	1854424	1849487	ENSP00000355627	ENSP00000312029	0	0	0	0	0	0	0	0.826	0.826
VEGFA	AGT	1855611	1854424	ENSP00000361125	ENSP00000355627	0	0	0	0	0	0	0	0.861	0.861
NPY1R	OPRD1	1854180	1843415	ENSP00000354652	ENSP00000234961	0	0	0	0.689	0	0	0.9	0.181	0.904
GRM5	GRIN3B	1848814	1843398	ENSP00000306138	ENSP00000234389	0	0	0	0	0	0	0	0.424	0.424
ADORA2A	POMC	1851902	1845600	ENSP00000336630	ENSP00000264708	0	0	0	0	0	0	0.9	0.213	0.917
BCL2	APOE	1851168	1844127	ENSP00000329623	ENSP00000252486	0	0	0	0	0	0	0	0.472	0.472
GRIN2B	PDYN	1846639	1842657	ENSP00000279593	ENSP00000217305	0	0	0	0	0	0	0	0.472	0.472
CCK	AVPR1A	1851885	1848027	ENSP00000335657	ENSP00000299178	0	0	0	0	0	0	0.9	0.119	0.908
RELN	RORA	1859645	1844931	ENSP00000392423	ENSP00000261523	0	0	0	0	0	0	0	0.583	0.583
AGT	GNRHR	1854424	1843089	ENSP00000355627	ENSP00000226413	0	0	0	0	0	0	0.9	0.053	0.901
ADRA1B	NTSR2	1848870	1848558	ENSP00000306662	ENSP00000303686	0	0	0	0.624	0	0	0.9	0	0.9
GSTM1	ALDH2	1849425	1844978	ENSP00000311469	ENSP00000261733	0	0	0	0	0	0	0	0.581	0.581
ADCYAP1R1	HTR4	1858376	1854053	ENSP00000379514	ENSP00000353915	0	0	0	0	0	0	0.9	0.082	0.904
SSTR4	GALR3	1844347	1843944	ENSP00000255008	ENSP00000249041	0	0	0	0.759	0	0	0.9	0.145	0.902
TNF	NOS3	1860103	1847875	ENSP00000398698	ENSP00000297494	0	0	0	0	0	0	0	0.896	0.896
TRH	SST	1848532	1847077	ENSP00000303452	ENSP00000287641	0	0	0	0	0	0	0	0.824	0.824
BDKRB2	BDKRB1	1848988	1842613	ENSP00000307713	ENSP00000216629	0	0	0	0.867	0	0	0.9	0.871	0.911
DLG3	SLC17A7	1856101	1842841	ENSP00000363480	ENSP00000221485	0	0	0	0	0	0.082	0	0.425	0.45
CACNA1C	HCN4	1845866	1845026	ENSP00000266376	ENSP00000261917	0	0	0	0	0	0	0	0.669	0.669
PMCH	CHRM1	1851448	1848849	ENSP00000332225	ENSP00000306490	0	0	0	0	0	0	0.9	0	0.9
COMT	HTR2C	1854135	1846478	ENSP00000354511	ENSP00000276198	0	0	0	0	0	0	0	0.5	0.499
GABRQ	ANO2	1855216	1849678	ENSP00000359329	ENSP00000314048	0	0	0	0	0	0	0.54	0	0.54
GABRQ	GABRP	1855216	1845718	ENSP00000359329	ENSP00000265294	0	0	0	0.841	0	0	0.54	0.663	0.587
HTR1A	CREM	1849859	1845738	ENSP00000316244	ENSP00000265372	0	0	0	0	0	0	0	0.64	0.641
TNF	POMC	1860103	1845600	ENSP00000398698	ENSP00000264708	0	0	0	0	0	0	0	0.501	0.501
HCRTR1	LEP	1855973	1849557	ENSP00000362810	ENSP00000312652	0	0	0	0	0	0	0	0.501	0.501
DLG2	PICK1	1856435	1853444	ENSP00000365272	ENSP00000349465	0	0	0	0	0	0	0	0.7	0.7
RGS7	OPRK1	1854398	1845773	ENSP00000355523	ENSP00000265572	0	0	0	0	0	0	0.9	0	0.9
PICK1	GRIA2	1853444	1845544	ENSP00000349465	ENSP00000264426	0	0	0	0	0	0.97	0	0.984	0.999
HTR7	CCK	1852055	1851885	ENSP00000337949	ENSP00000335657	0	0	0	0	0	0	0	0.72	0.72
OXTR	CCKAR	1850627	1847590	ENSP00000324270	ENSP00000295589	0	0	0	0.664	0	0	0.9	0.24	0.906
UCN	OXT	1847676	1842661	ENSP00000296099	ENSP00000217386	0	0	0	0	0	0	0	0.565	0.565
SYN1	DLG4	1847658	1847440	ENSP00000295987	ENSP00000293813	0	0	0	0	0	0	0	0.609	0.609
GAD1	GRIA2	1853649	1845544	ENSP00000350928	ENSP00000264426	0	0	0	0	0.076	0	0	0.408	0.43
CYP2D6	HTR2C	1854039	1846478	ENSP00000353820	ENSP00000276198	0	0	0	0	0	0	0	0.415	0.414
DLG1	TSPO	1852968	1851096	ENSP00000345731	ENSP00000328973	0	0	0	0	0	0	0	0.416	0.416
NOS3	IL1B	1847875	1845335	ENSP00000297494	ENSP00000263341	0	0	0	0	0	0	0	0.452	0.452
GABRR1	GABRA1	1860984	1842192	ENSP00000412673	ENSP00000023897	0	0	0	0.806	0	0	0.54	0.719	0.603
TSPO	GABBR2	1851096	1844694	ENSP00000328973	ENSP00000259455	0	0	0	0	0	0	0	0.472	0.472
NPS	HTR1B	1858560	1855143	ENSP00000381105	ENSP00000358963	0	0	0	0	0	0	0	0.507	0.507
GABRD	GABRG3	1856897	1851410	ENSP00000367848	ENSP00000331912	0	0	0	0.864	0	0	0.54	0.593	0.576
HTR1B	OPRK1	1855143	1845773	ENSP00000358963	ENSP00000265572	0	0	0	0.664	0	0	0.9	0.216	0.906
NPY1R	LEP	1854180	1849557	ENSP00000354652	ENSP00000312652	0	0	0	0	0	0	0	0.636	0.636
DRD1	GRIA1	1850948	1846982	ENSP00000327652	ENSP00000285900	0	0	0	0	0	0	0	0.842	0.842
GRIN2A	GRM1	1851485	1846816	ENSP00000332549	ENSP00000282753	0	0	0	0	0	0.106	0	0.816	0.829
DBH	DDC	1858060	1853612	ENSP00000376776	ENSP00000350616	0	0	0	0	0	0	0.9	0.778	0.976
NCAM1	CACNA1C	1850053	1845866	ENSP00000318472	ENSP00000266376	0	0	0	0	0	0	0.9	0.046	0.9
AVPR1A	HTR2B	1848027	1844597	ENSP00000299178	ENSP00000258400	0	0	0	0	0	0	0.9	0.05	0.9
GRIK2	GRIN3A	1859983	1854310	ENSP00000397026	ENSP00000355155	0	0	0	0.643	0	0.092	0.54	0.651	0.663
BDNF	GRIN2A	1861075	1851485	ENSP00000414303	ENSP00000332549	0	0	0	0	0	0	0	0.708	0.708
GRM4	CCR2	1856056	1847341	ENSP00000363296	ENSP00000292301	0	0	0	0	0	0	0.9	0.063	0.902
EGFR	MSH2	1846445	1843341	ENSP00000275493	ENSP00000233146	0	0	0	0	0	0	0	0.413	0.412
DLG1	GRM5	1852968	1848814	ENSP00000345731	ENSP00000306138	0	0	0	0	0	0	0	0.758	0.758
TAC1	AVPR1A	1850311	1848027	ENSP00000321106	ENSP00000299178	0	0	0	0	0	0	0.9	0.152	0.911
NOS1	NR3C1	1852004	1843294	ENSP00000337459	ENSP00000231509	0	0	0	0	0	0	0	0.501	0.501
GRPR	APP	1857195	1846936	ENSP00000369643	ENSP00000284981	0	0	0	0	0	0	0.9	0	0.9
SSTR3	BDKRB1	1851219	1842613	ENSP00000330138	ENSP00000216629	0	0	0	0.718	0	0	0.9	0	0.9
AVPR1A	GHSR	1848027	1843590	ENSP00000299178	ENSP00000241256	0	0	0	0.643	0	0	0.9	0.146	0.903
MAOA	SMOX	1852356	1848937	ENSP00000340684	ENSP00000307252	0	0	0.246	0	0	0	0	0.28	0.434
MSH2	MLH1	1843341	1843304	ENSP00000233146	ENSP00000231790	0.462	0	0.479	0	0.182	0.997	0.54	0.999	0.999
GABBR1	GABRB3	1856594	1848038	ENSP00000366233	ENSP00000299267	0	0	0	0	0	0	0	0.632	0.632
AR	BCL2	1856164	1851168	ENSP00000363822	ENSP00000329623	0	0	0	0	0	0	0	0.7	0.7
HTT	NEUROD1	1853139	1847535	ENSP00000347184	ENSP00000295108	0	0	0	0	0	0.576	0	0.058	0.583
TRH	OXT	1848532	1842661	ENSP00000303452	ENSP00000217386	0	0	0	0	0	0	0.9	0.949	0.994
BDNF	GAD2	1861075	1844680	ENSP00000414303	ENSP00000259271	0	0	0	0	0	0	0	0.912	0.912
GRM8	ADRA2A	1852779	1846654	ENSP00000344173	ENSP00000280155	0	0	0	0	0	0	0.9	0.093	0.905
PENK	SSTR5	1850625	1847454	ENSP00000324248	ENSP00000293897	0	0	0	0	0	0	0.9	0.046	0.9
PMCH	AVPR1A	1851448	1848027	ENSP00000332225	ENSP00000299178	0	0	0	0	0	0	0.9	0.078	0.903
NPY2R	OPRD1	1851488	1843415	ENSP00000332591	ENSP00000234961	0	0	0	0.666	0	0	0.9	0.092	0.901
TLR4	NOS1	1856025	1852004	ENSP00000363089	ENSP00000337459	0	0	0	0	0	0	0	0.537	0.537
OXER1	SSTR5	1856912	1847454	ENSP00000367930	ENSP00000293897	0	0	0	0.657	0	0	0.9	0	0.9
GRIN2B	IL4	1846639	1843288	ENSP00000279593	ENSP00000231449	0	0	0	0	0	0	0	0.801	0.801
GABRA2	GABRB2	1853367	1846395	ENSP00000348897	ENSP00000274547	0	0	0	0.84	0	0.076	0.9	0.744	0.914
MAOA	DRD4	1852356	1842327	ENSP00000340684	ENSP00000176183	0	0	0	0	0	0	0	0.757	0.757
TAC3	CHRM3	1848140	1844372	ENSP00000300108	ENSP00000255380	0	0	0	0	0	0	0.9	0.043	0.9
HTR2A	LEP	1856916	1849557	ENSP00000367959	ENSP00000312652	0	0	0	0	0	0	0	0.415	0.414
LHCGR	GHRH	1847515	1843462	ENSP00000294954	ENSP00000237527	0	0	0	0	0	0	0.9	0.126	0.908
GRM8	HTR1E	1852779	1848996	ENSP00000344173	ENSP00000307766	0	0	0	0	0	0	0.9	0.127	0.909
LEP	OXT	1849557	1842661	ENSP00000312652	ENSP00000217386	0	0	0	0	0	0	0	0.643	0.643
FGF2	NANOG	1845559	1843195	ENSP00000264498	ENSP00000229307	0	0	0	0	0	0	0.9	0.938	0.993
TH	NTRK3	1857346	1854089	ENSP00000370571	ENSP00000354207	0	0	0	0	0	0	0	0.503	0.503
GAD1	TAC1	1853649	1850311	ENSP00000350928	ENSP00000321106	0	0	0	0	0	0	0	0.417	0.416
HTR2A	CCKAR	1856916	1847590	ENSP00000367959	ENSP00000295589	0	0	0	0.661	0	0	0.9	0.265	0.907
MAPK3	CAMK1	1845265	1844440	ENSP00000263025	ENSP00000256460	0	0	0.243	0.689	0	0.25	0	0.496	0.402
CNTN6	APP	1852517	1846936	ENSP00000341882	ENSP00000284981	0	0	0	0	0	0	0	0.711	0.712
GRM8	SSTR4	1852779	1844347	ENSP00000344173	ENSP00000255008	0	0	0	0	0	0	0.9	0.127	0.908
CREB1	OXT	1859295	1842661	ENSP00000387699	ENSP00000217386	0	0	0	0	0	0	0	0.418	0.418
HTR1A	SSTR1	1849859	1845937	ENSP00000316244	ENSP00000267377	0	0	0	0.634	0	0	0.9	0.158	0.904
GCG	HTR2A	1859292	1856916	ENSP00000387662	ENSP00000367959	0	0	0	0	0	0	0.9	0.21	0.917
BDKRB2	APP	1848988	1846936	ENSP00000307713	ENSP00000284981	0	0	0	0	0	0	0.9	0	0.9
ADRB1	DRD4	1854995	1842327	ENSP00000358301	ENSP00000176183	0	0	0	0.684	0	0.576	0	0.102	0.584
DRD2	NPY2R	1854237	1851488	ENSP00000354859	ENSP00000332591	0	0	0	0.642	0	0	0.9	0.129	0.903
NPPA	ADM	1856505	1846549	ENSP00000365663	ENSP00000278175	0	0	0	0	0	0	0	0.507	0.507
HTR3C	OPRD1	1850469	1843415	ENSP00000322617	ENSP00000234961	0	0	0	0	0	0	0	0.524	0.524
NTRK2	NPY	1846523	1843611	ENSP00000277120	ENSP00000242152	0	0	0	0	0	0	0	0.56	0.56
GRM3	HTR1D	1854350	1849640	ENSP00000355316	ENSP00000313661	0	0	0	0	0	0	0.9	0.092	0.905
PLCG2	INPP1	1853836	1850736	ENSP00000352336	ENSP00000325423	0	0	0	0	0	0	0.9	0	0.9
SLC6A9	STX1A	1854035	1842945	ENSP00000353791	ENSP00000222812	0	0	0	0	0	0.623	0	0.067	0.633
TH	COMT	1857346	1854135	ENSP00000370571	ENSP00000354511	0	0	0	0	0	0	0	0.7	0.7
SHBG	LEP	1857224	1849557	ENSP00000369816	ENSP00000312652	0	0	0	0	0	0	0	0.757	0.757
HTR1B	POMC	1855143	1845600	ENSP00000358963	ENSP00000264708	0	0	0	0	0	0	0.9	0.472	0.944
AVP	RGS2	1857196	1843426	ENSP00000369647	ENSP00000235382	0	0	0	0	0	0	0.9	0.106	0.906
BDNF	CHRNA4	1861075	1855204	ENSP00000414303	ENSP00000359285	0	0	0	0	0	0	0	0.503	0.503
PDE4B	ADCY8	1851429	1847008	ENSP00000332116	ENSP00000286355	0	0	0	0	0.238	0.297	0.9	0.518	0.97
SSTR5	KNG1	1847454	1845668	ENSP00000293897	ENSP00000265023	0	0	0	0	0	0	0.9	0.191	0.915
GRM2	HTR2A	1858262	1856916	ENSP00000378492	ENSP00000367959	0	0	0	0	0	0.576	0	0.668	0.853
DRD5	GRIN2B	1848813	1846639	ENSP00000306129	ENSP00000279593	0	0	0	0	0	0.097	0	0.662	0.682
CHRM2	NANOG	1850196	1843195	ENSP00000319984	ENSP00000229307	0	0	0	0	0	0	0	0.898	0.898
GALR3	OPRD1	1843944	1843415	ENSP00000249041	ENSP00000234961	0	0	0	0.756	0	0	0.9	0	0.9
SHBG	DLG4	1857224	1847440	ENSP00000369816	ENSP00000293813	0	0	0	0	0	0	0	0.409	0.408
ADRA1A	GRM5	1857247	1848814	ENSP00000369960	ENSP00000306138	0	0	0	0	0	0	0.9	0.089	0.905
RGS7	ADRA2A	1854398	1846654	ENSP00000355523	ENSP00000280155	0	0	0	0	0	0	0.9	0.072	0.903
CHAT	PAWR	1851961	1850992	ENSP00000337103	ENSP00000328088	0	0	0	0	0	0	0	0.439	0.439
TAC1	PDYN	1850311	1842657	ENSP00000321106	ENSP00000217305	0	0	0	0	0	0	0	0.87	0.87
NOS1	BDKRB2	1852004	1848988	ENSP00000337459	ENSP00000307713	0	0	0	0	0	0.576	0	0.234	0.661
NPS	GALR1	1858560	1848096	ENSP00000381105	ENSP00000299727	0	0	0	0	0	0	0	0.566	0.566
NPY1R	NPY2R	1854180	1851488	ENSP00000354652	ENSP00000332591	0	0	0	0.773	0	0	0.9	0.885	0.919
BDNF	NTRK2	1861075	1846523	ENSP00000414303	ENSP00000277120	0	0	0	0	0	0.812	0.9	0.988	0.999
MTOR	FKBP5	1854147	1852076	ENSP00000354558	ENSP00000338160	0	0	0	0	0	0.958	0	0.404	0.974
CNTFR	IL4	1843624	1843288	ENSP00000242338	ENSP00000231449	0	0	0	0	0	0	0.8	0.081	0.808
PENK	SSTR1	1850625	1845937	ENSP00000324248	ENSP00000267377	0	0	0	0	0	0	0.9	0.077	0.903
STX2	TSPO	1858001	1851096	ENSP00000376178	ENSP00000328973	0	0	0	0	0	0	0	0.425	0.424
HTR1D	CHRNA6	1849640	1846490	ENSP00000313661	ENSP00000276410	0	0	0	0	0	0	0	0.459	0.459
HTR1D	APP	1849640	1846936	ENSP00000313661	ENSP00000284981	0	0	0	0	0	0	0.9	0	0.9
LMX1A	GAD2	1847509	1844680	ENSP00000294816	ENSP00000259271	0	0	0	0	0	0	0	0.741	0.741
CHRNE	CHRND	1847438	1844593	ENSP00000293780	ENSP00000258385	0	0	0	0.933	0	0	0.72	0.779	0.734
ADCYAP1R1	DRD1	1858376	1850948	ENSP00000379514	ENSP00000327652	0	0	0	0	0	0	0.9	0.067	0.902
ADRA1D	NTS	1857034	1844400	ENSP00000368766	ENSP00000256010	0	0	0	0	0	0	0.9	0.043	0.9
NSF	STX1A	1858589	1842945	ENSP00000381293	ENSP00000222812	0	0	0	0	0.073	0.812	0	0.553	0.915
PRKCA	EGFR	1860737	1846445	ENSP00000408695	ENSP00000275493	0	0	0	0.619	0	0.884	0.9	0.885	0.991
CCK	PDYN	1851885	1842657	ENSP00000335657	ENSP00000217305	0	0	0	0	0	0	0	0.757	0.757
NSF	GABRA5	1858589	1851869	ENSP00000381293	ENSP00000335592	0	0	0	0	0	0	0.9	0.065	0.902
CCKBR	GNRH2	1851860	1843789	ENSP00000335544	ENSP00000245983	0	0	0	0	0	0	0.9	0.079	0.903
NPS	ADRB2	1858560	1848724	ENSP00000381105	ENSP00000305372	0	0	0	0	0	0	0.9	0.206	0.917
TNF	OSM	1860103	1842507	ENSP00000398698	ENSP00000215781	0	0	0	0	0	0	0	0.407	0.407
ADRA1A	TRH	1857247	1848532	ENSP00000369960	ENSP00000303452	0	0	0	0	0	0	0.9	0	0.9
PRKCA	MAPK3	1860737	1845265	ENSP00000408695	ENSP00000263025	0	0	0	0.64	0	0.347	0.9	0.674	0.948
PLD2	SNAP23	1845281	1843971	ENSP00000263088	ENSP00000249647	0	0	0	0	0	0.276	0	0.405	0.551
NRCAM	EGFR	1856968	1846445	ENSP00000368314	ENSP00000275493	0	0	0	0	0	0.191	0	0.298	0.408
SLC6A4	HTR2B	1844969	1844597	ENSP00000261707	ENSP00000258400	0	0	0	0	0	0	0	0.741	0.741
GAL	GHSR	1845782	1843590	ENSP00000265643	ENSP00000241256	0	0	0	0	0	0	0	0.504	0.504
TACR1	GRM1	1848544	1846816	ENSP00000303522	ENSP00000282753	0	0	0	0	0	0	0.9	0.181	0.914
GHRL	TRH	1851804	1848532	ENSP00000335074	ENSP00000303452	0	0	0	0	0	0	0	0.506	0.506
NPY1R	SSTR1	1854180	1845937	ENSP00000354652	ENSP00000267377	0	0	0	0.708	0	0	0.9	0.425	0.911
SLC6A1	SLC1A2	1847087	1846562	ENSP00000287766	ENSP00000278379	0	0	0	0	0.103	0	0	0.713	0.732
IL10	CCL2	1860958	1843055	ENSP00000412237	ENSP00000225831	0	0	0	0	0	0	0	0.928	0.928
NPSR1	GHRH	1853905	1843462	ENSP00000352839	ENSP00000237527	0	0	0	0	0	0	0.9	0	0.9
GABRB1	GLRA2	1847577	1842690	ENSP00000295454	ENSP00000218075	0	0	0	0.88	0	0	0.54	0.37	0.558
GRIN2B	GRIK5	1846639	1845238	ENSP00000279593	ENSP00000262895	0	0	0	0.641	0	0	0.54	0.711	0.655
GRM7	GRIA2	1853578	1845544	ENSP00000350348	ENSP00000264426	0	0	0	0	0	0	0	0.49	0.49
L1CAM	CHRNA6	1855168	1846490	ENSP00000359074	ENSP00000276410	0	0	0	0	0	0	0	0.438	0.438
AKAP9	GRIN2A	1853316	1851485	ENSP00000348573	ENSP00000332549	0	0	0	0	0	0.149	0.9	0.468	0.95
CHRNG	CREM	1857827	1845738	ENSP00000374145	ENSP00000265372	0	0	0	0	0	0	0	0.598	0.598
CDC42	TRH	1849707	1848532	ENSP00000314458	ENSP00000303452	0	0	0	0	0	0	0	0.494	0.494
GCG	RGS2	1859292	1843426	ENSP00000387662	ENSP00000235382	0	0	0	0	0	0	0.9	0.126	0.908
OXTR	RGS2	1850627	1843426	ENSP00000324270	ENSP00000235382	0	0	0	0	0	0	0.9	0.182	0.914
GABRR1	GABRA5	1860984	1851869	ENSP00000412673	ENSP00000335592	0	0	0	0.811	0	0	0.54	0.727	0.602
GRP	NPY	1844471	1843611	ENSP00000256857	ENSP00000242152	0	0	0	0	0	0	0	0.774	0.774
PRLR	IL6	1857467	1844631	ENSP00000371432	ENSP00000258743	0	0	0	0	0	0	0.8	0.472	0.889
LYN	ARHGAP35	1861765	1859060	ENSP00000428924	ENSP00000385720	0	0	0	0	0	0.106	0	0.437	0.475
DDC	TPH2	1853612	1851106	ENSP00000350616	ENSP00000329093	0	0	0	0	0	0.11	0.9	0.471	0.948
TAC1	NTS	1850311	1844400	ENSP00000321106	ENSP00000256010	0	0	0	0	0	0	0.9	0.903	0.989
OXER1	GAL	1856912	1845782	ENSP00000367930	ENSP00000265643	0	0	0	0	0	0	0.9	0	0.9
NPSR1	HTR2B	1853905	1844597	ENSP00000352839	ENSP00000258400	0	0	0	0	0	0	0.9	0	0.9
GRIK1	GRIA1	1858771	1846982	ENSP00000382791	ENSP00000285900	0	0	0	0.897	0	0	0.54	0.882	0.581
TH	CRH	1857346	1846502	ENSP00000370571	ENSP00000276571	0	0	0	0	0	0	0	0.708	0.708
CCKBR	TAC1	1851860	1850311	ENSP00000335544	ENSP00000321106	0	0	0	0	0	0	0.9	0.471	0.944
NOS3	ESR1	1847875	1842435	ENSP00000297494	ENSP00000206249	0	0	0	0	0	0.576	0.9	0.941	0.997
TH	CNTF	1857346	1854361	ENSP00000370571	ENSP00000355370	0	0	0	0	0	0	0	0.507	0.507
CRH	ESR1	1846502	1842435	ENSP00000276571	ENSP00000206249	0	0	0	0	0	0	0	0.505	0.505
LEP	GNRH1	1849557	1846491	ENSP00000312652	ENSP00000276414	0	0	0	0	0	0	0	0.581	0.581
NRCAM	DLG4	1856968	1847440	ENSP00000368314	ENSP00000293813	0	0	0	0	0	0.115	0.9	0.347	0.937
GRPR	HTR2A	1857195	1856916	ENSP00000369643	ENSP00000367959	0	0	0	0.635	0	0	0.9	0.125	0.903
SSTR2	CCK	1853555	1851885	ENSP00000350198	ENSP00000335657	0	0	0	0	0	0	0	0.459	0.459
CCKBR	RGS2	1851860	1843426	ENSP00000335544	ENSP00000235382	0	0	0	0	0	0	0.9	0.195	0.916
TRHR	BDKRB1	1849230	1842613	ENSP00000309818	ENSP00000216629	0	0	0	0.634	0	0	0.9	0.042	0.9
GRM7	KNG1	1853578	1845668	ENSP00000350348	ENSP00000265023	0	0	0	0	0	0	0.9	0.092	0.905
CHRM2	PDYN	1850196	1842657	ENSP00000319984	ENSP00000217305	0	0	0	0	0	0	0.9	0.144	0.91
GRIN2A	DLG4	1851485	1847440	ENSP00000332549	ENSP00000293813	0	0	0	0	0	0.998	0.9	0.981	0.999
GRM3	SSTR5	1854350	1847454	ENSP00000355316	ENSP00000293897	0	0	0	0	0	0	0.9	0.127	0.908
HTR4	HTR3B	1854053	1844762	ENSP00000353915	ENSP00000260191	0	0	0	0	0	0	0	0.581	0.582
TSPO	APEX1	1851096	1842615	ENSP00000328973	ENSP00000216714	0	0	0	0	0	0	0	0.416	0.416
TRH	SLC16A2	1848532	1846466	ENSP00000303452	ENSP00000276033	0	0	0	0	0	0	0	0.418	0.418
SST	IL2	1847077	1843096	ENSP00000287641	ENSP00000226730	0	0	0	0	0	0	0	0.4	0.4
GRM5	TAC3	1848814	1848140	ENSP00000306138	ENSP00000300108	0	0	0	0	0	0	0.9	0	0.9
ADRA1A	TAC1	1857247	1850311	ENSP00000369960	ENSP00000321106	0	0	0	0	0	0	0.9	0	0.9
SSTR5	TSC2	1847454	1842755	ENSP00000293897	ENSP00000219476	0	0	0	0	0	0	0	0.466	0.466
DRD1	SLC18A2	1850948	1847963	ENSP00000327652	ENSP00000298472	0	0	0	0	0	0	0	0.436	0.436
NTSR2	BDKRB1	1848558	1842613	ENSP00000303686	ENSP00000216629	0	0	0	0	0	0	0.9	0	0.9
GRIN2A	PPP1R1B	1851485	1844270	ENSP00000332549	ENSP00000254079	0	0	0	0	0	0	0	0.419	0.418
GABRR3	GABRG3	1864603	1851410	ENSP00000471569	ENSP00000331912	0	0	0	0.811	0	0	0.54	0.471	0.579
GCG	TTR	1859292	1843448	ENSP00000387662	ENSP00000237014	0	0	0	0	0	0	0	0.416	0.416
GABRR2	GLRA2	1859084	1842690	ENSP00000386029	ENSP00000218075	0	0	0	0.867	0	0	0.54	0.092	0.543
SLC6A3	DRD4	1846148	1842327	ENSP00000270349	ENSP00000176183	0	0	0	0	0	0.1	0	0.971	0.972
OPRM1	NPY2R	1859815	1851488	ENSP00000394624	ENSP00000332591	0	0	0	0.658	0	0	0.9	0.125	0.902
CRHR1	LEP	1858593	1849557	ENSP00000381333	ENSP00000312652	0	0	0	0	0	0	0	0.506	0.506
SHMT1	MAT2A	1850087	1848495	ENSP00000318868	ENSP00000303147	0	0	0	0	0.157	0	0	0.472	0.536
GCG	GRM1	1859292	1846816	ENSP00000387662	ENSP00000282753	0	0	0	0	0	0	0.9	0.25	0.921
TH	DRD2	1857346	1854237	ENSP00000370571	ENSP00000354859	0	0	0	0	0	0	0	0.658	0.658
RGS7	GRM3	1854398	1854350	ENSP00000355523	ENSP00000355316	0	0	0	0	0	0	0.9	0	0.9
HTR1F	SLC6A4	1850496	1844969	ENSP00000322924	ENSP00000261707	0	0	0	0	0	0	0	0.591	0.591
OXER1	PENK	1856912	1850625	ENSP00000367930	ENSP00000324248	0	0	0	0	0	0	0.9	0	0.9
HTR2A	GRM1	1856916	1846816	ENSP00000367959	ENSP00000282753	0	0	0	0	0	0	0.9	0.491	0.947
MAPK3	HGF	1845265	1842916	ENSP00000263025	ENSP00000222390	0	0	0	0	0	0	0.9	0.196	0.916
PRKCA	SLC6A3	1860737	1846148	ENSP00000408695	ENSP00000270349	0	0	0	0	0	0	0.8	0.041	0.8
GHRL	CCKAR	1851804	1847590	ENSP00000335074	ENSP00000295589	0	0	0	0	0	0	0	0.463	0.463
ADRA1D	TAC3	1857034	1848140	ENSP00000368766	ENSP00000300108	0	0	0	0	0	0	0.9	0	0.9
CNR1	DRD2	1855040	1854237	ENSP00000358511	ENSP00000354859	0	0	0	0	0	0	0.9	0.597	0.958
GABRR1	GLRB	1860984	1845545	ENSP00000412673	ENSP00000264428	0	0	0	0.833	0	0	0.54	0.38	0.567
CCKAR	GHSR	1847590	1843590	ENSP00000295589	ENSP00000241256	0	0	0	0.682	0	0	0.9	0.489	0.914
ADORA3	SSTR1	1855085	1845937	ENSP00000358730	ENSP00000267377	0	0	0	0	0	0	0.9	0.081	0.904
NTSR1	TAC1	1855276	1850311	ENSP00000359532	ENSP00000321106	0	0	0	0	0	0	0.9	0.202	0.916
PDE4B	PPP3CC	1851429	1843552	ENSP00000332116	ENSP00000240139	0	0	0	0	0.418	0.101	0	0.221	0.556
GRM2	SLC1A6	1858262	1842859	ENSP00000378492	ENSP00000221742	0	0	0	0	0	0	0	0.504	0.505
TACR1	GNRH2	1848544	1843789	ENSP00000303522	ENSP00000245983	0	0	0	0	0	0	0.9	0	0.9
PYY	SSTR1	1853954	1845937	ENSP00000353198	ENSP00000267377	0	0	0	0	0	0	0.9	0	0.9
NPR2	PDE9A	1852411	1847290	ENSP00000341083	ENSP00000291539	0	0	0	0	0.136	0.297	0.9	0.361	0.955
GABRP	GLRA2	1845718	1842690	ENSP00000265294	ENSP00000218075	0	0	0	0.866	0	0	0.54	0.093	0.543
SGIP1	SNAP91	1855393	1855078	ENSP00000360076	ENSP00000358708	0	0	0	0	0	0	0.36	0.176	0.45
CREM	PER2	1845738	1844310	ENSP00000265372	ENSP00000254657	0	0	0	0	0	0	0	0.683	0.684
PDE4D	PPP3CC	1852945	1843552	ENSP00000345502	ENSP00000240139	0	0	0	0	0.418	0.101	0	0.046	0.457
APP	GALR3	1846936	1843944	ENSP00000284981	ENSP00000249041	0	0	0	0	0	0	0.9	0	0.9
HCRTR2	NTSR2	1855363	1848558	ENSP00000359899	ENSP00000303686	0	0	0	0.654	0	0	0.9	0	0.9
GCG	PMCH	1859292	1851448	ENSP00000387662	ENSP00000332225	0	0	0	0	0	0	0.9	0.187	0.915
NTRK1	NGFR	1861874	1842317	ENSP00000431418	ENSP00000172229	0	0	0	0	0	0.812	0.9	0.98	0.999
HTR1B	DRD4	1855143	1842327	ENSP00000358963	ENSP00000176183	0	0	0	0.772	0	0	0.9	0.63	0.914
PRL	OSM	1848376	1842507	ENSP00000302150	ENSP00000215781	0	0	0	0	0	0	0	0.665	0.665
CHRM2	BDKRB2	1850196	1848988	ENSP00000319984	ENSP00000307713	0	0	0	0	0	0	0.9	0.071	0.903
GAD1	OLIG2	1853649	1851303	ENSP00000350928	ENSP00000331040	0	0	0	0	0	0	0	0.888	0.888
CREB1	GRM1	1859295	1846816	ENSP00000387699	ENSP00000282753	0	0	0	0	0	0	0	0.505	0.505
GRIK1	GRIK3	1858771	1855828	ENSP00000382791	ENSP00000362183	0	0	0	0.981	0	0.109	0.54	0.78	0.578
RGS1	GRM8	1854596	1852779	ENSP00000356429	ENSP00000344173	0	0	0	0	0	0	0.9	0	0.9
GABRG2	GABRR2	1860865	1859084	ENSP00000410732	ENSP00000386029	0	0	0	0.804	0	0	0.54	0.608	0.593
TSPO	ACHE	1851096	1848506	ENSP00000328973	ENSP00000303211	0	0	0	0	0	0	0	0.586	0.586
ADRA1B	DRD4	1848870	1842327	ENSP00000306662	ENSP00000176183	0	0	0	0.712	0	0.576	0	0.161	0.591
RGS2	GNRHR	1843426	1843089	ENSP00000235382	ENSP00000226413	0	0	0	0	0	0	0.9	0.303	0.927
APP	TTR	1846936	1843448	ENSP00000284981	ENSP00000237014	0	0	0	0	0	0.576	0.9	0.407	0.972
CREB1	PPP1R1B	1859295	1844270	ENSP00000387699	ENSP00000254079	0	0	0	0	0	0	0	0.514	0.514
ADRA1D	CCKAR	1857034	1847590	ENSP00000368766	ENSP00000295589	0	0	0	0.651	0	0	0.9	0	0.9
CHRM2	APP	1850196	1846936	ENSP00000319984	ENSP00000284981	0	0	0	0	0	0	0.9	0.109	0.907
DBH	NPY	1858060	1843611	ENSP00000376776	ENSP00000242152	0	0	0	0	0	0	0	0.725	0.725
LYN	PIK3CG	1861765	1853801	ENSP00000428924	ENSP00000352121	0	0	0	0	0	0.818	0.9	0.589	0.991
GCG	HCRTR2	1859292	1855363	ENSP00000387662	ENSP00000359899	0	0	0	0	0	0	0.9	0.114	0.907
PYY	GRM7	1853954	1853578	ENSP00000353198	ENSP00000350348	0	0	0	0	0	0	0.9	0	0.9
CALCB	CALCA	1853002	1851388	ENSP00000346017	ENSP00000331746	0	0	0	0.948	0	0	0.9	0.95	0.904
CREB1	IL6	1859295	1844631	ENSP00000387699	ENSP00000258743	0	0	0	0	0	0	0	0.582	0.582
ABCB1	APEX1	1845794	1842615	ENSP00000265724	ENSP00000216714	0	0	0	0	0.088	0.567	0	0.165	0.641
AVP	ADRA1B	1857196	1848870	ENSP00000369647	ENSP00000306662	0	0	0	0	0	0	0.9	0.092	0.905
GCG	GNRHR	1859292	1843089	ENSP00000387662	ENSP00000226413	0	0	0	0	0	0	0.9	0.254	0.922
DLG4	APP	1847440	1846936	ENSP00000293813	ENSP00000284981	0	0	0	0	0.088	0.576	0	0.356	0.729
GRM8	NPY	1852779	1843611	ENSP00000344173	ENSP00000242152	0	0	0	0	0	0	0.9	0.842	0.983
RGS7	DRD2	1854398	1854237	ENSP00000355523	ENSP00000354859	0	0	0	0	0	0	0.9	0.168	0.913
GHRHR	CRH	1850214	1846502	ENSP00000320180	ENSP00000276571	0	0	0	0	0	0	0.9	0.359	0.933
SLC6A4	DRD4	1844969	1842327	ENSP00000261707	ENSP00000176183	0	0	0	0	0	0.1	0	0.821	0.832
NGF	ACHE	1855044	1848506	ENSP00000358525	ENSP00000303211	0	0	0	0	0	0	0	0.502	0.502
TRH	GRM1	1848532	1846816	ENSP00000303452	ENSP00000282753	0	0	0	0	0	0	0.9	0.243	0.921
HTR2B	GNRHR	1844597	1843089	ENSP00000258400	ENSP00000226413	0	0	0	0	0	0	0.9	0.114	0.907
BDKRB2	SSTR1	1848988	1845937	ENSP00000307713	ENSP00000267377	0	0	0	0.708	0	0	0.9	0	0.9
CLU	LEP	1849761	1849557	ENSP00000315130	ENSP00000312652	0	0	0	0	0	0.566	0	0.842	0.928
GCG	VIPR1	1859292	1850905	ENSP00000387662	ENSP00000327246	0	0	0	0	0	0	0.9	0.635	0.961
GRIN3A	GRIK5	1854310	1845238	ENSP00000355155	ENSP00000262895	0	0	0	0.63	0	0	0.54	0.578	0.635
CHRNA7	CHRND	1860670	1844593	ENSP00000407546	ENSP00000258385	0	0	0	0.826	0	0	0.72	0.466	0.741
AVP	CALCA	1857196	1851388	ENSP00000369647	ENSP00000331746	0	0	0	0	0	0	0.9	0.067	0.902
PDYN	BDKRB1	1842657	1842613	ENSP00000217305	ENSP00000216629	0	0	0	0	0	0	0.9	0.061	0.902
TH	GRIN2B	1857346	1846639	ENSP00000370571	ENSP00000279593	0	0	0	0	0	0	0	0.429	0.429
VIP	DRD1	1854549	1850948	ENSP00000356213	ENSP00000327652	0	0	0	0	0	0	0.9	0	0.9
NTF3	NTSR1	1860000	1855276	ENSP00000397297	ENSP00000359532	0	0	0	0	0	0	0	0.608	0.608
CHRM2	ADCY8	1850196	1847008	ENSP00000319984	ENSP00000286355	0	0	0	0	0	0	0.9	0.146	0.91
ADRA1B	APP	1848870	1846936	ENSP00000306662	ENSP00000284981	0	0	0	0	0	0	0.9	0.163	0.912
SLC6A4	STX1A	1844969	1842945	ENSP00000261707	ENSP00000222812	0	0	0	0	0	0.623	0	0.149	0.666
NPS	ADCYAP1R1	1858560	1858376	ENSP00000381105	ENSP00000379514	0	0	0	0	0	0	0.9	0.509	0.948
GABRB3	GRIN2B	1848038	1846639	ENSP00000299267	ENSP00000279593	0	0	0	0	0	0	0	0.473	0.473
HTR1B	SSTR4	1855143	1844347	ENSP00000358963	ENSP00000255008	0	0	0	0.652	0	0	0.9	0.09	0.901
DLG3	DLGAP3	1856101	1843417	ENSP00000363480	ENSP00000235180	0	0	0	0	0	0.573	0	0.253	0.667
CALCB	ADRB2	1853002	1848724	ENSP00000346017	ENSP00000305372	0	0	0	0	0	0	0.9	0	0.9
GAD2	SLC17A7	1844680	1842841	ENSP00000259271	ENSP00000221485	0	0	0	0	0	0	0	0.749	0.749
GABRG2	GAD2	1860865	1844680	ENSP00000410732	ENSP00000259271	0	0	0	0	0	0	0	0.526	0.526
AVP	CALCB	1857196	1853002	ENSP00000369647	ENSP00000346017	0	0	0	0	0	0	0.9	0	0.9
MAOB	AANAT	1856806	1844016	ENSP00000367309	ENSP00000250615	0	0	0	0	0	0	0.9	0.212	0.917
CCKBR	TRHR	1851860	1849230	ENSP00000335544	ENSP00000309818	0	0	0	0.699	0	0	0.9	0.368	0.91
GRM7	GRIA4	1853578	1846800	ENSP00000350348	ENSP00000282499	0	0	0	0	0	0	0	0.574	0.574
RGS7	GRM6	1854398	1843281	ENSP00000355523	ENSP00000231188	0	0	0	0	0	0	0.9	0.485	0.946
GRIN2A	NOS2	1851485	1850906	ENSP00000332549	ENSP00000327251	0	0	0	0	0	0.093	0	0.596	0.619
DRD2	SLC6A3	1854237	1846148	ENSP00000354859	ENSP00000270349	0	0	0	0	0	0.576	0.8	0.829	0.984
PER2	CRY1	1844310	1842155	ENSP00000254657	ENSP00000008527	0	0	0	0	0.114	0.998	0.9	0.972	0.999
DDC	HTR1A	1853612	1849859	ENSP00000350616	ENSP00000316244	0	0	0	0	0	0	0	0.473	0.473
HTR4	SST	1854053	1847077	ENSP00000353915	ENSP00000287641	0	0	0	0	0	0	0	0.472	0.472
AGT	NPY5R	1854424	1852206	ENSP00000355627	ENSP00000339377	0	0	0	0	0	0	0.9	0.061	0.902
PGR	IL6	1850711	1844631	ENSP00000325120	ENSP00000258743	0	0	0	0	0	0	0	0.504	0.504
KNG1	GRM6	1845668	1843281	ENSP00000265023	ENSP00000231188	0	0	0	0	0	0	0.9	0.092	0.905
HCRTR2	GNRHR	1855363	1843089	ENSP00000359899	ENSP00000226413	0	0	0	0.658	0	0	0.9	0	0.9
GRPR	SDC2	1857195	1848909	ENSP00000369643	ENSP00000307046	0	0	0	0	0	0	0	0.608	0.608
GABRA3	GLRA3	1855218	1846360	ENSP00000359334	ENSP00000274093	0	0	0	0.848	0	0	0.54	0.377	0.564
TH	OXT	1857346	1842661	ENSP00000370571	ENSP00000217386	0	0	0	0	0	0	0	0.65	0.65
GSTM1	CAT	1849425	1843587	ENSP00000311469	ENSP00000241052	0	0	0	0	0	0	0	0.502	0.502
DLG3	GRIA4	1856101	1846800	ENSP00000363480	ENSP00000282499	0	0	0	0	0	0	0.36	0.624	0.749
DLGAP2	NOS1	1860213	1852004	ENSP00000400258	ENSP00000337459	0	0	0	0	0	0.576	0	0	0.576
MED12	NANOG	1856040	1843195	ENSP00000363193	ENSP00000229307	0	0	0	0	0	0.576	0	0.216	0.653
AR	OXT	1856164	1842661	ENSP00000363822	ENSP00000217386	0	0	0	0	0	0	0	0.428	0.428
ADRA1D	HTR2B	1857034	1844597	ENSP00000368766	ENSP00000258400	0	0	0	0.701	0	0	0.9	0.274	0.907
HTR1B	KNG1	1855143	1845668	ENSP00000358963	ENSP00000265023	0	0	0	0	0	0	0.9	0.392	0.936
VIP	CCKBR	1854549	1851860	ENSP00000356213	ENSP00000335544	0	0	0	0	0	0	0	0.51	0.51
OXTR	CRH	1850627	1846502	ENSP00000324270	ENSP00000276571	0	0	0	0	0	0	0	0.537	0.537
ARHGAP35	CNTNAP1	1859060	1845578	ENSP00000385720	ENSP00000264638	0	0	0	0	0	0	0	0.506	0.506
HTR3D	HTR3B	1857536	1844762	ENSP00000371929	ENSP00000260191	0	0	0	0.655	0	0	0.9	0.943	0.932
BDNF	NGFR	1861075	1842317	ENSP00000414303	ENSP00000172229	0	0	0	0	0	0	0.9	0.962	0.996
OXER1	NPY1R	1856912	1854180	ENSP00000367930	ENSP00000354652	0	0	0	0.624	0	0	0.9	0	0.9
VIP	POMC	1854549	1845600	ENSP00000356213	ENSP00000264708	0	0	0	0	0	0	0.9	0.722	0.971
CHRNA4	SLC6A2	1855204	1842772	ENSP00000359285	ENSP00000219833	0	0	0	0	0	0	0	0.459	0.459
GRM4	DLG4	1856056	1847440	ENSP00000363296	ENSP00000293813	0	0	0	0	0	0	0	0.703	0.704
IL1A	IL2	1845334	1843096	ENSP00000263339	ENSP00000226730	0	0	0	0	0	0	0	0.803	0.803
HCRTR1	TACR1	1855973	1848544	ENSP00000362810	ENSP00000303522	0	0	0	0.727	0	0	0.9	0.248	0.905
ADORA3	DRD4	1855085	1842327	ENSP00000358730	ENSP00000176183	0	0	0	0.628	0	0	0.9	0	0.9
CALCA	VIPR1	1851388	1850905	ENSP00000331746	ENSP00000327246	0	0	0	0	0	0	0.9	0.246	0.921
CHRNA4	CHRNB1	1855204	1848622	ENSP00000359285	ENSP00000304290	0	0	0	0.868	0	0	0.72	0.4	0.733
TRH	KNG1	1848532	1845668	ENSP00000303452	ENSP00000265023	0	0	0	0	0	0	0.9	0.501	0.947
NPS	RGS2	1858560	1843426	ENSP00000381105	ENSP00000235382	0	0	0	0	0	0	0.9	0.124	0.908
ACTN2	APP	1854402	1846936	ENSP00000355537	ENSP00000284981	0	0	0	0	0	0	0.9	0	0.9
GABRA2	GABRB3	1853367	1848038	ENSP00000348897	ENSP00000299267	0	0	0	0.853	0	0.076	0.9	0.605	0.911
NPY2R	NPY	1851488	1843611	ENSP00000332591	ENSP00000242152	0	0	0	0	0	0.778	0.9	0.69	0.992
HTR2A	SLC6A2	1856916	1842772	ENSP00000367959	ENSP00000219833	0	0	0	0	0	0	0	0.609	0.61
ADRA1A	CHRM3	1857247	1844372	ENSP00000369960	ENSP00000255380	0	0	0	0.689	0	0	0.9	0.148	0.903
GRPR	NPSR1	1857195	1853905	ENSP00000369643	ENSP00000352839	0	0	0	0.631	0	0	0.9	0.078	0.901
ADCYAP1	GNRH1	1860929	1846491	ENSP00000411658	ENSP00000276414	0	0	0	0	0	0	0	0.806	0.806
GCG	NTS	1859292	1844400	ENSP00000387662	ENSP00000256010	0	0	0	0	0	0	0.9	0.756	0.974
GABBR2	GABRA1	1844694	1842192	ENSP00000259455	ENSP00000023897	0	0	0	0	0	0	0	0.405	0.405
NPSR1	GNRH1	1853905	1846491	ENSP00000352839	ENSP00000276414	0	0	0	0	0	0	0.9	0	0.9
GHRL	UCN	1851804	1847676	ENSP00000335074	ENSP00000296099	0	0	0	0	0	0	0	0.474	0.474
HTR1D	HTR5A	1849640	1847093	ENSP00000313661	ENSP00000287907	0	0	0	0.854	0	0	0.9	0.764	0.911
SLC6A1	GAD2	1847087	1844680	ENSP00000287766	ENSP00000259271	0	0	0	0	0.085	0	0	0.733	0.745
NCS1	PLCB4	1855673	1851676	ENSP00000361475	ENSP00000334105	0	0	0	0	0	0	0	0.483	0.483
TNF	SOD2	1860103	1854504	ENSP00000398698	ENSP00000356022	0	0	0	0	0	0	0	0.819	0.82
GABRD	GABRA6	1856897	1846394	ENSP00000367848	ENSP00000274545	0	0	0	0.851	0	0	0.54	0.677	0.585
CNR1	GAL	1855040	1845782	ENSP00000358511	ENSP00000265643	0	0	0	0	0	0	0.9	0.344	0.931
BDNF	DTNBP1	1861075	1852490	ENSP00000414303	ENSP00000341680	0	0	0	0	0	0	0	0.415	0.414
HTR2A	TACR1	1856916	1848544	ENSP00000367959	ENSP00000303522	0	0	0	0.623	0	0	0.9	0.29	0.909
ESR2	RORA	1852756	1844931	ENSP00000343925	ENSP00000261523	0	0	0	0.636	0	0	0.9	0.409	0.914
NCS1	DRD5	1855673	1848813	ENSP00000361475	ENSP00000306129	0	0	0	0	0	0.57	0	0.125	0.607
CHRNA2	DDC	1859010	1853612	ENSP00000385026	ENSP00000350616	0	0	0	0	0	0.101	0	0.513	0.543
CHRM1	TAC3	1848849	1848140	ENSP00000306490	ENSP00000300108	0	0	0	0	0	0	0.9	0	0.9
IGF2	GHRHR	1859600	1850214	ENSP00000391826	ENSP00000320180	0	0	0	0	0	0	0	0.44	0.44
PNMT	POMC	1846103	1845600	ENSP00000269582	ENSP00000264708	0	0	0	0	0	0	0	0.561	0.561
GRIN2A	SLC17A6	1851485	1845295	ENSP00000332549	ENSP00000263160	0	0	0	0	0	0	0	0.497	0.497
ADRA2C	ADCY8	1859088	1847008	ENSP00000386069	ENSP00000286355	0	0	0	0	0	0	0.9	0.066	0.902
IL10	CNTFR	1860958	1843624	ENSP00000412237	ENSP00000242338	0	0	0	0	0	0	0.8	0.061	0.804
UCN	CRH	1847676	1846502	ENSP00000296099	ENSP00000276571	0	0	0	0	0	0	0	0.98	0.98
OPRM1	HTR1E	1859815	1848996	ENSP00000394624	ENSP00000307766	0	0	0	0.634	0	0	0.9	0.212	0.906
IGF2	PRL	1859600	1848376	ENSP00000391826	ENSP00000302150	0	0	0	0	0	0	0	0.874	0.874
IL10	TLR9	1860958	1854047	ENSP00000412237	ENSP00000353874	0	0	0	0	0	0.083	0	0.654	0.669
TSPO	GCNT2	1851096	1845664	ENSP00000328973	ENSP00000265012	0	0	0	0	0	0	0	0.414	0.414
OPRM1	OPRK1	1859815	1845773	ENSP00000394624	ENSP00000265572	0	0	0	0.96	0	0	0.9	0.881	0.903
SLC6A5	SLC1A1	1861968	1845121	ENSP00000434364	ENSP00000262352	0	0	0	0	0	0	0	0.502	0.502
DLG2	GRIK3	1856435	1855828	ENSP00000365272	ENSP00000362183	0	0	0	0	0	0	0	0.442	0.442
DRD3	GRM4	1857726	1856056	ENSP00000373169	ENSP00000363296	0	0	0	0	0	0	0.9	0.135	0.909
HDAC9	NANOG	1860731	1843195	ENSP00000408617	ENSP00000229307	0	0	0	0	0	0	0	0.887	0.887
BDNF	UCP2	1861075	1849487	ENSP00000414303	ENSP00000312029	0	0	0	0	0	0	0	0.835	0.835
GCG	CALCB	1859292	1853002	ENSP00000387662	ENSP00000346017	0	0	0	0	0	0	0.9	0.118	0.908
PLCB4	AVPR1A	1851676	1848027	ENSP00000334105	ENSP00000299178	0	0	0	0	0	0.08	0.9	0.061	0.906
TOR1A	TPH2	1852966	1851106	ENSP00000345719	ENSP00000329093	0	0	0	0	0	0	0	0.452	0.452
NPS	SST	1858560	1847077	ENSP00000381105	ENSP00000287641	0	0	0	0	0	0	0	0.9	0.9
GRM4	HTR1F	1856056	1850496	ENSP00000363296	ENSP00000322924	0	0	0	0	0	0	0.9	0.23	0.919
GRM7	SSTR2	1853578	1853555	ENSP00000350348	ENSP00000350198	0	0	0	0	0	0	0.9	0.132	0.909
TACR1	CCKAR	1848544	1847590	ENSP00000303522	ENSP00000295589	0	0	0	0.675	0	0	0.9	0.208	0.905
HCRTR1	OXT	1855973	1842661	ENSP00000362810	ENSP00000217386	0	0	0	0	0	0	0.9	0.242	0.92
S100B	DRD4	1847309	1842327	ENSP00000291700	ENSP00000176183	0	0	0	0	0	0	0	0.695	0.696
DAOA	PPP3CC	1856406	1843552	ENSP00000365103	ENSP00000240139	0	0	0	0	0	0	0	0.407	0.407
NRG1	GRIN2A	1853417	1851485	ENSP00000349275	ENSP00000332549	0	0	0	0	0	0	0	0.712	0.712
GRPR	CHRM1	1857195	1848849	ENSP00000369643	ENSP00000306490	0	0	0	0	0	0	0.9	0.1	0.906
CNR1	AGT	1855040	1854424	ENSP00000358511	ENSP00000355627	0	0	0	0	0	0	0.9	0.128	0.909
HTR4	GHRHR	1854053	1850214	ENSP00000353915	ENSP00000320180	0	0	0	0	0	0	0.9	0.078	0.903
GABRA2	GABRB1	1853367	1847577	ENSP00000348897	ENSP00000295454	0	0	0	0.854	0	0.076	0.9	0.912	0.916
HTR1B	GALR1	1855143	1848096	ENSP00000358963	ENSP00000299727	0	0	0	0.634	0	0	0.9	0.138	0.903
ADCYAP1R1	NPSR1	1858376	1853905	ENSP00000379514	ENSP00000352839	0	0	0	0	0	0	0.9	0.067	0.902
HTR1A	NTS	1849859	1844400	ENSP00000316244	ENSP00000256010	0	0	0	0	0	0	0	0.419	0.418
CCK	GNRH2	1851885	1843789	ENSP00000335657	ENSP00000245983	0	0	0	0	0	0	0.9	0.053	0.901
NPS	AR	1858560	1856164	ENSP00000381105	ENSP00000363822	0	0	0	0	0	0	0	0.472	0.472
DBH	DRD3	1858060	1857726	ENSP00000376776	ENSP00000373169	0	0	0	0	0	0	0	0.411	0.411
CREB1	NTRK3	1859295	1854089	ENSP00000387699	ENSP00000354207	0	0	0	0	0	0	0	0.459	0.459
DDC	SLC18A1	1853612	1846488	ENSP00000350616	ENSP00000276373	0	0	0	0	0	0	0	0.535	0.535
ADORA3	SSTR4	1855085	1844347	ENSP00000358730	ENSP00000255008	0	0	0	0	0	0	0.9	0	0.9
NPS	AVPR1A	1858560	1848027	ENSP00000381105	ENSP00000299178	0	0	0	0	0	0	0.9	0.418	0.939
SOD2	NOS3	1854504	1847875	ENSP00000356022	ENSP00000297494	0	0	0	0	0	0	0	0.519	0.519
OPRM1	CYP2D6	1859815	1854039	ENSP00000394624	ENSP00000353820	0	0	0	0	0	0	0	0.417	0.416
HTR2A	BDKRB1	1856916	1842613	ENSP00000367959	ENSP00000216629	0	0	0	0.632	0	0	0.9	0.092	0.901
TACR2	OXTR	1855880	1850627	ENSP00000362403	ENSP00000324270	0	0	0	0.633	0	0	0.9	0.094	0.902
CAMKK2	LEP	1849573	1849557	ENSP00000312741	ENSP00000312652	0	0	0	0	0	0	0	0.419	0.418
VIP	HTR3A	1854549	1853212	ENSP00000356213	ENSP00000347754	0	0	0	0	0	0	0	0.538	0.538
CREB1	AR	1859295	1856164	ENSP00000387699	ENSP00000363822	0	0	0	0	0	0	0	0.591	0.591
TLR4	CCR2	1856025	1847341	ENSP00000363089	ENSP00000292301	0	0	0	0	0	0	0	0.415	0.414
NPY2R	ADRA2A	1851488	1846654	ENSP00000332591	ENSP00000280155	0	0	0	0.649	0	0	0.9	0.148	0.903
ADORA3	PYY	1855085	1853954	ENSP00000358730	ENSP00000353198	0	0	0	0	0	0	0.9	0	0.9
BCL2	NOS3	1851168	1847875	ENSP00000329623	ENSP00000297494	0	0	0	0	0	0	0	0.811	0.811
KCNK2	TRPV1	1859766	1858755	ENSP00000394033	ENSP00000382659	0	0	0	0	0	0	0	0.566	0.566
GSTM1	ADH1B	1849425	1848863	ENSP00000311469	ENSP00000306606	0	0	0	0	0	0	0.9	0.567	0.954
RELN	GRIN2A	1859645	1851485	ENSP00000392423	ENSP00000332549	0	0	0	0	0	0	0.9	0.505	0.948
HTT	GRIN2B	1853139	1846639	ENSP00000347184	ENSP00000279593	0	0	0	0	0	0	0	0.416	0.416
VIPR1	DRD5	1850905	1848813	ENSP00000327246	ENSP00000306129	0	0	0	0	0	0	0.9	0.104	0.906
BDKRB2	TAC3	1848988	1848140	ENSP00000307713	ENSP00000300108	0	0	0	0	0	0	0.9	0	0.9
GRIP1	CDH2	1858557	1846066	ENSP00000381098	ENSP00000269141	0	0	0	0	0	0	0	0.845	0.845
CHRM1	GNRHR	1848849	1843089	ENSP00000306490	ENSP00000226413	0	0	0	0	0	0	0.9	0.127	0.909
NSF	GABRA3	1858589	1855218	ENSP00000381293	ENSP00000359334	0	0	0	0	0	0	0.9	0	0.9
CCKBR	GNRH1	1851860	1846491	ENSP00000335544	ENSP00000276414	0	0	0	0	0	0	0.9	0.101	0.906
PRKCA	GRM1	1860737	1846816	ENSP00000408695	ENSP00000282753	0	0	0	0	0	0.576	0	0.126	0.613
OPRD1	GRM6	1843415	1843281	ENSP00000234961	ENSP00000231188	0	0	0	0	0	0	0.9	0.102	0.906
BDNF	CNR1	1861075	1855040	ENSP00000414303	ENSP00000358511	0	0	0	0	0	0	0	0.909	0.909
HTR4	CALCA	1854053	1851388	ENSP00000353915	ENSP00000331746	0	0	0	0	0	0	0.9	0.101	0.906
NPS	CHRM5	1858560	1857636	ENSP00000381105	ENSP00000372750	0	0	0	0	0	0	0.9	0	0.9
TACR1	SLC17A6	1848544	1845295	ENSP00000303522	ENSP00000263160	0	0	0	0	0	0	0	0.473	0.473
TPH2	GAL	1851106	1845782	ENSP00000329093	ENSP00000265643	0	0	0	0	0	0	0	0.815	0.815
GRM3	NPY1R	1854350	1854180	ENSP00000355316	ENSP00000354652	0	0	0	0	0	0	0.9	0.156	0.912
PMCH	SSTR4	1851448	1844347	ENSP00000332225	ENSP00000255008	0	0	0	0	0	0	0.9	0	0.9
AKR1C3	SRD5A1	1857244	1846366	ENSP00000369927	ENSP00000274192	0	0	0	0	0	0	0	0.735	0.735
GCH1	SHMT2	1858303	1851612	ENSP00000378890	ENSP00000333667	0	0	0	0	0.11	0	0	0.37	0.415
GHRL	POMC	1851804	1845600	ENSP00000335074	ENSP00000264708	0	0	0	0	0	0	0	0.943	0.943
ADRA1A	ADRA1D	1857247	1857034	ENSP00000369960	ENSP00000368766	0	0	0	0.939	0	0.57	0.9	0.332	0.955
GCG	PRL	1859292	1848376	ENSP00000387662	ENSP00000302150	0	0	0	0	0	0	0	0.42	0.42
CHRM3	GNRHR	1844372	1843089	ENSP00000255380	ENSP00000226413	0	0	0	0.632	0	0	0.9	0.073	0.901
TH	DRD4	1857346	1842327	ENSP00000370571	ENSP00000176183	0	0	0	0	0	0	0	0.58	0.58
TACR2	GRP	1855880	1844471	ENSP00000362403	ENSP00000256857	0	0	0	0	0	0	0.9	0.092	0.905
DBI	CCK	1862158	1851885	ENSP00000440698	ENSP00000335657	0	0	0	0	0	0	0	0.59	0.59
APP	SSTR4	1846936	1844347	ENSP00000284981	ENSP00000255008	0	0	0	0	0	0	0.9	0	0.9
S100B	APP	1847309	1846936	ENSP00000291700	ENSP00000284981	0	0	0	0	0	0	0.9	0.285	0.925
IL4	IL2	1843288	1843096	ENSP00000231449	ENSP00000226730	0	0	0	0	0	0	0.8	0.979	0.995
TH	SNCA	1857346	1852098	ENSP00000370571	ENSP00000338345	0	0	0	0	0	0.576	0	0.536	0.794
TAC1	GNRH1	1850311	1846491	ENSP00000321106	ENSP00000276414	0	0	0	0	0	0	0.9	0.391	0.936
IL1B	CCL2	1845335	1843055	ENSP00000263341	ENSP00000225831	0	0	0	0	0.087	0	0	0.961	0.962
MAOA	CAT	1852356	1843587	ENSP00000340684	ENSP00000241052	0	0	0	0	0	0	0	0.419	0.418
DRD3	GRM6	1857726	1843281	ENSP00000373169	ENSP00000231188	0	0	0	0	0	0	0.9	0.078	0.903
HTR1B	PDYN	1855143	1842657	ENSP00000358963	ENSP00000217305	0	0	0	0	0	0	0.9	0.3	0.927
CHRNA4	NRG1	1855204	1853417	ENSP00000359285	ENSP00000349275	0	0	0	0	0	0	0	0.854	0.854
TRPV1	CNR1	1858755	1855040	ENSP00000382659	ENSP00000358511	0	0	0	0	0	0	0	0.992	0.992
SERPINA1	EGF	1853254	1845705	ENSP00000348068	ENSP00000265171	0	0	0	0	0	0	0.9	0.043	0.9
PDE11A	PPP3CC	1846991	1843552	ENSP00000286063	ENSP00000240139	0	0	0	0	0.418	0.101	0	0	0.454
NOS2	OPRK1	1850906	1845773	ENSP00000327251	ENSP00000265572	0	0	0	0	0	0	0	0.667	0.667
ADRA2B	KNG1	1859258	1845668	ENSP00000387281	ENSP00000265023	0	0	0	0	0	0	0.9	0	0.9
TSPO	IL6	1851096	1844631	ENSP00000328973	ENSP00000258743	0	0	0	0	0	0	0	0.812	0.812
NLGN1	GRIA2	1854143	1845544	ENSP00000354541	ENSP00000264426	0	0	0	0	0	0	0.36	0.366	0.577
RORA	CRY1	1844931	1842155	ENSP00000261523	ENSP00000008527	0	0	0	0	0	0.111	0	0.754	0.771
BCL2	PLD2	1851168	1845281	ENSP00000329623	ENSP00000263088	0	0	0	0	0	0	0	0.822	0.822
DLGAP2	ADRB1	1860213	1854995	ENSP00000400258	ENSP00000358301	0	0	0	0	0	0.576	0	0	0.576
DRD3	SSTR5	1857726	1847454	ENSP00000373169	ENSP00000293897	0	0	0	0.658	0	0	0.9	0.074	0.901
BCL2	CRH	1851168	1846502	ENSP00000329623	ENSP00000276571	0	0	0	0	0	0	0	0.835	0.835
PRL	OXT	1848376	1842661	ENSP00000302150	ENSP00000217386	0	0	0	0	0	0	0	0.7	0.7
CRH	OXT	1846502	1842661	ENSP00000276571	ENSP00000217386	0	0	0	0	0.079	0	0	0.973	0.974
OPRM1	SSTR5	1859815	1847454	ENSP00000394624	ENSP00000293897	0	0	0	0.881	0	0	0.9	0.062	0.9
GCG	SST	1859292	1847077	ENSP00000387662	ENSP00000287641	0	0	0	0	0	0	0	0.987	0.987
SMOX	CAT	1848937	1843587	ENSP00000307252	ENSP00000241052	0	0	0	0	0	0	0	0.419	0.418
HTR3A	SST	1853212	1847077	ENSP00000347754	ENSP00000287641	0	0	0	0	0	0	0	0.536	0.536
HTR6	VIPR2	1847186	1845082	ENSP00000289753	ENSP00000262178	0	0	0	0	0	0	0.9	0.067	0.902
AGT	HTR5A	1854424	1847093	ENSP00000355627	ENSP00000287907	0	0	0	0	0	0	0.9	0	0.9
CRH	GAL	1846502	1845782	ENSP00000276571	ENSP00000265643	0	0	0	0	0	0	0	0.72	0.72
HDAC9	NOS2	1860731	1850906	ENSP00000408617	ENSP00000327251	0	0	0	0	0	0	0	0.512	0.513
NRCAM	CNTNAP1	1856968	1845578	ENSP00000368314	ENSP00000264638	0	0	0	0	0.112	0	0	0.84	0.852
SNCA	HTR3E	1852098	1851855	ENSP00000338345	ENSP00000335511	0	0	0	0	0	0	0	0.511	0.511
DRD2	SLC6A4	1854237	1844969	ENSP00000354859	ENSP00000261707	0	0	0	0	0	0	0	0.748	0.748
AVP	OXTR	1857196	1850627	ENSP00000369647	ENSP00000324270	0	0	0	0	0	0.576	0.9	0.756	0.988
ARHGAP35	AGT	1859060	1854424	ENSP00000385720	ENSP00000355627	0	0	0	0	0	0	0	0.786	0.786
AVP	TRH	1857196	1848532	ENSP00000369647	ENSP00000303452	0	0	0	0	0	0	0.9	0.66	0.964
ADORA3	HTR1D	1855085	1849640	ENSP00000358730	ENSP00000313661	0	0	0	0	0	0	0.9	0.106	0.906
GRM8	NPY2R	1852779	1851488	ENSP00000344173	ENSP00000332591	0	0	0	0	0	0	0.9	0.135	0.909
RGS7	NPY2R	1854398	1851488	ENSP00000355523	ENSP00000332591	0	0	0	0	0	0	0.9	0	0.9
CALCB	HTR6	1853002	1847186	ENSP00000346017	ENSP00000289753	0	0	0	0	0	0	0.9	0	0.9
GRPR	CCK	1857195	1851885	ENSP00000369643	ENSP00000335657	0	0	0	0	0	0	0.9	0.54	0.952
DLG2	GRIA1	1856435	1846982	ENSP00000365272	ENSP00000285900	0	0	0	0	0	0	0	0.77	0.77
HTR3A	TACR1	1853212	1848544	ENSP00000347754	ENSP00000303522	0	0	0	0	0	0	0	0.404	0.404
GHRHR	GNRH2	1850214	1843789	ENSP00000320180	ENSP00000245983	0	0	0	0	0	0	0	0.418	0.418
GHRH	ESR1	1843462	1842435	ENSP00000237527	ENSP00000206249	0	0	0	0	0	0	0	0.419	0.418
GNRHR	BDKRB1	1843089	1842613	ENSP00000226413	ENSP00000216629	0	0	0	0.634	0	0	0.9	0	0.9
BCL2	IL1B	1851168	1845335	ENSP00000329623	ENSP00000263341	0	0	0	0	0	0	0	0.506	0.506
CHRNA1	PLCG1	1844839	1843693	ENSP00000261007	ENSP00000244007	0	0	0	0	0	0	0.9	0	0.9
NTS	SNAP23	1844400	1843971	ENSP00000256010	ENSP00000249647	0	0	0	0	0	0	0	0.652	0.652
SGCE	DRD2	1860125	1854237	ENSP00000398930	ENSP00000354859	0	0	0	0	0	0	0	0.68	0.68
SHBG	TRH	1857224	1848532	ENSP00000369816	ENSP00000303452	0	0	0	0	0	0	0	0.565	0.565
CARTPT	SST	1847786	1847077	ENSP00000296777	ENSP00000287641	0	0	0	0	0	0	0	0.47	0.47
AGT	CREM	1854424	1845738	ENSP00000355627	ENSP00000265372	0	0	0	0	0	0	0	0.721	0.721
ATP10A	NIPA1	1853426	1852003	ENSP00000349325	ENSP00000337452	0	0	0	0	0	0	0	0.482	0.482
AVP	VIPR1	1857196	1850905	ENSP00000369647	ENSP00000327246	0	0	0	0	0	0	0.9	0.137	0.91
CCR2	OPRK1	1847341	1845773	ENSP00000292301	ENSP00000265572	0	0	0	0.765	0	0	0.9	0.045	0.9
OPRM1	PLD2	1859815	1845281	ENSP00000394624	ENSP00000263088	0	0	0	0	0	0.576	0	0.092	0.598
GRM5	DLG4	1848814	1847440	ENSP00000306138	ENSP00000293813	0	0	0	0	0	0	0	0.836	0.836
TLR9	NCAM1	1854047	1850053	ENSP00000353874	ENSP00000318472	0	0	0	0	0	0.074	0	0.5	0.517
OXER1	OPRD1	1856912	1843415	ENSP00000367930	ENSP00000234961	0	0	0	0.685	0	0	0.9	0	0.9
GAD1	SLC6A4	1853649	1844969	ENSP00000350928	ENSP00000261707	0	0	0	0	0	0	0	0.403	0.403
PRKCA	GRM3	1860737	1854350	ENSP00000408695	ENSP00000355316	0	0	0	0	0	0	0	0.745	0.745
ADCYAP1	ADM	1860929	1846549	ENSP00000411658	ENSP00000278175	0	0	0	0	0	0	0.9	0.07	0.903
RAPGEF3	CDC42	1857808	1849707	ENSP00000373864	ENSP00000314458	0	0	0	0	0	0	0	0.488	0.488
CCKAR	GRP	1847590	1844471	ENSP00000295589	ENSP00000256857	0	0	0	0	0	0	0.9	0.7	0.968
VIP	PDYN	1854549	1842657	ENSP00000356213	ENSP00000217305	0	0	0	0	0	0	0	0.658	0.658
SLC6A3	NTS	1846148	1844400	ENSP00000270349	ENSP00000256010	0	0	0	0	0	0	0	0.419	0.418
NRCAM	CHRNB4	1856968	1844985	ENSP00000368314	ENSP00000261751	0	0	0	0	0	0	0	0.438	0.438
GRM4	GRM1	1856056	1846816	ENSP00000363296	ENSP00000282753	0	0	0	0.906	0	0	0.9	0.92	0.908
ADRA2C	CHRM2	1859088	1850196	ENSP00000386069	ENSP00000319984	0	0	0	0.731	0	0	0.9	0.234	0.905
ADRA1A	NTSR2	1857247	1848558	ENSP00000369960	ENSP00000303686	0	0	0	0.632	0	0	0.9	0	0.9
SSTR3	GALR1	1851219	1848096	ENSP00000330138	ENSP00000299727	0	0	0	0.749	0	0	0.9	0	0.9
APP	OXT	1846936	1842661	ENSP00000284981	ENSP00000217386	0	0	0	0	0	0	0.9	0.196	0.916
NRG1	NTRK2	1853417	1846523	ENSP00000349275	ENSP00000277120	0	0	0	0	0	0	0	0.455	0.455
NPSR1	CRHR2	1853905	1852388	ENSP00000352839	ENSP00000340943	0	0	0	0	0	0	0.9	0.067	0.902
GRIN3A	GRM6	1854310	1843281	ENSP00000355155	ENSP00000231188	0	0	0	0	0	0	0	0.449	0.449
GRM2	DRD3	1858262	1857726	ENSP00000378492	ENSP00000373169	0	0	0	0	0	0	0.9	0.249	0.921
PRKCA	PLD1	1860737	1852623	ENSP00000408695	ENSP00000342793	0	0	0	0	0	0.812	0.9	0.495	0.989
CHAT	SLC17A6	1851961	1845295	ENSP00000337103	ENSP00000263160	0	0	0	0	0	0	0	0.589	0.589
ADCY8	SSTR4	1847008	1844347	ENSP00000286355	ENSP00000255008	0	0	0	0	0	0	0.9	0.118	0.908
TRPV1	HTR1A	1858755	1849859	ENSP00000382659	ENSP00000316244	0	0	0	0	0	0	0	0.486	0.486
CNTN2	ANK3	1851273	1846690	ENSP00000330633	ENSP00000280772	0	0	0	0	0.103	0	0	0.807	0.819
PENK	APP	1850625	1846936	ENSP00000324248	ENSP00000284981	0	0	0	0	0	0	0.9	0.074	0.903
GRIK4	GRIA4	1860452	1846800	ENSP00000404063	ENSP00000282499	0	0	0	0.857	0	0	0.54	0.727	0.587
NPS	HTR2A	1858560	1856916	ENSP00000381105	ENSP00000367959	0	0	0	0	0	0	0.9	0.504	0.948
SST	BDKRB1	1847077	1842613	ENSP00000287641	ENSP00000216629	0	0	0	0	0	0	0.9	0.042	0.9
PRLR	POMC	1857467	1845600	ENSP00000371432	ENSP00000264708	0	0	0	0	0	0	0	0.47	0.47
GABRQ	GRM1	1855216	1846816	ENSP00000359329	ENSP00000282753	0	0	0	0	0	0	0	0.52	0.52
GRIN2A	GLRA2	1851485	1842690	ENSP00000332549	ENSP00000218075	0	0	0	0	0	0	0	0.425	0.425
PRL	GPHA2	1848376	1846619	ENSP00000302150	ENSP00000279168	0	0	0	0	0	0	0	0.459	0.459
GHRHR	GHRH	1850214	1843462	ENSP00000320180	ENSP00000237527	0	0	0	0	0	0.812	0.9	0.968	0.999
TNF	NPPA	1860103	1856505	ENSP00000398698	ENSP00000365663	0	0	0	0	0	0	0	0.831	0.831
GRIK1	GRIP1	1858771	1858557	ENSP00000382791	ENSP00000381098	0	0	0	0	0	0.626	0	0.431	0.778
GRPR	GRM5	1857195	1848814	ENSP00000369643	ENSP00000306138	0	0	0	0	0	0	0.9	0.073	0.903
GRM8	SST	1852779	1847077	ENSP00000344173	ENSP00000287641	0	0	0	0	0	0	0.9	0.168	0.913
AVPR1B	CRHBP	1854521	1846380	ENSP00000356094	ENSP00000274368	0	0	0	0	0	0	0	0.532	0.532
KNG1	CHRM3	1845668	1844372	ENSP00000265023	ENSP00000255380	0	0	0	0	0	0	0.9	0.112	0.907
PYY	PENK	1853954	1850625	ENSP00000353198	ENSP00000324248	0	0	0	0	0.069	0	0.9	0	0.902
GRM3	GRIK5	1854350	1845238	ENSP00000355316	ENSP00000262895	0	0	0	0	0	0	0	0.509	0.509
OPRM1	IL4	1859815	1843288	ENSP00000394624	ENSP00000231449	0	0	0	0	0	0	0	0.824	0.824
GRIN2A	GRIA3	1851485	1845529	ENSP00000332549	ENSP00000264357	0	0	0	0.651	0	0.099	0.72	0.799	0.809
DDC	HTR2B	1853612	1844597	ENSP00000350616	ENSP00000258400	0	0	0	0	0	0	0	0.472	0.472
CHRNA7	OXT	1860670	1842661	ENSP00000407546	ENSP00000217386	0	0	0	0	0	0	0	0.5	0.499
CHRNA4	HTR7	1855204	1852055	ENSP00000359285	ENSP00000337949	0	0	0	0	0	0	0	0.635	0.635
GALR2	HTR1E	1851174	1848996	ENSP00000329684	ENSP00000307766	0	0	0	0	0	0	0.9	0	0.9
OXER1	OPRK1	1856912	1845773	ENSP00000367930	ENSP00000265572	0	0	0	0.666	0	0	0.9	0	0.9
HTR4	CARTPT	1854053	1847786	ENSP00000353915	ENSP00000296777	0	0	0	0	0	0	0	0.748	0.748
LYN	PDE4D	1861765	1852945	ENSP00000428924	ENSP00000345502	0	0	0	0	0.075	0.569	0	0	0.584
FMR1	GRIA1	1855265	1846982	ENSP00000359506	ENSP00000285900	0	0	0	0	0	0	0	0.744	0.744
PRLR	LEP	1857467	1849557	ENSP00000371432	ENSP00000312652	0	0	0	0	0	0	0.8	0.506	0.896
OXER1	GRM7	1856912	1853578	ENSP00000367930	ENSP00000350348	0	0	0	0	0	0	0.9	0	0.9
ADRB1	GNB3	1854995	1843188	ENSP00000358301	ENSP00000229264	0	0	0	0	0	0	0	0.509	0.509
NEUROG1	LMX1A	1849970	1847509	ENSP00000317580	ENSP00000294816	0	0	0	0	0	0	0	0.503	0.503
GRM2	CHRM2	1858262	1850196	ENSP00000378492	ENSP00000319984	0	0	0	0	0	0	0.9	0.208	0.917
CHRM5	GRM1	1857636	1846816	ENSP00000372750	ENSP00000282753	0	0	0	0	0	0	0.9	0.193	0.915
HOXA1	MEIS1	1852676	1846251	ENSP00000343246	ENSP00000272369	0	0	0	0	0	0.101	0	0.506	0.537
DLG2	GRM6	1856435	1843281	ENSP00000365272	ENSP00000231188	0	0	0	0	0	0	0	0.707	0.708
AGTR1	GNRH2	1846323	1843789	ENSP00000273430	ENSP00000245983	0	0	0	0	0	0	0.9	0	0.9
LHCGR	ADCY8	1847515	1847008	ENSP00000294954	ENSP00000286355	0	0	0	0	0	0	0.9	0.102	0.906
AGTR1	PLCG1	1846323	1843693	ENSP00000273430	ENSP00000244007	0	0	0	0	0	0.576	0.9	0.045	0.955
TNF	NOS1	1860103	1852004	ENSP00000398698	ENSP00000337459	0	0	0	0	0	0	0	0.807	0.807
MAOB	CYP2D6	1856806	1854039	ENSP00000367309	ENSP00000353820	0	0	0	0	0	0	0.9	0.47	0.944
FGF2	IL1B	1845559	1845335	ENSP00000264498	ENSP00000263341	0	0	0	0	0	0	0	0.896	0.896
RGS1	CHRM2	1854596	1850196	ENSP00000356429	ENSP00000319984	0	0	0	0	0	0	0.9	0.207	0.917
HTR1E	POMC	1848996	1845600	ENSP00000307766	ENSP00000264708	0	0	0	0	0	0	0.9	0.196	0.916
FMR1	APP	1855265	1846936	ENSP00000359506	ENSP00000284981	0	0	0	0	0	0	0	0.745	0.746
CTNND2	CDH2	1848919	1846066	ENSP00000307134	ENSP00000269141	0	0	0	0	0	0.591	0	0.864	0.942
SSTR3	POMC	1851219	1845600	ENSP00000330138	ENSP00000264708	0	0	0	0	0	0	0.9	0.312	0.928
GRM4	APP	1856056	1846936	ENSP00000363296	ENSP00000284981	0	0	0	0	0	0	0.9	0.663	0.964
SST	POMC	1847077	1845600	ENSP00000287641	ENSP00000264708	0	0	0	0	0	0	0.9	0.824	0.981
NPR1	PDE9A	1854849	1847290	ENSP00000357669	ENSP00000291539	0	0	0	0	0.136	0.297	0.9	0.361	0.955
BRCA2	ESR1	1857163	1842435	ENSP00000369497	ENSP00000206249	0	0	0	0	0	0	0	0.725	0.725
HTR7	AANAT	1852055	1844016	ENSP00000337949	ENSP00000250615	0	0	0	0	0	0	0	0.503	0.503
GABRB1	GABRA6	1847577	1846394	ENSP00000295454	ENSP00000274545	0	0	0	0.862	0	0.073	0.9	0.805	0.913
CREB1	ARNTL2	1859295	1845873	ENSP00000387699	ENSP00000266503	0	0	0	0	0	0	0	0.429	0.429
GRM5	OXT	1848814	1842661	ENSP00000306138	ENSP00000217386	0	0	0	0	0	0	0.9	0.324	0.929
APP	HTR2B	1846936	1844597	ENSP00000284981	ENSP00000258400	0	0	0	0	0	0	0.9	0	0.9
GRM3	GRIA3	1854350	1845529	ENSP00000355316	ENSP00000264357	0	0	0	0	0	0	0	0.483	0.483
ADRA1D	KNG1	1857034	1845668	ENSP00000368766	ENSP00000265023	0	0	0	0	0	0	0.9	0	0.9
NTF3	SYN1	1860000	1847658	ENSP00000397297	ENSP00000295987	0	0	0	0	0	0	0	0.5	0.499
AGT	NTSR2	1854424	1848558	ENSP00000355627	ENSP00000303686	0	0	0	0	0	0	0.9	0.101	0.906
OXER1	GALR3	1856912	1843944	ENSP00000367930	ENSP00000249041	0	0	0	0.632	0	0	0.9	0	0.9
CCK	PLCB4	1851885	1851676	ENSP00000335657	ENSP00000334105	0	0	0	0	0	0	0.9	0	0.9
HTR1A	FAAH	1849859	1843656	ENSP00000316244	ENSP00000243167	0	0	0	0	0	0	0	0.419	0.418
HTR2A	SLC6A4	1856916	1844969	ENSP00000367959	ENSP00000261707	0	0	0	0	0	0	0	0.895	0.895
HDAC2	UBE3A	1861837	1858549	ENSP00000430432	ENSP00000381045	0	0	0	0	0	0	0.9	0.156	0.911
GRIP1	GRM5	1858557	1848814	ENSP00000381098	ENSP00000306138	0	0	0	0	0	0	0	0.404	0.404
ADRA2A	GALR3	1846654	1843944	ENSP00000280155	ENSP00000249041	0	0	0	0.639	0	0	0.9	0	0.9
DRD1	POMC	1850948	1845600	ENSP00000327652	ENSP00000264708	0	0	0	0	0	0	0.9	0.196	0.916
CHRM5	NANOG	1857636	1843195	ENSP00000372750	ENSP00000229307	0	0	0	0	0	0	0	0.408	0.408
OPRM1	GAL	1859815	1845782	ENSP00000394624	ENSP00000265643	0	0	0	0	0	0	0.9	0.234	0.92
GRIN2A	GABRB3	1851485	1848038	ENSP00000332549	ENSP00000299267	0	0	0	0	0	0	0	0.468	0.468
TH	UCN	1857346	1847676	ENSP00000370571	ENSP00000296099	0	0	0	0	0	0	0	0.42	0.42
GNRH1	POMC	1846491	1845600	ENSP00000276414	ENSP00000264708	0	0	0	0	0	0	0	0.813	0.813
NTRK3	BCL2	1854089	1851168	ENSP00000354207	ENSP00000329623	0	0	0	0	0	0	0	0.657	0.657
PENK	POMC	1850625	1845600	ENSP00000324248	ENSP00000264708	0	0	0	0	0	0	0.9	0.814	0.98
AVP	ADRB2	1857196	1848724	ENSP00000369647	ENSP00000305372	0	0	0	0	0	0	0.9	0.101	0.906
GAD1	SLC6A3	1853649	1846148	ENSP00000350928	ENSP00000270349	0	0	0	0	0	0	0	0.482	0.482
NPY2R	APP	1851488	1846936	ENSP00000332591	ENSP00000284981	0	0	0	0	0	0	0.9	0	0.9
CRHR2	CALCA	1852388	1851388	ENSP00000340943	ENSP00000331746	0	0	0	0	0	0	0.9	0.18	0.914
POMC	GHSR	1845600	1843590	ENSP00000264708	ENSP00000241256	0	0	0	0	0	0	0	0.7	0.7
CDH2	NANOG	1846066	1843195	ENSP00000269141	ENSP00000229307	0	0	0	0	0	0	0	0.939	0.939
GABRD	SLC6A11	1856897	1844298	ENSP00000367848	ENSP00000254488	0	0	0	0	0	0	0	0.69	0.69
PYY	CCKAR	1853954	1847590	ENSP00000353198	ENSP00000295589	0	0	0	0	0	0	0	0.404	0.404
CREB1	HTR7	1859295	1852055	ENSP00000387699	ENSP00000337949	0	0	0	0	0	0	0	0.491	0.491
DRD2	DDC	1854237	1853612	ENSP00000354859	ENSP00000350616	0	0	0	0	0	0	0	0.538	0.538
HTR3E	HTR3C	1851855	1850469	ENSP00000335511	ENSP00000322617	0	0	0	0.982	0	0	0.9	0.909	0.901
GRIK3	GRIN3B	1855828	1843398	ENSP00000362183	ENSP00000234389	0	0	0	0.639	0	0.092	0.54	0.661	0.666
CREB1	VEGFA	1859295	1855611	ENSP00000387699	ENSP00000361125	0	0	0	0	0	0	0.9	0.472	0.944
OPRM1	HTR1D	1859815	1849640	ENSP00000394624	ENSP00000313661	0	0	0	0.669	0	0	0.9	0.292	0.908
VIP	NOS3	1854549	1847875	ENSP00000356213	ENSP00000297494	0	0	0	0	0	0	0	0.471	0.471
AVP	APP	1857196	1846936	ENSP00000369647	ENSP00000284981	0	0	0	0	0	0	0.9	0.221	0.918
NRCAM	DLG1	1856968	1852968	ENSP00000368314	ENSP00000345731	0	0	0	0	0	0.101	0.9	0.201	0.921
GRM3	GRIN3B	1854350	1843398	ENSP00000355316	ENSP00000234389	0	0	0	0	0	0	0	0.535	0.535
DRD3	GALR1	1857726	1848096	ENSP00000373169	ENSP00000299727	0	0	0	0.63	0	0	0.9	0	0.9
OXTR	ESR1	1850627	1842435	ENSP00000324270	ENSP00000206249	0	0	0	0	0	0	0	0.657	0.657
PLXNA2	TSPO	1854500	1851096	ENSP00000356000	ENSP00000328973	0	0	0	0	0	0	0	0.419	0.418
TACR1	GHSR	1848544	1843590	ENSP00000303522	ENSP00000241256	0	0	0	0.657	0	0	0.9	0.198	0.905
GRPR	AVPR1A	1857195	1848027	ENSP00000369643	ENSP00000299178	0	0	0	0.627	0	0	0.9	0.224	0.907
MAOB	HTR1D	1856806	1849640	ENSP00000367309	ENSP00000313661	0	0	0	0	0	0	0	0.607	0.607
NPY1R	OPRK1	1854180	1845773	ENSP00000354652	ENSP00000265572	0	0	0	0.7	0	0	0.9	0.198	0.904
NPY2R	KNG1	1851488	1845668	ENSP00000332591	ENSP00000265023	0	0	0	0	0	0	0.9	0	0.9
NOS1AP	NOS1	1854305	1852004	ENSP00000355133	ENSP00000337459	0	0	0	0	0	0.576	0	0.569	0.809
NTF3	VIP	1860000	1854549	ENSP00000397297	ENSP00000356213	0	0	0	0	0	0	0	0.418	0.418
GAD1	TSPO	1853649	1851096	ENSP00000350928	ENSP00000328973	0	0	0	0	0	0	0	0.581	0.581
NTSR1	CHRM1	1855276	1848849	ENSP00000359532	ENSP00000306490	0	0	0	0.621	0	0	0.9	0.196	0.906
RGS7	KNG1	1854398	1845668	ENSP00000355523	ENSP00000265023	0	0	0	0	0	0	0.9	0.081	0.904
OPRM1	GALR1	1859815	1848096	ENSP00000394624	ENSP00000299727	0	0	0	0.742	0	0	0.9	0.16	0.903
NPY	BDKRB1	1843611	1842613	ENSP00000242152	ENSP00000216629	0	0	0	0	0	0	0.9	0.224	0.919
NPY1R	GAL	1854180	1845782	ENSP00000354652	ENSP00000265643	0	0	0	0	0	0	0.9	0.923	0.992
FKBP5	PGR	1852076	1850711	ENSP00000338160	ENSP00000325120	0	0	0	0	0	0.818	0	0.506	0.906
DLGAP1	GRM1	1849867	1846816	ENSP00000316377	ENSP00000282753	0	0	0	0	0	0	0	0.74	0.74
GAL	POMC	1845782	1845600	ENSP00000265643	ENSP00000264708	0	0	0	0	0	0	0.9	0.725	0.971
CCK	CCKBR	1851885	1851860	ENSP00000335657	ENSP00000335544	0	0	0	0	0	0.98	0.9	0.982	0.999
GRM1	GRP	1846816	1844471	ENSP00000282753	ENSP00000256857	0	0	0	0	0	0	0.9	0.201	0.916
PENK	CCR2	1850625	1847341	ENSP00000324248	ENSP00000292301	0	0	0	0	0	0	0.9	0	0.9
CCK	TRHR	1851885	1849230	ENSP00000335657	ENSP00000309818	0	0	0	0	0	0	0.9	0.36	0.933
COMT	ESR2	1854135	1852756	ENSP00000354511	ENSP00000343925	0	0	0	0	0	0	0	0.467	0.467
OPRM1	SLC6A4	1859815	1844969	ENSP00000394624	ENSP00000261707	0	0	0	0	0	0	0	0.42	0.42
PRKCA	SLC6A9	1860737	1854035	ENSP00000408695	ENSP00000353791	0	0	0	0	0	0.576	0	0	0.576
CYP2C19	GSTT1	1855462	1843934	ENSP00000360372	ENSP00000248935	0	0	0	0	0	0	0.9	0.509	0.948
AVP	ACE	1857196	1847260	ENSP00000369647	ENSP00000290866	0	0	0	0	0	0	0	0.539	0.539
HTR7	TPH2	1852055	1851106	ENSP00000337949	ENSP00000329093	0	0	0	0	0	0	0	0.643	0.643
NPS	SSTR2	1858560	1853555	ENSP00000381105	ENSP00000350198	0	0	0	0	0	0	0	0.469	0.469
CHRM1	CCKAR	1848849	1847590	ENSP00000306490	ENSP00000295589	0	0	0	0.636	0	0	0.9	0.162	0.904
NTSR2	AVPR1A	1848558	1848027	ENSP00000303686	ENSP00000299178	0	0	0	0.622	0	0	0.9	0.138	0.903
OXER1	HTR1F	1856912	1850496	ENSP00000367930	ENSP00000322924	0	0	0	0	0	0	0.9	0	0.9
GALR2	POMC	1851174	1845600	ENSP00000329684	ENSP00000264708	0	0	0	0	0	0	0.9	0.212	0.917
ADRA1A	APP	1857247	1846936	ENSP00000369960	ENSP00000284981	0	0	0	0	0	0	0.9	0	0.9
HTR5A	NPY	1847093	1843611	ENSP00000287907	ENSP00000242152	0	0	0	0	0	0	0.9	0.206	0.917
NPY5R	HTR1E	1852206	1848996	ENSP00000339377	ENSP00000307766	0	0	0	0.636	0	0	0.9	0	0.9
CCK	AGTR1	1851885	1846323	ENSP00000335657	ENSP00000273430	0	0	0	0	0	0	0.9	0.18	0.914
TAC3	AGTR1	1848140	1846323	ENSP00000300108	ENSP00000273430	0	0	0	0	0	0	0.9	0.291	0.926
SERPINA1	SYN1	1853254	1847658	ENSP00000348068	ENSP00000295987	0	0	0	0	0	0	0	0.806	0.806
NTRK2	CHRNB4	1846523	1844985	ENSP00000277120	ENSP00000261751	0	0	0	0	0	0	0	0.489	0.489
HTR3A	TAC1	1853212	1850311	ENSP00000347754	ENSP00000321106	0	0	0	0	0	0	0	0.757	0.757
NPPB	NPR2	1856504	1852411	ENSP00000365651	ENSP00000341083	0	0	0	0	0	0.912	0	0.636	0.966
DRD2	SSTR5	1854237	1847454	ENSP00000354859	ENSP00000293897	0	0	0	0.677	0	0.576	0.9	0.896	0.968
DLG4	GRIA2	1847440	1845544	ENSP00000293813	ENSP00000264426	0	0	0	0	0	0.566	0.54	0.692	0.933
GRIN2B	SLC1A6	1846639	1842859	ENSP00000279593	ENSP00000221742	0	0	0	0	0	0	0	0.437	0.437
VIP	NOS1	1854549	1852004	ENSP00000356213	ENSP00000337459	0	0	0	0	0	0	0	0.407	0.407
CHRNA5	CHRNE	1848079	1847438	ENSP00000299565	ENSP00000293780	0	0	0	0.844	0	0	0.72	0.18	0.726
SHMT2	LDHB	1851612	1843197	ENSP00000333667	ENSP00000229319	0.069	0	0	0	0.086	0	0	0.844	0.856
GRIK5	GRIN3B	1845238	1843398	ENSP00000262895	ENSP00000234389	0	0	0	0.627	0	0	0.54	0.517	0.625
ADCYAP1R1	VIPR2	1858376	1845082	ENSP00000379514	ENSP00000262178	0	0	0	0.942	0	0	0.9	0.833	0.904
PIK3CG	CCL2	1853801	1843055	ENSP00000352121	ENSP00000225831	0	0	0	0	0	0	0	0.827	0.827
TH	ACHE	1857346	1848506	ENSP00000370571	ENSP00000303211	0	0	0	0	0	0	0	0.741	0.741
NOS3	CAMK1	1847875	1844440	ENSP00000297494	ENSP00000256460	0	0	0	0	0	0	0.8	0.125	0.817
DRD3	CYP2D6	1857726	1854039	ENSP00000373169	ENSP00000353820	0	0	0	0	0	0	0	0.414	0.414
HTR2A	NTS	1856916	1844400	ENSP00000367959	ENSP00000256010	0	0	0	0	0	0	0.9	0.47	0.944
POMC	SLC6A4	1845600	1844969	ENSP00000264708	ENSP00000261707	0	0	0	0	0	0	0	0.507	0.507
BCL2	CREM	1851168	1845738	ENSP00000329623	ENSP00000265372	0	0	0	0	0	0	0.8	0.436	0.882
HTR5A	SSTR1	1847093	1845937	ENSP00000287907	ENSP00000267377	0	0	0	0.672	0	0	0.9	0	0.9
RGS7	PYY	1854398	1853954	ENSP00000355523	ENSP00000353198	0	0	0	0	0	0	0.9	0	0.9
HTR4	NPY	1854053	1843611	ENSP00000353915	ENSP00000242152	0	0	0	0	0	0	0	0.415	0.414
CCK	RGS2	1851885	1843426	ENSP00000335657	ENSP00000235382	0	0	0	0	0	0	0.9	0.16	0.912
TNF	ESR1	1860103	1842435	ENSP00000398698	ENSP00000206249	0	0	0	0	0	0	0	0.509	0.509
ADM	IL6	1846549	1844631	ENSP00000278175	ENSP00000258743	0	0	0	0	0	0	0	0.509	0.509
GMFB	NKX2-1	1853629	1853100	ENSP00000350757	ENSP00000346879	0	0	0	0	0	0	0	0.606	0.606
GCG	GNRH2	1859292	1843789	ENSP00000387662	ENSP00000245983	0	0	0	0	0	0	0.9	0	0.9
NCAM1	T	1850053	1847809	ENSP00000318472	ENSP00000296946	0	0	0	0	0	0	0	0.583	0.583
NTSR1	NTRK3	1855276	1854089	ENSP00000359532	ENSP00000354207	0	0	0	0	0	0	0	0.608	0.608
DRD3	PMCH	1857726	1851448	ENSP00000373169	ENSP00000332225	0	0	0	0	0	0	0.9	0.07	0.903
PDE11A	NPR3	1846991	1845683	ENSP00000286063	ENSP00000265074	0	0	0	0	0.136	0.297	0	0.361	0.577
SSTR5	OPRD1	1847454	1843415	ENSP00000293897	ENSP00000234961	0	0	0	0.852	0	0	0.9	0	0.9
COMT	OPRK1	1854135	1845773	ENSP00000354511	ENSP00000265572	0	0	0	0	0	0	0	0.4	0.4
NPS	GHRHR	1858560	1850214	ENSP00000381105	ENSP00000320180	0	0	0	0	0	0	0.9	0.39	0.936
NOS1	CACNA1C	1852004	1845866	ENSP00000337459	ENSP00000266376	0	0	0	0	0	0.1	0.8	0.243	0.851
HTR2B	GNRH2	1844597	1843789	ENSP00000258400	ENSP00000245983	0	0	0	0	0	0	0.9	0	0.9
DRD1	GHRH	1850948	1843462	ENSP00000327652	ENSP00000237527	0	0	0	0	0	0	0.9	0	0.9
SLC1A7	GRM6	1855495	1843281	ENSP00000360549	ENSP00000231188	0	0	0	0	0	0	0	0.441	0.441
GRM5	SLC1A1	1848814	1845121	ENSP00000306138	ENSP00000262352	0	0	0	0	0	0	0	0.592	0.592
L1CAM	SLC16A2	1855168	1846466	ENSP00000359074	ENSP00000276033	0	0	0	0	0	0	0	0.606	0.606
ARNTL2	CRY1	1845873	1842155	ENSP00000266503	ENSP00000008527	0	0	0	0	0.077	0.363	0	0.761	0.847
GCG	SLC5A4	1859292	1845856	ENSP00000387662	ENSP00000266086	0	0	0	0	0	0	0	0.508	0.508
GRM1	CHRM3	1846816	1844372	ENSP00000282753	ENSP00000255380	0	0	0	0	0	0	0.9	0.193	0.915
TSPO	IL1A	1851096	1845334	ENSP00000328973	ENSP00000263339	0	0	0	0	0	0	0	0.471	0.471
DBI	FGF2	1862158	1845559	ENSP00000440698	ENSP00000264498	0	0	0	0	0	0	0	0.794	0.795
SST	GNRHR	1847077	1843089	ENSP00000287641	ENSP00000226413	0	0	0	0	0	0	0	0.5	0.499
NTSR1	RGS2	1855276	1843426	ENSP00000359532	ENSP00000235382	0	0	0	0	0	0	0.9	0	0.9
CNR1	NTRK2	1855040	1846523	ENSP00000358511	ENSP00000277120	0	0	0	0	0	0	0	0.5	0.499
APP	OPRD1	1846936	1843415	ENSP00000284981	ENSP00000234961	0	0	0	0	0	0	0.9	0.311	0.928
PYY	PDYN	1853954	1842657	ENSP00000353198	ENSP00000217305	0	0	0	0	0	0	0.9	0.159	0.912
SDC2	KNG1	1848909	1845668	ENSP00000307046	ENSP00000265023	0	0	0	0	0	0	0.9	0.053	0.901
OPRM1	GRM4	1859815	1856056	ENSP00000394624	ENSP00000363296	0	0	0	0	0	0	0.9	0.169	0.913
GABRB3	GABRP	1848038	1845718	ENSP00000299267	ENSP00000265294	0	0	0	0.896	0	0	0.54	0.124	0.544
GRP	OXT	1844471	1842661	ENSP00000256857	ENSP00000217386	0	0	0	0	0	0	0.9	0.636	0.962
CHRNA5	CHRND	1848079	1844593	ENSP00000299565	ENSP00000258385	0	0	0	0.874	0	0	0.72	0.378	0.732
GABRE	ANO2	1855222	1849678	ENSP00000359353	ENSP00000314048	0	0	0	0	0	0	0.54	0	0.54
NOS1	LEP	1852004	1849557	ENSP00000337459	ENSP00000312652	0	0	0	0	0	0	0	0.844	0.844
GABRR3	GABRR2	1864603	1859084	ENSP00000471569	ENSP00000386029	0	0	0	0.966	0	0	0.9	0.741	0.902
NPY5R	POMC	1852206	1845600	ENSP00000339377	ENSP00000264708	0	0	0	0	0	0	0.9	0.288	0.925
HTR2A	TRHR	1856916	1849230	ENSP00000367959	ENSP00000309818	0	0	0	0.661	0	0	0.9	0.243	0.907
VEGFA	IL6	1855611	1844631	ENSP00000361125	ENSP00000258743	0	0	0	0	0	0	0	0.942	0.942
NTRK1	GAL	1861874	1845782	ENSP00000431418	ENSP00000265643	0	0	0	0	0	0	0	0.414	0.414
GLRB	GAD2	1845545	1844680	ENSP00000264428	ENSP00000259271	0	0	0	0	0	0	0	0.458	0.457
BDNF	NOS3	1861075	1847875	ENSP00000414303	ENSP00000297494	0	0	0	0	0	0.576	0	0.889	0.951
SYNJ1	SYNJ2	1860805	1853216	ENSP00000409667	ENSP00000347792	0	0	0	0.921	0	0.364	0.9	0.852	0.938
CREB1	PIK3CG	1859295	1853801	ENSP00000387699	ENSP00000352121	0	0	0	0	0	0	0	0.613	0.613
VIP	LHCGR	1854549	1847515	ENSP00000356213	ENSP00000294954	0	0	0	0	0	0	0.9	0.16	0.912
GAL	GRP	1845782	1844471	ENSP00000265643	ENSP00000256857	0	0	0	0	0	0	0	0.725	0.725
NPS	HTR4	1858560	1854053	ENSP00000381105	ENSP00000353915	0	0	0	0	0	0	0.9	0.502	0.948
TNF	NGFR	1860103	1842317	ENSP00000398698	ENSP00000172229	0	0	0	0	0	0	0	0.85	0.85
HTR1B	SSTR2	1855143	1853555	ENSP00000358963	ENSP00000350198	0	0	0	0.681	0	0	0.9	0.097	0.901
NPS	CHRNA4	1858560	1855204	ENSP00000381105	ENSP00000359285	0	0	0	0	0	0	0	0.472	0.472
HTR7	HTR3E	1852055	1851855	ENSP00000337949	ENSP00000335511	0	0	0	0	0	0	0	0.567	0.567
BCL2	EGFR	1851168	1846445	ENSP00000329623	ENSP00000275493	0	0	0	0	0	0	0	0.827	0.827
CNTN2	IL2	1851273	1843096	ENSP00000330633	ENSP00000226730	0	0	0	0	0	0	0	0.896	0.896
PGR	GNRHR	1850711	1843089	ENSP00000325120	ENSP00000226413	0	0	0	0	0	0	0	0.485	0.485
IL6	ESR1	1844631	1842435	ENSP00000258743	ENSP00000206249	0	0	0	0	0	0	0	0.927	0.927
HTR7	NOS3	1852055	1847875	ENSP00000337949	ENSP00000297494	0	0	0	0	0	0	0	0.505	0.505
CREB1	VIP	1859295	1854549	ENSP00000387699	ENSP00000356213	0	0	0	0	0	0	0	0.897	0.897
HTR1B	CNR1	1855143	1855040	ENSP00000358963	ENSP00000358511	0	0	0	0.65	0	0	0.9	0.434	0.914
SCN8A	CNTNAP1	1853061	1845578	ENSP00000346534	ENSP00000264638	0	0	0	0	0	0	0	0.521	0.521
TLR4	NOS2	1856025	1850906	ENSP00000363089	ENSP00000327251	0	0	0	0	0	0	0	0.885	0.885
GRIA3	GRIK5	1845529	1845238	ENSP00000264357	ENSP00000262895	0	0	0	0.867	0	0.102	0.54	0.63	0.604
DLG2	NOS1AP	1856435	1854305	ENSP00000365272	ENSP00000355133	0	0	0	0	0	0	0	0.436	0.436
CCK	GAD2	1851885	1844680	ENSP00000335657	ENSP00000259271	0	0	0	0	0	0	0	0.505	0.505
CACNA1C	PPP3CC	1845866	1843552	ENSP00000266376	ENSP00000240139	0	0	0	0	0	0.085	0.8	0	0.809
LEP	CRP	1849557	1844348	ENSP00000312652	ENSP00000255030	0	0	0	0	0	0.576	0	0.847	0.932
SST	FGF2	1847077	1845559	ENSP00000287641	ENSP00000264498	0	0	0	0	0	0	0	0.459	0.459
HTR1D	SSTR5	1849640	1847454	ENSP00000313661	ENSP00000293897	0	0	0	0.675	0	0	0.9	0.156	0.903
GALR1	KNG1	1848096	1845668	ENSP00000299727	ENSP00000265023	0	0	0	0	0	0	0.9	0.167	0.913
OPRM1	NOS2	1859815	1850906	ENSP00000394624	ENSP00000327251	0	0	0	0	0	0	0	0.44	0.44
SYN1	GRIN2B	1847658	1846639	ENSP00000295987	ENSP00000279593	0	0	0	0	0	0	0	0.552	0.552
GHRHR	TRHR	1850214	1849230	ENSP00000320180	ENSP00000309818	0	0	0	0	0	0	0	0.432	0.432
PRKCA	RGS7	1860737	1854398	ENSP00000408695	ENSP00000355523	0	0	0	0	0	0.576	0	0	0.576
CRH	PDYN	1846502	1842657	ENSP00000276571	ENSP00000217305	0	0	0	0	0	0	0	0.7	0.7
DRD2	PRL	1854237	1848376	ENSP00000354859	ENSP00000302150	0	0	0	0	0	0	0	0.472	0.472
GHSR	OXT	1843590	1842661	ENSP00000241256	ENSP00000217386	0	0	0	0	0	0	0.9	0.35	0.932
GRIN3A	NLGN1	1854310	1854143	ENSP00000355155	ENSP00000354541	0	0	0	0	0	0	0.36	0.119	0.412
NTSR1	GNRH2	1855276	1843789	ENSP00000359532	ENSP00000245983	0	0	0	0	0	0	0.9	0	0.9
HCRTR1	CCKBR	1855973	1851860	ENSP00000362810	ENSP00000335544	0	0	0	0.713	0	0	0.9	0.143	0.903
SAFB	ESR1	1847330	1842435	ENSP00000292123	ENSP00000206249	0	0	0	0	0	0.915	0.9	0.349	0.994
OPRM1	PENK	1859815	1850625	ENSP00000394624	ENSP00000324248	0	0	0	0	0	0.498	0.9	0.508	0.973
CRHR1	NPY1R	1858593	1854180	ENSP00000381333	ENSP00000354652	0	0	0	0	0	0	0	0.433	0.433
TACR2	NPSR1	1855880	1853905	ENSP00000362403	ENSP00000352839	0	0	0	0.673	0	0	0.9	0.1	0.902
PGR	MLH1	1850711	1843304	ENSP00000325120	ENSP00000231790	0	0	0	0	0	0	0	0.414	0.414
GRIP1	GRIA1	1858557	1846982	ENSP00000381098	ENSP00000285900	0	0	0	0	0	0.551	0	0.726	0.872
RANGAP1	KPNA3	1853317	1844961	ENSP00000348577	ENSP00000261667	0	0	0	0	0	0.096	0	0.463	0.494
HTR1B	PMCH	1855143	1851448	ENSP00000358963	ENSP00000332225	0	0	0	0	0	0	0.9	0.105	0.906
GCG	TRHR	1859292	1849230	ENSP00000387662	ENSP00000309818	0	0	0	0	0	0	0.9	0.241	0.92
ADCY8	PDYN	1847008	1842657	ENSP00000286355	ENSP00000217305	0	0	0	0	0	0	0.9	0.181	0.914
BDNF	CNTFR	1861075	1843624	ENSP00000414303	ENSP00000242338	0	0	0	0	0	0	0	0.504	0.504
CHRM5	CHRNB3	1857636	1847198	ENSP00000372750	ENSP00000289957	0	0	0	0	0	0	0	0.565	0.565
DRD5	ADCY8	1848813	1847008	ENSP00000306129	ENSP00000286355	0	0	0	0	0	0	0.9	0.221	0.918
GCG	ADRB1	1859292	1854995	ENSP00000387662	ENSP00000358301	0	0	0	0	0	0	0.9	0.106	0.906
GRM8	GRM1	1852779	1846816	ENSP00000344173	ENSP00000282753	0	0	0	0.902	0	0	0.9	0.837	0.908
VEGFA	GDF2	1855611	1843968	ENSP00000361125	ENSP00000249598	0	0	0	0	0	0	0	0.453	0.453
NRG1	EREG	1853417	1843742	ENSP00000349275	ENSP00000244869	0	0	0	0	0	0	0.9	0.563	0.954
GRM1	RGS2	1846816	1843426	ENSP00000282753	ENSP00000235382	0	0	0	0	0	0	0.9	0.284	0.925
NTS	GNRH2	1844400	1843789	ENSP00000256010	ENSP00000245983	0	0	0	0	0	0	0.9	0.094	0.905
HPSE	EGFR	1849034	1846445	ENSP00000308107	ENSP00000275493	0	0	0	0	0	0	0	0.865	0.865
OPRM1	COMT	1859815	1854135	ENSP00000394624	ENSP00000354511	0	0	0	0	0	0	0	0.581	0.581
GABRA6	GABRP	1846394	1845718	ENSP00000274545	ENSP00000265294	0	0	0	0.838	0	0	0.54	0.744	0.594
TACR2	AGT	1855880	1854424	ENSP00000362403	ENSP00000355627	0	0	0	0	0	0	0.9	0.066	0.902
GRIA1	GRIA3	1846982	1845529	ENSP00000285900	ENSP00000264357	0	0	0	0.977	0	0.149	0.72	0.827	0.756
GLRA1	GABRD	1860926	1856897	ENSP00000411593	ENSP00000367848	0	0	0	0.86	0	0	0.54	0.299	0.557
AR	MTOR	1856164	1854147	ENSP00000363822	ENSP00000354558	0	0	0	0	0	0	0	0.569	0.569
ADORA3	GALR3	1855085	1843944	ENSP00000358730	ENSP00000249041	0	0	0	0	0	0	0.9	0	0.9
AVP	TSPO	1857196	1851096	ENSP00000369647	ENSP00000328973	0	0	0	0	0	0	0	0.581	0.581
SLC18A2	LMX1A	1847963	1847509	ENSP00000298472	ENSP00000294816	0	0	0	0	0	0	0	0.586	0.586
PRL	TTR	1848376	1843448	ENSP00000302150	ENSP00000237014	0	0	0	0	0	0	0.9	0.203	0.916
SLC6A5	GAD1	1861968	1853649	ENSP00000434364	ENSP00000350928	0	0	0	0	0	0	0	0.733	0.733
CHRM1	CHRNB1	1848849	1848622	ENSP00000306490	ENSP00000304290	0	0	0	0	0	0	0	0.465	0.465
HCRTR1	TRHR	1855973	1849230	ENSP00000362810	ENSP00000309818	0	0	0	0.713	0	0	0.9	0.07	0.9
HTR6	ADM	1847186	1846549	ENSP00000289753	ENSP00000278175	0	0	0	0	0	0	0.9	0	0.9
HDAC9	SLC1A2	1860731	1846562	ENSP00000408617	ENSP00000278379	0	0	0	0	0	0	0	0.817	0.817
SLC6A12	GAD1	1853889	1853649	ENSP00000352702	ENSP00000350928	0	0	0	0	0	0	0	0.687	0.687
CRHR1	NTS	1858593	1844400	ENSP00000381333	ENSP00000256010	0	0	0	0	0	0	0	0.48	0.48
BDNF	ADORA2A	1861075	1851902	ENSP00000414303	ENSP00000336630	0	0	0	0	0	0	0	0.895	0.895
TH	SLC6A2	1857346	1842772	ENSP00000370571	ENSP00000219833	0	0	0	0	0	0	0	0.749	0.749
MTHFR	AGTR1	1856524	1846323	ENSP00000365775	ENSP00000273430	0	0	0	0	0	0	0	0.417	0.416
DLG4	NTRK2	1847440	1846523	ENSP00000293813	ENSP00000277120	0	0	0	0	0	0.576	0	0.324	0.701
GLRA1	GABRB2	1860926	1846395	ENSP00000411593	ENSP00000274547	0	0	0	0.871	0	0	0.54	0.173	0.548
LEP	OSM	1849557	1842507	ENSP00000312652	ENSP00000215781	0	0	0	0	0	0	0.8	0.391	0.873
PYY	GRM6	1853954	1843281	ENSP00000353198	ENSP00000231188	0	0	0	0	0	0	0.9	0	0.9
GHRHR	ADORA2B	1850214	1848647	ENSP00000320180	ENSP00000304501	0	0	0	0	0	0	0.9	0.077	0.903
DRD2	GRM6	1854237	1843281	ENSP00000354859	ENSP00000231188	0	0	0	0	0	0	0.9	0.182	0.914
GABRR3	ANO2	1864603	1849678	ENSP00000471569	ENSP00000314048	0	0	0	0	0	0	0.54	0	0.54
CNTFR	IL2	1843624	1843096	ENSP00000242338	ENSP00000226730	0	0	0	0	0	0	0.8	0.113	0.815
IL10	IL4	1860958	1843288	ENSP00000412237	ENSP00000231449	0	0	0	0	0	0	0	0.979	0.979
AVP	GAL	1857196	1845782	ENSP00000369647	ENSP00000265643	0	0	0	0	0	0	0	0.63	0.63
PYY	POMC	1853954	1845600	ENSP00000353198	ENSP00000264708	0	0	0	0	0.07	0	0.9	0.56	0.955
TSPO	CNTN3	1851096	1845387	ENSP00000328973	ENSP00000263665	0	0	0	0	0	0	0	0.407	0.407
NRG2	EREG	1854251	1843742	ENSP00000354910	ENSP00000244869	0	0	0	0	0	0	0.9	0.636	0.962
GALR2	APP	1851174	1846936	ENSP00000329684	ENSP00000284981	0	0	0	0	0	0	0.9	0	0.9
GRM5	NTSR2	1848814	1848558	ENSP00000306138	ENSP00000303686	0	0	0	0	0	0	0.9	0.063	0.902
AGT	ADCY8	1854424	1847008	ENSP00000355627	ENSP00000286355	0	0	0	0	0	0	0.9	0	0.9
GABRD	SLC6A13	1856897	1852195	ENSP00000367848	ENSP00000339260	0	0	0	0	0	0	0	0.765	0.765
BCL2	CDH2	1851168	1846066	ENSP00000329623	ENSP00000269141	0	0	0	0	0	0	0	0.889	0.889
STX2	SNAP29	1858001	1842499	ENSP00000376178	ENSP00000215730	0	0	0	0	0	0.619	0	0.559	0.825
CDC42	EGFR	1849707	1846445	ENSP00000314458	ENSP00000275493	0	0	0	0	0	0.125	0.9	0.624	0.964
RGS7	SST	1854398	1847077	ENSP00000355523	ENSP00000287641	0	0	0	0	0	0	0.9	0.129	0.909
TEAD1	MEIS1	1854161	1846251	ENSP00000354588	ENSP00000272369	0	0	0	0	0	0	0	0.742	0.742
GALR2	HTR1A	1851174	1849859	ENSP00000329684	ENSP00000316244	0	0	0	0.642	0	0	0.9	0.204	0.906
GRPR	NTSR2	1857195	1848558	ENSP00000369643	ENSP00000303686	0	0	0	0	0	0	0.9	0.077	0.903
BDKRB2	NTSR2	1848988	1848558	ENSP00000307713	ENSP00000303686	0	0	0	0	0	0	0.9	0	0.9
HTR7	SCT	1852055	1842328	ENSP00000337949	ENSP00000176195	0	0	0	0	0	0	0.9	0	0.9
SSTR3	GALR2	1851219	1851174	ENSP00000330138	ENSP00000329684	0	0	0	0.777	0	0	0.9	0.145	0.902
GHRHR	VIPR2	1850214	1845082	ENSP00000320180	ENSP00000262178	0	0	0	0.919	0	0	0.9	0.392	0.902
NSF	DRD2	1858589	1854237	ENSP00000381293	ENSP00000354859	0	0	0	0	0	0.576	0	0.195	0.644
CCKAR	NTS	1847590	1844400	ENSP00000295589	ENSP00000256010	0	0	0	0	0	0	0.9	0.561	0.954
DRD2	HTT	1854237	1853139	ENSP00000354859	ENSP00000347184	0	0	0	0	0	0	0	0.829	0.83
AGTR1	IL6	1846323	1844631	ENSP00000273430	ENSP00000258743	0	0	0	0	0	0	0	0.415	0.414
TRPV1	TAC1	1858755	1850311	ENSP00000382659	ENSP00000321106	0	0	0	0	0	0	0	0.96	0.96
KNG1	SSTR4	1845668	1844347	ENSP00000265023	ENSP00000255008	0	0	0	0	0	0	0.9	0.101	0.906
NPY5R	GALR2	1852206	1851174	ENSP00000339377	ENSP00000329684	0	0	0	0.654	0	0	0.9	0.113	0.902
GRM8	CCR2	1852779	1847341	ENSP00000344173	ENSP00000292301	0	0	0	0	0	0	0.9	0.063	0.902
CALCB	DRD5	1853002	1848813	ENSP00000346017	ENSP00000306129	0	0	0	0	0	0	0.9	0	0.9
HTR3C	TACR1	1850469	1848544	ENSP00000322617	ENSP00000303522	0	0	0	0	0	0	0	0.414	0.414
TACR1	BDKRB1	1848544	1842613	ENSP00000303522	ENSP00000216629	0	0	0	0.643	0	0	0.9	0.103	0.902
BDNF	HDAC9	1861075	1860731	ENSP00000414303	ENSP00000408617	0	0	0	0	0	0	0	0.504	0.504
AVP	KNG1	1857196	1845668	ENSP00000369647	ENSP00000265023	0	0	0	0	0	0	0.9	0.712	0.969
GABRR3	SLC6A1	1864603	1847087	ENSP00000471569	ENSP00000287766	0	0	0	0	0	0	0	0.441	0.441
ESR2	TSPO	1852756	1851096	ENSP00000343925	ENSP00000328973	0	0	0	0	0	0	0	0.533	0.533
ADA	ADORA2A	1855776	1851902	ENSP00000361965	ENSP00000336630	0	0	0	0	0	0.576	0	0	0.576
CHRNB2	SLC17A6	1854806	1845295	ENSP00000357461	ENSP00000263160	0	0	0	0	0	0	0	0.518	0.518
CHRM1	GRM5	1848849	1848814	ENSP00000306490	ENSP00000306138	0	0	0	0	0	0	0.9	0.234	0.92
GDNF	BCL2	1860755	1851168	ENSP00000409007	ENSP00000329623	0	0	0	0	0	0	0	0.469	0.469
TSPO	HPSE	1851096	1849034	ENSP00000328973	ENSP00000308107	0	0	0	0	0	0	0	0.538	0.538
UCN	POMC	1847676	1845600	ENSP00000296099	ENSP00000264708	0	0	0	0	0	0	0	0.725	0.725
NTSR1	NTSR2	1855276	1848558	ENSP00000359532	ENSP00000303686	0	0	0	0.896	0	0	0.9	0.821	0.908
HTR1B	NPY	1855143	1843611	ENSP00000358963	ENSP00000242152	0	0	0	0	0	0	0.9	0.48	0.945
NPSR1	LHCGR	1853905	1847515	ENSP00000352839	ENSP00000294954	0	0	0	0	0	0	0.9	0.13	0.909
ADRB1	POMC	1854995	1845600	ENSP00000358301	ENSP00000264708	0	0	0	0	0	0	0.9	0.228	0.919
SYN1	GAD2	1847658	1844680	ENSP00000295987	ENSP00000259271	0	0	0	0	0.071	0	0	0.444	0.461
GABBR1	GABRB1	1856594	1847577	ENSP00000366233	ENSP00000295454	0	0	0	0	0	0	0	0.632	0.632
GHRHR	GNRHR	1850214	1843089	ENSP00000320180	ENSP00000226413	0	0	0	0	0	0	0	0.496	0.497
TNF	TNFRSF1B	1860103	1856466	ENSP00000398698	ENSP00000365435	0	0	0	0	0.064	0.576	0	0.713	0.876
HTR1D	DRD4	1849640	1842327	ENSP00000313661	ENSP00000176183	0	0	0	0.768	0	0	0.9	0.511	0.911
GALR2	GAL	1851174	1845782	ENSP00000329684	ENSP00000265643	0	0	0	0	0	0.778	0.9	0.973	0.999
RAPGEF3	CACNA1C	1857808	1845866	ENSP00000373864	ENSP00000266376	0	0	0	0	0	0	0	0.404	0.404
PRKCA	SNAP25	1860737	1844344	ENSP00000408695	ENSP00000254976	0	0	0	0	0	0.576	0	0.053	0.581
NTRK1	TRPV1	1861874	1858755	ENSP00000431418	ENSP00000382659	0	0	0	0	0	0	0	0.644	0.644
DBH	PDYN	1858060	1842657	ENSP00000376776	ENSP00000217305	0	0	0	0	0	0	0	0.416	0.416
CHRM1	KNG1	1848849	1845668	ENSP00000306490	ENSP00000265023	0	0	0	0	0	0	0.9	0.266	0.923
UBE3A	GABRA5	1858549	1851869	ENSP00000381045	ENSP00000335592	0	0	0	0	0	0	0	0.506	0.506
TSPO	CNTN5	1851096	1846634	ENSP00000328973	ENSP00000279463	0	0	0	0	0	0	0	0.45	0.45
APP	CAT	1846936	1843587	ENSP00000284981	ENSP00000241052	0	0	0	0	0	0.581	0	0.31	0.698
GLRA1	GLRA2	1860926	1842690	ENSP00000411593	ENSP00000218075	0	0	0	0.981	0	0	0.9	0.823	0.901
HTR2C	GABRA6	1846478	1846394	ENSP00000276198	ENSP00000274545	0	0	0	0	0	0	0	0.547	0.547
NPY5R	KNG1	1852206	1845668	ENSP00000339377	ENSP00000265023	0	0	0	0	0	0	0.9	0	0.9
DRD2	SSTR3	1854237	1851219	ENSP00000354859	ENSP00000330138	0	0	0	0.639	0	0	0.9	0.225	0.906
AR	KRT8	1856164	1847404	ENSP00000363822	ENSP00000293308	0	0	0	0	0	0	0	0.508	0.508
GRM1	GRM6	1846816	1843281	ENSP00000282753	ENSP00000231188	0	0	0	0.909	0	0	0.9	0.878	0.907
GRM7	GABRB1	1853578	1847577	ENSP00000350348	ENSP00000295454	0	0	0	0	0	0	0	0.446	0.446
ADCYAP1R1	GNRH1	1858376	1846491	ENSP00000379514	ENSP00000276414	0	0	0	0	0	0	0	0.826	0.826
AVP	NPSR1	1857196	1853905	ENSP00000369647	ENSP00000352839	0	0	0	0	0	0	0.9	0.214	0.918
TLR9	IL6	1854047	1844631	ENSP00000353874	ENSP00000258743	0	0	0	0	0	0	0	0.923	0.923
BRCA1	RFC4	1861387	1847705	ENSP00000418960	ENSP00000296273	0	0	0	0	0	0	0	0.563	0.563
HTR3A	CRH	1853212	1846502	ENSP00000347754	ENSP00000276571	0	0	0	0	0	0	0	0.506	0.506
ADRA2C	PMCH	1859088	1851448	ENSP00000386069	ENSP00000332225	0	0	0	0	0	0	0.9	0	0.9
SST	IL6	1847077	1844631	ENSP00000287641	ENSP00000258743	0	0	0	0	0	0	0	0.504	0.504
HTR1B	SST	1855143	1847077	ENSP00000358963	ENSP00000287641	0	0	0	0	0	0	0.9	0.33	0.93
GCG	CHRM3	1859292	1844372	ENSP00000387662	ENSP00000255380	0	0	0	0	0	0	0.9	0.072	0.903
GNRH1	BDKRB1	1846491	1842613	ENSP00000276414	ENSP00000216629	0	0	0	0	0	0	0.9	0	0.9
HCRTR2	HTR2B	1855363	1844597	ENSP00000359899	ENSP00000258400	0	0	0	0.647	0	0	0.9	0	0.9
CHRM1	AGTR1	1848849	1846323	ENSP00000306490	ENSP00000273430	0	0	0	0.636	0	0	0.9	0.191	0.905
NPS	GRM1	1858560	1846816	ENSP00000381105	ENSP00000282753	0	0	0	0	0	0	0.9	0.455	0.943
PYY	HTR1A	1853954	1849859	ENSP00000353198	ENSP00000316244	0	0	0	0	0	0	0.9	0.047	0.9
CRHR2	CRH	1852388	1846502	ENSP00000340943	ENSP00000276571	0	0	0	0	0	0.576	0.9	0.906	0.995
RGS7	GALR3	1854398	1843944	ENSP00000355523	ENSP00000249041	0	0	0	0	0	0	0.9	0	0.9
BCL2	LEP	1851168	1849557	ENSP00000329623	ENSP00000312652	0	0	0	0	0	0	0	0.897	0.897
GRM2	HTR2C	1858262	1846478	ENSP00000378492	ENSP00000276198	0	0	0	0	0	0	0	0.511	0.511
MED12	LEP	1856040	1849557	ENSP00000363193	ENSP00000312652	0	0	0	0	0	0	0.9	0.043	0.9
GLRA1	GABRQ	1860926	1855216	ENSP00000411593	ENSP00000359329	0	0	0	0.844	0	0	0.54	0.053	0.54
CRHR1	GRM2	1858593	1858262	ENSP00000381333	ENSP00000378492	0	0	0	0	0	0	0	0.415	0.415
GABRQ	GABRA1	1855216	1842192	ENSP00000359329	ENSP00000023897	0	0	0	0.822	0	0	0.54	0.658	0.592
PDE4B	NPR3	1851429	1845683	ENSP00000332116	ENSP00000265074	0	0	0	0	0.136	0.297	0	0.361	0.577
HTR2A	NTRK3	1856916	1854089	ENSP00000367959	ENSP00000354207	0	0	0	0	0	0.572	0	0.27	0.674
HTR2A	GRM3	1856916	1854350	ENSP00000367959	ENSP00000355316	0	0	0	0	0	0	0	0.897	0.898
HTR3A	POMC	1853212	1845600	ENSP00000347754	ENSP00000264708	0	0	0	0	0	0	0	0.472	0.472
NPS	SLC17A6	1858560	1845295	ENSP00000381105	ENSP00000263160	0	0	0	0	0	0	0	0.515	0.515
HTR3A	HTR1A	1853212	1849859	ENSP00000347754	ENSP00000316244	0	0	0	0	0	0	0	0.91	0.91
CHRM2	SLC6A4	1850196	1844969	ENSP00000319984	ENSP00000261707	0	0	0	0	0	0	0	0.44	0.44
DLG4	HTR2C	1847440	1846478	ENSP00000293813	ENSP00000276198	0	0	0	0	0	0.564	0	0.716	0.871
DRD2	PENK	1854237	1850625	ENSP00000354859	ENSP00000324248	0	0	0	0	0	0	0.9	0.501	0.947
RGS1	BDKRB2	1854596	1848988	ENSP00000356429	ENSP00000307713	0	0	0	0	0	0	0.9	0	0.9
AR	LHCGR	1856164	1847515	ENSP00000363822	ENSP00000294954	0	0	0	0	0	0	0	0.506	0.506
GDNF	NTF3	1860755	1860000	ENSP00000409007	ENSP00000397297	0	0	0	0	0	0	0	0.779	0.779
GRIK3	CDH2	1855828	1846066	ENSP00000362183	ENSP00000269141	0	0	0	0	0	0	0	0.421	0.421
CCR2	OPRD1	1847341	1843415	ENSP00000292301	ENSP00000234961	0	0	0	0.719	0	0	0.9	0.163	0.903
UBE3A	TSC2	1858549	1842755	ENSP00000381045	ENSP00000219476	0	0	0	0	0	0.812	0	0.324	0.867
CHRM3	BDKRB1	1844372	1842613	ENSP00000255380	ENSP00000216629	0	0	0	0	0	0	0.9	0.089	0.905
SLC17A6	SLC1A1	1845295	1845121	ENSP00000263160	ENSP00000262352	0	0	0	0	0	0	0	0.447	0.447
HTR2A	CYP2D6	1856916	1854039	ENSP00000367959	ENSP00000353820	0	0	0	0	0	0	0	0.531	0.531
CNR1	NPY2R	1855040	1851488	ENSP00000358511	ENSP00000332591	0	0	0	0	0	0	0.9	0.192	0.915
NTS	GHSR	1844400	1843590	ENSP00000256010	ENSP00000241256	0	0	0	0	0	0	0.9	0.503	0.948
GABRE	GABRB2	1855222	1846395	ENSP00000359353	ENSP00000274547	0	0	0	0.807	0	0	0.54	0.506	0.583
AVP	DRD1	1857196	1850948	ENSP00000369647	ENSP00000327652	0	0	0	0	0	0	0.9	0	0.9
CHRNA2	CHRNG	1859010	1857827	ENSP00000385026	ENSP00000374145	0	0	0	0.835	0	0	0.36	0.642	0.426
MAOB	SLC18A2	1856806	1847963	ENSP00000367309	ENSP00000298472	0	0	0	0	0	0	0	0.58	0.58
COMT	DRD4	1854135	1842327	ENSP00000354511	ENSP00000176183	0	0	0	0	0	0	0	0.821	0.821
ADRA2A	NPY	1846654	1843611	ENSP00000280155	ENSP00000242152	0	0	0	0	0	0	0.9	0.159	0.912
OXER1	KNG1	1856912	1845668	ENSP00000367930	ENSP00000265023	0	0	0	0	0	0	0.9	0	0.9
GABRD	GLRB	1856897	1845545	ENSP00000367848	ENSP00000264428	0	0	0	0.83	0	0	0.54	0.265	0.558
GRM2	GRM8	1858262	1852779	ENSP00000378492	ENSP00000344173	0	0	0	0.927	0	0	0.9	0.9	0.906
TRH	HTR2B	1848532	1844597	ENSP00000303452	ENSP00000258400	0	0	0	0	0	0	0.9	0.146	0.91
LEP	TSC2	1849557	1842755	ENSP00000312652	ENSP00000219476	0	0	0	0	0	0	0	0.851	0.851
RAPGEF3	VIP	1857808	1854549	ENSP00000373864	ENSP00000356213	0	0	0	0	0	0	0	0.409	0.408
SYNJ1	PLCG1	1860805	1843693	ENSP00000409667	ENSP00000244007	0	0	0	0	0	0	0.9	0.147	0.911
NPY5R	APP	1852206	1846936	ENSP00000339377	ENSP00000284981	0	0	0	0	0	0	0.9	0	0.9
NLGN1	NRXN2	1854143	1845756	ENSP00000354541	ENSP00000265459	0	0	0	0	0	0.57	0.8	0.802	0.981
HTR1A	GALR3	1849859	1843944	ENSP00000316244	ENSP00000249041	0	0	0	0.638	0	0	0.9	0.2	0.906
BDKRB2	DRD4	1848988	1842327	ENSP00000307713	ENSP00000176183	0	0	0	0	0	0	0.9	0	0.9
SSTR3	GRM6	1851219	1843281	ENSP00000330138	ENSP00000231188	0	0	0	0	0	0	0.9	0.127	0.908
HTR6	ADCY8	1847186	1847008	ENSP00000289753	ENSP00000286355	0	0	0	0	0	0	0.9	0.157	0.912
DLG2	NOS3	1856435	1847875	ENSP00000365272	ENSP00000297494	0	0	0	0	0	0	0	0.532	0.532
NTSR2	AGTR1	1848558	1846323	ENSP00000303686	ENSP00000273430	0	0	0	0	0	0	0.9	0	0.9
CRHR2	ADM	1852388	1846549	ENSP00000340943	ENSP00000278175	0	0	0	0	0	0	0.9	0.292	0.926
ADRA1B	NTS	1848870	1844400	ENSP00000306662	ENSP00000256010	0	0	0	0	0	0	0.9	0.045	0.9
HTR2A	OXT	1856916	1842661	ENSP00000367959	ENSP00000217386	0	0	0	0	0	0	0.9	0.535	0.951
LYN	PLCG2	1861765	1853836	ENSP00000428924	ENSP00000352336	0	0	0	0.62	0	0.91	0.9	0.372	0.991
GAD1	SST	1853649	1847077	ENSP00000350928	ENSP00000287641	0	0	0	0	0	0	0	0.72	0.72
HDAC2	DYX1C1	1861837	1850530	ENSP00000430432	ENSP00000323275	0	0	0	0	0	0.152	0	0.372	0.444
CRHR2	ADORA2A	1852388	1851902	ENSP00000340943	ENSP00000336630	0	0	0	0	0	0	0.9	0.155	0.911
BCL2	TSC2	1851168	1842755	ENSP00000329623	ENSP00000219476	0	0	0	0	0	0	0	0.5	0.499
HTR1B	AUTS2	1855143	1852768	ENSP00000358963	ENSP00000344087	0	0	0	0	0	0	0	0.439	0.439
EGFR	EREG	1846445	1843742	ENSP00000275493	ENSP00000244869	0	0	0	0	0	0.576	0.9	0.96	0.998
HDAC9	ABCB1	1860731	1845794	ENSP00000408617	ENSP00000265724	0	0	0	0	0	0	0	0.854	0.854
KRT8	MAPK3	1847404	1845265	ENSP00000293308	ENSP00000263025	0	0	0	0	0	0.576	0	0.101	0.602
CNTN6	ANK3	1852517	1846690	ENSP00000341882	ENSP00000280772	0	0	0	0	0.103	0	0	0.753	0.769
AKR1C2	SRD5A1	1857282	1846366	ENSP00000370129	ENSP00000274192	0	0	0	0	0	0	0	0.727	0.727
NTRK1	SLITRK1	1861874	1856609	ENSP00000431418	ENSP00000366288	0	0	0	0	0	0	0	0.438	0.438
BCL2	CDC42	1851168	1849707	ENSP00000329623	ENSP00000314458	0	0	0	0	0	0	0	0.535	0.535
TH	ESR1	1857346	1842435	ENSP00000370571	ENSP00000206249	0	0	0	0	0	0	0	0.533	0.533
LDHA	NDUFAB1	1862289	1842149	ENSP00000445175	ENSP00000007516	0	0	0	0	0	0.31	0	0.288	0.488
GRM8	BDKRB1	1852779	1842613	ENSP00000344173	ENSP00000216629	0	0	0	0	0	0	0.9	0.063	0.902
PENK	HTR1E	1850625	1848996	ENSP00000324248	ENSP00000307766	0	0	0	0	0	0	0.9	0	0.9
CHRM5	AVP	1857636	1857196	ENSP00000372750	ENSP00000369647	0	0	0	0	0	0	0.9	0	0.9
HTR4	LHCGR	1854053	1847515	ENSP00000353915	ENSP00000294954	0	0	0	0.626	0	0	0.9	0.329	0.911
GNRH1	OXT	1846491	1842661	ENSP00000276414	ENSP00000217386	0	0	0	0	0	0	0.9	0.624	0.96
ADRA1D	CCKBR	1857034	1851860	ENSP00000368766	ENSP00000335544	0	0	0	0.668	0	0	0.9	0	0.9
SLC1A3	SLC17A7	1845695	1842841	ENSP00000265113	ENSP00000221485	0	0	0	0	0	0	0	0.61	0.61
CREB1	CARTPT	1859295	1847786	ENSP00000387699	ENSP00000296777	0	0	0	0	0	0	0	0.4	0.4
ADRA1A	NTS	1857247	1844400	ENSP00000369960	ENSP00000256010	0	0	0	0	0	0	0.9	0	0.9
SSTR5	NPY	1847454	1843611	ENSP00000293897	ENSP00000242152	0	0	0	0	0	0	0.9	0.3	0.927
NPY5R	DRD4	1852206	1842327	ENSP00000339377	ENSP00000176183	0	0	0	0	0	0	0.9	0	0.9
BDKRB2	OXT	1848988	1842661	ENSP00000307713	ENSP00000217386	0	0	0	0	0	0	0.9	0	0.9
GRM5	SLC6A3	1848814	1846148	ENSP00000306138	ENSP00000270349	0	0	0	0	0	0	0	0.453	0.453
DRD1	SLC6A3	1850948	1846148	ENSP00000327652	ENSP00000270349	0	0	0	0	0	0	0	0.712	0.712
GRPR	GRM1	1857195	1846816	ENSP00000369643	ENSP00000282753	0	0	0	0	0	0	0.9	0.087	0.904
CCKBR	POMC	1851860	1845600	ENSP00000335544	ENSP00000264708	0	0	0	0	0	0	0	0.42	0.42
CHAT	NGFR	1851961	1842317	ENSP00000337103	ENSP00000172229	0	0	0	0	0	0	0	0.726	0.726
SHBG	NRXN3	1857224	1852100	ENSP00000369816	ENSP00000338349	0	0	0	0	0	0	0	0.666	0.666
TSPO	NCAM1	1851096	1850053	ENSP00000328973	ENSP00000318472	0	0	0	0	0	0	0	0.725	0.725
NPS	BDKRB2	1858560	1848988	ENSP00000381105	ENSP00000307713	0	0	0	0	0	0	0.9	0.106	0.906
NOS1	CAMK1	1852004	1844440	ENSP00000337459	ENSP00000256460	0	0	0	0	0	0.566	0	0.093	0.589
ADCYAP1R1	CALCA	1858376	1851388	ENSP00000379514	ENSP00000331746	0	0	0	0	0	0	0.9	0.084	0.904
PICK1	GRM6	1853444	1843281	ENSP00000349465	ENSP00000231188	0	0	0	0	0	0	0	0.678	0.679
GRM8	POMC	1852779	1845600	ENSP00000344173	ENSP00000264708	0	0	0	0	0	0	0.9	0.081	0.904
PLCD1	IMPA2	1861836	1846069	ENSP00000430344	ENSP00000269159	0	0	0	0	0	0	0.9	0.146	0.91
CHRM3	GHSR	1844372	1843590	ENSP00000255380	ENSP00000241256	0	0	0	0.639	0	0	0.9	0.073	0.901
CREB1	HOMER1	1859295	1851715	ENSP00000387699	ENSP00000334382	0	0	0	0	0	0	0	0.429	0.429
RGS7	HTR1A	1854398	1849859	ENSP00000355523	ENSP00000316244	0	0	0	0	0	0	0.9	0.303	0.927
NTRK2	NTS	1846523	1844400	ENSP00000277120	ENSP00000256010	0	0	0	0	0	0	0	0.407	0.407
NPS	ADRB1	1858560	1854995	ENSP00000381105	ENSP00000358301	0	0	0	0	0	0	0.9	0.196	0.916
GMFB	MAPK3	1853629	1845265	ENSP00000350757	ENSP00000263025	0	0	0	0	0	0.576	0	0.071	0.589
GRM4	NPY	1856056	1843611	ENSP00000363296	ENSP00000242152	0	0	0	0	0	0	0.9	0.251	0.921
CDC42	GRP	1849707	1844471	ENSP00000314458	ENSP00000256857	0	0	0	0	0	0	0	0.458	0.457
OPRK1	OPRD1	1845773	1843415	ENSP00000265572	ENSP00000234961	0	0	0	0.953	0	0.576	0.9	0.795	0.957
ZNF804A	CACNA1C	1848514	1845866	ENSP00000303252	ENSP00000266376	0	0	0	0	0	0	0	0.648	0.648
GRM4	GRIA3	1856056	1845529	ENSP00000363296	ENSP00000264357	0	0	0	0	0	0	0	0.405	0.405
SSTR5	ADRA2A	1847454	1846654	ENSP00000293897	ENSP00000280155	0	0	0	0.662	0	0	0.9	0	0.9
DLG3	GRIN2A	1856101	1851485	ENSP00000363480	ENSP00000332549	0	0	0	0	0	0.918	0.36	0.98	0.998
ADRA1A	BDKRB1	1857247	1842613	ENSP00000369960	ENSP00000216629	0	0	0	0	0	0	0.9	0	0.9
PMCH	GALR3	1851448	1843944	ENSP00000332225	ENSP00000249041	0	0	0	0	0	0	0.9	0	0.9
DRD3	ADCY8	1857726	1847008	ENSP00000373169	ENSP00000286355	0	0	0	0	0	0	0.9	0	0.9
SSTR5	GRM6	1847454	1843281	ENSP00000293897	ENSP00000231188	0	0	0	0	0	0	0.9	0.127	0.908
CYP2D6	SLC6A2	1854039	1842772	ENSP00000353820	ENSP00000219833	0	0	0	0	0	0	0	0.416	0.416
HTR2A	GRIN2A	1856916	1851485	ENSP00000367959	ENSP00000332549	0	0	0	0	0	0	0	0.408	0.408
DRD2	HTR1F	1854237	1850496	ENSP00000354859	ENSP00000322924	0	0	0	0.81	0	0	0.9	0.361	0.906
VEGFA	VIP	1855611	1854549	ENSP00000361125	ENSP00000356213	0	0	0	0	0	0	0	0.846	0.846
CHRM1	HTR2B	1848849	1844597	ENSP00000306490	ENSP00000258400	0	0	0	0.645	0	0	0.9	0.196	0.905
BDNF	DAOA	1861075	1856406	ENSP00000414303	ENSP00000365103	0	0	0	0	0	0	0	0.414	0.414
TLR4	GRP	1856025	1844471	ENSP00000363089	ENSP00000256857	0	0	0	0	0	0	0	0.808	0.808
GRM3	PICK1	1854350	1853444	ENSP00000355316	ENSP00000349465	0	0	0	0	0	0.484	0	0.437	0.697
RELN	GRIN2B	1859645	1846639	ENSP00000392423	ENSP00000279593	0	0	0	0	0	0	0.9	0.471	0.944
P2RX7	TSPO	1862216	1851096	ENSP00000442349	ENSP00000328973	0	0	0	0	0	0	0	0.415	0.414
NTRK1	KNG1	1861874	1845668	ENSP00000431418	ENSP00000265023	0	0	0	0	0	0	0	0.472	0.472
DRD3	RGS1	1857726	1854596	ENSP00000373169	ENSP00000356429	0	0	0	0	0	0	0.9	0	0.9
PLCD1	PRKCA	1861836	1860737	ENSP00000430344	ENSP00000408695	0	0	0	0	0	0.149	0.8	0.22	0.855
BRCA1	GTF2I	1861387	1850459	ENSP00000418960	ENSP00000322542	0	0	0	0	0	0.567	0	0.184	0.631
HDAC9	IGF2	1860731	1859600	ENSP00000408617	ENSP00000391826	0	0	0	0	0	0	0	0.845	0.845
DLG1	NOS1	1852968	1852004	ENSP00000345731	ENSP00000337459	0	0	0	0	0	0	0	0.692	0.693
GRIK4	GRM4	1860452	1856056	ENSP00000404063	ENSP00000363296	0	0	0	0	0	0	0	0.501	0.501
[truncated: 5,723 more rows]

## Sheet: ADHD
#node1	node2	node1_string_id	node2_string_id	node1_external_id	node2_external_id	neighborhood	fusion	cooccurence	homology	coexpression	experimental	knowledge	textmining	combined_score
HCRTR2	OXTR	1855363	1850627	ENSP00000359899	ENSP00000324270	0	0	0	0.657	0	0	0.9	0	0.9
HTR1B	CNR1	1855143	1855040	ENSP00000358963	ENSP00000358511	0	0	0	0.65	0	0	0.9	0.434	0.914
POMC	OXT	1845600	1842661	ENSP00000264708	ENSP00000217386	0	0	0	0	0.08	0	0	0.871	0.876
NTF4	NTRK2	1848289	1846523	ENSP00000301411	ENSP00000277120	0	0	0	0	0	0.993	0.9	0.973	0.999
OPRD1	DRD4	1843415	1842327	ENSP00000234961	ENSP00000176183	0	0	0	0.638	0	0	0.9	0.627	0.922
PITX3	ISL1	1855154	1843262	ENSP00000359019	ENSP00000230658	0	0	0	0	0	0	0	0.456	0.456
GRM7	MTNR1B	1853578	1844486	ENSP00000350348	ENSP00000257068	0	0	0	0	0	0	0.9	0.199	0.916
NPY5R	ADCY1	1852206	1847854	ENSP00000339377	ENSP00000297323	0	0	0	0	0	0	0.9	0	0.9
NPY1R	CHRM2	1854180	1850196	ENSP00000354652	ENSP00000319984	0	0	0	0.623	0	0	0.9	0.19	0.905
NPY1R	PNOC	1854180	1848349	ENSP00000354652	ENSP00000301908	0	0	0	0	0	0	0.9	0.063	0.902
TNF	GRM8	1860103	1852779	ENSP00000398698	ENSP00000344173	0	0	0	0	0	0	0	0.604	0.604
DRD2	HTR1A	1854237	1849859	ENSP00000354859	ENSP00000316244	0	0	0	0.829	0	0	0.9	0.714	0.912
GRIN2A	DRD5	1851485	1848813	ENSP00000332549	ENSP00000306129	0	0	0	0	0	0.097	0	0.667	0.688
OXTR	GRM5	1850627	1848814	ENSP00000324270	ENSP00000306138	0	0	0	0	0	0	0.9	0.211	0.917
BCL2	IL6	1851168	1844631	ENSP00000329623	ENSP00000258743	0	0	0	0	0	0	0	0.942	0.942
PNOC	MTNR1B	1848349	1844486	ENSP00000301908	ENSP00000257068	0	0	0	0	0	0	0.9	0	0.9
CHRM5	CCK	1857636	1851885	ENSP00000372750	ENSP00000335657	0	0	0	0	0	0	0.9	0.052	0.901
ADRA2B	AGT	1859258	1854424	ENSP00000387281	ENSP00000355627	0	0	0	0	0	0	0.9	0.126	0.908
CCK	MCHR1	1851885	1843943	ENSP00000335657	ENSP00000249016	0	0	0	0	0	0	0.9	0.325	0.929
CNR2	POMC	1856124	1845600	ENSP00000363596	ENSP00000264708	0	0	0	0	0	0	0.9	0.195	0.916
MCHR1	NPY	1843943	1843611	ENSP00000249016	ENSP00000242152	0	0	0	0	0	0	0.9	0.565	0.954
DRD2	GRIN2A	1854237	1851485	ENSP00000354859	ENSP00000332549	0	0	0	0	0	0	0	0.439	0.439
RELN	DLX1	1859645	1854126	ENSP00000392423	ENSP00000354478	0	0	0	0	0	0	0	0.481	0.481
CHRNA7	CHRNA2	1860670	1859010	ENSP00000407546	ENSP00000385026	0	0	0	0.885	0	0	0.9	0.9	0.91
GRM8	CHRM2	1852779	1850196	ENSP00000344173	ENSP00000319984	0	0	0	0	0	0	0.9	0.456	0.943
BDNF	CNR1	1861075	1855040	ENSP00000414303	ENSP00000358511	0	0	0	0	0	0	0	0.909	0.909
GDNF	BCL2	1860755	1851168	ENSP00000409007	ENSP00000329623	0	0	0	0	0	0	0	0.469	0.469
NSD1	AR	1859900	1856164	ENSP00000395929	ENSP00000363822	0	0	0	0	0	0.831	0	0.287	0.874
ADH1B	ALDH2	1848863	1844978	ENSP00000306606	ENSP00000261733	0	0	0	0	0	0	0	0.926	0.926
NTRK3	DRD1	1854089	1850948	ENSP00000354207	ENSP00000327652	0	0	0	0	0	0	0	0.613	0.613
BCL2	CNTN5	1851168	1846634	ENSP00000329623	ENSP00000279463	0	0	0	0	0	0	0	0.413	0.412
GRM8	OPRD1	1852779	1843415	ENSP00000344173	ENSP00000234961	0	0	0	0	0	0	0.9	0.24	0.92
NPSR1	ADRB2	1853905	1848724	ENSP00000352839	ENSP00000305372	0	0	0	0.648	0	0	0.9	0.294	0.909
STIP1	PPIG	1848791	1844835	ENSP00000305958	ENSP00000260970	0	0	0	0	0.871	0.332	0	0.506	0.953
GSTP1	MTHFR	1858630	1856524	ENSP00000381607	ENSP00000365775	0	0	0	0	0	0	0	0.634	0.634
KIAA0319	DYX1C1	1856837	1850530	ENSP00000367459	ENSP00000323275	0	0	0	0	0	0	0	0.874	0.874
NPSR1	MCHR1	1853905	1843943	ENSP00000352839	ENSP00000249016	0	0	0	0.64	0	0	0.9	0	0.9
OXTR	DRD4	1850627	1842327	ENSP00000324270	ENSP00000176183	0	0	0	0	0	0	0	0.557	0.557
AANAT	GPR50	1844016	1842700	ENSP00000250615	ENSP00000218316	0	0	0	0	0	0	0	0.413	0.412
TMEM132D	BCL2	1860728	1851168	ENSP00000408581	ENSP00000329623	0	0	0	0	0	0	0	0.458	0.457
NRCAM	CHRNA6	1856968	1846490	ENSP00000368314	ENSP00000276410	0	0	0	0	0	0	0	0.438	0.438
HTR1A	HTR3B	1849859	1844762	ENSP00000316244	ENSP00000260191	0	0	0	0	0	0	0	0.515	0.515
DRD3	OPRD1	1857726	1843415	ENSP00000373169	ENSP00000234961	0	0	0	0.633	0	0	0.9	0.329	0.911
TNF	IL1RN	1860103	1844670	ENSP00000398698	ENSP00000259206	0	0	0	0	0	0	0	0.515	0.515
CASP9	GSK3B	1851230	1850681	ENSP00000330237	ENSP00000324806	0	0	0	0	0	0	0	0.403	0.403
CHRNB2	CHRNA3	1854806	1849797	ENSP00000357461	ENSP00000315602	0	0	0	0.93	0	0	0.9	0.761	0.905
DRD2	ADH1B	1854237	1848863	ENSP00000354859	ENSP00000306606	0	0	0	0	0	0	0	0.418	0.418
MAOB	DRD4	1856806	1842327	ENSP00000367309	ENSP00000176183	0	0	0	0	0	0	0	0.56	0.56
CTNNA2	DCLK1	1861346	1844379	ENSP00000418191	ENSP00000255448	0	0	0	0	0.562	0	0	0.065	0.572
DRD3	CNR1	1857726	1855040	ENSP00000373169	ENSP00000358511	0	0	0	0	0	0	0.9	0.286	0.925
FMR1	GRM5	1855265	1848814	ENSP00000359506	ENSP00000306138	0	0	0	0	0	0	0	0.852	0.852
TH	NGF	1857346	1855044	ENSP00000370571	ENSP00000358525	0	0	0	0	0	0	0	0.903	0.903
HTR4	DRD5	1854053	1848813	ENSP00000353915	ENSP00000306129	0	0	0	0.813	0	0	0.9	0.145	0.902
DRD2	RARB	1854237	1851458	ENSP00000354859	ENSP00000332296	0	0	0	0	0	0	0	0.422	0.422
ALDH2	PPIG	1844978	1844835	ENSP00000261733	ENSP00000260970	0	0	0	0	0	0	0	0.413	0.413
HTR1B	MAOA	1855143	1852356	ENSP00000358963	ENSP00000340684	0	0	0	0	0	0	0	0.649	0.649
NPY1R	HTR1E	1854180	1848996	ENSP00000354652	ENSP00000307766	0	0	0	0.65	0	0	0.9	0.112	0.902
CHRNA4	SLC6A1	1855204	1847087	ENSP00000359285	ENSP00000287766	0	0	0	0	0	0	0	0.407	0.407
BDNF	SLC2A3	1861075	1842244	ENSP00000414303	ENSP00000075120	0	0	0	0	0	0	0	0.826	0.826
OPRM1	CNR1	1859815	1855040	ENSP00000394624	ENSP00000358511	0	0	0	0	0	0	0.9	0.508	0.948
HTR2A	SLC6A2	1856916	1842772	ENSP00000367959	ENSP00000219833	0	0	0	0	0	0	0	0.609	0.61
BCL2	RARA	1851168	1844268	ENSP00000329623	ENSP00000254066	0	0	0	0	0	0	0	0.48	0.48
DRD2	ALDH2	1854237	1844978	ENSP00000354859	ENSP00000261733	0	0	0	0	0	0	0	0.529	0.529
FTO	GNPDA2	1861383	1847574	ENSP00000418823	ENSP00000295448	0	0	0	0	0	0	0	0.727	0.727
AR	BCL2	1856164	1851168	ENSP00000363822	ENSP00000329623	0	0	0	0	0	0	0	0.7	0.7
ASTN2	NLGN3	1854134	1853734	ENSP00000354504	ENSP00000351591	0	0	0	0	0	0	0	0.562	0.562
ADRB2	MC3R	1848724	1843686	ENSP00000305372	ENSP00000243911	0	0	0	0.665	0	0	0.9	0.101	0.902
NDN	OXT	1851495	1842661	ENSP00000332643	ENSP00000217386	0	0	0	0	0	0	0	0.561	0.561
RELN	FOXO1	1859645	1857055	ENSP00000392423	ENSP00000368880	0	0	0	0	0	0	0	0.808	0.808
ADRA2B	HTR5A	1859258	1847093	ENSP00000387281	ENSP00000287907	0	0	0	0.744	0	0	0.9	0.135	0.902
CHRNA4	GRIN2A	1855204	1851485	ENSP00000359285	ENSP00000332549	0	0	0	0	0	0	0	0.47	0.47
NTRK3	NGFR	1854089	1842317	ENSP00000354207	ENSP00000172229	0	0	0	0	0	0.602	0	0.845	0.935
FTO	PYY	1861383	1853954	ENSP00000418823	ENSP00000353198	0	0	0	0	0	0	0	0.482	0.482
MTR	CBS	1854401	1852819	ENSP00000355536	ENSP00000344460	0	0	0	0	0	0	0.9	0.728	0.971
HTR2A	TPH2	1856916	1851106	ENSP00000367959	ENSP00000329093	0	0	0	0	0	0	0	0.58	0.58
UBE3A	NLGN4X	1858549	1846461	ENSP00000381045	ENSP00000275857	0	0	0	0	0	0	0	0.424	0.424
GDNF	NTRK2	1860755	1846523	ENSP00000409007	ENSP00000277120	0	0	0	0	0	0	0	0.624	0.624
CAMK2B	NOS1	1858327	1852004	ENSP00000379098	ENSP00000337459	0	0	0	0	0	0	0.9	0.751	0.974
CNTNAP2	GSK3B	1854217	1850681	ENSP00000354778	ENSP00000324806	0	0	0	0	0	0	0	0.4	0.4
NPSR1	HTR6	1853905	1847186	ENSP00000352839	ENSP00000289753	0	0	0	0	0	0	0.9	0	0.9
CCK	KALRN	1851885	1843581	ENSP00000335657	ENSP00000240874	0	0	0	0	0	0	0.9	0.117	0.907
CNR2	PNOC	1856124	1848349	ENSP00000363596	ENSP00000301908	0	0	0	0	0	0	0.9	0	0.9
DRD2	TPH1	1854237	1843985	ENSP00000354859	ENSP00000250018	0	0	0	0	0	0	0	0.531	0.531
AGT	DRD4	1854424	1842327	ENSP00000355627	ENSP00000176183	0	0	0	0	0	0	0.9	0.11	0.907
AGRP	RETN	1847270	1842846	ENSP00000290953	ENSP00000221515	0	0	0	0	0	0	0	0.42	0.42
TH	NUDT3	1857346	1853747	ENSP00000370571	ENSP00000351650	0	0	0	0	0	0	0	0.472	0.472
ADRB2	HTR2C	1848724	1846478	ENSP00000305372	ENSP00000276198	0	0	0	0.726	0	0	0.9	0.252	0.906
CNR1	PNOC	1855040	1848349	ENSP00000358511	ENSP00000301908	0	0	0	0	0	0	0.9	0.116	0.907
HTR1A	MCHR1	1849859	1843943	ENSP00000316244	ENSP00000249016	0	0	0	0.644	0	0	0.9	0.228	0.906
BCL2	APOE	1851168	1844127	ENSP00000329623	ENSP00000252486	0	0	0	0	0	0	0	0.472	0.472
ADRB2	ADCY1	1848724	1847854	ENSP00000305372	ENSP00000297323	0	0	0	0	0	0	0.9	0.313	0.928
TH	DRD2	1857346	1854237	ENSP00000370571	ENSP00000354859	0	0	0	0	0	0	0	0.658	0.658
ADRA1B	GRM5	1848870	1848814	ENSP00000306662	ENSP00000306138	0	0	0	0	0	0	0.9	0.089	0.905
TNF	CASP9	1860103	1851230	ENSP00000398698	ENSP00000330237	0	0	0	0	0	0.109	0	0.841	0.852
CNR1	GRM1	1855040	1846816	ENSP00000358511	ENSP00000282753	0	0	0	0	0	0	0	0.657	0.658
DISC1	GRIN2B	1854415	1846639	ENSP00000355593	ENSP00000279593	0	0	0	0	0	0	0	0.407	0.407
MCHR1	MC3R	1843943	1843686	ENSP00000249016	ENSP00000243911	0	0	0	0	0	0	0	0.436	0.436
TH	MAOB	1857346	1856806	ENSP00000370571	ENSP00000367309	0	0	0	0	0	0	0	0.7	0.7
HK1	ADH1B	1858981	1848863	ENSP00000384774	ENSP00000306606	0	0	0	0	0	0	0	0.479	0.479
PER2	NR3C1	1844310	1843294	ENSP00000254657	ENSP00000231509	0	0	0	0	0	0	0.9	0.103	0.906
HTR1B	PYY	1855143	1853954	ENSP00000358963	ENSP00000353198	0	0	0	0	0	0	0.9	0	0.9
RELN	GRIN2A	1859645	1851485	ENSP00000392423	ENSP00000332549	0	0	0	0	0	0	0.9	0.505	0.948
NDN	SORT1	1851495	1844454	ENSP00000332643	ENSP00000256637	0	0	0	0	0	0	0.9	0	0.9
PRTG	KALRN	1857812	1843581	ENSP00000373937	ENSP00000240874	0	0	0	0	0	0.212	0	0.377	0.488
DRD5	HTR6	1848813	1847186	ENSP00000306129	ENSP00000289753	0	0	0	0.782	0	0	0.9	0.186	0.903
DLX1	ISL1	1854126	1843262	ENSP00000354478	ENSP00000230658	0	0	0	0	0	0	0	0.414	0.414
HTR1E	ADCY1	1848996	1847854	ENSP00000307766	ENSP00000297323	0	0	0	0	0	0	0.9	0	0.9
SLC6A4	OXT	1844969	1842661	ENSP00000261707	ENSP00000217386	0	0	0	0	0	0	0	0.417	0.416
ADRA1A	SLC6A2	1857247	1842772	ENSP00000369960	ENSP00000219833	0	0	0	0	0	0	0	0.418	0.418
RELN	SLC6A1	1859645	1847087	ENSP00000392423	ENSP00000287766	0	0	0	0	0	0	0	0.404	0.404
SLITRK1	IMMP2L	1856609	1851161	ENSP00000366288	ENSP00000329553	0	0	0	0	0	0	0	0.564	0.564
GRIN2B	SLC1A1	1846639	1845121	ENSP00000279593	ENSP00000262352	0	0	0	0	0	0	0	0.565	0.565
CNTN5	EGFR	1846634	1846445	ENSP00000279463	ENSP00000275493	0	0	0	0	0	0.149	0	0.368	0.439
GABRA5	GABRB3	1851869	1848038	ENSP00000335592	ENSP00000299267	0	0	0	0.852	0	0.076	0.9	0.885	0.916
DRD5	NTRK2	1848813	1846523	ENSP00000306129	ENSP00000277120	0	0	0	0	0	0	0	0.708	0.709
KL	APOE	1857155	1844127	ENSP00000369442	ENSP00000252486	0	0	0	0	0	0	0	0.416	0.416
AGT	POMC	1854424	1845600	ENSP00000355627	ENSP00000264708	0	0	0	0	0	0	0.9	0.5	0.947
ABCA13	DRD4	1860896	1842327	ENSP00000411096	ENSP00000176183	0	0	0	0	0	0	0	0.459	0.459
CHRNA3	CHRNA5	1849797	1848079	ENSP00000315602	ENSP00000299565	0	0	0	0.937	0	0.149	0.72	0.94	0.766
OPRM1	HTR1B	1859815	1855143	ENSP00000394624	ENSP00000358963	0	0	0	0.665	0	0	0.9	0.394	0.912
BDNF	SLC6A4	1861075	1844969	ENSP00000414303	ENSP00000261707	0	0	0	0	0	0	0	0.725	0.725
PCSK5	FIGNL1	1862313	1853429	ENSP00000446280	ENSP00000349356	0.462	0	0	0	0	0	0	0.224	0.564
CBS	APOE	1852819	1844127	ENSP00000344460	ENSP00000252486	0	0	0	0	0	0	0	0.471	0.471
ADRA2C	NPY2R	1859088	1851488	ENSP00000386069	ENSP00000332591	0	0	0	0.643	0	0	0.9	0	0.9
ABCA13	HTR4	1860896	1854053	ENSP00000411096	ENSP00000353915	0	0	0	0	0	0	0	0.4	0.4
DRG1	GSK3B	1851178	1850681	ENSP00000329715	ENSP00000324806	0	0	0	0	0	0.463	0	0	0.463
DRD1	MC4R	1850948	1848101	ENSP00000327652	ENSP00000299766	0	0	0	0.666	0	0	0.9	0.158	0.904
OPRM1	HTR1D	1859815	1849640	ENSP00000394624	ENSP00000313661	0	0	0	0.669	0	0	0.9	0.292	0.908
CHRNA4	CHRNA6	1855204	1846490	ENSP00000359285	ENSP00000276410	0	0	0	0.945	0	0	0.72	0.753	0.731
AGT	NOS1	1854424	1852004	ENSP00000355627	ENSP00000337459	0	0	0	0	0	0	0	0.867	0.867
GRIK3	GRM5	1855828	1848814	ENSP00000362183	ENSP00000306138	0	0	0	0	0	0	0	0.464	0.464
HCRTR2	KALRN	1855363	1843581	ENSP00000359899	ENSP00000240874	0	0	0	0	0	0	0.9	0	0.9
CCK	AGRP	1851885	1847270	ENSP00000335657	ENSP00000290953	0	0	0	0	0	0	0	0.65	0.65
TACR1	HCRT	1848544	1847406	ENSP00000303522	ENSP00000293330	0	0	0	0	0	0	0.9	0.09	0.905
MCHR1	OXT	1843943	1842661	ENSP00000249016	ENSP00000217386	0	0	0	0	0	0	0.9	0.214	0.918
NTRK3	BCL2	1854089	1851168	ENSP00000354207	ENSP00000329623	0	0	0	0	0	0	0	0.657	0.657
MTHFR	CBS	1856524	1852819	ENSP00000365775	ENSP00000344460	0	0	0	0	0	0	0	0.895	0.895
GRM1	GHSR	1846816	1843590	ENSP00000282753	ENSP00000241256	0	0	0	0	0	0	0.9	0.068	0.902
POMC	GHSR	1845600	1843590	ENSP00000264708	ENSP00000241256	0	0	0	0	0	0	0	0.7	0.7
GDNF	SLC1A3	1860755	1845695	ENSP00000409007	ENSP00000265113	0	0	0	0	0	0	0	0.859	0.859
CHRNA2	CHRNA5	1859010	1848079	ENSP00000385026	ENSP00000299565	0	0	0	0.947	0	0.109	0.72	0.675	0.748
CCK	GRM1	1851885	1846816	ENSP00000335657	ENSP00000282753	0	0	0	0	0	0	0.9	0.457	0.943
LEP	HCRT	1849557	1847406	ENSP00000312652	ENSP00000293330	0	0	0	0	0	0	0	0.926	0.926
OPRL1	MTNR1A	1851923	1848453	ENSP00000336764	ENSP00000302811	0	0	0	0.699	0	0	0.9	0.102	0.901
BCHE	APOE	1845535	1844127	ENSP00000264381	ENSP00000252486	0	0	0	0	0	0	0	0.537	0.537
RELN	NPY	1859645	1843611	ENSP00000392423	ENSP00000242152	0	0	0	0	0	0	0	0.404	0.404
NPY5R	MCHR1	1852206	1843943	ENSP00000339377	ENSP00000249016	0	0	0	0.626	0	0	0.9	0.109	0.902
AGT	NPY1R	1854424	1854180	ENSP00000355627	ENSP00000354652	0	0	0	0	0	0	0.9	0.103	0.906
PPP2R2C	CDK14	1851807	1845800	ENSP00000335083	ENSP00000265741	0	0	0	0	0	0.299	0	0.379	0.546
CPLX2	STX1A	1853863	1842945	ENSP00000352544	ENSP00000222812	0	0	0	0	0.069	0.245	0	0.561	0.664
AGT	GRM1	1854424	1846816	ENSP00000355627	ENSP00000282753	0	0	0	0	0	0	0.9	0	0.9
AGT	HTR2C	1854424	1846478	ENSP00000355627	ENSP00000276198	0	0	0	0	0	0	0.9	0.091	0.905
COMT	POMC	1854135	1845600	ENSP00000354511	ENSP00000264708	0	0	0	0	0	0	0	0.407	0.407
NPY5R	FLNC	1852206	1850897	ENSP00000339377	ENSP00000327145	0	0	0	0	0	0.576	0	0	0.576
NTF3	NPY	1860000	1843611	ENSP00000397297	ENSP00000242152	0	0	0	0	0	0	0	0.896	0.896
GNPDA2	MC3R	1847574	1843686	ENSP00000295448	ENSP00000243911	0	0	0	0	0	0	0	0.487	0.487
BTBD9	SKOR1	1859094	1857138	ENSP00000386121	ENSP00000369374	0	0	0	0	0	0	0	0.819	0.819
OXTR	MCHR1	1850627	1843943	ENSP00000324270	ENSP00000249016	0	0	0	0.633	0	0	0.9	0.124	0.903
NET1	KALRN	1853130	1843581	ENSP00000347134	ENSP00000240874	0	0	0	0.616	0	0	0.9	0.106	0.902
HTR1B	HTR1D	1855143	1849640	ENSP00000358963	ENSP00000313661	0	0	0	0.97	0	0.57	0.9	0.94	0.956
COMT	SLC6A2	1854135	1842772	ENSP00000354511	ENSP00000219833	0	0	0	0	0	0	0	0.648	0.648
DIRAS2	MAP2K5	1856374	1842333	ENSP00000364919	ENSP00000178640	0	0	0	0	0	0.305	0	0.392	0.559
GABRA5	GABRG3	1851869	1851410	ENSP00000335592	ENSP00000331912	0	0	0	0.904	0	0	0.9	0.861	0.908
NR2E1	RXRG	1854930	1853910	ENSP00000357982	ENSP00000352900	0	0	0	0.839	0	0	0.9	0.219	0.903
BDNF	SLC6A3	1861075	1846148	ENSP00000414303	ENSP00000270349	0	0	0	0	0	0	0	0.643	0.643
NPY2R	ADRA2A	1851488	1846654	ENSP00000332591	ENSP00000280155	0	0	0	0.649	0	0	0.9	0.148	0.903
HTR1E	NPY	1848996	1843611	ENSP00000307766	ENSP00000242152	0	0	0	0	0	0	0.9	0.211	0.917
DRD2	NPY	1854237	1843611	ENSP00000354859	ENSP00000242152	0	0	0	0	0	0	0.9	0.397	0.937
CHRM5	KALRN	1857636	1843581	ENSP00000372750	ENSP00000240874	0	0	0	0	0	0	0.9	0	0.9
DRD5	GRIN2B	1848813	1846639	ENSP00000306129	ENSP00000279593	0	0	0	0	0	0.097	0	0.662	0.682
ADRA2C	OPRK1	1859088	1845773	ENSP00000386069	ENSP00000265572	0	0	0	0.654	0	0	0.9	0.052	0.9
PYY	MTNR1B	1853954	1844486	ENSP00000353198	ENSP00000257068	0	0	0	0	0	0	0.9	0	0.9
DRD2	PPP2R2C	1854237	1851807	ENSP00000354859	ENSP00000335083	0	0	0	0	0	0	0.8	0.078	0.807
NDN	CDK14	1851495	1845800	ENSP00000332643	ENSP00000265741	0	0	0	0	0	0	0	0.402	0.403
CHRM2	HTR1A	1850196	1849859	ENSP00000319984	ENSP00000316244	0	0	0	0.772	0	0	0.9	0.222	0.904
HTR2A	GRIN2A	1856916	1851485	ENSP00000367959	ENSP00000332549	0	0	0	0	0	0	0	0.408	0.408
LEP	EGFR	1849557	1846445	ENSP00000312652	ENSP00000275493	0	0	0	0	0	0	0	0.895	0.895
NR3C2	AGRP	1852455	1847270	ENSP00000341390	ENSP00000290953	0	0	0	0	0	0	0	0.409	0.408
TNF	GSK3B	1860103	1850681	ENSP00000398698	ENSP00000324806	0	0	0	0	0	0	0	0.842	0.843
NGF	NTRK2	1855044	1846523	ENSP00000358525	ENSP00000277120	0	0	0	0	0	0.149	0.8	0.852	0.972
SLC6A1	STX1A	1847087	1842945	ENSP00000287766	ENSP00000222812	0	0	0	0	0	0.623	0	0.147	0.665
GRM8	POMC	1852779	1845600	ENSP00000344173	ENSP00000264708	0	0	0	0	0	0	0.9	0.081	0.904
CNR2	ADCY1	1856124	1847854	ENSP00000363596	ENSP00000297323	0	0	0	0	0	0	0.9	0.064	0.902
CASP3	EGFR	1849375	1846445	ENSP00000311032	ENSP00000275493	0	0	0	0	0	0	0	0.502	0.502
MAOA	AANAT	1852356	1844016	ENSP00000340684	ENSP00000250615	0	0	0	0	0	0	0.9	0.268	0.923
APOE	CTSD	1844127	1843439	ENSP00000252486	ENSP00000236671	0	0	0	0	0	0	0	0.502	0.502
PIK3CG	NET1	1853801	1853130	ENSP00000352121	ENSP00000347134	0	0	0	0	0	0.133	0	0.346	0.408
HTR2C	ARRB2	1846478	1846080	ENSP00000276198	ENSP00000269260	0	0	0	0	0	0.598	0	0.12	0.632
MTNR1A	DRD4	1848453	1842327	ENSP00000302811	ENSP00000176183	0	0	0	0.645	0	0	0.9	0.192	0.905
DRD2	GRM8	1854237	1852779	ENSP00000354859	ENSP00000344173	0	0	0	0	0	0	0.9	0.261	0.923
HTR1A	TPH1	1849859	1843985	ENSP00000316244	ENSP00000250018	0	0	0	0	0	0	0	0.759	0.759
LEP	IL6	1849557	1844631	ENSP00000312652	ENSP00000258743	0	0	0	0	0	0	0.8	0.972	0.994
DRD2	GABRA2	1854237	1853367	ENSP00000354859	ENSP00000348897	0	0	0	0	0	0	0	0.471	0.471
CACNA1C	STX1A	1845866	1842945	ENSP00000266376	ENSP00000222812	0	0	0	0	0	0	0	0.474	0.474
HTR1B	MTNR1A	1855143	1848453	ENSP00000358963	ENSP00000302811	0	0	0	0.677	0	0	0.9	0.102	0.902
PNMT	NPY	1846103	1843611	ENSP00000269582	ENSP00000242152	0	0	0	0	0	0	0	0.582	0.582
BCL2	PPP1R1B	1851168	1844270	ENSP00000329623	ENSP00000254079	0	0	0	0	0	0	0	0.82	0.82
EGFR	CTSD	1846445	1843439	ENSP00000275493	ENSP00000236671	0	0	0	0	0	0	0	0.574	0.574
PRODH	CHRFAM7A	1853463	1848106	ENSP00000349577	ENSP00000299847	0	0	0	0	0	0	0	0.553	0.553
DBH	NPY	1858060	1843611	ENSP00000376776	ENSP00000242152	0	0	0	0	0	0	0	0.725	0.725
GRIK3	NPAS3	1855828	1853301	ENSP00000362183	ENSP00000348460	0	0	0	0	0	0	0	0.441	0.442
PYY	RETN	1853954	1842846	ENSP00000353198	ENSP00000221515	0	0	0	0	0	0	0	0.415	0.414
SLC6A3	SLC1A3	1846148	1845695	ENSP00000270349	ENSP00000265113	0	0	0	0	0	0	0	0.524	0.524
HTR1B	NPY2R	1855143	1851488	ENSP00000358963	ENSP00000332591	0	0	0	0.654	0	0	0.9	0.183	0.905
CNR2	HTR1D	1856124	1849640	ENSP00000363596	ENSP00000313661	0	0	0	0.64	0	0	0.9	0.061	0.9
AR	PARK2	1856164	1854466	ENSP00000363822	ENSP00000355865	0	0	0	0	0	0	0	0.501	0.501
AGT	NPSR1	1854424	1853905	ENSP00000355627	ENSP00000352839	0	0	0	0	0	0	0.9	0	0.9
OPRL1	NPY	1851923	1843611	ENSP00000336764	ENSP00000242152	0	0	0	0	0	0	0.9	0.283	0.925
NPY5R	POMC	1852206	1845600	ENSP00000339377	ENSP00000264708	0	0	0	0	0	0	0.9	0.288	0.925
NPY1R	ADRA2A	1854180	1846654	ENSP00000354652	ENSP00000280155	0	0	0	0.635	0	0	0.9	0.152	0.904
FTO	MTNR1B	1861383	1844486	ENSP00000418823	ENSP00000257068	0	0	0	0	0	0	0	0.658	0.658
BDNF	DISC1	1861075	1854415	ENSP00000414303	ENSP00000355593	0	0	0	0	0	0	0	0.471	0.471
RELN	GRIN2B	1859645	1846639	ENSP00000392423	ENSP00000279593	0	0	0	0	0	0	0.9	0.471	0.944
PIK3CG	MAP2K5	1853801	1842333	ENSP00000352121	ENSP00000178640	0	0	0	0	0	0.102	0	0.394	0.432
FTO	AGRP	1861383	1847270	ENSP00000418823	ENSP00000290953	0	0	0	0	0	0	0	0.418	0.418
ADRA2C	ADRA2A	1859088	1846654	ENSP00000386069	ENSP00000280155	0	0	0	0.699	0	0	0.9	0.86	0.925
CBS	SHMT1	1852819	1850087	ENSP00000344460	ENSP00000318868	0	0	0	0	0	0	0.9	0.707	0.969
NPSR1	DRD1	1853905	1850948	ENSP00000352839	ENSP00000327652	0	0	0	0.633	0	0	0.9	0.047	0.9
HTR2A	NPSR1	1856916	1853905	ENSP00000367959	ENSP00000352839	0	0	0	0.643	0	0	0.9	0.046	0.9
CHRNA2	CHRNA3	1859010	1849797	ENSP00000385026	ENSP00000315602	0	0	0	0.96	0	0	0.9	0.676	0.902
TNF	POMC	1860103	1845600	ENSP00000398698	ENSP00000264708	0	0	0	0	0	0	0	0.501	0.501
COMT	ADH1B	1854135	1848863	ENSP00000354511	ENSP00000306606	0	0	0	0	0	0	0.9	0.317	0.928
ADA	NR3C1	1855776	1843294	ENSP00000361965	ENSP00000231509	0	0	0	0	0	0.576	0	0	0.576
MC3R	NPY	1843686	1843611	ENSP00000243911	ENSP00000242152	0	0	0	0	0	0	0	0.755	0.755
CHRM2	OPRK1	1850196	1845773	ENSP00000319984	ENSP00000265572	0	0	0	0.641	0	0	0.9	0.424	0.914
NPY2R	NPY	1851488	1843611	ENSP00000332591	ENSP00000242152	0	0	0	0	0	0.778	0.9	0.69	0.992
CHRNA4	CHRNB4	1855204	1844985	ENSP00000359285	ENSP00000261751	0	0	0	0.906	0	0.576	0.9	0.775	0.958
DDC	CHRNB4	1853612	1844985	ENSP00000350616	ENSP00000261751	0	0	0	0	0	0.101	0	0.404	0.441
LEP	HTR2C	1849557	1846478	ENSP00000312652	ENSP00000276198	0	0	0	0	0	0	0	0.516	0.516
ALK	PIK3CG	1857789	1853801	ENSP00000373700	ENSP00000352121	0	0	0	0	0	0	0.8	0.159	0.824
PPP3CB	GSK3B	1858232	1850681	ENSP00000378306	ENSP00000324806	0.211	0	0	0	0	0.1	0	0.678	0.752
NPY2R	HTR1A	1851488	1849859	ENSP00000332591	ENSP00000316244	0	0	0	0.647	0	0	0.9	0.23	0.906
GHRL	RETN	1851804	1842846	ENSP00000335074	ENSP00000221515	0	0	0	0	0	0	0	0.757	0.757
MAOB	BCHE	1856806	1845535	ENSP00000367309	ENSP00000264381	0	0	0	0	0	0	0	0.421	0.42
NPY	OXT	1843611	1842661	ENSP00000242152	ENSP00000217386	0	0	0	0	0	0	0	0.757	0.757
PYY	AGRP	1853954	1847270	ENSP00000353198	ENSP00000290953	0	0	0	0	0	0	0	0.518	0.518
HTR2A	CHRFAM7A	1856916	1848106	ENSP00000367959	ENSP00000299847	0	0	0	0	0	0	0	0.459	0.459
CHRM2	SLC6A4	1850196	1844969	ENSP00000319984	ENSP00000261707	0	0	0	0	0	0	0	0.44	0.44
GRM8	MTNR1A	1852779	1848453	ENSP00000344173	ENSP00000302811	0	0	0	0	0	0	0.9	0.199	0.916
GRM8	PNOC	1852779	1848349	ENSP00000344173	ENSP00000301908	0	0	0	0	0	0	0.9	0.07	0.903
NR4A2	RARB	1852822	1851458	ENSP00000344479	ENSP00000332296	0	0	0	0.788	0	0.593	0.9	0.293	0.959
CNR1	GRM5	1855040	1848814	ENSP00000358511	ENSP00000306138	0	0	0	0	0	0	0	0.93	0.93
CHRNA4	NTRK2	1855204	1846523	ENSP00000359285	ENSP00000277120	0	0	0	0	0	0	0	0.456	0.456
AGT	CCK	1854424	1851885	ENSP00000355627	ENSP00000335657	0	0	0	0	0	0	0.9	0.215	0.918
HTR1A	MTNR1B	1849859	1844486	ENSP00000316244	ENSP00000257068	0	0	0	0.627	0	0	0.9	0.168	0.904
EGFR	SLC1A3	1846445	1845695	ENSP00000275493	ENSP00000265113	0	0	0	0	0	0	0	0.703	0.704
CARTPT	AGRP	1847786	1847270	ENSP00000296777	ENSP00000290953	0	0	0	0	0	0	0	0.824	0.824
CHRNA7	CHRNA6	1860670	1846490	ENSP00000407546	ENSP00000276410	0	0	0	0.89	0	0	0.72	0.817	0.744
HTR2A	LEP	1856916	1849557	ENSP00000367959	ENSP00000312652	0	0	0	0	0	0	0	0.415	0.414
CNR1	OPRL1	1855040	1851923	ENSP00000358511	ENSP00000336764	0	0	0	0	0	0	0.9	0.361	0.933
GRM7	SLC1A1	1853578	1845121	ENSP00000350348	ENSP00000262352	0	0	0	0	0	0	0	0.429	0.429
MAOB	SLC6A4	1856806	1844969	ENSP00000367309	ENSP00000261707	0	0	0	0	0	0	0	0.567	0.567
FTO	MC4R	1861383	1848101	ENSP00000418823	ENSP00000299766	0	0	0	0	0	0	0	0.87	0.87
CAMK2B	FLNC	1858327	1850897	ENSP00000379098	ENSP00000327145	0	0	0	0	0	0.1	0.8	0.103	0.824
TH	NTRK3	1857346	1854089	ENSP00000370571	ENSP00000354207	0	0	0	0	0	0	0	0.503	0.503
CNR2	CNR1	1856124	1855040	ENSP00000363596	ENSP00000358511	0	0	0	0.915	0	0	0.9	0.894	0.907
FMR1	GRM1	1855265	1846816	ENSP00000359506	ENSP00000282753	0	0	0	0	0	0	0	0.805	0.805
NPY2R	MTNR1A	1851488	1848453	ENSP00000332591	ENSP00000302811	0	0	0	0.677	0	0	0.9	0.165	0.904
ADRA2B	ADRA2A	1859258	1846654	ENSP00000387281	ENSP00000280155	0	0	0	0.942	0	0	0.9	0.869	0.905
DRD2	ADRA2A	1854237	1846654	ENSP00000354859	ENSP00000280155	0	0	0	0.834	0	0	0.9	0.476	0.907
TRIM32	HTR1A	1856027	1849859	ENSP00000363095	ENSP00000316244	0	0	0	0	0	0	0	0.634	0.634
GRIN2B	SLC1A3	1846639	1845695	ENSP00000279593	ENSP00000265113	0	0	0	0	0	0	0	0.568	0.568
HTR2A	OXTR	1856916	1850627	ENSP00000367959	ENSP00000324270	0	0	0	0.623	0	0	0.9	0.265	0.908
BDNF	GNPDA2	1861075	1847574	ENSP00000414303	ENSP00000295448	0	0	0	0	0	0	0	0.513	0.513
RARA	NR3C1	1844268	1843294	ENSP00000254066	ENSP00000231509	0	0	0	0.654	0	0.545	0.9	0.378	0.958
CNR1	HTR1D	1855040	1849640	ENSP00000358511	ENSP00000313661	0	0	0	0.658	0	0	0.9	0.288	0.908
WNT2	HES1	1845754	1843312	ENSP00000265441	ENSP00000232424	0	0	0	0	0	0	0	0.723	0.723
AGT	GRM7	1854424	1853578	ENSP00000355627	ENSP00000350348	0	0	0	0	0	0	0.9	0	0.9
ADRA2C	AGT	1859088	1854424	ENSP00000386069	ENSP00000355627	0	0	0	0	0	0	0.9	0.112	0.907
HCRTR1	HCRT	1855973	1847406	ENSP00000362810	ENSP00000293330	0	0	0	0	0	0.576	0.9	0.977	0.998
OXTR	HCRT	1850627	1847406	ENSP00000324270	ENSP00000293330	0	0	0	0	0	0	0.9	0.14	0.91
MTNR1B	AANAT	1844486	1844016	ENSP00000257068	ENSP00000250615	0	0	0	0	0	0	0	0.457	0.457
ADRA1B	ADRB2	1848870	1848724	ENSP00000306662	ENSP00000305372	0	0	0	0.818	0	0	0.9	0.729	0.913
HTR1B	SCN8A	1855143	1853061	ENSP00000358963	ENSP00000346534	0	0	0	0	0	0	0	0.453	0.453
NPSR1	KALRN	1853905	1843581	ENSP00000352839	ENSP00000240874	0	0	0	0	0	0	0.9	0.045	0.9
MTHFR	SHMT1	1856524	1850087	ENSP00000365775	ENSP00000318868	0	0	0	0	0	0	0.9	0.877	0.987
NPY5R	PNOC	1852206	1848349	ENSP00000339377	ENSP00000301908	0	0	0	0	0	0	0.9	0.083	0.904
ADRA2C	CHRM2	1859088	1850196	ENSP00000386069	ENSP00000319984	0	0	0	0.731	0	0	0.9	0.234	0.905
DRD2	DRD4	1854237	1842327	ENSP00000354859	ENSP00000176183	0	0	0	0.875	0	0	0.9	0.976	0.912
ADCY1	POMC	1847854	1845600	ENSP00000297323	ENSP00000264708	0	0	0	0	0	0	0.9	0.172	0.913
HTR2C	POMC	1846478	1845600	ENSP00000276198	ENSP00000264708	0	0	0	0	0	0	0	0.562	0.562
BDNF	HTR1A	1861075	1849859	ENSP00000414303	ENSP00000316244	0	0	0	0	0	0	0	0.7	0.7
HTR4	PTGIR	1854053	1847278	ENSP00000353915	ENSP00000291294	0	0	0	0	0	0	0.9	0.046	0.9
FOXO1	CASP3	1857055	1849375	ENSP00000368880	ENSP00000311032	0	0	0	0	0	0	0	0.832	0.833
CHRNA4	HTR1A	1855204	1849859	ENSP00000359285	ENSP00000316244	0	0	0	0	0	0	0	0.418	0.418
HCRTR1	HCRTR2	1855973	1855363	ENSP00000362810	ENSP00000359899	0	0	0	0.973	0	0	0.9	0.823	0.902
NLGN4X	AANAT	1846461	1844016	ENSP00000275857	ENSP00000250615	0	0	0	0	0	0	0	0.493	0.493
CNR2	GRM7	1856124	1853578	ENSP00000363596	ENSP00000350348	0	0	0	0	0	0	0.9	0.131	0.909
ADRA2A	KCNN3	1846654	1846220	ENSP00000280155	ENSP00000271915	0	0	0	0	0	0	0	0.659	0.659
FOXO1	TSC1	1857055	1847972	ENSP00000368880	ENSP00000298552	0	0	0	0	0	0	0	0.465	0.465
POMC	RETN	1845600	1842846	ENSP00000264708	ENSP00000221515	0	0	0	0	0	0	0	0.458	0.457
HTR1B	OPRL1	1855143	1851923	ENSP00000358963	ENSP00000336764	0	0	0	0.641	0	0	0.9	0.21	0.906
COMT	HNMT	1854135	1846651	ENSP00000354511	ENSP00000280097	0	0	0	0	0	0	0	0.566	0.566
FLNC	ANK3	1850897	1846690	ENSP00000327145	ENSP00000280772	0	0	0	0	0	0.592	0	0.073	0.606
CNR1	HTR1E	1855040	1848996	ENSP00000358511	ENSP00000307766	0	0	0	0.628	0	0	0.9	0.097	0.902
DRD3	DRD2	1857726	1854237	ENSP00000373169	ENSP00000354859	0	0	0	0.947	0	0	0.9	0.888	0.904
CHRNA2	NRCAM	1859010	1856968	ENSP00000385026	ENSP00000368314	0	0	0	0	0	0	0	0.467	0.468
HTR1D	SLC6A4	1849640	1844969	ENSP00000313661	ENSP00000261707	0	0	0	0	0	0	0	0.59	0.59
HTR1D	CHRNA6	1849640	1846490	ENSP00000313661	ENSP00000276410	0	0	0	0	0	0	0	0.459	0.459
NPY1R	MTNR1B	1854180	1844486	ENSP00000354652	ENSP00000257068	0	0	0	0.725	0	0	0.9	0.141	0.902
GABRA2	GABRB3	1853367	1848038	ENSP00000348897	ENSP00000299267	0	0	0	0.853	0	0.076	0.9	0.605	0.911
CCK	MC4R	1851885	1848101	ENSP00000335657	ENSP00000299766	0	0	0	0	0	0	0	0.586	0.586
HTR1B	HTR1A	1855143	1849859	ENSP00000358963	ENSP00000316244	0	0	0	0.916	0	0.809	0.9	0.95	0.981
MAOA	HTR2C	1852356	1846478	ENSP00000340684	ENSP00000276198	0	0	0	0	0	0	0	0.58	0.58
AGT	MCHR1	1854424	1843943	ENSP00000355627	ENSP00000249016	0	0	0	0	0	0	0.9	0.081	0.904
TRIM32	DRD4	1856027	1842327	ENSP00000363095	ENSP00000176183	0	0	0	0	0	0	0	0.418	0.418
GRM7	HTR1E	1853578	1848996	ENSP00000350348	ENSP00000307766	0	0	0	0	0	0	0.9	0.063	0.902
RXRA	NSD1	1861433	1859900	ENSP00000419692	ENSP00000395929	0	0	0	0	0	0.564	0	0.041	0.564
TH	NGFR	1857346	1842317	ENSP00000370571	ENSP00000172229	0	0	0	0	0	0	0	0.539	0.539
TPH1	DRD4	1843985	1842327	ENSP00000250018	ENSP00000176183	0	0	0	0	0	0	0	0.581	0.581
GAD2	ALDH3A1	1844680	1843050	ENSP00000259271	ENSP00000225740	0	0	0	0	0.069	0.097	0.9	0.197	0.923
CNR1	CCK	1855040	1851885	ENSP00000358511	ENSP00000335657	0	0	0	0	0	0	0	0.938	0.938
DRD2	ADCY1	1854237	1847854	ENSP00000354859	ENSP00000297323	0	0	0	0	0	0	0.9	0.353	0.932
CHRM5	NPSR1	1857636	1853905	ENSP00000372750	ENSP00000352839	0	0	0	0.631	0	0	0.9	0.135	0.903
MTNR1A	NPY	1848453	1843611	ENSP00000302811	ENSP00000242152	0	0	0	0	0	0	0.9	0.047	0.9
NPY2R	HTR1E	1851488	1848996	ENSP00000332591	ENSP00000307766	0	0	0	0.65	0	0	0.9	0.161	0.904
ADRA2A	DRD4	1846654	1842327	ENSP00000280155	ENSP00000176183	0	0	0	0.76	0	0	0.9	0.509	0.911
DRD2	CHRM2	1854237	1850196	ENSP00000354859	ENSP00000319984	0	0	0	0.717	0	0	0.9	0.434	0.911
TNF	NOS1	1860103	1852004	ENSP00000398698	ENSP00000337459	0	0	0	0	0	0	0	0.807	0.807
ADRA2B	ADRA2C	1859258	1859088	ENSP00000387281	ENSP00000386069	0	0	0	0.937	0	0	0.9	0.883	0.905
BDNF	LEP	1861075	1849557	ENSP00000414303	ENSP00000312652	0	0	0	0	0	0	0	0.912	0.912
GRM1	MCHR1	1846816	1843943	ENSP00000282753	ENSP00000249016	0	0	0	0	0	0	0.9	0.145	0.91
BDNF	SLC1A3	1861075	1845695	ENSP00000414303	ENSP00000265113	0	0	0	0	0	0	0	0.505	0.505
DRD5	GAD2	1848813	1844680	ENSP00000306129	ENSP00000259271	0	0	0	0	0	0	0	0.693	0.693
GHRL	POMC	1851804	1845600	ENSP00000335074	ENSP00000264708	0	0	0	0	0	0	0	0.943	0.943
DRD2	GRM7	1854237	1853578	ENSP00000354859	ENSP00000350348	0	0	0	0	0	0	0.9	0.284	0.925
DBH	DDC	1858060	1853612	ENSP00000376776	ENSP00000350616	0	0	0	0	0	0	0.9	0.778	0.976
GRM7	DRD4	1853578	1842327	ENSP00000350348	ENSP00000176183	0	0	0	0	0	0	0.9	0.2	0.916
GRIN2A	GRM5	1851485	1848814	ENSP00000332549	ENSP00000306138	0	0	0	0	0	0.106	0	0.816	0.828
ALK	PAX5	1857789	1853636	ENSP00000373700	ENSP00000350844	0	0	0	0	0	0	0	0.5	0.499
PIK3CG	CDK14	1853801	1845800	ENSP00000352121	ENSP00000265741	0	0	0	0	0.065	0.216	0	0.295	0.438
AVPR1B	AGT	1854521	1854424	ENSP00000356094	ENSP00000355627	0	0	0	0	0	0	0	0.598	0.598
GHRL	PTGIR	1851804	1847278	ENSP00000335074	ENSP00000291294	0	0	0	0	0	0.576	0	0.047	0.578
ANXA7	PRKCG	1855782	1845356	ENSP00000362010	ENSP00000263431	0	0	0	0	0	0.567	0	0	0.567
NPY1R	ADCY1	1854180	1847854	ENSP00000354652	ENSP00000297323	0	0	0	0	0	0	0.9	0.052	0.901
GRM7	NPY5R	1853578	1852206	ENSP00000350348	ENSP00000339377	0	0	0	0	0	0	0.9	0.108	0.907
TH	COMT	1857346	1854135	ENSP00000370571	ENSP00000354511	0	0	0	0	0	0	0	0.7	0.7
ADRA2B	CNR2	1859258	1856124	ENSP00000387281	ENSP00000363596	0	0	0	0	0	0	0.9	0	0.9
CHRNA6	CHRNB4	1846490	1844985	ENSP00000276410	ENSP00000261751	0	0	0	0.934	0	0	0.72	0.765	0.733
TH	HCRTR1	1857346	1855973	ENSP00000370571	ENSP00000362810	0	0	0	0	0	0	0	0.535	0.535
GSK3B	TSC1	1850681	1847972	ENSP00000324806	ENSP00000298552	0	0	0	0	0	0.594	0.9	0.259	0.967
LEPR	POMC	1851253	1845600	ENSP00000330393	ENSP00000264708	0	0	0	0	0	0	0	0.557	0.557
BDNF	BCL2	1861075	1851168	ENSP00000414303	ENSP00000329623	0	0	0	0	0	0	0	0.7	0.7
GRIN2B	LIN7C	1846639	1846551	ENSP00000279593	ENSP00000278193	0	0	0	0	0	0.149	0	0.438	0.501
IL6	PON1	1844631	1842913	ENSP00000258743	ENSP00000222381	0	0	0	0	0	0	0	0.878	0.878
GNPDA2	LIN7C	1847574	1846551	ENSP00000295448	ENSP00000278193	0	0	0	0	0	0	0	0.472	0.472
PARK2	SLC6A3	1854466	1846148	ENSP00000355865	ENSP00000270349	0	0	0	0	0	0.576	0	0.53	0.792
ADA	TRMT2A	1855776	1844106	ENSP00000361965	ENSP00000252136	0	0	0	0	0.558	0	0	0.072	0.572
ADRA1A	NPSR1	1857247	1853905	ENSP00000369960	ENSP00000352839	0	0	0	0.636	0	0	0.9	0	0.9
NPY5R	NPY2R	1852206	1851488	ENSP00000339377	ENSP00000332591	0	0	0	0.724	0	0	0.9	0.771	0.921
SLC1A3	GAD2	1845695	1844680	ENSP00000265113	ENSP00000259271	0	0	0	0	0	0	0	0.406	0.406
RARG	NR4A2	1858196	1852822	ENSP00000377947	ENSP00000344479	0	0	0	0.778	0	0.106	0.9	0.298	0.912
NPY2R	OPRD1	1851488	1843415	ENSP00000332591	ENSP00000234961	0	0	0	0.666	0	0	0.9	0.092	0.901
ADRA1A	HCRTR2	1857247	1855363	ENSP00000369960	ENSP00000359899	0	0	0	0.673	0	0	0.9	0	0.9
GHRL	GHSR	1851804	1843590	ENSP00000335074	ENSP00000241256	0	0	0	0	0	0.576	0	0.987	0.994
CNTNAP2	NLGN3	1854217	1853734	ENSP00000354778	ENSP00000351591	0	0	0	0	0	0	0	0.635	0.635
ITGA1	LAMB1	1846809	1842917	ENSP00000282588	ENSP00000222399	0	0	0	0	0	0	0.9	0.191	0.915
PITX3	NR4A2	1855154	1852822	ENSP00000359019	ENSP00000344479	0	0	0	0	0	0	0	0.962	0.962
PYY	POMC	1853954	1845600	ENSP00000353198	ENSP00000264708	0	0	0	0	0.07	0	0.9	0.56	0.955
HTR4	NPY	1854053	1843611	ENSP00000353915	ENSP00000242152	0	0	0	0	0	0	0	0.415	0.414
AGT	TUB	1854424	1848730	ENSP00000355627	ENSP00000305426	0	0	0	0	0	0	0.9	0	0.9
NTRK2	SORT1	1846523	1844454	ENSP00000277120	ENSP00000256637	0	0	0	0	0	0.576	0	0.358	0.716
HTR1E	MTNR1A	1848996	1848453	ENSP00000307766	ENSP00000302811	0	0	0	0.659	0	0	0.9	0.102	0.902
GRM7	ADCY1	1853578	1847854	ENSP00000350348	ENSP00000297323	0	0	0	0	0	0	0.9	0.106	0.906
RXRA	RARG	1861433	1858196	ENSP00000419692	ENSP00000377947	0	0	0	0.788	0	0.59	0	0.876	0.666
GRIN2B	LRRC7	1846639	1842202	ENSP00000279593	ENSP00000035383	0	0	0	0	0	0.101	0	0.631	0.654
ADRA2B	GRM8	1859258	1852779	ENSP00000387281	ENSP00000344173	0	0	0	0	0	0	0.9	0.063	0.902
ZDHHC8	DISC1	1858975	1854415	ENSP00000384716	ENSP00000355593	0	0	0	0	0	0	0	0.407	0.407
CAMK2B	ARRB2	1858327	1846080	ENSP00000379098	ENSP00000269260	0	0	0	0	0	0	0	0.668	0.668
MAOA	HTR6	1852356	1847186	ENSP00000340684	ENSP00000289753	0	0	0	0	0	0	0	0.472	0.472
MC4R	POMC	1848101	1845600	ENSP00000299766	ENSP00000264708	0	0	0	0	0	0.915	0.9	0.873	0.998
CYP2A6	CHRNA5	1848249	1848079	ENSP00000301141	ENSP00000299565	0	0	0	0	0	0	0	0.583	0.583
NPAS3	FGF10	1853301	1845589	ENSP00000348460	ENSP00000264664	0	0	0	0	0	0	0	0.466	0.466
GRIK3	GRM7	1855828	1853578	ENSP00000362183	ENSP00000350348	0	0	0	0	0	0	0	0.44	0.44
TNF	SLC2A3	1860103	1842244	ENSP00000398698	ENSP00000075120	0	0	0	0	0	0	0	0.562	0.563
DRD2	OPRL1	1854237	1851923	ENSP00000354859	ENSP00000336764	0	0	0	0.642	0	0	0.9	0.17	0.904
CAMK2B	LIN7C	1858327	1846551	ENSP00000379098	ENSP00000278193	0	0	0	0	0	0.433	0	0.199	0.526
GRM1	SLC1A3	1846816	1845695	ENSP00000282753	ENSP00000265113	0	0	0	0	0	0	0	0.606	0.606
DRD3	SLC6A4	1857726	1844969	ENSP00000373169	ENSP00000261707	0	0	0	0	0	0	0	0.586	0.586
MTNR1A	PNOC	1848453	1848349	ENSP00000302811	ENSP00000301908	0	0	0	0	0	0	0.9	0	0.9
ABCA13	COMT	1860896	1854135	ENSP00000411096	ENSP00000354511	0	0	0	0	0	0	0	0.425	0.425
ARRB2	DRD4	1846080	1842327	ENSP00000269260	ENSP00000176183	0	0	0	0	0	0.598	0	0.191	0.661
HTR1D	ADCY1	1849640	1847854	ENSP00000313661	ENSP00000297323	0	0	0	0	0	0	0.9	0	0.9
ADRA2C	NPY5R	1859088	1852206	ENSP00000386069	ENSP00000339377	0	0	0	0.628	0	0	0.9	0	0.9
MAOB	SLC6A2	1856806	1842772	ENSP00000367309	ENSP00000219833	0	0	0	0	0	0	0	0.472	0.472
CHRNA5	CHRNB4	1848079	1844985	ENSP00000299565	ENSP00000261751	0	0	0	0.927	0	0.576	0.72	0.914	0.884
HTR2A	GHSR	1856916	1843590	ENSP00000367959	ENSP00000241256	0	0	0	0.669	0	0	0.9	0.128	0.903
CNR1	NPY5R	1855040	1852206	ENSP00000358511	ENSP00000339377	0	0	0	0	0	0	0.9	0.155	0.911
ADRA1A	GRM5	1857247	1848814	ENSP00000369960	ENSP00000306138	0	0	0	0	0	0	0.9	0.089	0.905
AGRP	MCHR1	1847270	1843943	ENSP00000290953	ENSP00000249016	0	0	0	0	0	0	0	0.504	0.504
DRD3	COMT	1857726	1854135	ENSP00000373169	ENSP00000354511	0	0	0	0	0	0	0	0.725	0.725
SCN8A	HCN1	1853061	1848952	ENSP00000346534	ENSP00000307342	0	0	0	0	0	0	0	0.414	0.414
TSC1	TSC2	1847972	1842755	ENSP00000298552	ENSP00000219476	0	0	0	0	0	0.999	0.9	0.994	0.999
GRIK3	GRIN2B	1855828	1846639	ENSP00000362183	ENSP00000279593	0	0	0	0.65	0	0.099	0.54	0.654	0.664
AGT	CASP3	1854424	1849375	ENSP00000355627	ENSP00000311032	0	0	0	0	0	0	0	0.8	0.801
PIK3CG	SYN3	1853801	1851228	ENSP00000352121	ENSP00000330219	0	0	0	0	0	0	0	0.705	0.705
HTR1B	NPY1R	1855143	1854180	ENSP00000358963	ENSP00000354652	0	0	0	0.645	0	0	0.9	0.18	0.905
CAMK2B	GRIN2B	1858327	1846639	ENSP00000379098	ENSP00000279593	0	0	0	0	0	0.591	0.9	0.788	0.99
MTHFR	APOE	1856524	1844127	ENSP00000365775	ENSP00000252486	0	0	0	0	0	0	0	0.72	0.72
RARG	DRD2	1858196	1854237	ENSP00000377947	ENSP00000354859	0	0	0	0	0	0	0	0.471	0.471
HTR5A	OPRK1	1847093	1845773	ENSP00000287907	ENSP00000265572	0	0	0	0.647	0	0	0.9	0.208	0.906
LEP	CARTPT	1849557	1847786	ENSP00000312652	ENSP00000296777	0	0	0	0	0	0	0	0.96	0.96
TH	CHRNA4	1857346	1855204	ENSP00000370571	ENSP00000359285	0	0	0	0	0	0	0	0.518	0.518
FLNC	ITGA1	1850897	1846809	ENSP00000327145	ENSP00000282588	0	0	0	0	0	0	0.8	0.125	0.817
ADRB1	DRD1	1854995	1850948	ENSP00000358301	ENSP00000327652	0	0	0	0.825	0	0	0.9	0.197	0.902
HCRTR1	POMC	1855973	1845600	ENSP00000362810	ENSP00000264708	0	0	0	0	0	0	0	0.402	0.402
DRD2	ZNF804A	1854237	1848514	ENSP00000354859	ENSP00000303252	0	0	0	0	0	0	0	0.554	0.554
GABRA3	GABRA2	1855218	1853367	ENSP00000359334	ENSP00000348897	0	0	0	0.977	0	0	0.9	0.59	0.901
NPY1R	HTR1D	1854180	1849640	ENSP00000354652	ENSP00000313661	0	0	0	0.652	0	0	0.9	0.125	0.903
GSTP1	PPIG	1858630	1844835	ENSP00000381607	ENSP00000260970	0	0	0	0	0	0	0	0.584	0.584
AGRP	NPY	1847270	1843611	ENSP00000290953	ENSP00000242152	0	0	0	0	0	0	0	0.909	0.909
AANAT	TPH1	1844016	1843985	ENSP00000250615	ENSP00000250018	0	0	0	0	0	0	0	0.659	0.659
NTF3	NTRK2	1860000	1846523	ENSP00000397297	ENSP00000277120	0	0	0	0	0	0.576	0.9	0.981	0.999
BCL2	CASP3	1851168	1849375	ENSP00000329623	ENSP00000311032	0	0	0	0	0	0.842	0	0.944	0.99
TPH2	TPH1	1851106	1843985	ENSP00000329093	ENSP00000250018	0	0	0.527	0.982	0	0	0.9	0.961	0.902
GHRL	CARTPT	1851804	1847786	ENSP00000335074	ENSP00000296777	0	0	0	0	0	0	0	0.567	0.567
FGF9	NGFR	1857512	1842317	ENSP00000371790	ENSP00000172229	0	0	0	0	0	0	0.8	0.114	0.815
ADRA1A	CCK	1857247	1851885	ENSP00000369960	ENSP00000335657	0	0	0	0	0	0	0.9	0	0.9
GRIK3	GRIN2A	1855828	1851485	ENSP00000362183	ENSP00000332549	0	0	0	0.651	0	0.099	0.54	0.654	0.664
HCRTR2	AGT	1855363	1854424	ENSP00000359899	ENSP00000355627	0	0	0	0	0	0	0.9	0	0.9
NTF3	BCL2	1860000	1851168	ENSP00000397297	ENSP00000329623	0	0	0	0	0	0	0	0.458	0.457
HCRT	MCHR1	1847406	1843943	ENSP00000293330	ENSP00000249016	0	0	0	0	0	0	0.9	0.326	0.929
HTR5A	OPRD1	1847093	1843415	ENSP00000287907	ENSP00000234961	0	0	0	0	0	0	0.9	0.198	0.916
GRM5	SLC1A1	1848814	1845121	ENSP00000306138	ENSP00000262352	0	0	0	0	0	0	0	0.592	0.592
DRD5	MC3R	1848813	1843686	ENSP00000306129	ENSP00000243911	0	0	0	0.639	0	0	0.9	0.116	0.902
RELN	ASTN1	1859645	1854142	ENSP00000392423	ENSP00000354536	0	0	0	0	0	0	0	0.478	0.478
GRM7	OPRL1	1853578	1851923	ENSP00000350348	ENSP00000336764	0	0	0	0	0	0	0.9	0.136	0.909
FTO	POMC	1861383	1845600	ENSP00000418823	ENSP00000264708	0	0	0	0	0	0	0	0.418	0.418
SLC6A3	POMC	1846148	1845600	ENSP00000270349	ENSP00000264708	0	0	0	0	0	0	0	0.476	0.476
LEP	NPY	1849557	1843611	ENSP00000312652	ENSP00000242152	0	0	0	0	0	0	0	0.981	0.981
TH	GRIN2B	1857346	1846639	ENSP00000370571	ENSP00000279593	0	0	0	0	0	0	0	0.429	0.429
ADRA2B	MTNR1B	1859258	1844486	ENSP00000387281	ENSP00000257068	0	0	0	0.65	0	0	0.9	0.102	0.902
FOXO1	IL6	1857055	1844631	ENSP00000368880	ENSP00000258743	0	0	0	0	0	0	0.9	0.428	0.94
ADA	DRD1	1855776	1850948	ENSP00000361965	ENSP00000327652	0	0	0	0	0	0.576	0	0	0.576
PCSK5	POMC	1862313	1845600	ENSP00000446280	ENSP00000264708	0	0	0	0	0	0	0	0.418	0.418
PTPRN2	GAD2	1857823	1844680	ENSP00000374069	ENSP00000259271	0	0	0	0	0	0	0	0.625	0.625
DRD2	CHRNA5	1854237	1848079	ENSP00000354859	ENSP00000299565	0	0	0	0	0	0	0	0.459	0.459
OPRM1	NPY5R	1859815	1852206	ENSP00000394624	ENSP00000339377	0	0	0	0.627	0	0	0.9	0.161	0.904
ADRB1	POMC	1854995	1845600	ENSP00000358301	ENSP00000264708	0	0	0	0	0	0	0.9	0.228	0.919
CNR2	HTR1E	1856124	1848996	ENSP00000363596	ENSP00000307766	0	0	0	0	0	0	0.9	0	0.9
NPSR1	HNMT	1853905	1846651	ENSP00000352839	ENSP00000280097	0	0	0	0	0	0	0	0.481	0.481
ADRA2C	HTR1E	1859088	1848996	ENSP00000386069	ENSP00000307766	0	0	0	0.809	0	0	0.9	0.084	0.9
HTR5A	MCHR1	1847093	1843943	ENSP00000287907	ENSP00000249016	0	0	0	0.658	0	0	0.9	0	0.9
MAOB	DRD2	1856806	1854237	ENSP00000367309	ENSP00000354859	0	0	0	0	0	0	0	0.504	0.504
CNR1	OPRD1	1855040	1843415	ENSP00000358511	ENSP00000234961	0	0	0	0	0	0	0.9	0.252	0.922
CNR1	NPY1R	1855040	1854180	ENSP00000358511	ENSP00000354652	0	0	0	0.632	0	0	0.9	0.204	0.906
WNT2	ST7	1845754	1845752	ENSP00000265441	ENSP00000265437	0	0	0	0	0	0	0	0.537	0.537
ADRA2B	HTR1A	1859258	1849859	ENSP00000387281	ENSP00000316244	0	0	0	0.824	0	0	0.9	0.168	0.902
TNF	AGT	1860103	1854424	ENSP00000398698	ENSP00000355627	0	0	0	0	0	0	0	0.599	0.599
EGFR	WNT2	1846445	1845754	ENSP00000275493	ENSP00000265441	0	0	0	0	0	0	0	0.54	0.54
IGF2R	NDN	1853441	1851495	ENSP00000349437	ENSP00000332643	0	0	0	0	0	0	0	0.49	0.49
DBH	HCRT	1858060	1847406	ENSP00000376776	ENSP00000293330	0	0	0	0	0	0	0	0.456	0.456
PTPRN2	GHRL	1857823	1851804	ENSP00000374069	ENSP00000335074	0	0	0	0	0	0	0	0.929	0.929
GRM7	OPRD1	1853578	1843415	ENSP00000350348	ENSP00000234961	0	0	0	0	0	0	0.9	0.197	0.916
GRM8	HTR1A	1852779	1849859	ENSP00000344173	ENSP00000316244	0	0	0	0	0	0	0.9	0.25	0.921
FMR1	TSC2	1855265	1842755	ENSP00000359506	ENSP00000219476	0	0	0	0	0	0	0	0.418	0.418
DRD3	NPY2R	1857726	1851488	ENSP00000373169	ENSP00000332591	0	0	0	0.647	0	0	0.9	0.167	0.904
ADRA2C	HTR1D	1859088	1849640	ENSP00000386069	ENSP00000313661	0	0	0	0.78	0	0	0.9	0.281	0.905
CHRM2	MCHR1	1850196	1843943	ENSP00000319984	ENSP00000249016	0	0	0	0.623	0	0	0.9	0.078	0.901
PPP3CB	PPP2R2C	1858232	1851807	ENSP00000378306	ENSP00000335083	0	0	0	0	0	0.206	0.9	0.281	0.938
CHRNB3	CHRNB4	1847198	1844985	ENSP00000289957	ENSP00000261751	0	0	0	0.931	0	0	0.72	0.742	0.734
NPY2R	OPRK1	1851488	1845773	ENSP00000332591	ENSP00000265572	0	0	0	0.696	0	0	0.9	0.168	0.904
IL6	NR3C1	1844631	1843294	ENSP00000258743	ENSP00000231509	0	0	0	0	0	0	0	0.458	0.457
CHRNA7	CHRNA4	1860670	1855204	ENSP00000407546	ENSP00000359285	0	0	0	0.859	0	0	0.9	0.883	0.912
FGF9	DLX1	1857512	1854126	ENSP00000371790	ENSP00000354478	0	0	0	0	0	0	0	0.806	0.807
CLOCK	PRKCG	1849105	1845356	ENSP00000308741	ENSP00000263431	0	0	0	0	0	0	0	0.893	0.894
HTR1B	MCHR1	1855143	1843943	ENSP00000358963	ENSP00000249016	0	0	0	0.643	0	0	0.9	0.109	0.902
ADCY1	MC3R	1847854	1843686	ENSP00000297323	ENSP00000243911	0	0	0	0	0	0	0.9	0.134	0.909
ADRA2C	DRD2	1859088	1854237	ENSP00000386069	ENSP00000354859	0	0	0	0.814	0	0	0.9	0.422	0.907
CNR2	DRD4	1856124	1842327	ENSP00000363596	ENSP00000176183	0	0	0	0	0	0	0.9	0	0.9
NPSR1	TACR1	1853905	1848544	ENSP00000352839	ENSP00000303522	0	0	0	0.654	0	0	0.9	0.089	0.901
NTF3	EGFR	1860000	1846445	ENSP00000397297	ENSP00000275493	0	0	0	0	0	0	0	0.866	0.866
RARG	NR2E1	1858196	1854930	ENSP00000377947	ENSP00000357982	0	0	0	0.721	0	0	0.9	0.216	0.905
GABRA2	CHRM2	1853367	1850196	ENSP00000348897	ENSP00000319984	0	0	0	0	0	0	0	0.569	0.569
TPH2	DRD4	1851106	1842327	ENSP00000329093	ENSP00000176183	0	0	0	0	0	0	0	0.483	0.483
MAOA	HNMT	1852356	1846651	ENSP00000340684	ENSP00000280097	0	0	0	0	0	0	0.9	0.263	0.923
ADRA2C	PNOC	1859088	1848349	ENSP00000386069	ENSP00000301908	0	0	0	0	0	0	0.9	0	0.9
ADRA1B	HCRT	1848870	1847406	ENSP00000306662	ENSP00000293330	0	0	0	0	0	0	0.9	0	0.9
HTR1E	PNOC	1848996	1848349	ENSP00000307766	ENSP00000301908	0	0	0	0	0	0	0.9	0	0.9
CHRNA2	DDC	1859010	1853612	ENSP00000385026	ENSP00000350616	0	0	0	0	0	0.101	0	0.513	0.543
NGF	EGFR	1855044	1846445	ENSP00000358525	ENSP00000275493	0	0	0	0	0	0	0.8	0.362	0.866
DRD3	NPY1R	1857726	1854180	ENSP00000373169	ENSP00000354652	0	0	0	0.641	0.069	0	0.9	0.204	0.908
CHRM5	GRM1	1857636	1846816	ENSP00000372750	ENSP00000282753	0	0	0	0	0	0	0.9	0.193	0.915
SLC9A9	NLGN4X	1850225	1846461	ENSP00000320246	ENSP00000275857	0	0	0	0	0	0	0	0.541	0.541
KCNN3	CACNA1C	1846220	1845866	ENSP00000271915	ENSP00000266376	0	0	0	0	0	0	0	0.458	0.457
HTR1A	NPY	1849859	1843611	ENSP00000316244	ENSP00000242152	0	0	0	0	0	0	0.9	0.564	0.954
PYY	CHRM2	1853954	1850196	ENSP00000353198	ENSP00000319984	0	0	0	0	0	0	0.9	0	0.9
TNF	SLC1A3	1860103	1845695	ENSP00000398698	ENSP00000265113	0	0	0	0	0	0	0	0.469	0.469
HTR1D	MTNR1A	1849640	1848453	ENSP00000313661	ENSP00000302811	0	0	0	0.651	0	0	0.9	0.102	0.902
OPRM1	DRD2	1859815	1854237	ENSP00000394624	ENSP00000354859	0	0	0	0.637	0	0	0.9	0.626	0.922
PYY	LEP	1853954	1849557	ENSP00000353198	ENSP00000312652	0	0	0	0	0	0	0	0.72	0.72
COMT	DRD4	1854135	1842327	ENSP00000354511	ENSP00000176183	0	0	0	0	0	0	0	0.821	0.821
MAOB	CYP2D6	1856806	1854039	ENSP00000367309	ENSP00000353820	0	0	0	0	0	0	0.9	0.47	0.944
POMC	DRD4	1845600	1842327	ENSP00000264708	ENSP00000176183	0	0	0	0	0	0	0.9	0.349	0.932
CHRM5	CHRNA5	1857636	1848079	ENSP00000372750	ENSP00000299565	0	0	0	0	0	0	0	0.489	0.489
ZNF804A	ANK3	1848514	1846690	ENSP00000303252	ENSP00000280772	0	0	0	0	0	0	0	0.583	0.583
HTR2A	HCRTR2	1856916	1855363	ENSP00000367959	ENSP00000359899	0	0	0	0.661	0	0	0.9	0.21	0.905
TH	SLC6A2	1857346	1842772	ENSP00000370571	ENSP00000219833	0	0	0	0	0	0	0	0.749	0.749
PPP3CB	SYT1	1858232	1844863	ENSP00000378306	ENSP00000261205	0	0	0	0	0	0	0	0.627	0.627
COMT	HTR1A	1854135	1849859	ENSP00000354511	ENSP00000316244	0	0	0	0	0	0	0	0.519	0.519
CYP2D6	MAOA	1854039	1852356	ENSP00000353820	ENSP00000340684	0	0	0	0	0	0	0.9	0.45	0.942
MAOA	DRD5	1852356	1848813	ENSP00000340684	ENSP00000306129	0	0	0	0	0	0	0	0.507	0.507
HTR2A	TPH1	1856916	1843985	ENSP00000367959	ENSP00000250018	0	0	0	0	0	0	0	0.726	0.726
BCL2	NTRK2	1851168	1846523	ENSP00000329623	ENSP00000277120	0	0	0	0	0	0	0	0.728	0.729
DRD1	SLC6A3	1850948	1846148	ENSP00000327652	ENSP00000270349	0	0	0	0	0	0	0	0.712	0.712
RARG	RARB	1858196	1851458	ENSP00000377947	ENSP00000332296	0	0	0	0.979	0	0	0.9	0.81	0.901
CNR2	ADRA2A	1856124	1846654	ENSP00000363596	ENSP00000280155	0	0	0	0	0	0	0.9	0	0.9
GRM7	GRIN2A	1853578	1851485	ENSP00000350348	ENSP00000332549	0	0	0	0	0	0.095	0	0.678	0.696
CCK	OXTR	1851885	1850627	ENSP00000335657	ENSP00000324270	0	0	0	0	0	0	0.9	0.471	0.944
NR3C2	NR3C1	1852455	1843294	ENSP00000341390	ENSP00000231509	0	0	0	0.875	0	0.576	0	0.772	0.616
UBE2H	SLC9A9	1853222	1850225	ENSP00000347836	ENSP00000320246	0	0	0	0	0.07	0	0	0.521	0.536
BDNF	GRIN2B	1861075	1846639	ENSP00000414303	ENSP00000279593	0	0	0	0	0	0	0	0.948	0.948
CNR1	GRM8	1855040	1852779	ENSP00000358511	ENSP00000344173	0	0	0	0	0	0	0.9	0.285	0.925
AGT	PYY	1854424	1853954	ENSP00000355627	ENSP00000353198	0	0	0	0	0	0	0.9	0	0.9
AGRP	POMC	1847270	1845600	ENSP00000290953	ENSP00000264708	0	0	0	0	0	0	0.9	0.883	0.987
GHSR	OXT	1843590	1842661	ENSP00000241256	ENSP00000217386	0	0	0	0	0	0	0.9	0.35	0.932
ADCY1	ADRA2A	1847854	1846654	ENSP00000297323	ENSP00000280155	0	0	0	0	0	0	0.9	0.041	0.9
CBS	PON1	1852819	1842913	ENSP00000344460	ENSP00000222381	0	0	0	0	0	0	0	0.417	0.416
BDNF	NTF3	1861075	1860000	ENSP00000414303	ENSP00000397297	0	0	0	0.844	0	0.955	0.9	0.988	0.996
MTHFR	COMT	1856524	1854135	ENSP00000365775	ENSP00000354511	0	0	0	0	0	0	0	0.581	0.581
ADRA1B	OXT	1848870	1842661	ENSP00000306662	ENSP00000217386	0	0	0	0	0	0	0.9	0.047	0.9
FLNC	ADRA1B	1850897	1848870	ENSP00000327145	ENSP00000306662	0	0	0	0	0	0.57	0	0	0.57
CHRNA4	CHRNA5	1855204	1848079	ENSP00000359285	ENSP00000299565	0	0	0	0.936	0	0.149	0.72	0.82	0.764
ZDHHC8	COMT	1858975	1854135	ENSP00000384716	ENSP00000354511	0	0	0	0	0	0	0	0.584	0.584
COMT	PRODH	1854135	1853463	ENSP00000354511	ENSP00000349577	0	0	0	0	0	0	0	0.711	0.711
KCNJ5	NTRK2	1852277	1846523	ENSP00000339960	ENSP00000277120	0	0	0	0	0	0	0	0.491	0.492
PRKG1	NOS1	1856026	1852004	ENSP00000363092	ENSP00000337459	0	0	0	0	0	0	0	0.435	0.435
DRD2	NR4A2	1854237	1852822	ENSP00000354859	ENSP00000344479	0	0	0	0	0	0	0	0.877	0.877
NPY2R	DRD4	1851488	1842327	ENSP00000332591	ENSP00000176183	0	0	0	0.634	0	0	0.9	0.168	0.904
GRIN2B	NTRK2	1846639	1846523	ENSP00000279593	ENSP00000277120	0	0	0	0	0	0	0	0.598	0.598
CHRNA3	CHRNB4	1849797	1844985	ENSP00000315602	ENSP00000261751	0	0	0	0.935	0	0.576	0.9	0.922	0.958
GSK3B	WNT2	1850681	1845754	ENSP00000324806	ENSP00000265441	0	0	0	0	0	0.278	0	0.828	0.87
HTR4	CARTPT	1854053	1847786	ENSP00000353915	ENSP00000296777	0	0	0	0	0	0	0	0.748	0.748
OPRM1	PYY	1859815	1853954	ENSP00000394624	ENSP00000353198	0	0	0	0	0	0	0.9	0	0.9
DRD3	HTR1D	1857726	1849640	ENSP00000373169	ENSP00000313661	0	0	0	0.827	0	0	0.9	0.398	0.906
BDNF	GRIN2A	1861075	1851485	ENSP00000414303	ENSP00000332549	0	0	0	0	0	0	0	0.708	0.708
NTRK2	NPY	1846523	1843611	ENSP00000277120	ENSP00000242152	0	0	0	0	0	0	0	0.56	0.56
HTR1D	ADRA2A	1849640	1846654	ENSP00000313661	ENSP00000280155	0	0	0	0.783	0	0	0.9	0.262	0.905
NPY5R	MTNR1A	1852206	1848453	ENSP00000339377	ENSP00000302811	0	0	0	0.637	0	0	0.9	0.102	0.902
ADRA2B	HTR1B	1859258	1855143	ENSP00000387281	ENSP00000358963	0	0	0	0.749	0	0	0.9	0.149	0.902
CNR1	HTR2C	1855040	1846478	ENSP00000358511	ENSP00000276198	0	0	0	0	0	0	0	0.553	0.553
TH	MAOA	1857346	1852356	ENSP00000370571	ENSP00000340684	0	0	0	0	0	0	0	0.658	0.658
ANXA7	APOE	1855782	1844127	ENSP00000362010	ENSP00000252486	0	0	0	0	0	0	0	0.489	0.489
APOE	RETN	1844127	1842846	ENSP00000252486	ENSP00000221515	0	0	0	0	0	0	0	0.513	0.513
FADS2	IL6	1846592	1844631	ENSP00000278840	ENSP00000258743	0	0	0	0	0	0	0	0.822	0.822
DRD2	CYP2D6	1854237	1854039	ENSP00000354859	ENSP00000353820	0	0	0	0	0	0	0	0.505	0.505
BDNF	TPH2	1861075	1851106	ENSP00000414303	ENSP00000329093	0	0	0	0	0	0	0	0.472	0.472
CSNK1E	GSK3B	1853917	1850681	ENSP00000352929	ENSP00000324806	0	0	0	0	0	0	0	0.903	0.903
ADRA2B	PYY	1859258	1853954	ENSP00000387281	ENSP00000353198	0	0	0	0	0	0	0.9	0	0.9
TH	CARTPT	1857346	1847786	ENSP00000370571	ENSP00000296777	0	0	0	0	0	0	0	0.457	0.457
HTR4	SLC6A4	1854053	1844969	ENSP00000353915	ENSP00000261707	0	0	0	0	0	0	0	0.635	0.635
TH	LEP	1857346	1849557	ENSP00000370571	ENSP00000312652	0	0	0	0	0	0	0	0.561	0.561
GHRL	IL6	1851804	1844631	ENSP00000335074	ENSP00000258743	0	0	0	0	0	0	0	0.507	0.507
DRD5	PTGIR	1848813	1847278	ENSP00000306129	ENSP00000291294	0	0	0	0	0	0	0.9	0.063	0.902
CNR1	MTNR1A	1855040	1848453	ENSP00000358511	ENSP00000302811	0	0	0	0	0	0	0.9	0.107	0.906
HTR2C	SLC6A3	1846478	1846148	ENSP00000276198	ENSP00000270349	0	0	0	0	0	0	0	0.537	0.537
MC4R	GNPDA2	1848101	1847574	ENSP00000299766	ENSP00000295448	0	0	0	0	0	0	0	0.722	0.722
NR2E1	NR4A2	1854930	1852822	ENSP00000357982	ENSP00000344479	0	0	0	0.718	0	0.106	0.9	0.37	0.915
PRKCG	RARA	1845356	1844268	ENSP00000263431	ENSP00000254066	0	0	0	0	0	0	0.9	0.041	0.9
TNF	GRM7	1860103	1853578	ENSP00000398698	ENSP00000350348	0	0	0	0	0	0	0	0.604	0.604
RARG	RXRG	1858196	1853910	ENSP00000377947	ENSP00000352900	0	0	0	0.82	0	0.59	0.9	0.865	0.963
HTR1D	HTR3B	1849640	1844762	ENSP00000313661	ENSP00000260191	0	0	0	0	0	0	0	0.55	0.55
OPRL1	HTR1A	1851923	1849859	ENSP00000336764	ENSP00000316244	0	0	0	0.638	0	0	0.9	0.253	0.908
DRD1	DRD5	1850948	1848813	ENSP00000327652	ENSP00000306129	0	0	0	0.957	0	0	0.9	0.78	0.903
APOE	PON1	1844127	1842913	ENSP00000252486	ENSP00000222381	0	0	0	0	0	0	0	0.72	0.72
CNR2	NPY	1856124	1843611	ENSP00000363596	ENSP00000242152	0	0	0	0	0	0	0.9	0.092	0.905
NOS1	BCL2	1852004	1851168	ENSP00000337459	ENSP00000329623	0	0	0	0	0	0	0	0.853	0.853
BCL2	GSK3B	1851168	1850681	ENSP00000329623	ENSP00000324806	0	0	0	0	0	0	0	0.621	0.621
AGT	OPRL1	1854424	1851923	ENSP00000355627	ENSP00000336764	0	0	0	0	0	0	0.9	0	0.9
LEP	MC4R	1849557	1848101	ENSP00000312652	ENSP00000299766	0	0	0	0	0	0	0	0.972	0.972
CPLX2	SYT1	1853863	1844863	ENSP00000352544	ENSP00000261205	0	0	0	0	0.156	0	0	0.496	0.556
GAD2	TPH1	1844680	1843985	ENSP00000259271	ENSP00000250018	0	0	0	0	0	0.097	0	0.365	0.402
HTR2A	HCRT	1856916	1847406	ENSP00000367959	ENSP00000293330	0	0	0	0	0	0	0.9	0.218	0.918
GRM7	MTNR1A	1853578	1848453	ENSP00000350348	ENSP00000302811	0	0	0	0	0	0	0.9	0.199	0.916
SLC6A3	PRKCG	1846148	1845356	ENSP00000270349	ENSP00000263431	0	0	0	0	0	0	0.8	0	0.8
MTNR1A	POMC	1848453	1845600	ENSP00000302811	ENSP00000264708	0	0	0	0	0	0	0.9	0.074	0.903
AGT	HTR1D	1854424	1849640	ENSP00000355627	ENSP00000313661	0	0	0	0	0	0	0.9	0	0.9
ADCY1	OPRK1	1847854	1845773	ENSP00000297323	ENSP00000265572	0	0	0	0	0	0	0.9	0	0.9
GRM7	GRM5	1853578	1848814	ENSP00000350348	ENSP00000306138	0	0	0	0.904	0	0	0.9	0.886	0.908
BCL2	NR3C1	1851168	1843294	ENSP00000329623	ENSP00000231509	0	0	0	0	0	0	0	0.458	0.458
BDNF	HTR2A	1861075	1856916	ENSP00000414303	ENSP00000367959	0	0	0	0	0	0	0	0.65	0.65
COMT	ZNF804A	1854135	1848514	ENSP00000354511	ENSP00000303252	0	0	0	0	0	0	0	0.558	0.558
NPY1R	OPRK1	1854180	1845773	ENSP00000354652	ENSP00000265572	0	0	0	0.7	0	0	0.9	0.198	0.904
PYY	PNOC	1853954	1848349	ENSP00000353198	ENSP00000301908	0	0	0	0	0	0	0.9	0.07	0.903
DRD2	NPY5R	1854237	1852206	ENSP00000354859	ENSP00000339377	0	0	0	0.637	0	0	0.9	0.091	0.901
MC4R	NTRK2	1848101	1846523	ENSP00000299766	ENSP00000277120	0	0	0	0	0	0	0	0.459	0.459
DRD2	NGFR	1854237	1842317	ENSP00000354859	ENSP00000172229	0	0	0	0	0	0	0	0.797	0.797
APAF1	TNF	1862487	1860103	ENSP00000448165	ENSP00000398698	0	0	0	0	0	0	0	0.732	0.732
DYX1C1	DRD4	1850530	1842327	ENSP00000323275	ENSP00000176183	0	0	0	0	0	0	0	0.44	0.44
TRIM32	RARA	1856027	1844268	ENSP00000363095	ENSP00000254066	0	0	0	0	0	0.564	0	0.05	0.568
BTBD9	MAP2K5	1859094	1842333	ENSP00000386121	ENSP00000178640	0	0	0	0	0	0	0	0.656	0.656
DRD2	PPP1R1B	1854237	1844270	ENSP00000354859	ENSP00000254079	0	0	0	0	0	0	0	0.648	0.648
MAOA	POMC	1852356	1845600	ENSP00000340684	ENSP00000264708	0	0	0	0	0	0	0	0.416	0.416
DRD2	DDC	1854237	1853612	ENSP00000354859	ENSP00000350616	0	0	0	0	0	0	0	0.538	0.538
ADRA2C	DRD4	1859088	1842327	ENSP00000386069	ENSP00000176183	0	0	0	0.713	0	0	0.9	0.438	0.911
DBH	POMC	1858060	1845600	ENSP00000376776	ENSP00000264708	0	0	0	0	0	0	0	0.471	0.471
NGF	BCL2	1855044	1851168	ENSP00000358525	ENSP00000329623	0	0	0	0	0	0	0	0.561	0.561
AR	DDC	1856164	1853612	ENSP00000363822	ENSP00000350616	0	0	0	0	0	0.576	0	0.181	0.637
FOXO1	AR	1857055	1856164	ENSP00000368880	ENSP00000363822	0	0	0	0	0	0.812	0	0.898	0.98
BDNF	KALRN	1861075	1843581	ENSP00000414303	ENSP00000240874	0	0	0	0	0	0	0	0.407	0.407
FMR1	CNTNAP2	1855265	1854217	ENSP00000359506	ENSP00000354778	0	0	0	0	0	0	0	0.412	0.412
CADPS2	AUTS2	1860079	1852768	ENSP00000398481	ENSP00000344087	0	0	0	0	0	0	0	0.86	0.86
ADRB1	MC4R	1854995	1848101	ENSP00000358301	ENSP00000299766	0	0	0	0.66	0	0	0.9	0.111	0.902
MC3R	GHSR	1843686	1843590	ENSP00000243911	ENSP00000241256	0	0	0	0	0	0	0	0.897	0.897
RXRB	NR4A2	1856163	1852822	ENSP00000363812	ENSP00000344479	0	0	0	0.73	0	0.638	0	0.602	0.696
MECP2	ALK	1859873	1857789	ENSP00000395535	ENSP00000373700	0	0	0	0	0	0	0	0.483	0.483
KCNJ5	ADRB2	1852277	1848724	ENSP00000339960	ENSP00000305372	0	0	0	0	0	0.692	0	0.313	0.779
ADCY1	MTNR1B	1847854	1844486	ENSP00000297323	ENSP00000257068	0	0	0	0	0	0	0.9	0.175	0.913
AGT	PNOC	1854424	1848349	ENSP00000355627	ENSP00000301908	0	0	0	0	0	0	0.9	0	0.9
HTR4	GABRB3	1854053	1848038	ENSP00000353915	ENSP00000299267	0	0	0	0	0	0	0	0.406	0.406
MC4R	CARTPT	1848101	1847786	ENSP00000299766	ENSP00000296777	0	0	0	0	0	0	0	0.721	0.721
DDC	TPH1	1853612	1843985	ENSP00000350616	ENSP00000250018	0	0	0	0	0	0.11	0.9	0.688	0.969
CHRM2	HTR1E	1850196	1848996	ENSP00000319984	ENSP00000307766	0	0	0	0.702	0	0	0.9	0.141	0.903
CAMK2B	GRM1	1858327	1846816	ENSP00000379098	ENSP00000282753	0	0	0	0	0	0	0.8	0.23	0.839
ADRA2B	DRD3	1859258	1857726	ENSP00000387281	ENSP00000373169	0	0	0	0.727	0	0	0.9	0.199	0.904
NDN	NGFR	1851495	1842317	ENSP00000332643	ENSP00000172229	0	0	0	0	0	0.914	0.9	0.488	0.995
NPY	DRD4	1843611	1842327	ENSP00000242152	ENSP00000176183	0	0	0	0	0	0	0.9	0.243	0.921
HTR1D	PNOC	1849640	1848349	ENSP00000313661	ENSP00000301908	0	0	0	0	0	0	0.9	0	0.9
HTR1A	GRM5	1849859	1848814	ENSP00000316244	ENSP00000306138	0	0	0	0	0	0	0	0.534	0.534
TNF	SLC1A1	1860103	1845121	ENSP00000398698	ENSP00000262352	0	0	0	0	0	0	0	0.429	0.429
MTNR1A	ADCY1	1848453	1847854	ENSP00000302811	ENSP00000297323	0	0	0	0	0	0	0.9	0.175	0.913
MTHFR	CYP2D6	1856524	1854039	ENSP00000365775	ENSP00000353820	0	0	0	0	0	0	0	0.48	0.48
PYY	MCHR1	1853954	1843943	ENSP00000353198	ENSP00000249016	0	0	0	0	0	0	0.9	0.126	0.908
HTR1A	SLC6A4	1849859	1844969	ENSP00000316244	ENSP00000261707	0	0	0	0	0	0	0	0.844	0.844
CYP2A6	ABCB1	1848249	1845794	ENSP00000301141	ENSP00000265724	0	0	0	0	0	0	0	0.464	0.464
NPY1R	LEP	1854180	1849557	ENSP00000354652	ENSP00000312652	0	0	0	0	0	0	0	0.636	0.636
MAOA	TPH2	1852356	1851106	ENSP00000340684	ENSP00000329093	0	0	0	0	0	0	0	0.581	0.581
TNF	NGFR	1860103	1842317	ENSP00000398698	ENSP00000172229	0	0	0	0	0	0	0	0.85	0.85
PYY	NPY2R	1853954	1851488	ENSP00000353198	ENSP00000332591	0	0	0	0	0	0.778	0.9	0.749	0.993
ADRB2	MC4R	1848724	1848101	ENSP00000305372	ENSP00000299766	0	0	0	0.674	0	0	0.9	0.324	0.909
NFIL3	ID2	1847898	1843383	ENSP00000297689	ENSP00000234091	0	0	0	0	0	0	0	0.456	0.456
LEP	PON1	1849557	1842913	ENSP00000312652	ENSP00000222381	0	0	0	0	0	0	0	0.458	0.457
ADRB2	OPRD1	1848724	1843415	ENSP00000305372	ENSP00000234961	0	0	0	0.68	0	0.576	0	0.511	0.642
NPSR1	CCK	1853905	1851885	ENSP00000352839	ENSP00000335657	0	0	0	0	0	0	0.9	0.206	0.917
NRCAM	SEMA3A	1856968	1845736	ENSP00000368314	ENSP00000265362	0	0	0	0	0	0	0	0.445	0.445
FOXO1	ISL1	1857055	1843262	ENSP00000368880	ENSP00000230658	0	0	0	0	0	0.086	0	0.406	0.434
NTRK2	GAD2	1846523	1844680	ENSP00000277120	ENSP00000259271	0	0	0	0	0	0	0	0.492	0.492
GRM8	HTR1E	1852779	1848996	ENSP00000344173	ENSP00000307766	0	0	0	0	0	0	0.9	0.127	0.909
KCNJ5	CACNA1C	1852277	1845866	ENSP00000339960	ENSP00000266376	0	0	0	0	0	0	0	0.52	0.52
FOXP2	CNTNAP2	1859126	1854217	ENSP00000386200	ENSP00000354778	0	0	0	0	0	0	0	0.686	0.686
HTR1B	COMT	1855143	1854135	ENSP00000358963	ENSP00000354511	0	0	0	0	0	0	0	0.417	0.416
HTR1A	LEP	1849859	1849557	ENSP00000316244	ENSP00000312652	0	0	0	0	0	0	0	0.413	0.412
PPP3CB	PRKG1	1858232	1856026	ENSP00000378306	ENSP00000363092	0	0	0	0	0.41	0.101	0	0.186	0.53
NPSR1	ADCY1	1853905	1847854	ENSP00000352839	ENSP00000297323	0	0	0	0	0	0	0.9	0.09	0.905
AVPR1B	NR3C1	1854521	1843294	ENSP00000356094	ENSP00000231509	0	0	0	0	0	0	0	0.401	0.401
CHRNA3	CHRNA6	1849797	1846490	ENSP00000315602	ENSP00000276410	0	0	0	0.975	0	0	0.72	0.757	0.725
DRD3	MCHR1	1857726	1843943	ENSP00000373169	ENSP00000249016	0	0	0	0.64	0.072	0	0.9	0.09	0.905
FOXO1	LMO4	1857055	1855292	ENSP00000368880	ENSP00000359573	0	0	0	0	0	0.086	0.9	0.373	0.937
GABRB3	NLGN4X	1848038	1846461	ENSP00000299267	ENSP00000275857	0	0	0	0	0.088	0	0	0.414	0.443
COMT	PNMT	1854135	1846103	ENSP00000354511	ENSP00000269582	0	0	0	0	0	0	0.9	0.649	0.963
ASMT	DDC	1857353	1853612	ENSP00000370639	ENSP00000350616	0	0	0	0	0	0	0	0.447	0.447
AGT	OPRD1	1854424	1843415	ENSP00000355627	ENSP00000234961	0	0	0	0	0	0	0.9	0	0.9
MTNR1B	DRD4	1844486	1842327	ENSP00000257068	ENSP00000176183	0	0	0	0.635	0	0	0.9	0.107	0.902
UBE3A	GABRB3	1858549	1848038	ENSP00000381045	ENSP00000299267	0	0	0	0	0	0	0	0.821	0.821
GDNF	SLC6A3	1860755	1846148	ENSP00000409007	ENSP00000270349	0	0	0	0	0	0	0	0.472	0.472
GRIN2A	SLC1A1	1851485	1845121	ENSP00000332549	ENSP00000262352	0	0	0	0	0	0	0	0.568	0.568
RASGRP1	CACNA1C	1849276	1845866	ENSP00000310244	ENSP00000266376	0	0	0	0	0	0	0.8	0.052	0.802
OPRM1	CHRM2	1859815	1850196	ENSP00000394624	ENSP00000319984	0	0	0	0.629	0	0	0.9	0.299	0.91
ANXA7	AGT	1855782	1854424	ENSP00000362010	ENSP00000355627	0	0	0	0	0	0	0	0.47	0.471
DISC1	COMT	1854415	1854135	ENSP00000355593	ENSP00000354511	0	0	0	0	0	0	0	0.586	0.586
HTR2A	AGT	1856916	1854424	ENSP00000367959	ENSP00000355627	0	0	0	0	0	0	0.9	0.137	0.91
ADRA1B	MCHR1	1848870	1843943	ENSP00000306662	ENSP00000249016	0	0	0	0.652	0	0	0.9	0	0.9
AGT	PAX5	1854424	1853636	ENSP00000355627	ENSP00000350844	0	0	0	0	0	0	0	0.773	0.773
SLC6A3	SLC1A1	1846148	1845121	ENSP00000270349	ENSP00000262352	0	0	0	0	0	0	0	0.556	0.556
ADRA2A	OPRK1	1846654	1845773	ENSP00000280155	ENSP00000265572	0	0	0	0.649	0	0	0.9	0.16	0.904
ADRB2	PTGIR	1848724	1847278	ENSP00000305372	ENSP00000291294	0	0	0	0	0	0	0.9	0.045	0.9
DRD1	NTRK2	1850948	1846523	ENSP00000327652	ENSP00000277120	0	0	0	0	0	0	0	0.832	0.833
LEP	TSC2	1849557	1842755	ENSP00000312652	ENSP00000219476	0	0	0	0	0	0	0	0.851	0.851
HTR2A	SLC6A3	1856916	1846148	ENSP00000367959	ENSP00000270349	0	0	0	0	0	0	0	0.679	0.679
MTNR1A	AANAT	1848453	1844016	ENSP00000302811	ENSP00000250615	0	0	0	0	0	0	0	0.415	0.414
UBE3A	PARK2	1858549	1854466	ENSP00000381045	ENSP00000355865	0	0	0	0	0	0	0	0.725	0.725
PARK2	GSK3B	1854466	1850681	ENSP00000355865	ENSP00000324806	0	0	0	0	0	0	0	0.406	0.406
HCRTR2	GRM5	1855363	1848814	ENSP00000359899	ENSP00000306138	0	0	0	0	0	0	0.9	0.063	0.902
PRKG1	ANXA7	1856026	1855782	ENSP00000363092	ENSP00000362010	0	0	0	0	0	0.567	0	0.106	0.596
ADRA1A	HCRTR1	1857247	1855973	ENSP00000369960	ENSP00000362810	0	0	0	0.68	0	0	0.9	0.126	0.902
SKOR1	MAP2K5	1857138	1842333	ENSP00000369374	ENSP00000178640	0	0	0	0	0	0	0	0.748	0.748
SKOR1	MEIS1	1857138	1846251	ENSP00000369374	ENSP00000272369	0	0	0	0	0	0	0	0.606	0.606
TH	NR4A2	1857346	1852822	ENSP00000370571	ENSP00000344479	0	0	0	0	0	0	0	0.943	0.943
NPY1R	OPRL1	1854180	1851923	ENSP00000354652	ENSP00000336764	0	0	0	0.702	0	0	0.9	0.063	0.9
NR3C2	MC3R	1852455	1843686	ENSP00000341390	ENSP00000243911	0	0	0	0	0	0	0	0.59	0.591
OXTR	ARRB2	1850627	1846080	ENSP00000324270	ENSP00000269260	0	0	0	0	0	0.598	0	0.195	0.663
STIP1	IL6	1848791	1844631	ENSP00000305958	ENSP00000258743	0	0	0	0	0	0	0	0.454	0.454
IL6	RETN	1844631	1842846	ENSP00000258743	ENSP00000221515	0	0	0	0	0	0	0	0.811	0.811
CHRM5	HCRTR2	1857636	1855363	ENSP00000372750	ENSP00000359899	0	0	0	0.633	0	0	0.9	0.073	0.901
ARRB2	GPR50	1846080	1842700	ENSP00000269260	ENSP00000218316	0	0	0	0	0	0	0	0.411	0.412
DRD5	POMC	1848813	1845600	ENSP00000306129	ENSP00000264708	0	0	0	0	0	0	0.9	0.197	0.916
HCRT	OXT	1847406	1842661	ENSP00000293330	ENSP00000217386	0	0	0	0	0	0	0.9	0.427	0.94
CHRNA7	OXT	1860670	1842661	ENSP00000407546	ENSP00000217386	0	0	0	0	0	0	0	0.5	0.499
DRD2	MTNR1A	1854237	1848453	ENSP00000354859	ENSP00000302811	0	0	0	0.684	0	0	0.9	0.262	0.907
OPRM1	POMC	1859815	1845600	ENSP00000394624	ENSP00000264708	0	0	0	0	0	0	0.9	0.512	0.949
SYN3	SYT1	1851228	1844863	ENSP00000330219	ENSP00000261205	0	0	0	0	0.157	0	0	0.566	0.619
NTRK3	NTF4	1854089	1848289	ENSP00000354207	ENSP00000301411	0	0	0	0	0	0.963	0	0.823	0.993
MAOB	TPH2	1856806	1851106	ENSP00000367309	ENSP00000329093	0	0	0	0	0	0	0	0.48	0.48
ADRB2	HTR6	1848724	1847186	ENSP00000305372	ENSP00000289753	0	0	0	0.775	0	0	0.9	0.129	0.902
CHRNA2	CHRNB4	1859010	1844985	ENSP00000385026	ENSP00000261751	0	0	0	0.935	0	0.576	0.9	0.693	0.957
OPRL1	MCHR1	1851923	1843943	ENSP00000336764	ENSP00000249016	0	0	0	0.771	0	0	0.9	0.217	0.904
OPRK1	POMC	1845773	1845600	ENSP00000265572	ENSP00000264708	0	0	0	0	0	0	0.9	0.415	0.938
CARTPT	MCHR1	1847786	1843943	ENSP00000296777	ENSP00000249016	0	0	0	0	0	0	0	0.472	0.472
HTR1A	ADCY1	1849859	1847854	ENSP00000316244	ENSP00000297323	0	0	0	0	0	0	0.9	0.505	0.948
LEPR	AGRP	1851253	1847270	ENSP00000330393	ENSP00000290953	0	0	0	0	0	0	0	0.587	0.587
TNF	CASP3	1860103	1849375	ENSP00000398698	ENSP00000311032	0	0	0	0	0	0.109	0	0.765	0.781
AR	POMC	1856164	1845600	ENSP00000363822	ENSP00000264708	0	0	0	0	0	0	0	0.561	0.561
TPH2	HTR2C	1851106	1846478	ENSP00000329093	ENSP00000276198	0	0	0	0	0	0	0	0.514	0.514
PIK3CG	EGFR	1853801	1846445	ENSP00000352121	ENSP00000275493	0	0	0	0	0	0	0.8	0.656	0.928
NOS1	NPY	1852004	1843611	ENSP00000337459	ENSP00000242152	0	0	0	0	0	0	0	0.419	0.418
BDNF	GAD2	1861075	1844680	ENSP00000414303	ENSP00000259271	0	0	0	0	0	0	0	0.912	0.912
UBE3A	FMR1	1858549	1855265	ENSP00000381045	ENSP00000359506	0	0	0	0	0	0	0	0.43	0.43
CASP3	RBFOX1	1849375	1849144	ENSP00000311032	ENSP00000309117	0	0	0	0	0	0	0	0.466	0.466
BDNF	MECP2	1861075	1859873	ENSP00000414303	ENSP00000395535	0	0	0	0	0	0	0	0.92	0.921
CHRNA7	CHRNB3	1860670	1847198	ENSP00000407546	ENSP00000289957	0	0	0	0.879	0	0	0.72	0.563	0.738
IL1RN	IL6	1844670	1844631	ENSP00000259206	ENSP00000258743	0	0	0	0	0.065	0	0	0.503	0.515
BDNF	SLC6A1	1861075	1847087	ENSP00000414303	ENSP00000287766	0	0	0	0	0	0	0	0.457	0.457
NOS1	ADRB2	1852004	1848724	ENSP00000337459	ENSP00000305372	0	0	0	0	0	0.566	0	0.099	0.592
HTR2C	SLC6A2	1846478	1842772	ENSP00000276198	ENSP00000219833	0	0	0	0	0	0	0	0.531	0.531
CHRNA2	CHRNB2	1859010	1854806	ENSP00000385026	ENSP00000357461	0	0	0	0.934	0	0.576	0.9	0.827	0.958
DLX1	NTRK3	1854126	1854089	ENSP00000354478	ENSP00000354207	0	0	0	0	0	0	0	0.716	0.716
BTBD9	MEIS1	1859094	1846251	ENSP00000386121	ENSP00000272369	0	0	0	0	0	0	0	0.658	0.658
TBC1D7	TSC2	1853353	1842755	ENSP00000348813	ENSP00000219476	0	0	0	0	0	0.669	0	0.512	0.832
CNTNAP2	RBFOX1	1854217	1849144	ENSP00000354778	ENSP00000309117	0	0	0	0	0	0	0	0.431	0.431
AGT	KALRN	1854424	1843581	ENSP00000355627	ENSP00000240874	0	0	0	0	0	0	0.9	0.056	0.901
ZDHHC8	TRMT2A	1858975	1844106	ENSP00000384716	ENSP00000252136	0	0	0	0	0	0	0	0.561	0.561
CCK	GHSR	1851885	1843590	ENSP00000335657	ENSP00000241256	0	0	0	0	0	0	0.9	0.585	0.956
TACR1	GHSR	1848544	1843590	ENSP00000303522	ENSP00000241256	0	0	0	0.657	0	0	0.9	0.198	0.905
DLX1	NTRK2	1854126	1846523	ENSP00000354478	ENSP00000277120	0	0	0	0	0	0	0	0.812	0.812
BDNF	CARTPT	1861075	1847786	ENSP00000414303	ENSP00000296777	0	0	0	0	0	0	0	0.406	0.406
DTNBP1	ZNF804A	1852490	1848514	ENSP00000341680	ENSP00000303252	0	0	0	0	0	0	0	0.509	0.509
CARTPT	GHSR	1847786	1843590	ENSP00000296777	ENSP00000241256	0	0	0	0	0	0	0	0.505	0.505
FTO	NPY	1861383	1843611	ENSP00000418823	ENSP00000242152	0	0	0	0	0	0	0	0.854	0.854
ADRA1A	HTR2A	1857247	1856916	ENSP00000369960	ENSP00000367959	0	0	0	0.728	0	0	0.9	0.285	0.906
ADRA2C	DBH	1859088	1858060	ENSP00000386069	ENSP00000376776	0	0	0	0	0	0	0	0.496	0.496
COMT	DTNBP1	1854135	1852490	ENSP00000354511	ENSP00000341680	0	0	0	0	0	0	0	0.647	0.647
OPRL1	POMC	1851923	1845600	ENSP00000336764	ENSP00000264708	0	0	0	0	0	0	0.9	0.302	0.927
HTR1E	HTR3B	1848996	1844762	ENSP00000307766	ENSP00000260191	0	0	0	0	0	0	0	0.597	0.597
HTR1E	OPRK1	1848996	1845773	ENSP00000307766	ENSP00000265572	0	0	0	0.628	0	0	0.9	0.16	0.904
ADRA2C	POMC	1859088	1845600	ENSP00000386069	ENSP00000264708	0	0	0	0	0	0	0.9	0.041	0.9
ADRA2B	OPRL1	1859258	1851923	ENSP00000387281	ENSP00000336764	0	0	0	0.649	0	0	0.9	0.063	0.9
CAMK2B	PPP3CB	1858327	1858232	ENSP00000379098	ENSP00000378306	0	0	0	0	0.115	0	0.9	0.14	0.917
HTR2A	CCK	1856916	1851885	ENSP00000367959	ENSP00000335657	0	0	0	0	0	0	0.9	0.47	0.944
MAOB	HTR1D	1856806	1849640	ENSP00000367309	ENSP00000313661	0	0	0	0	0	0	0	0.607	0.607
PRKG1	NGFR	1856026	1842317	ENSP00000363092	ENSP00000172229	0	0	0	0	0	0	0	0.402	0.402
CCK	HCRT	1851885	1847406	ENSP00000335657	ENSP00000293330	0	0	0	0	0	0	0.9	0.503	0.948
GRM8	DRD4	1852779	1842327	ENSP00000344173	ENSP00000176183	0	0	0	0	0	0	0.9	0.167	0.913
GSK3B	TSC2	1850681	1842755	ENSP00000324806	ENSP00000219476	0	0	0	0	0	0.814	0.9	0.949	0.998
FOXP2	ISL1	1859126	1843262	ENSP00000386200	ENSP00000230658	0	0	0	0	0	0.063	0	0.393	0.407
NGF	NGFR	1855044	1842317	ENSP00000358525	ENSP00000172229	0	0	0	0	0	0.912	0.9	0.948	0.999
CHRM5	CHRNB3	1857636	1847198	ENSP00000372750	ENSP00000289957	0	0	0	0	0	0	0	0.565	0.565
SLC6A4	HTR3B	1844969	1844762	ENSP00000261707	ENSP00000260191	0	0	0	0	0	0	0	0.539	0.539
HTR1D	DRD4	1849640	1842327	ENSP00000313661	ENSP00000176183	0	0	0	0.768	0	0	0.9	0.511	0.911
GDNF	NGFR	1860755	1842317	ENSP00000409007	ENSP00000172229	0	0	0	0	0	0	0	0.51	0.51
HK1	HKDC1	1858981	1853078	ENSP00000384774	ENSP00000346643	0	0	0.527	0.981	0	0	0.8	0.187	0.802
GSK3B	DOCK3	1850681	1845846	ENSP00000324806	ENSP00000266037	0	0	0	0	0	0	0	0.785	0.785
BDNF	ADRB2	1861075	1848724	ENSP00000414303	ENSP00000305372	0	0	0	0	0	0	0	0.826	0.826
UBE3A	UBE2H	1858549	1853222	ENSP00000381045	ENSP00000347836	0	0	0	0	0.141	0.109	0	0.439	0.533
MTNR1A	HTR5A	1848453	1847093	ENSP00000302811	ENSP00000287907	0	0	0	0.655	0	0	0.9	0.102	0.902
RXRG	PRKCG	1853910	1845356	ENSP00000352900	ENSP00000263431	0	0	0	0	0	0	0.9	0	0.9
HTR2C	HTR3B	1846478	1844762	ENSP00000276198	ENSP00000260191	0	0	0	0	0	0	0	0.454	0.454
NTM	PRNP	1859959	1857030	ENSP00000396722	ENSP00000368752	0	0	0	0	0	0.088	0	0.414	0.442
HTR1A	OPRK1	1849859	1845773	ENSP00000316244	ENSP00000265572	0	0	0	0.644	0	0	0.9	0.242	0.907
DRD1	GRIN2B	1850948	1846639	ENSP00000327652	ENSP00000279593	0	0	0	0	0	0.097	0	0.845	0.854
OPRM1	OPRK1	1859815	1845773	ENSP00000394624	ENSP00000265572	0	0	0	0.96	0	0	0.9	0.881	0.903
PAX5	BCL2	1853636	1851168	ENSP00000350844	ENSP00000329623	0	0	0	0	0	0	0	0.809	0.809
GSK3B	CASP3	1850681	1849375	ENSP00000324806	ENSP00000311032	0	0	0	0	0	0	0	0.536	0.536
AR	GSK3B	1856164	1850681	ENSP00000363822	ENSP00000324806	0	0	0	0	0	0.816	0.9	0.358	0.987
BDNF	NTF4	1861075	1848289	ENSP00000414303	ENSP00000301411	0	0	0	0.897	0	0.968	0	0.903	0.971
SLC6A3	PPP1R1B	1846148	1844270	ENSP00000270349	ENSP00000254079	0	0	0	0	0	0	0	0.507	0.507
MCHR1	KALRN	1843943	1843581	ENSP00000249016	ENSP00000240874	0	0	0	0	0	0	0.9	0	0.9
NET1	PRKCG	1853130	1845356	ENSP00000347134	ENSP00000263431	0	0	0	0	0	0.32	0	0.41	0.581
UBE3A	NR3C1	1858549	1843294	ENSP00000381045	ENSP00000231509	0	0	0	0	0	0.566	0	0.163	0.621
TH	HTR2A	1857346	1856916	ENSP00000370571	ENSP00000367959	0	0	0	0	0	0	0	0.505	0.505
CNR2	AGT	1856124	1854424	ENSP00000363596	ENSP00000355627	0	0	0	0	0	0	0.9	0.118	0.908
DBH	COMT	1858060	1854135	ENSP00000376776	ENSP00000354511	0	0	0	0	0	0	0.9	0.648	0.963
CAMK2B	GRIN2A	1858327	1851485	ENSP00000379098	ENSP00000332549	0	0	0	0	0	0.601	0.9	0.829	0.992
TH	CNR1	1857346	1855040	ENSP00000370571	ENSP00000358511	0	0	0	0	0	0	0	0.503	0.503
FGF10	NGFR	1845589	1842317	ENSP00000264664	ENSP00000172229	0	0	0	0	0	0	0.8	0.126	0.817
NPY2R	POMC	1851488	1845600	ENSP00000332591	ENSP00000264708	0	0	0	0	0	0	0.9	0.311	0.928
GRM5	GABRB3	1848814	1848038	ENSP00000306138	ENSP00000299267	0	0	0	0	0	0	0	0.402	0.402
CBS	MTRR	1852819	1845590	ENSP00000344460	ENSP00000264668	0.078	0	0	0	0.173	0	0	0.78	0.817
ADRA2B	PNOC	1859258	1848349	ENSP00000387281	ENSP00000301908	0	0	0	0	0	0	0.9	0	0.9
FGF9	SLC6A3	1857512	1846148	ENSP00000371790	ENSP00000270349	0	0	0	0	0	0	0	0.634	0.634
FMR1	GABRB3	1855265	1848038	ENSP00000359506	ENSP00000299267	0	0	0	0	0	0	0	0.401	0.401
SLC9A9	DOCK3	1850225	1845846	ENSP00000320246	ENSP00000266037	0	0	0	0	0	0	0	0.86	0.86
DBH	DRD5	1858060	1848813	ENSP00000376776	ENSP00000306129	0	0	0	0	0	0	0	0.572	0.572
CNR2	MTNR1B	1856124	1844486	ENSP00000363596	ENSP00000257068	0	0	0	0	0	0	0.9	0.102	0.906
OPRL1	ADRA2A	1851923	1846654	ENSP00000336764	ENSP00000280155	0	0	0	0.659	0	0	0.9	0.142	0.903
GHSR	RETN	1843590	1842846	ENSP00000241256	ENSP00000221515	0	0	0	0	0	0	0	0.45	0.45
AGT	ADCY1	1854424	1847854	ENSP00000355627	ENSP00000297323	0	0	0	0	0	0	0.9	0	0.9
BDNF	RELN	1861075	1859645	ENSP00000414303	ENSP00000392423	0	0	0	0	0	0	0	0.926	0.926
DRD3	HTR1B	1857726	1855143	ENSP00000373169	ENSP00000358963	0	0	0	0.805	0	0	0.9	0.427	0.907
GRM7	GRM1	1853578	1846816	ENSP00000350348	ENSP00000282753	0	0	0	0.902	0	0	0.9	0.886	0.908
MC4R	HTR2C	1848101	1846478	ENSP00000299766	ENSP00000276198	0	0	0	0	0	0	0	0.418	0.418
OPRK1	MCHR1	1845773	1843943	ENSP00000265572	ENSP00000249016	0	0	0	0.773	0	0	0.9	0.243	0.904
CCK	HTR1A	1851885	1849859	ENSP00000335657	ENSP00000316244	0	0	0	0	0	0	0	0.902	0.902
AR	LEP	1856164	1849557	ENSP00000363822	ENSP00000312652	0	0	0	0	0	0	0	0.536	0.536
ADRA2B	CNR1	1859258	1855040	ENSP00000387281	ENSP00000358511	0	0	0	0	0	0	0.9	0.127	0.909
DRD2	PYY	1854237	1853954	ENSP00000354859	ENSP00000353198	0	0	0	0	0	0	0.9	0	0.9
ADRA2C	OPRD1	1859088	1843415	ENSP00000386069	ENSP00000234961	0	0	0	0.667	0	0	0.9	0.161	0.904
IMMP2L	BAIAP2	1851161	1849864	ENSP00000329553	ENSP00000316338	0	0	0	0	0	0	0	0.456	0.456
PRKG1	CSNK1E	1856026	1853917	ENSP00000363092	ENSP00000352929	0	0	0	0	0.108	0	0	0.476	0.512
KIAA0319	DOCK3	1856837	1845846	ENSP00000367459	ENSP00000266037	0	0	0	0	0	0	0	0.68	0.68
GABRA3	GABRB3	1855218	1848038	ENSP00000359334	ENSP00000299267	0	0	0	0.846	0	0.076	0.9	0.679	0.913
GABRA2	GABRA5	1853367	1851869	ENSP00000348897	ENSP00000335592	0	0	0	0.978	0	0	0.9	0.649	0.901
GRM5	HTR2C	1848814	1846478	ENSP00000306138	ENSP00000276198	0	0	0	0	0	0	0	0.472	0.472
HTR1A	OXT	1849859	1842661	ENSP00000316244	ENSP00000217386	0	0	0	0	0	0	0	0.585	0.585
ADRA2C	HTR5A	1859088	1847093	ENSP00000386069	ENSP00000287907	0	0	0	0.74	0	0	0.9	0.273	0.906
SLC6A4	STX1A	1844969	1842945	ENSP00000261707	ENSP00000222812	0	0	0	0	0	0.623	0	0.149	0.666
TPH2	HTR1D	1851106	1849640	ENSP00000329093	ENSP00000313661	0	0	0	0	0	0	0	0.561	0.561
HTR2A	HTR3B	1856916	1844762	ENSP00000367959	ENSP00000260191	0	0	0	0	0	0	0	0.577	0.577
BDNF	TH	1861075	1857346	ENSP00000414303	ENSP00000370571	0	0	0	0	0	0	0	0.73	0.73
NPY2R	PNOC	1851488	1848349	ENSP00000332591	ENSP00000301908	0	0	0	0	0	0	0.9	0.097	0.905
ADRA2C	GRM7	1859088	1853578	ENSP00000386069	ENSP00000350348	0	0	0	0	0	0	0.9	0.063	0.902
AR	IL6	1856164	1844631	ENSP00000363822	ENSP00000258743	0	0	0	0	0	0	0	0.923	0.923
MAOA	SLC6A3	1852356	1846148	ENSP00000340684	ENSP00000270349	0	0	0	0	0	0	0	0.713	0.713
ADRB1	HTR6	1854995	1847186	ENSP00000358301	ENSP00000289753	0	0	0	0.799	0	0	0.9	0.062	0.9
ADRA2A	NPY	1846654	1843611	ENSP00000280155	ENSP00000242152	0	0	0	0	0	0	0.9	0.159	0.912
SYT1	GAD2	1844863	1844680	ENSP00000261205	ENSP00000259271	0	0	0	0	0.12	0	0	0.365	0.418
CHRNB2	CHRNB4	1854806	1844985	ENSP00000357461	ENSP00000261751	0	0	0	0.968	0	0	0.9	0.648	0.902
CADPS2	NLGN4X	1860079	1846461	ENSP00000398481	ENSP00000275857	0	0	0	0	0	0	0	0.404	0.404
MECP2	NLGN4X	1859873	1846461	ENSP00000395535	ENSP00000275857	0	0	0	0	0	0	0	0.428	0.428
ADRA2B	HTR1E	1859258	1848996	ENSP00000387281	ENSP00000307766	0	0	0	0.76	0	0	0.9	0.106	0.901
NPY1R	CCK	1854180	1851885	ENSP00000354652	ENSP00000335657	0	0	0	0	0	0	0	0.472	0.472
NOS1	GRIN2A	1852004	1851485	ENSP00000337459	ENSP00000332549	0	0	0	0	0	0.587	0.8	0.775	0.979
CNR1	AGT	1855040	1854424	ENSP00000358511	ENSP00000355627	0	0	0	0	0	0	0.9	0.128	0.909
NTRK2	EGFR	1846523	1846445	ENSP00000277120	ENSP00000275493	0	0	0	0.641	0	0.425	0	0.534	0.531
HCRTR1	GRM5	1855973	1848814	ENSP00000362810	ENSP00000306138	0	0	0	0	0	0	0.9	0.145	0.91
HTR2A	ADRA1B	1856916	1848870	ENSP00000367959	ENSP00000306662	0	0	0	0.747	0	0	0.9	0.144	0.902
DISC1	KALRN	1854415	1843581	ENSP00000355593	ENSP00000240874	0	0	0	0	0	0.306	0	0.234	0.445
TNF	RETN	1860103	1842846	ENSP00000398698	ENSP00000221515	0	0	0	0	0	0	0	0.913	0.913
ADRA1A	ADRA1B	1857247	1848870	ENSP00000369960	ENSP00000306662	0	0	0	0.946	0	0.57	0.9	0.904	0.957
SLC6A14	SLC1A1	1855571	1845121	ENSP00000360967	ENSP00000262352	0	0	0	0	0	0	0	0.513	0.513
CHRM5	ADRA1B	1857636	1848870	ENSP00000372750	ENSP00000306662	0	0	0	0.673	0	0	0.9	0.208	0.905
ADRA2B	DRD2	1859258	1854237	ENSP00000387281	ENSP00000354859	0	0	0	0.81	0	0	0.9	0.308	0.905
DBH	PNMT	1858060	1846103	ENSP00000376776	ENSP00000269582	0	0	0	0	0	0	0.9	0.87	0.986
CHRNA3	CHRNB3	1849797	1847198	ENSP00000315602	ENSP00000289957	0	0	0	0.941	0	0.101	0.72	0.786	0.749
BDNF	DRD4	1861075	1842327	ENSP00000414303	ENSP00000176183	0	0	0	0	0	0	0	0.904	0.904
NPSR1	POMC	1853905	1845600	ENSP00000352839	ENSP00000264708	0	0	0	0	0	0	0.9	0.101	0.906
PAX5	ID2	1853636	1843383	ENSP00000350844	ENSP00000234091	0	0	0	0	0	0.576	0	0.472	0.766
MTNR1A	OPRD1	1848453	1843415	ENSP00000302811	ENSP00000234961	0	0	0	0.679	0	0	0.9	0.102	0.902
RELN	GAD2	1859645	1844680	ENSP00000392423	ENSP00000259271	0	0	0	0	0	0	0	0.536	0.536
NTRK2	SLC6A4	1846523	1844969	ENSP00000277120	ENSP00000261707	0	0	0	0	0	0	0	0.415	0.414
AR	OXT	1856164	1842661	ENSP00000363822	ENSP00000217386	0	0	0	0	0	0	0	0.428	0.428
EGFR	TSC2	1846445	1842755	ENSP00000275493	ENSP00000219476	0	0	0	0	0	0	0	0.518	0.518
ACP1	RETN	1846222	1842846	ENSP00000272065	ENSP00000221515	0	0	0	0	0	0	0	0.407	0.407
CNR2	OPRL1	1856124	1851923	ENSP00000363596	ENSP00000336764	0	0	0	0	0	0	0.9	0	0.9
BCL2	EGFR	1851168	1846445	ENSP00000329623	ENSP00000275493	0	0	0	0	0	0	0	0.827	0.827
PNMT	POMC	1846103	1845600	ENSP00000269582	ENSP00000264708	0	0	0	0	0	0	0	0.561	0.561
OPRM1	CYP2D6	1859815	1854039	ENSP00000394624	ENSP00000353820	0	0	0	0	0	0	0	0.417	0.416
TNF	FOXP2	1860103	1859126	ENSP00000398698	ENSP00000386200	0	0	0	0	0	0	0	0.524	0.524
BCL2	ABCB1	1851168	1845794	ENSP00000329623	ENSP00000265724	0	0	0	0	0	0	0	0.567	0.567
DDC	SLC6A4	1853612	1844969	ENSP00000350616	ENSP00000261707	0	0	0	0	0	0	0	0.477	0.478
GABRA5	GABRG1	1851869	1847575	ENSP00000335592	ENSP00000295452	0	0	0	0.924	0	0.082	0.54	0.612	0.579
LPHN3	GRM8	1861567	1852779	ENSP00000422533	ENSP00000344173	0	0	0	0	0	0	0	0.601	0.601
FTO	TSPAN8	1861383	1843877	ENSP00000418823	ENSP00000247829	0	0	0	0	0	0	0	0.581	0.581
CYP2A6	SLC6A3	1848249	1846148	ENSP00000301141	ENSP00000270349	0	0	0	0	0	0	0	0.412	0.412
GRM8	OPRL1	1852779	1851923	ENSP00000344173	ENSP00000336764	0	0	0	0	0	0	0.9	0.13	0.909
PYY	GHRL	1853954	1851804	ENSP00000353198	ENSP00000335074	0	0	0	0	0	0	0	0.903	0.903
AGT	NPY	1854424	1843611	ENSP00000355627	ENSP00000242152	0	0	0	0	0	0	0.9	0.45	0.942
HTR2A	KALRN	1856916	1843581	ENSP00000367959	ENSP00000240874	0	0	0	0	0	0	0.9	0.15	0.911
ADRA2A	OPRD1	1846654	1843415	ENSP00000280155	ENSP00000234961	0	0	0	0.66	0	0	0.9	0.16	0.904
CHRM5	GHSR	1857636	1843590	ENSP00000372750	ENSP00000241256	0	0	0	0.647	0	0	0.9	0.073	0.901
BDNF	CHRNA4	1861075	1855204	ENSP00000414303	ENSP00000359285	0	0	0	0	0	0	0	0.503	0.503
ADRA2C	MTNR1B	1859088	1844486	ENSP00000386069	ENSP00000257068	0	0	0	0.646	0	0	0.9	0.102	0.902
NPSR1	GRM1	1853905	1846816	ENSP00000352839	ENSP00000282753	0	0	0	0	0	0	0.9	0.372	0.934
CHRNA2	CHRNB3	1859010	1847198	ENSP00000385026	ENSP00000289957	0	0	0	0.955	0	0.101	0.72	0.602	0.744
ADH1B	ALDH3A1	1848863	1843050	ENSP00000306606	ENSP00000225740	0	0	0	0	0	0	0.9	0.622	0.96
TH	PPP1R1B	1857346	1844270	ENSP00000370571	ENSP00000254079	0	0	0	0	0	0	0	0.586	0.586
PIK3CG	CHRM2	1853801	1850196	ENSP00000352121	ENSP00000319984	0	0	0	0	0	0	0.8	0.102	0.812
SYT1	SNAP25	1844863	1844344	ENSP00000261205	ENSP00000254976	0	0	0	0	0.288	0.918	0.9	0.659	0.997
ADRA2C	GRM8	1859088	1852779	ENSP00000386069	ENSP00000344173	0	0	0	0	0	0	0.9	0.063	0.902
PRNP	LAMB1	1857030	1842917	ENSP00000368752	ENSP00000222399	0	0	0	0	0	0	0.9	0	0.9
PCSK5	CTSD	1862313	1843439	ENSP00000446280	ENSP00000236671	0	0	0	0	0.069	0.361	0	0.411	0.619
CARTPT	HCRT	1847786	1847406	ENSP00000296777	ENSP00000293330	0	0	0	0	0	0	0	0.513	0.513
ADRA2C	ADCY1	1859088	1847854	ENSP00000386069	ENSP00000297323	0	0	0	0	0	0	0.9	0.053	0.901
GABRB3	GABRG1	1848038	1847575	ENSP00000299267	ENSP00000295452	0	0	0	0.864	0	0	0.54	0.583	0.575
ADRB1	HTR4	1854995	1854053	ENSP00000358301	ENSP00000353915	0	0	0	0.793	0	0	0.9	0.445	0.908
TNF	EGFR	1860103	1846445	ENSP00000398698	ENSP00000275493	0	0	0	0	0	0	0	0.539	0.539
ADRA2A	MTNR1B	1846654	1844486	ENSP00000280155	ENSP00000257068	0	0	0	0.638	0	0	0.9	0.564	0.919
KCNIP4	NR4A2	1857490	1852822	ENSP00000371587	ENSP00000344479	0	0	0	0	0	0	0	0.884	0.884
GDNF	NGF	1860755	1855044	ENSP00000409007	ENSP00000358525	0	0	0	0	0	0	0	0.631	0.631
IL6	APOE	1844631	1844127	ENSP00000258743	ENSP00000252486	0	0	0	0	0	0	0	0.942	0.942
OPRL1	HTR1D	1851923	1849640	ENSP00000336764	ENSP00000313661	0	0	0	0.673	0	0	0.9	0.081	0.901
CNTNAP2	DYX1C1	1854217	1850530	ENSP00000354778	ENSP00000323275	0	0	0	0	0	0	0	0.413	0.412
CNR1	ADCY1	1855040	1847854	ENSP00000358511	ENSP00000297323	0	0	0	0	0	0	0.9	0	0.9
MTR	MTRR	1854401	1845590	ENSP00000355536	ENSP00000264668	0	0	0	0	0.079	0	0.9	0.884	0.988
EGFR	FGF10	1846445	1845589	ENSP00000275493	ENSP00000264664	0	0	0	0	0	0	0.8	0.649	0.926
AR	CASP3	1856164	1849375	ENSP00000363822	ENSP00000311032	0	0	0	0	0	0.576	0	0.201	0.646
LEP	GAD2	1849557	1844680	ENSP00000312652	ENSP00000259271	0	0	0	0	0	0	0	0.414	0.414
COMT	SLC6A4	1854135	1844969	ENSP00000354511	ENSP00000261707	0	0	0	0	0	0	0	0.961	0.961
LEP	BCHE	1849557	1845535	ENSP00000312652	ENSP00000264381	0	0	0	0	0	0	0.9	0.181	0.914
DRD5	SLC6A3	1848813	1846148	ENSP00000306129	ENSP00000270349	0	0	0	0	0	0	0	0.809	0.809
CHRNA4	DRD2	1855204	1854237	ENSP00000359285	ENSP00000354859	0	0	0	0	0	0	0	0.472	0.472
RELN	NTRK2	1859645	1846523	ENSP00000392423	ENSP00000277120	0	0	0	0	0	0	0	0.455	0.455
HTR1B	HTR1E	1855143	1848996	ENSP00000358963	ENSP00000307766	0	0	0	0.931	0	0	0.9	0.816	0.905
BDNF	NPY	1861075	1843611	ENSP00000414303	ENSP00000242152	0	0	0	0	0	0	0	0.714	0.715
HCRTR1	CNR1	1855973	1855040	ENSP00000362810	ENSP00000358511	0	0	0	0.627	0	0.576	0	0.395	0.634
COMT	APOE	1854135	1844127	ENSP00000354511	ENSP00000252486	0	0	0	0	0	0	0	0.509	0.509
HTR1B	HTR5A	1855143	1847093	ENSP00000358963	ENSP00000287907	0	0	0	0.858	0	0	0.9	0.761	0.91
SLC6A2	DRD4	1842772	1842327	ENSP00000219833	ENSP00000176183	0	0	0	0	0	0.1	0	0.51	0.54
DDC	AANAT	1853612	1844016	ENSP00000350616	ENSP00000250615	0	0	0	0	0	0	0.9	0.358	0.933
GSTP1	CYP2A6	1858630	1848249	ENSP00000381607	ENSP00000301141	0	0	0	0	0	0	0.9	0.472	0.944
GRM7	POMC	1853578	1845600	ENSP00000350348	ENSP00000264708	0	0	0	0	0	0	0.9	0.138	0.91
OPRM1	NPY	1859815	1843611	ENSP00000394624	ENSP00000242152	0	0	0	0	0	0	0.9	0.358	0.933
AGT	OPRK1	1854424	1845773	ENSP00000355627	ENSP00000265572	0	0	0	0	0	0	0.9	0.044	0.9
HES6	HES1	1846287	1843312	ENSP00000272937	ENSP00000232424	0	0	0	0.777	0	0.576	0.9	0.304	0.958
ADRB2	POMC	1848724	1845600	ENSP00000305372	ENSP00000264708	0	0	0	0	0	0	0.9	0.205	0.917
DRD3	POMC	1857726	1845600	ENSP00000373169	ENSP00000264708	0	0	0	0	0	0	0.9	0.207	0.917
ANK3	CACNA1C	1846690	1845866	ENSP00000280772	ENSP00000266376	0	0	0	0	0	0.087	0	0.72	0.733
DRD2	GABRG1	1854237	1847575	ENSP00000354859	ENSP00000295452	0	0	0	0	0	0	0	0.435	0.435
ABCA13	SLC6A4	1860896	1844969	ENSP00000411096	ENSP00000261707	0	0	0	0	0	0	0	0.409	0.408
AGT	BCL2	1854424	1851168	ENSP00000355627	ENSP00000329623	0	0	0	0	0	0	0	0.855	0.855
FADS1	ADRA2A	1850426	1846654	ENSP00000322229	ENSP00000280155	0	0	0	0	0	0	0	0.413	0.412
DRD3	ADCY1	1857726	1847854	ENSP00000373169	ENSP00000297323	0	0	0	0	0	0	0.9	0.041	0.9
PIK3CG	SLC2A3	1853801	1842244	ENSP00000352121	ENSP00000075120	0	0	0	0	0	0	0	0.442	0.442
CHRFAM7A	OXT	1848106	1842661	ENSP00000299847	ENSP00000217386	0	0	0	0	0	0	0	0.502	0.502
AGT	DRD2	1854424	1854237	ENSP00000355627	ENSP00000354859	0	0	0	0	0	0	0.9	0.137	0.91
NPY2R	HTR1D	1851488	1849640	ENSP00000332591	ENSP00000313661	0	0	0	0.661	0	0	0.9	0.141	0.903
ADRA2A	POMC	1846654	1845600	ENSP00000280155	ENSP00000264708	0	0	0	0	0	0	0.9	0.151	0.911
OPRL1	HTR1E	1851923	1848996	ENSP00000336764	ENSP00000307766	0	0	0	0.628	0	0	0.9	0	0.9
POMC	NR3C1	1845600	1843294	ENSP00000264708	ENSP00000231509	0	0	0	0	0	0	0	0.634	0.634
HTR2A	GRM1	1856916	1846816	ENSP00000367959	ENSP00000282753	0	0	0	0	0	0	0.9	0.491	0.947
ADCY1	NPY	1847854	1843611	ENSP00000297323	ENSP00000242152	0	0	0	0	0	0	0.9	0.081	0.904
DRD2	HTR5A	1854237	1847093	ENSP00000354859	ENSP00000287907	0	0	0	0.723	0	0	0.9	0.217	0.905
TPH2	SLC6A4	1851106	1844969	ENSP00000329093	ENSP00000261707	0	0	0	0	0	0	0	0.778	0.778
HTR4	ADRB2	1854053	1848724	ENSP00000353915	ENSP00000305372	0	0	0	0.816	0	0.576	0.9	0.343	0.958
CCK	OXT	1851885	1842661	ENSP00000335657	ENSP00000217386	0	0	0	0	0	0	0.9	0.953	0.995
HTR2A	POMC	1856916	1845600	ENSP00000367959	ENSP00000264708	0	0	0	0	0	0	0	0.582	0.582
NR3C2	POMC	1852455	1845600	ENSP00000341390	ENSP00000264708	0	0	0	0	0	0	0	0.475	0.475
NPY	RETN	1843611	1842846	ENSP00000242152	ENSP00000221515	0	0	0	0	0	0	0	0.903	0.903
KCNJ5	HTR1A	1852277	1849859	ENSP00000339960	ENSP00000316244	0	0	0	0	0	0	0	0.403	0.403
POMC	MTNR1B	1845600	1844486	ENSP00000264708	ENSP00000257068	0	0	0	0	0	0	0.9	0.053	0.901
TH	PARK2	1857346	1854466	ENSP00000370571	ENSP00000355865	0	0	0	0	0	0	0	0.577	0.577
CCK	ADRA1B	1851885	1848870	ENSP00000335657	ENSP00000306662	0	0	0	0	0	0	0.9	0	0.9
TH	DRD4	1857346	1842327	ENSP00000370571	ENSP00000176183	0	0	0	0	0	0	0	0.58	0.58
MTNR1B	NPY	1844486	1843611	ENSP00000257068	ENSP00000242152	0	0	0	0	0	0	0.9	0.052	0.901
OPRL1	CHRM2	1851923	1850196	ENSP00000336764	ENSP00000319984	0	0	0	0.644	0	0	0.9	0.073	0.901
AGT	HTR1E	1854424	1848996	ENSP00000355627	ENSP00000307766	0	0	0	0	0	0	0.9	0	0.9
DRD3	NPY5R	1857726	1852206	ENSP00000373169	ENSP00000339377	0	0	0	0.634	0	0	0.9	0.091	0.901
DRD3	HTR5A	1857726	1847093	ENSP00000373169	ENSP00000287907	0	0	0	0.785	0	0	0.9	0.284	0.905
AGT	OXTR	1854424	1850627	ENSP00000355627	ENSP00000324270	0	0	0	0	0	0	0.9	0.124	0.908
HTR1A	MTNR1A	1849859	1848453	ENSP00000316244	ENSP00000302811	0	0	0	0.653	0	0	0.9	0.168	0.904
NOS1	ADRA1B	1852004	1848870	ENSP00000337459	ENSP00000306662	0	0	0	0	0	0.566	0	0	0.566
HCRTR2	CCK	1855363	1851885	ENSP00000359899	ENSP00000335657	0	0	0	0	0	0	0.9	0.067	0.902
BDNF	NTRK3	1861075	1854089	ENSP00000414303	ENSP00000354207	0	0	0	0	0	0	0	0.979	0.98
TH	GAD2	1857346	1844680	ENSP00000370571	ENSP00000259271	0	0	0	0	0	0.097	0	0.608	0.631
PCSK5	NGF	1862313	1855044	ENSP00000446280	ENSP00000358525	0	0	0	0	0	0	0.9	0.181	0.914
NPY1R	HTR5A	1854180	1847093	ENSP00000354652	ENSP00000287907	0	0	0	0.646	0	0	0.9	0.183	0.905
RELN	ITGA1	1859645	1846809	ENSP00000392423	ENSP00000282588	0	0	0	0	0	0	0.8	0.27	0.847
OPRL1	HTR5A	1851923	1847093	ENSP00000336764	ENSP00000287907	0	0	0	0.644	0	0	0.9	0.28	0.908
SCN8A	ANK3	1853061	1846690	ENSP00000346534	ENSP00000280772	0	0	0	0	0	0.087	0	0.758	0.769
CYP2D6	SLC6A4	1854039	1844969	ENSP00000353820	ENSP00000261707	0	0	0	0	0	0	0	0.472	0.472
SEMA3A	KALRN	1845736	1843581	ENSP00000265362	ENSP00000240874	0	0	0	0	0	0	0	0.501	0.501
PYY	ADRA2A	1853954	1846654	ENSP00000353198	ENSP00000280155	0	0	0	0	0	0	0.9	0	0.9
DBH	ADRA2A	1858060	1846654	ENSP00000376776	ENSP00000280155	0	0	0	0	0	0	0	0.479	0.479
GRM1	GRIN2B	1846816	1846639	ENSP00000282753	ENSP00000279593	0	0	0	0	0	0.179	0	0.816	0.843
MTHFR	SLC6A4	1856524	1844969	ENSP00000365775	ENSP00000261707	0	0	0	0	0	0	0	0.419	0.418
DISC1	GSK3B	1854415	1850681	ENSP00000355593	ENSP00000324806	0	0	0	0	0	0.149	0	0.825	0.845
SLC6A3	DOCK3	1846148	1845846	ENSP00000270349	ENSP00000266037	0	0	0	0	0	0	0	0.44	0.44
GRIN2A	GRIN2B	1851485	1846639	ENSP00000332549	ENSP00000279593	0	0	0	0.953	0	0.726	0.9	0.988	0.972
PER1	NFIL3	1849704	1847898	ENSP00000314420	ENSP00000297689	0	0	0	0	0	0	0	0.402	0.402
OPRM1	AGT	1859815	1854424	ENSP00000394624	ENSP00000355627	0	0	0	0	0	0	0.9	0.112	0.907
POMC	APOE	1845600	1844127	ENSP00000264708	ENSP00000252486	0	0	0	0	0	0	0	0.873	0.873
CNR1	GRIN2B	1855040	1846639	ENSP00000358511	ENSP00000279593	0	0	0	0	0	0	0	0.434	0.434
CSNK1E	PER2	1853917	1844310	ENSP00000352929	ENSP00000254657	0	0	0	0	0	0.992	0.9	0.743	0.999
TH	SLC6A4	1857346	1844969	ENSP00000370571	ENSP00000261707	0	0	0	0	0	0	0	0.605	0.605
RELN	NPAS3	1859645	1853301	ENSP00000392423	ENSP00000348460	0	0	0	0	0	0	0	0.866	0.866
CTNNA2	DCLK2	1861346	1848578	ENSP00000418191	ENSP00000303887	0	0	0	0	0.562	0	0	0	0.562
HTR1D	OPRD1	1849640	1843415	ENSP00000313661	ENSP00000234961	0	0	0	0.647	0	0	0.9	0.387	0.912
DRD2	MTNR1B	1854237	1844486	ENSP00000354859	ENSP00000257068	0	0	0	0.655	0	0	0.9	0.187	0.905
MC4R	PTGIR	1848101	1847278	ENSP00000299766	ENSP00000291294	0	0	0	0	0	0	0.9	0	0.9
GRIN2A	LRRC7	1851485	1842202	ENSP00000332549	ENSP00000035383	0	0	0	0	0	0.091	0	0.515	0.54
DDC	HNMT	1853612	1846651	ENSP00000350616	ENSP00000280097	0	0	0	0	0	0	0.9	0.16	0.912
TH	OXT	1857346	1842661	ENSP00000370571	ENSP00000217386	0	0	0	0	0	0	0	0.65	0.65
OXTR	GHSR	1850627	1843590	ENSP00000324270	ENSP00000241256	0	0	0	0.636	0	0	0.9	0.137	0.903
MTR	SHMT1	1854401	1850087	ENSP00000355536	ENSP00000318868	0	0	0	0	0	0	0.9	0.661	0.964
NR4A2	POMC	1852822	1845600	ENSP00000344479	ENSP00000264708	0	0	0	0	0	0	0	0.5	0.499
CHRNB2	CHRNA5	1854806	1848079	ENSP00000357461	ENSP00000299565	0	0	0	0.91	0	0	0.72	0.737	0.738
SLC6A4	DRD4	1844969	1842327	ENSP00000261707	ENSP00000176183	0	0	0	0	0	0.1	0	0.821	0.832
HCRT	SLC2A3	1847406	1842244	ENSP00000293330	ENSP00000075120	0	0	0	0	0	0	0	0.488	0.488
DRD2	HTR1E	1854237	1848996	ENSP00000354859	ENSP00000307766	0	0	0	0.706	0	0	0.9	0.305	0.908
TH	DDC	1857346	1853612	ENSP00000370571	ENSP00000350616	0	0	0	0	0	0.11	0.9	0.885	0.988
LEP	MCHR1	1849557	1843943	ENSP00000312652	ENSP00000249016	0	0	0	0	0.069	0	0	0.909	0.912
PITX3	CDK14	1855154	1845800	ENSP00000359019	ENSP00000265741	0	0	0	0	0	0.149	0	0.583	0.63
NPY5R	OPRD1	1852206	1843415	ENSP00000339377	ENSP00000234961	0	0	0	0.635	0	0	0.9	0.164	0.904
RXRG	NR4A2	1853910	1852822	ENSP00000352900	ENSP00000344479	0	0	0	0.763	0	0.206	0.9	0.576	0.928
CHRNA7	CHRNB2	1860670	1854806	ENSP00000407546	ENSP00000357461	0	0	0	0.868	0	0	0.9	0.848	0.911
CNR1	DRD2	1855040	1854237	ENSP00000358511	ENSP00000354859	0	0	0	0	0	0	0.9	0.597	0.958
OXTR	IL6	1850627	1844631	ENSP00000324270	ENSP00000258743	0	0	0	0	0	0	0	0.866	0.866
MAOA	ALDH3A1	1852356	1843050	ENSP00000340684	ENSP00000225740	0	0	0	0	0	0	0.9	0.092	0.905
GABRA3	GABRA5	1855218	1851869	ENSP00000359334	ENSP00000335592	0	0	0	0.976	0	0	0.9	0.63	0.901
CASP3	NGFR	1849375	1842317	ENSP00000311032	ENSP00000172229	0	0	0	0	0	0	0.9	0.341	0.931
BDNF	TNF	1861075	1860103	ENSP00000414303	ENSP00000398698	0	0	0	0	0	0	0	0.416	0.416
PIK3CG	DCLK1	1853801	1844379	ENSP00000352121	ENSP00000255448	0	0	0	0	0	0.155	0	0.389	0.461
TNF	NLRP3	1860103	1851990	ENSP00000398698	ENSP00000337383	0	0	0	0	0	0	0	0.505	0.505
GABRA3	GABRG3	1855218	1851410	ENSP00000359334	ENSP00000331912	0	0	0	0.905	0	0	0.9	0.59	0.905
GRIN2A	GRM1	1851485	1846816	ENSP00000332549	ENSP00000282753	0	0	0	0	0	0.106	0	0.816	0.829
PITX3	GAD2	1855154	1844680	ENSP00000359019	ENSP00000259271	0	0	0	0	0	0	0	0.486	0.486
PRKG1	GSK3B	1856026	1850681	ENSP00000363092	ENSP00000324806	0	0	0	0.64	0.09	0.247	0	0.528	0.416
FOXO1	PIK3CG	1857055	1853801	ENSP00000368880	ENSP00000352121	0	0	0	0	0	0.086	0	0.704	0.718
OPRM1	HTR1E	1859815	1848996	ENSP00000394624	ENSP00000307766	0	0	0	0.634	0	0	0.9	0.212	0.906
NTF3	TH	1860000	1857346	ENSP00000397297	ENSP00000370571	0	0	0	0	0	0	0	0.584	0.584
SHMT1	MTRR	1850087	1845590	ENSP00000318868	ENSP00000264668	0	0	0	0	0	0	0	0.779	0.779
HTR2A	COMT	1856916	1854135	ENSP00000367959	ENSP00000354511	0	0	0	0	0	0	0	0.707	0.707
DRD3	PYY	1857726	1853954	ENSP00000373169	ENSP00000353198	0	0	0	0	0	0	0.9	0	0.9
FOXO1	RARA	1857055	1844268	ENSP00000368880	ENSP00000254066	0	0	0	0	0	0.567	0	0.196	0.637
HLA-DRB1	BCL2	1853944	1851168	ENSP00000353099	ENSP00000329623	0	0	0	0	0	0	0	0.614	0.615
CYP2D6	HTR1A	1854039	1849859	ENSP00000353820	ENSP00000316244	0	0	0	0	0	0	0	0.503	0.503
PPP3CB	PPP1R1B	1858232	1844270	ENSP00000378306	ENSP00000254079	0	0	0	0	0	0	0.9	0	0.9
NR4A2	RARA	1852822	1844268	ENSP00000344479	ENSP00000254066	0	0	0	0.778	0	0.593	0.9	0.373	0.96
GSK3B	HTR1A	1850681	1849859	ENSP00000324806	ENSP00000316244	0	0	0	0	0	0	0	0.535	0.536
OPRM1	ABCB1	1859815	1845794	ENSP00000394624	ENSP00000265724	0	0	0	0	0	0	0	0.5	0.499
GHRL	AGRP	1851804	1847270	ENSP00000335074	ENSP00000290953	0	0	0	0	0	0.576	0	0.757	0.892
POMC	SLC6A4	1845600	1844969	ENSP00000264708	ENSP00000261707	0	0	0	0	0	0	0	0.507	0.507
GRIN2A	SLC1A3	1851485	1845695	ENSP00000332549	ENSP00000265113	0	0	0	0	0	0	0	0.618	0.618
ADRB1	PTGIR	1854995	1847278	ENSP00000358301	ENSP00000291294	0	0	0	0	0	0	0.9	0	0.9
POMC	IL6	1845600	1844631	ENSP00000264708	ENSP00000258743	0	0	0	0	0	0	0	0.939	0.939
AGT	NPY5R	1854424	1852206	ENSP00000355627	ENSP00000339377	0	0	0	0	0	0	0.9	0.061	0.902
PIK3CG	BCL2	1853801	1851168	ENSP00000352121	ENSP00000329623	0	0	0	0	0	0	0	0.555	0.555
DRD3	AGT	1857726	1854424	ENSP00000373169	ENSP00000355627	0	0	0	0	0	0	0.9	0.111	0.907
DDC	DRD5	1853612	1848813	ENSP00000350616	ENSP00000306129	0	0	0	0	0	0	0	0.564	0.564
ADRA2A	SLC6A2	1846654	1842772	ENSP00000280155	ENSP00000219833	0	0	0	0	0	0	0	0.508	0.508
NPY	OPRD1	1843611	1843415	ENSP00000242152	ENSP00000234961	0	0	0	0	0	0	0.9	0.224	0.919
UBE3A	AR	1858549	1856164	ENSP00000381045	ENSP00000363822	0	0	0	0	0	0.808	0	0.418	0.883
HTR1E	MCHR1	1848996	1843943	ENSP00000307766	ENSP00000249016	0	0	0	0.63	0	0	0.9	0	0.9
OXTR	POMC	1850627	1845600	ENSP00000324270	ENSP00000264708	0	0	0	0	0	0	0	0.514	0.514
NRCAM	CNTNAP2	1856968	1854217	ENSP00000368314	ENSP00000354778	0	0	0	0	0.112	0	0	0.852	0.863
APAF1	CASP3	1862487	1849375	ENSP00000448165	ENSP00000311032	0	0	0	0	0	0.887	0.9	0.804	0.997
SLC6A4	TPH1	1844969	1843985	ENSP00000261707	ENSP00000250018	0	0	0	0	0	0	0	0.832	0.832
TNF	PARK2	1860103	1854466	ENSP00000398698	ENSP00000355865	0	0	0	0	0	0	0	0.407	0.407
DRD1	HTR6	1850948	1847186	ENSP00000327652	ENSP00000289753	0	0	0	0.809	0	0	0.9	0.319	0.905
SLC6A3	DRD4	1846148	1842327	ENSP00000270349	ENSP00000176183	0	0	0	0	0	0.1	0	0.971	0.972
OPRM1	HTR5A	1859815	1847093	ENSP00000394624	ENSP00000287907	0	0	0	0.662	0	0	0.9	0.115	0.902
ADRB1	ADRB2	1854995	1848724	ENSP00000358301	ENSP00000305372	0	0	0	0.946	0	0.149	0.9	0.876	0.915
CHRNB2	CHRNB3	1854806	1847198	ENSP00000357461	ENSP00000289957	0	0	0	0.918	0	0	0.72	0.682	0.735
CCK	CARTPT	1851885	1847786	ENSP00000335657	ENSP00000296777	0	0	0	0	0	0	0	0.647	0.647
NDN	GABRB3	1851495	1848038	ENSP00000332643	ENSP00000299267	0	0	0	0	0	0	0	0.459	0.459
ADRA1B	KALRN	1848870	1843581	ENSP00000306662	ENSP00000240874	0	0	0	0	0	0	0.9	0	0.9
CES1	APOE	1854024	1844127	ENSP00000353720	ENSP00000252486	0	0	0	0	0	0	0	0.842	0.842
UBE3A	IGF2R	1858549	1853441	ENSP00000381045	ENSP00000349437	0	0	0	0	0	0	0	0.709	0.709
ADRA2B	MTNR1A	1859258	1848453	ENSP00000387281	ENSP00000302811	0	0	0	0.671	0	0	0.9	0.102	0.902
NRCAM	NCAN	1856968	1844137	ENSP00000368314	ENSP00000252575	0	0	0	0	0	0	0	0.496	0.496
MC4R	MC3R	1848101	1843686	ENSP00000299766	ENSP00000243911	0	0	0	0.965	0	0	0.9	0.919	0.903
PNOC	NPY	1848349	1843611	ENSP00000301908	ENSP00000242152	0	0	0	0	0	0	0.9	0.36	0.933
OPRK1	NPY	1845773	1843611	ENSP00000265572	ENSP00000242152	0	0	0	0	0	0	0.9	0.31	0.928
GRIN2A	GABRB3	1851485	1848038	ENSP00000332549	ENSP00000299267	0	0	0	0	0	0	0	0.468	0.468
SLC1A1	SLC6A2	1845121	1842772	ENSP00000262352	ENSP00000219833	0	0	0	0	0	0	0	0.495	0.495
BCL2	LEP	1851168	1849557	ENSP00000329623	ENSP00000312652	0	0	0	0	0	0	0	0.897	0.897
CNR2	OPRK1	1856124	1845773	ENSP00000363596	ENSP00000265572	0	0	0	0.626	0	0	0.9	0.271	0.908
CNR1	COMT	1855040	1854135	ENSP00000358511	ENSP00000354511	0	0	0	0	0	0	0	0.416	0.416
AR	NR4A2	1856164	1852822	ENSP00000363822	ENSP00000344479	0	0	0	0.635	0	0.106	0.9	0.398	0.919
AGT	ADRB2	1854424	1848724	ENSP00000355627	ENSP00000305372	0	0	0	0	0	0	0.9	0.416	0.939
CNR1	DRD4	1855040	1842327	ENSP00000358511	ENSP00000176183	0	0	0	0	0	0	0.9	0.35	0.932
HTR1B	AGT	1855143	1854424	ENSP00000358963	ENSP00000355627	0	0	0	0	0	0	0.9	0.041	0.9
CYP2D6	CYP2A6	1854039	1848249	ENSP00000353820	ENSP00000301141	0	0	0.526	0.886	0	0	0.9	0.916	0.915
HTR2A	NTRK3	1856916	1854089	ENSP00000367959	ENSP00000354207	0	0	0	0	0	0.572	0	0.27	0.674
PNMT	OXT	1846103	1842661	ENSP00000269582	ENSP00000217386	0	0	0	0	0	0	0	0.407	0.407
DRD3	GRM8	1857726	1852779	ENSP00000373169	ENSP00000344173	0	0	0	0	0	0	0.9	0.199	0.916
DBH	TH	1858060	1857346	ENSP00000376776	ENSP00000370571	0	0	0	0	0	0	0	0.911	0.911
CHRM5	HCRTR1	1857636	1855973	ENSP00000372750	ENSP00000362810	0	0	0	0.628	0	0	0.9	0.174	0.905
OPRK1	DRD4	1845773	1842327	ENSP00000265572	ENSP00000176183	0	0	0	0.635	0	0	0.9	0.207	0.906
BDNF	AGRP	1861075	1847270	ENSP00000414303	ENSP00000290953	0	0	0	0	0	0	0	0.877	0.877
PIK3CG	INPP1	1853801	1850736	ENSP00000352121	ENSP00000325423	0	0	0	0	0	0	0	0.594	0.594
HTR2A	MCHR1	1856916	1843943	ENSP00000367959	ENSP00000249016	0	0	0	0.632	0	0	0.9	0.194	0.905
CAMK2B	SYN3	1858327	1851228	ENSP00000379098	ENSP00000330219	0	0	0	0	0.07	0	0	0.757	0.764
AVPR1B	OXT	1854521	1842661	ENSP00000356094	ENSP00000217386	0	0	0	0	0	0	0	0.503	0.503
LMO4	IL6	1855292	1844631	ENSP00000359573	ENSP00000258743	0	0	0	0	0	0	0.9	0	0.9
BDNF	MAOA	1861075	1852356	ENSP00000414303	ENSP00000340684	0	0	0	0	0	0	0	0.565	0.565
HTR1A	GRM1	1849859	1846816	ENSP00000316244	ENSP00000282753	0	0	0	0	0	0	0	0.453	0.454
PYY	NPY	1853954	1843611	ENSP00000353198	ENSP00000242152	0	0	0	0.941	0	0	0.9	0.871	0.905
RXRA	NR4A2	1861433	1852822	ENSP00000419692	ENSP00000344479	0	0	0	0.772	0	0.638	0	0.577	0.685
PCSK5	SCG5	1862313	1848152	ENSP00000446280	ENSP00000300175	0	0	0	0	0.182	0	0	0.761	0.796
DLX1	FGF10	1854126	1845589	ENSP00000354478	ENSP00000264664	0	0	0	0	0	0	0	0.711	0.711
NRG3	AUTS2	1855628	1852768	ENSP00000361214	ENSP00000344087	0	0	0	0	0	0	0	0.758	0.758
OPRL1	NPY2R	1851923	1851488	ENSP00000336764	ENSP00000332591	0	0	0	0.692	0	0	0.9	0.104	0.902
TRIM32	HTR2C	1856027	1846478	ENSP00000363095	ENSP00000276198	0	0	0	0	0	0	0	0.72	0.72
GRIN2A	NTRK2	1851485	1846523	ENSP00000332549	ENSP00000277120	0	0	0	0	0	0	0	0.578	0.578
CHRM5	HTR2A	1857636	1856916	ENSP00000372750	ENSP00000367959	0	0	0	0.658	0	0	0.9	0.18	0.904
DRD3	NPY	1857726	1843611	ENSP00000373169	ENSP00000242152	0	0	0	0	0	0	0.9	0.155	0.911
CSNK1E	PER1	1853917	1849704	ENSP00000352929	ENSP00000314420	0	0	0	0	0	0.998	0.9	0.496	0.999
NTF3	SEMA3A	1860000	1845736	ENSP00000397297	ENSP00000265362	0	0	0	0	0	0	0	0.409	0.408
NTRK3	KCNJ5	1854089	1852277	ENSP00000354207	ENSP00000339960	0	0	0	0	0	0	0	0.432	0.432
HTR1A	HTR1E	1849859	1848996	ENSP00000316244	ENSP00000307766	0	0	0	0.896	0	0	0.9	0.837	0.908
MAOA	HTR1D	1852356	1849640	ENSP00000340684	ENSP00000313661	0	0	0	0	0	0	0	0.468	0.468
ZNF804A	CACNA1C	1848514	1845866	ENSP00000303252	ENSP00000266376	0	0	0	0	0	0	0	0.648	0.648
PYY	CCK	1853954	1851885	ENSP00000353198	ENSP00000335657	0	0	0	0	0	0	0	0.962	0.962
COMT	TPH1	1854135	1843985	ENSP00000354511	ENSP00000250018	0	0	0	0	0	0	0	0.585	0.585
DLX1	MEIS1	1854126	1846251	ENSP00000354478	ENSP00000272369	0	0	0	0	0	0	0	0.514	0.514
BDNF	COMT	1861075	1854135	ENSP00000414303	ENSP00000354511	0	0	0	0	0	0	0	0.72	0.72
HTR1A	POMC	1849859	1845600	ENSP00000316244	ENSP00000264708	0	0	0	0	0	0	0.9	0.7	0.968
OXTR	ADRA1B	1850627	1848870	ENSP00000324270	ENSP00000306662	0	0	0	0.625	0	0	0.9	0.051	0.9
ASMT	AANAT	1857353	1844016	ENSP00000370639	ENSP00000250615	0	0	0	0	0	0	0.9	0.906	0.99
DBH	DRD3	1858060	1857726	ENSP00000376776	ENSP00000373169	0	0	0	0	0	0	0	0.411	0.411
NPY1R	GRM8	1854180	1852779	ENSP00000354652	ENSP00000344173	0	0	0	0	0	0	0.9	0.063	0.902
CAMK2B	GRM5	1858327	1848814	ENSP00000379098	ENSP00000306138	0	0	0	0	0	0	0.8	0.214	0.836
DRD1	CALY	1850948	1844174	ENSP00000327652	ENSP00000252939	0	0	0	0	0	0.576	0.8	0.217	0.927
HTR1D	MCHR1	1849640	1843943	ENSP00000313661	ENSP00000249016	0	0	0	0.645	0	0	0.9	0	0.9
HCRT	AGRP	1847406	1847270	ENSP00000293330	ENSP00000290953	0	0	0	0	0	0	0	0.648	0.648
ANK3	CNTN5	1846690	1846634	ENSP00000280772	ENSP00000279463	0	0	0	0	0.103	0	0	0.726	0.743
CHRM2	ADRA2A	1850196	1846654	ENSP00000319984	ENSP00000280155	0	0	0	0.728	0	0	0.9	0.19	0.904
GRM5	SLC6A3	1848814	1846148	ENSP00000306138	ENSP00000270349	0	0	0	0	0	0	0	0.453	0.453
AR	MUC1	1856164	1854790	ENSP00000363822	ENSP00000357380	0	0	0	0	0	0	0	0.845	0.845
LEP	RETN	1849557	1842846	ENSP00000312652	ENSP00000221515	0	0	0	0	0	0	0	0.981	0.981
OPRM1	MTNR1B	1859815	1844486	ENSP00000394624	ENSP00000257068	0	0	0	0.694	0	0	0.9	0.102	0.901
POMC	MCHR1	1845600	1843943	ENSP00000264708	ENSP00000249016	0	0	0	0	0	0	0.9	0.5	0.947
DDC	PNMT	1853612	1846103	ENSP00000350616	ENSP00000269582	0	0	0	0	0	0	0	0.7	0.7
CHRM2	MTNR1B	1850196	1844486	ENSP00000319984	ENSP00000257068	0	0	0	0.632	0	0	0.9	0.376	0.912
DRD3	OPRK1	1857726	1845773	ENSP00000373169	ENSP00000265572	0	0	0	0.634	0	0	0.9	0.349	0.911
NPY2R	MCHR1	1851488	1843943	ENSP00000332591	ENSP00000249016	0	0	0	0.67	0	0	0.9	0.398	0.912
NPY2R	MTNR1B	1851488	1844486	ENSP00000332591	ENSP00000257068	0	0	0	0.67	0	0	0.9	0.217	0.906
NPY5R	HTR1D	1852206	1849640	ENSP00000339377	ENSP00000313661	0	0	0	0.646	0	0	0.9	0	0.9
GRM8	GRIN2A	1852779	1851485	ENSP00000344173	ENSP00000332549	0	0	0	0	0	0.095	0	0.578	0.601
NFIL3	PER2	1847898	1844310	ENSP00000297689	ENSP00000254657	0	0	0	0	0	0	0	0.949	0.949
RELN	APOE	1859645	1844127	ENSP00000392423	ENSP00000252486	0	0	0	0	0	0	0	0.923	0.923
HTR1E	SLC6A4	1848996	1844969	ENSP00000307766	ENSP00000261707	0	0	0	0	0	0	0	0.433	0.433
CPLX2	SNAP25	1853863	1844344	ENSP00000352544	ENSP00000254976	0	0	0	0	0.439	0	0.9	0.07	0.943
AGT	HTR1A	1854424	1849859	ENSP00000355627	ENSP00000316244	0	0	0	0	0	0	0.9	0.043	0.9
CHRNA2	CHRNA4	1859010	1855204	ENSP00000385026	ENSP00000359285	0	0	0	0.956	0	0	0.9	0.752	0.903
CHRM2	NPY	1850196	1843611	ENSP00000319984	ENSP00000242152	0	0	0	0	0	0	0.9	0.27	0.923
NGF	IL6	1855044	1844631	ENSP00000358525	ENSP00000258743	0	0	0	0	0	0	0	0.413	0.412
AGT	CHRM2	1854424	1850196	ENSP00000355627	ENSP00000319984	0	0	0	0	0	0	0.9	0.071	0.903
HCRTR1	CCK	1855973	1851885	ENSP00000362810	ENSP00000335657	0	0	0	0	0	0	0.9	0.393	0.936
BDNF	NGF	1861075	1855044	ENSP00000414303	ENSP00000358525	0	0	0	0.847	0	0	0.9	0.871	0.913
TH	PITX3	1857346	1855154	ENSP00000370571	ENSP00000359019	0	0	0	0	0	0	0	0.937	0.937
GSK3B	APOE	1850681	1844127	ENSP00000324806	ENSP00000252486	0	0	0	0	0	0	0	0.415	0.414
ZDHHC8	ZNF804A	1858975	1848514	ENSP00000384716	ENSP00000303252	0	0	0	0	0	0	0	0.418	0.418
PYY	OPRK1	1853954	1845773	ENSP00000353198	ENSP00000265572	0	0	0	0	0	0	0.9	0	0.9
TNF	LEP	1860103	1849557	ENSP00000398698	ENSP00000312652	0	0	0	0	0	0	0	0.72	0.72
CHRM5	CHRNA3	1857636	1849797	ENSP00000372750	ENSP00000315602	0	0	0	0	0	0	0	0.422	0.422
PNOC	ADRA2A	1848349	1846654	ENSP00000301908	ENSP00000280155	0	0	0	0	0	0	0.9	0	0.9
CHRM5	AGT	1857636	1854424	ENSP00000372750	ENSP00000355627	0	0	0	0	0	0	0.9	0	0.9
MAOB	HTR1A	1856806	1849859	ENSP00000367309	ENSP00000316244	0	0	0	0	0	0	0	0.505	0.505
AGRP	OXT	1847270	1842661	ENSP00000290953	ENSP00000217386	0	0	0	0	0	0	0	0.538	0.538
MAOA	DRD4	1852356	1842327	ENSP00000340684	ENSP00000176183	0	0	0	0	0	0	0	0.757	0.757
CLOCK	PER2	1849105	1844310	ENSP00000308741	ENSP00000254657	0	0	0	0.61	0	0.43	0.9	0.952	0.962
ADRA2B	ADCY1	1859258	1847854	ENSP00000387281	ENSP00000297323	0	0	0	0	0	0	0.9	0.11	0.907
HTR2A	GRM5	1856916	1848814	ENSP00000367959	ENSP00000306138	0	0	0	0	0	0	0.9	0.517	0.949
CNR1	GRM7	1855040	1853578	ENSP00000358511	ENSP00000350348	0	0	0	0	0	0	0.9	0.377	0.935
DRD2	GRIN2B	1854237	1846639	ENSP00000354859	ENSP00000279593	0	0	0	0	0	0	0	0.551	0.551
NTRK2	WNT2	1846523	1845754	ENSP00000277120	ENSP00000265441	0	0	0	0	0	0.218	0	0.697	0.752
NR2E1	RARB	1854930	1851458	ENSP00000357982	ENSP00000332296	0	0	0	0.721	0	0	0.9	0.291	0.907
CNTNAP2	CNTN5	1854217	1846634	ENSP00000354778	ENSP00000279463	0	0	0	0	0.144	0	0	0.753	0.779
CNR2	NPY5R	1856124	1852206	ENSP00000363596	ENSP00000339377	0	0	0	0	0	0	0.9	0	0.9
PITX3	DDC	1855154	1853612	ENSP00000359019	ENSP00000350616	0	0	0	0	0	0	0	0.581	0.581
DDC	CHRNA5	1853612	1848079	ENSP00000350616	ENSP00000299565	0	0	0	0	0	0.064	0	0.439	0.452
HK1	PARK2	1858981	1854466	ENSP00000384774	ENSP00000355865	0	0	0	0	0	0.609	0	0.241	0.691
CNR1	GHSR	1855040	1843590	ENSP00000358511	ENSP00000241256	0	0	0	0	0	0	0	0.405	0.405
HTR1A	GRIN2B	1849859	1846639	ENSP00000316244	ENSP00000279593	0	0	0	0	0	0	0	0.452	0.452
BDNF	NTRK2	1861075	1846523	ENSP00000414303	ENSP00000277120	0	0	0	0	0	0.812	0.9	0.988	0.999
MTHFR	ADH1B	1856524	1848863	ENSP00000365775	ENSP00000306606	0	0	0	0	0	0	0	0.459	0.459
PPP3CB	NOS1	1858232	1852004	ENSP00000378306	ENSP00000337459	0	0	0	0	0	0	0.9	0.199	0.916
DNAJC9	MSS51	1855790	1848063	ENSP00000362041	ENSP00000299432	0	0	0	0	0	0	0	0.581	0.581
GABRA2	GABRG1	1853367	1847575	ENSP00000348897	ENSP00000295452	0	0	0	0.922	0	0.082	0.54	0.878	0.589
BDNF	PITX3	1861075	1855154	ENSP00000414303	ENSP00000359019	0	0	0	0	0	0	0	0.877	0.877
LEP	ACP1	1849557	1846222	ENSP00000312652	ENSP00000272065	0	0	0	0	0	0	0	0.45	0.45
ADRA2B	NPY5R	1859258	1852206	ENSP00000387281	ENSP00000339377	0	0	0	0.622	0	0	0.9	0	0.9
PER1	PER2	1849704	1844310	ENSP00000314420	ENSP00000254657	0	0	0	0.844	0	0.982	0.9	0.779	0.998
GRM5	PPP1R1B	1848814	1844270	ENSP00000306138	ENSP00000254079	0	0	0	0	0	0	0	0.472	0.472
AR	NR3C1	1856164	1843294	ENSP00000363822	ENSP00000231509	0	0	0	0.825	0	0.576	0.9	0.889	0.962
HCN1	CACNA1C	1848952	1845866	ENSP00000307342	ENSP00000266376	0	0	0	0	0	0	0	0.512	0.512
SLC1A3	MCHR1	1845695	1843943	ENSP00000265113	ENSP00000249016	0	0	0	0	0	0	0	0.464	0.464
GSTP1	SERPINA1	1858630	1853254	ENSP00000381607	ENSP00000348068	0	0	0	0	0	0	0	0.458	0.457
PPP3CB	MYO5B	1858232	1846944	ENSP00000378306	ENSP00000285039	0	0	0	0	0.283	0.149	0	0.101	0.403
HTR1A	SLC6A2	1849859	1842772	ENSP00000316244	ENSP00000219833	0	0	0	0	0	0	0	0.647	0.647
HTR1B	TPH1	1855143	1843985	ENSP00000358963	ENSP00000250018	0	0	0	0	0	0	0	0.659	0.659
PARK2	CPLX2	1854466	1853863	ENSP00000355865	ENSP00000352544	0	0	0	0	0	0	0	0.415	0.414
KIAA0319	CNTNAP2	1856837	1854217	ENSP00000367459	ENSP00000354778	0	0	0	0	0	0	0	0.57	0.57
ALK	BCL2	1857789	1851168	ENSP00000373700	ENSP00000329623	0	0	0	0	0	0	0	0.563	0.563
FOXP2	DCDC2	1859126	1856872	ENSP00000386200	ENSP00000367715	0	0	0	0	0	0	0	0.47	0.47
HTR1B	ADCY1	1855143	1847854	ENSP00000358963	ENSP00000297323	0	0	0	0	0	0	0.9	0.085	0.904
HTR1B	GRM8	1855143	1852779	ENSP00000358963	ENSP00000344173	0	0	0	0	0	0	0.9	0.171	0.913
EGFR	NR3C1	1846445	1843294	ENSP00000275493	ENSP00000231509	0	0	0	0	0	0.489	0	0.191	0.569
APAF1	BCL2	1862487	1851168	ENSP00000448165	ENSP00000329623	0	0	0	0	0	0.637	0.9	0.99	0.999
TPH2	HTR1A	1851106	1849859	ENSP00000329093	ENSP00000316244	0	0	0	0	0	0	0	0.709	0.709
HTR4	MC3R	1854053	1843686	ENSP00000353915	ENSP00000243911	0	0	0	0.655	0	0	0.9	0.197	0.905
APAF1	EGFR	1862487	1846445	ENSP00000448165	ENSP00000275493	0	0	0	0	0	0.102	0	0.407	0.444
CHRNA7	CHRNA5	1860670	1848079	ENSP00000407546	ENSP00000299565	0	0	0	0.861	0	0	0.72	0.626	0.743
HCRTR1	ARRB2	1855973	1846080	ENSP00000362810	ENSP00000269260	0	0	0	0	0	0.598	0	0.09	0.619
CCK	TACR1	1851885	1848544	ENSP00000335657	ENSP00000303522	0	0	0	0	0	0	0.9	0.265	0.923
HTR1A	HTR1D	1849859	1849640	ENSP00000316244	ENSP00000313661	0	0	0	0.908	0	0.57	0.9	0.921	0.958
CNTNAP2	SCN8A	1854217	1853061	ENSP00000354778	ENSP00000346534	0	0	0	0	0	0	0	0.472	0.472
HTR5A	NPY	1847093	1843611	ENSP00000287907	ENSP00000242152	0	0	0	0	0	0	0.9	0.206	0.917
HTR4	MAOA	1854053	1852356	ENSP00000353915	ENSP00000340684	0	0	0	0	0	0	0	0.415	0.414
ADRA2A	MCHR1	1846654	1843943	ENSP00000280155	ENSP00000249016	0	0	0	0.633	0	0	0.9	0	0.9
CYP2A6	CHRNB4	1848249	1844985	ENSP00000301141	ENSP00000261751	0	0	0	0	0	0	0	0.472	0.472
FOXO1	ADCY1	1857055	1847854	ENSP00000368880	ENSP00000297323	0	0	0	0	0	0	0	0.477	0.478
MAOB	SLC6A3	1856806	1846148	ENSP00000367309	ENSP00000270349	0	0	0	0	0	0	0	0.708	0.708
COMT	CYP2D6	1854135	1854039	ENSP00000354511	ENSP00000353820	0	0	0	0	0	0	0	0.581	0.581
CNR2	NPY2R	1856124	1851488	ENSP00000363596	ENSP00000332591	0	0	0	0	0	0	0.9	0	0.9
MTNR1B	MCHR1	1844486	1843943	ENSP00000257068	ENSP00000249016	0	0	0	0.67	0	0	0.9	0.121	0.902
GRIN2A	GAD2	1851485	1844680	ENSP00000332549	ENSP00000259271	0	0	0	0	0	0	0	0.549	0.549
ZDHHC8	DTNBP1	1858975	1852490	ENSP00000384716	ENSP00000341680	0	0	0	0	0	0	0	0.418	0.418
RXRA	RARB	1861433	1851458	ENSP00000419692	ENSP00000332296	0	0	0	0.804	0	0.596	0	0.882	0.665
OPRM1	CNR2	1859815	1856124	ENSP00000394624	ENSP00000363596	0	0	0	0	0	0	0.9	0.684	0.967
HTR2A	NPY	1856916	1843611	ENSP00000367959	ENSP00000242152	0	0	0	0	0	0	0	0.501	0.501
HTR5A	ADRA2A	1847093	1846654	ENSP00000287907	ENSP00000280155	0	0	0	0.74	0	0	0.9	0.107	0.901
CNR1	NTRK2	1855040	1846523	ENSP00000358511	ENSP00000277120	0	0	0	0	0	0	0	0.5	0.499
NTF4	NGFR	1848289	1842317	ENSP00000301411	ENSP00000172229	0	0	0	0	0	0.576	0.9	0.7	0.986
PNOC	HTR5A	1848349	1847093	ENSP00000301908	ENSP00000287907	0	0	0	0	0	0	0.9	0	0.9
NTF3	NGFR	1860000	1842317	ENSP00000397297	ENSP00000172229	0	0	0	0	0	0	0.9	0.961	0.995
OXTR	NPY	1850627	1843611	ENSP00000324270	ENSP00000242152	0	0	0	0	0	0	0	0.407	0.407
MECP2	FMR1	1859873	1855265	ENSP00000395535	ENSP00000359506	0	0	0	0	0	0	0	0.592	0.592
OPRM1	NPY2R	1859815	1851488	ENSP00000394624	ENSP00000332591	0	0	0	0.658	0	0	0.9	0.125	0.902
PYY	ADCY1	1853954	1847854	ENSP00000353198	ENSP00000297323	0	0	0	0	0	0	0.9	0	0.9
DRD1	ADCY1	1850948	1847854	ENSP00000327652	ENSP00000297323	0	0	0	0	0	0	0.9	0.316	0.928
ABCB1	PPIG	1845794	1844835	ENSP00000265724	ENSP00000260970	0	0	0	0	0	0	0	0.712	0.712
CHRNA7	HTR2A	1860670	1856916	ENSP00000407546	ENSP00000367959	0	0	0	0	0	0	0	0.44	0.44
SORCS1	SORT1	1852992	1844454	ENSP00000345964	ENSP00000256637	0	0	0	0.688	0	0.576	0	0.954	0.702
GRM5	KALRN	1848814	1843581	ENSP00000306138	ENSP00000240874	0	0	0	0	0	0	0.9	0.082	0.904
LEP	SLC2A3	1849557	1842244	ENSP00000312652	ENSP00000075120	0	0	0	0	0	0	0	0.416	0.416
GRM7	PNOC	1853578	1848349	ENSP00000350348	ENSP00000301908	0	0	0	0	0	0	0.9	0.07	0.903
AGRP	MC3R	1847270	1843686	ENSP00000290953	ENSP00000243911	0	0	0	0	0	0.576	0	0.973	0.988
GABRA3	GABRG1	1855218	1847575	ENSP00000359334	ENSP00000295452	0	0	0	0.925	0	0.082	0.54	0.423	0.572
ADRB1	DRD5	1854995	1848813	ENSP00000358301	ENSP00000306129	0	0	0	0.811	0	0	0.9	0.092	0.901
DRD2	NPY1R	1854237	1854180	ENSP00000354859	ENSP00000354652	0	0	0	0.641	0	0	0.9	0.214	0.906
OPRL1	ADCY1	1851923	1847854	ENSP00000336764	ENSP00000297323	0	0	0	0	0	0	0.9	0	0.9
NPSR1	GHSR	1853905	1843590	ENSP00000352839	ENSP00000241256	0	0	0	0.649	0	0	0.9	0	0.9
CHRM2	HTR1D	1850196	1849640	ENSP00000319984	ENSP00000313661	0	0	0	0.713	0	0	0.9	0.458	0.912
HCRTR1	ADRA1B	1855973	1848870	ENSP00000362810	ENSP00000306662	0	0	0	0.668	0	0	0.9	0	0.9
HTR4	NPSR1	1854053	1853905	ENSP00000353915	ENSP00000352839	0	0	0	0.627	0	0	0.9	0.047	0.9
NPY	SLC6A2	1843611	1842772	ENSP00000242152	ENSP00000219833	0	0	0	0	0	0	0	0.407	0.407
HTR2A	CYP2D6	1856916	1854039	ENSP00000367959	ENSP00000353820	0	0	0	0	0	0	0	0.531	0.531
NLGN3	SLC9A9	1853734	1850225	ENSP00000351591	ENSP00000320246	0	0	0	0	0	0	0	0.526	0.526
HTR1B	DRD2	1855143	1854237	ENSP00000358963	ENSP00000354859	0	0	0	0.725	0	0	0.9	0.581	0.915
CLOCK	AANAT	1849105	1844016	ENSP00000308741	ENSP00000250615	0	0	0	0	0	0	0	0.582	0.582
GDNF	TH	1860755	1857346	ENSP00000409007	ENSP00000370571	0	0	0	0	0	0	0	0.754	0.754
DRD1	GAD2	1850948	1844680	ENSP00000327652	ENSP00000259271	0	0	0	0	0	0	0	0.814	0.815
OPRL1	PNOC	1851923	1848349	ENSP00000336764	ENSP00000301908	0	0	0	0	0	0.901	0.9	0.901	0.998
IL6	NPY	1844631	1843611	ENSP00000258743	ENSP00000242152	0	0	0	0	0	0	0	0.903	0.903
BDNF	NR4A2	1861075	1852822	ENSP00000414303	ENSP00000344479	0	0	0	0	0	0	0	0.508	0.508
NPY1R	NPY2R	1854180	1851488	ENSP00000354652	ENSP00000332591	0	0	0	0.773	0	0	0.9	0.885	0.919
COMT	TPH2	1854135	1851106	ENSP00000354511	ENSP00000329093	0	0	0	0	0	0	0	0.472	0.472
NR4A2	DRD4	1852822	1842327	ENSP00000344479	ENSP00000176183	0	0	0	0	0	0	0	0.55	0.55
HTR5A	DRD4	1847093	1842327	ENSP00000287907	ENSP00000176183	0	0	0	0.769	0	0	0.9	0.235	0.904
CHRNA10	CTSD	1844019	1843439	ENSP00000250699	ENSP00000236671	0	0	0	0	0	0	0	0.518	0.518
HTR2A	CACNA1C	1856916	1845866	ENSP00000367959	ENSP00000266376	0	0	0	0	0	0	0.8	0.125	0.817
GDNF	NTRK3	1860755	1854089	ENSP00000409007	ENSP00000354207	0	0	0	0	0	0	0	0.565	0.565
LIN7C	EGFR	1846551	1846445	ENSP00000278193	ENSP00000275493	0	0	0	0	0	0.44	0	0.248	0.561
MTHFR	ALDH2	1856524	1844978	ENSP00000365775	ENSP00000261733	0	0	0	0	0	0	0	0.526	0.526
GRM8	NPY	1852779	1843611	ENSP00000344173	ENSP00000242152	0	0	0	0	0	0	0.9	0.842	0.983
NPY5R	NPY	1852206	1843611	ENSP00000339377	ENSP00000242152	0	0	0	0	0	0.576	0.9	0.582	0.98
HCRTR2	ADRA1B	1855363	1848870	ENSP00000359899	ENSP00000306662	0	0	0	0.687	0	0	0.9	0	0.9
ADRB1	NPSR1	1854995	1853905	ENSP00000358301	ENSP00000352839	0	0	0	0.638	0	0	0.9	0	0.9
BDNF	MAOB	1861075	1856806	ENSP00000414303	ENSP00000367309	0	0	0	0	0	0	0	0.42	0.42
CYP2D6	ABCB1	1854039	1845794	ENSP00000353820	ENSP00000265724	0	0	0	0	0	0	0	0.719	0.719
ADRA2B	NPY1R	1859258	1854180	ENSP00000387281	ENSP00000354652	0	0	0	0.635	0	0	0.9	0.134	0.903
MCHR1	DRD4	1843943	1842327	ENSP00000249016	ENSP00000176183	0	0	0	0.628	0	0	0.9	0.107	0.902
SLC6A1	GAD2	1847087	1844680	ENSP00000287766	ENSP00000259271	0	0	0	0	0.085	0	0	0.733	0.745
HTR1B	ADRA2A	1855143	1846654	ENSP00000358963	ENSP00000280155	0	0	0	0.778	0	0	0.9	0.488	0.91
EGFR	ABCB1	1846445	1845794	ENSP00000275493	ENSP00000265724	0	0	0	0	0	0	0	0.505	0.505
GRIN2B	GAD2	1846639	1844680	ENSP00000279593	ENSP00000259271	0	0	0	0	0	0	0	0.519	0.519
RELN	KCNJ5	1859645	1852277	ENSP00000392423	ENSP00000339960	0	0	0	0	0	0	0	0.421	0.422
HCRTR1	GRM1	1855973	1846816	ENSP00000362810	ENSP00000282753	0	0	0	0	0	0	0.9	0.23	0.919
NSD1	MEIS1	1859900	1846251	ENSP00000395929	ENSP00000272369	0	0	0	0	0	0.081	0	0.836	0.843
AGT	NPY2R	1854424	1851488	ENSP00000355627	ENSP00000332591	0	0	0	0	0	0	0.9	0	0.9
TACR1	KALRN	1848544	1843581	ENSP00000303522	ENSP00000240874	0	0	0	0	0	0	0.9	0	0.9
MC4R	HCRT	1848101	1847406	ENSP00000299766	ENSP00000293330	0	0	0	0	0	0	0	0.479	0.479
HTR1B	TPH2	1855143	1851106	ENSP00000358963	ENSP00000329093	0	0	0	0	0	0	0	0.606	0.606
AR	FGF10	1856164	1845589	ENSP00000363822	ENSP00000264664	0	0	0	0	0	0	0	0.45	0.45
TNF	KL	1860103	1857155	ENSP00000398698	ENSP00000369442	0	0	0	0	0	0	0	0.687	0.688
PIK3CG	GSK3B	1853801	1850681	ENSP00000352121	ENSP00000324806	0	0	0	0	0	0.088	0.8	0.543	0.909
PPP2R2C	ARRB2	1851807	1846080	ENSP00000335083	ENSP00000269260	0	0	0	0	0	0.078	0.8	0.107	0.821
ADRA2C	HTR1B	1859088	1855143	ENSP00000386069	ENSP00000358963	0	0	0	0.837	0	0	0.9	0.255	0.903
EGFR	SLC1A1	1846445	1845121	ENSP00000275493	ENSP00000262352	0	0	0	0	0	0	0	0.632	0.632
DBH	SLC6A3	1858060	1846148	ENSP00000376776	ENSP00000270349	0	0	0	0	0	0	0	0.631	0.631
PIK3CG	DCLK2	1853801	1848578	ENSP00000352121	ENSP00000303887	0	0	0	0	0	0.155	0	0.389	0.461
GRM1	SLC1A1	1846816	1845121	ENSP00000282753	ENSP00000262352	0	0	0	0	0	0	0	0.593	0.593
CHRNA5	CHRNA6	1848079	1846490	ENSP00000299565	ENSP00000276410	0	0	0	0.939	0	0.101	0.72	0.836	0.75
ALDH2	OPRD1	1844978	1843415	ENSP00000261733	ENSP00000234961	0	0	0	0	0	0	0	0.515	0.515
OXTR	OXT	1850627	1842661	ENSP00000324270	ENSP00000217386	0	0	0	0	0	0.576	0.9	0.987	0.999
NR3C2	MC4R	1852455	1848101	ENSP00000341390	ENSP00000299766	0	0	0	0	0	0	0	0.563	0.563
ADRA2B	DRD4	1859258	1842327	ENSP00000387281	ENSP00000176183	0	0	0	0.827	0	0	0.9	0.211	0.903
SYT2	STX1A	1854556	1842945	ENSP00000356236	ENSP00000222812	0	0	0	0	0	0.149	0	0.413	0.479
NPY1R	NPY	1854180	1843611	ENSP00000354652	ENSP00000242152	0	0	0	0	0	0.901	0.9	0.88	0.998
MTHFR	MTR	1856524	1854401	ENSP00000365775	ENSP00000355536	0.608	0	0	0	0.667	0	0.9	0.86	0.997
BDNF	SLC6A2	1861075	1842772	ENSP00000414303	ENSP00000219833	0	0	0	0	0	0	0	0.477	0.477
SLC1A3	SLC6A4	1845695	1844969	ENSP00000265113	ENSP00000261707	0	0	0	0	0	0	0	0.435	0.435
UBE3A	GABRA5	1858549	1851869	ENSP00000381045	ENSP00000335592	0	0	0	0	0	0	0	0.506	0.506
ADRA1B	GHSR	1848870	1843590	ENSP00000306662	ENSP00000241256	0	0	0	0.676	0	0	0.9	0	0.9
TNF	NGF	1860103	1855044	ENSP00000398698	ENSP00000358525	0	0	0	0	0	0	0	0.558	0.558
NPY1R	MC4R	1854180	1848101	ENSP00000354652	ENSP00000299766	0	0	0	0	0	0	0	0.581	0.581
NTRK3	DRD5	1854089	1848813	ENSP00000354207	ENSP00000306129	0	0	0	0	0	0	0	0.627	0.627
RARG	AR	1858196	1856164	ENSP00000377947	ENSP00000363822	0	0	0	0.664	0	0	0.9	0.211	0.905
DISC1	PRODH	1854415	1853463	ENSP00000355593	ENSP00000349577	0	0	0	0	0	0	0	0.452	0.452
CCK	GRM5	1851885	1848814	ENSP00000335657	ENSP00000306138	0	0	0	0	0	0	0.9	0.358	0.933
HTR2C	OXT	1846478	1842661	ENSP00000276198	ENSP00000217386	0	0	0	0	0	0	0	0.418	0.418
RBFOX1	OPRK1	1849144	1845773	ENSP00000309117	ENSP00000265572	0	0	0	0	0	0	0	0.406	0.406
LEP	OXT	1849557	1842661	ENSP00000312652	ENSP00000217386	0	0	0	0	0	0	0	0.643	0.643
NOS1	ADH1B	1852004	1848863	ENSP00000337459	ENSP00000306606	0	0	0	0	0	0	0	0.463	0.463
GRM8	HTR1D	1852779	1849640	ENSP00000344173	ENSP00000313661	0	0	0	0	0	0	0.9	0.121	0.908
GRM8	MTNR1B	1852779	1844486	ENSP00000344173	ENSP00000257068	0	0	0	0	0	0	0.9	0.221	0.918
CHRNA4	SLC6A2	1855204	1842772	ENSP00000359285	ENSP00000219833	0	0	0	0	0	0	0	0.459	0.459
CNR2	CHRM2	1856124	1850196	ENSP00000363596	ENSP00000319984	0	0	0	0	0	0	0.9	0.094	0.905
AR	RARB	1856164	1851458	ENSP00000363822	ENSP00000332296	0	0	0	0.669	0	0	0.9	0.185	0.904
HCRT	KALRN	1847406	1843581	ENSP00000293330	ENSP00000240874	0	0	0	0	0	0	0.9	0	0.9
HTR1B	GRM7	1855143	1853578	ENSP00000358963	ENSP00000350348	0	0	0	0	0	0	0.9	0.198	0.916
AGT	HCRT	1854424	1847406	ENSP00000355627	ENSP00000293330	0	0	0	0	0	0	0.9	0.043	0.9
DRD3	CHRM2	1857726	1850196	ENSP00000373169	ENSP00000319984	0	0	0	0.71	0	0	0.9	0.324	0.908
TH	DRD5	1857346	1848813	ENSP00000370571	ENSP00000306129	0	0	0	0	0	0	0	0.45	0.45
PRNP	STIP1	1857030	1848791	ENSP00000368752	ENSP00000305958	0	0	0	0	0	0.576	0.8	0.864	0.987
TRIM32	HTR4	1856027	1854053	ENSP00000363095	ENSP00000353915	0	0	0	0	0	0	0	0.472	0.472
TH	POMC	1857346	1845600	ENSP00000370571	ENSP00000264708	0	0	0	0	0	0	0	0.72	0.72
DRD2	GRM5	1854237	1848814	ENSP00000354859	ENSP00000306138	0	0	0	0	0	0	0	0.46	0.46
ADRA1A	TACR1	1857247	1848544	ENSP00000369960	ENSP00000303522	0	0	0	0.638	0	0	0.9	0.187	0.905
PTGIR	HTR6	1847278	1847186	ENSP00000291294	ENSP00000289753	0	0	0	0	0	0	0.9	0	0.9
HCRT	GHSR	1847406	1843590	ENSP00000293330	ENSP00000241256	0	0	0	0	0	0	0.9	0.417	0.939
HTR2A	TRIM32	1856916	1856027	ENSP00000367959	ENSP00000363095	0	0	0	0	0	0	0	0.815	0.815
EGFR	ARRB2	1846445	1846080	ENSP00000275493	ENSP00000269260	0	0	0	0	0	0.425	0	0.268	0.561
GRM7	OPRK1	1853578	1845773	ENSP00000350348	ENSP00000265572	0	0	0	0	0	0	0.9	0.094	0.905
GRM5	MCHR1	1848814	1843943	ENSP00000306138	ENSP00000249016	0	0	0	0	0	0	0.9	0.132	0.909
COMT	DRD5	1854135	1848813	ENSP00000354511	ENSP00000306129	0	0	0	0	0	0	0	0.623	0.623
NGF	NPY	1855044	1843611	ENSP00000358525	ENSP00000242152	0	0	0	0	0	0	0	0.451	0.451
OPRM1	GRM7	1859815	1853578	ENSP00000394624	ENSP00000350348	0	0	0	0	0	0	0.9	0.182	0.914
BCL2	TSC2	1851168	1842755	ENSP00000329623	ENSP00000219476	0	0	0	0	0	0	0	0.5	0.499
HTR1D	HTR5A	1849640	1847093	ENSP00000313661	ENSP00000287907	0	0	0	0.854	0	0	0.9	0.764	0.911
MAOA	HTR1A	1852356	1849859	ENSP00000340684	ENSP00000316244	0	0	0	0	0	0	0	0.72	0.72
OPRM1	DRD3	1859815	1857726	ENSP00000394624	ENSP00000373169	0	0	0	0.642	0	0	0.9	0.4	0.913
MC4R	NPY	1848101	1843611	ENSP00000299766	ENSP00000242152	0	0	0	0	0	0.576	0	0.824	0.922
CNR1	CHRM2	1855040	1850196	ENSP00000358511	ENSP00000319984	0	0	0	0	0	0	0.9	0.157	0.912
ADRA2C	CNR1	1859088	1855040	ENSP00000386069	ENSP00000358511	0	0	0	0	0	0	0.9	0	0.9
TH	SLC6A3	1857346	1846148	ENSP00000370571	ENSP00000270349	0	0	0	0	0	0	0	0.884	0.884
CNR1	PYY	1855040	1853954	ENSP00000358511	ENSP00000353198	0	0	0	0	0	0	0.9	0.214	0.918
AGT	GRM8	1854424	1852779	ENSP00000355627	ENSP00000344173	0	0	0	0	0	0	0.9	0	0.9
ADRA1A	OXT	1857247	1842661	ENSP00000369960	ENSP00000217386	0	0	0	0	0	0	0.9	0	0.9
NRCAM	EGFR	1856968	1846445	ENSP00000368314	ENSP00000275493	0	0	0	0	0	0.191	0	0.298	0.408
BDNF	OXT	1861075	1842661	ENSP00000414303	ENSP00000217386	0	0	0	0	0	0	0	0.472	0.472
HTR1A	SLC6A3	1849859	1846148	ENSP00000316244	ENSP00000270349	0	0	0	0	0	0	0	0.68	0.68
GSTP1	ADH1B	1858630	1848863	ENSP00000381607	ENSP00000306606	0	0	0	0	0	0	0.9	0.45	0.942
DRD2	KCNJ5	1854237	1852277	ENSP00000354859	ENSP00000339960	0	0	0	0	0	0.692	0	0.741	0.916
HTR6	TPH1	1847186	1843985	ENSP00000289753	ENSP00000250018	0	0	0	0	0	0	0	0.472	0.472
HTR1E	HTR5A	1848996	1847093	ENSP00000307766	ENSP00000287907	0	0	0	0.846	0	0	0.9	0.745	0.911
OPRM1	MTNR1A	1859815	1848453	ENSP00000394624	ENSP00000302811	0	0	0	0.717	0	0	0.9	0.102	0.901
KCNJ5	TUB	1852277	1848730	ENSP00000339960	ENSP00000305426	0	0	0	0	0	0	0	0.44	0.44
ADRA2C	CNR2	1859088	1856124	ENSP00000386069	ENSP00000363596	0	0	0	0	0	0	0.9	0	0.9
MC4R	ADCY1	1848101	1847854	ENSP00000299766	ENSP00000297323	0	0	0	0	0	0	0.9	0.131	0.909
NTRK3	SORT1	1854089	1844454	ENSP00000354207	ENSP00000256637	0	0	0	0	0	0.576	0	0.274	0.679
CYP2A6	CHRNB3	1848249	1847198	ENSP00000301141	ENSP00000289957	0	0	0	0	0	0	0	0.649	0.649
ADRA1A	KALRN	1857247	1843581	ENSP00000369960	ENSP00000240874	0	0	0	0	0	0	0.9	0	0.9
CHRNA4	GRIN2B	1855204	1846639	ENSP00000359285	ENSP00000279593	0	0	0	0	0	0	0	0.484	0.484
CBS	NOS1	1852819	1852004	ENSP00000344460	ENSP00000337459	0.078	0	0	0	0.173	0	0	0.321	0.437
MTHFR	ABCB1	1856524	1845794	ENSP00000365775	ENSP00000265724	0	0	0	0	0	0	0	0.474	0.474
TRIM32	HTR1B	1856027	1855143	ENSP00000363095	ENSP00000358963	0	0	0	0	0	0	0	0.563	0.563
GRM8	GABRB3	1852779	1848038	ENSP00000344173	ENSP00000299267	0	0	0	0	0	0	0	0.459	0.459
MC4R	AGRP	1848101	1847270	ENSP00000299766	ENSP00000290953	0	0	0	0	0	0.917	0.9	0.905	0.999
DRD2	MAOA	1854237	1852356	ENSP00000354859	ENSP00000340684	0	0	0	0	0	0	0	0.7	0.7
DDC	TPH2	1853612	1851106	ENSP00000350616	ENSP00000329093	0	0	0	0	0	0.11	0.9	0.471	0.948
TH	ISL1	1857346	1843262	ENSP00000370571	ENSP00000230658	0	0	0	0	0	0	0	0.533	0.533
HTR1B	NPY	1855143	1843611	ENSP00000358963	ENSP00000242152	0	0	0	0	0	0	0.9	0.48	0.945
GSTP1	ALDH2	1858630	1844978	ENSP00000381607	ENSP00000261733	0	0	0	0	0	0	0	0.461	0.461
BDNF	POMC	1861075	1845600	ENSP00000414303	ENSP00000264708	0	0	0	0	0	0	0	0.676	0.676
GRM7	HTR1D	1853578	1849640	ENSP00000350348	ENSP00000313661	0	0	0	0	0	0	0.9	0.076	0.903
OPRM1	GRM8	1859815	1852779	ENSP00000394624	ENSP00000344173	0	0	0	0	0	0	0.9	0.254	0.922
DRD5	SLC6A2	1848813	1842772	ENSP00000306129	ENSP00000219833	0	0	0	0	0	0	0	0.622	0.622
NPSR1	DRD5	1853905	1848813	ENSP00000352839	ENSP00000306129	0	0	0	0.636	0	0	0.9	0	0.9
GSK3B	MAP2K5	1850681	1842333	ENSP00000324806	ENSP00000178640	0	0	0	0.651	0	0.379	0	0.233	0.422
AGT	APOE	1854424	1844127	ENSP00000355627	ENSP00000252486	0	0	0	0	0	0	0	0.635	0.635
OPRM1	ADRA2B	1859815	1859258	ENSP00000394624	ENSP00000387281	0	0	0	0.645	0	0	0.9	0.132	0.903
CNR2	HTR1B	1856124	1855143	ENSP00000363596	ENSP00000358963	0	0	0	0.631	0	0	0.9	0	0.9
NOS1	CASP3	1852004	1849375	ENSP00000337459	ENSP00000311032	0	0	0	0	0	0	0	0.629	0.629
BDNF	MC4R	1861075	1848101	ENSP00000414303	ENSP00000299766	0	0	0	0	0	0	0	0.923	0.923
NPY1R	PYY	1854180	1853954	ENSP00000354652	ENSP00000353198	0	0	0	0	0	0.778	0.9	0.747	0.993
BDNF	AR	1861075	1856164	ENSP00000414303	ENSP00000363822	0	0	0	0	0	0	0	0.874	0.874
TH	IL6	1857346	1844631	ENSP00000370571	ENSP00000258743	0	0	0	0	0	0	0	0.413	0.412
GRM7	ADRA2A	1853578	1846654	ENSP00000350348	ENSP00000280155	0	0	0	0	0	0	0.9	0.063	0.902
CCK	GHRL	1851885	1851804	ENSP00000335657	ENSP00000335074	0	0	0	0	0	0	0	0.815	0.815
MAOA	TPH1	1852356	1843985	ENSP00000340684	ENSP00000250018	0	0	0	0	0	0	0	0.721	0.721
CCK	NPY	1851885	1843611	ENSP00000335657	ENSP00000242152	0	0	0	0	0	0	0	0.973	0.973
CHRM5	GRM5	1857636	1848814	ENSP00000372750	ENSP00000306138	0	0	0	0	0	0	0.9	0.285	0.925
BDNF	HTR1B	1861075	1855143	ENSP00000414303	ENSP00000358963	0	0	0	0	0	0	0	0.472	0.472
CNTNAP2	ASTN2	1854217	1854134	ENSP00000354778	ENSP00000354504	0	0	0	0	0	0	0	0.413	0.412
DDC	DRD1	1853612	1850948	ENSP00000350616	ENSP00000327652	0	0	0	0	0	0	0	0.576	0.576
GRIN2B	SLC6A3	1846639	1846148	ENSP00000279593	ENSP00000270349	0	0	0	0	0	0	0	0.421	0.421
BDNF	IL6	1861075	1844631	ENSP00000414303	ENSP00000258743	0	0	0	0	0	0	0	0.913	0.913
GSTP1	ABCB1	1858630	1845794	ENSP00000381607	ENSP00000265724	0	0	0	0	0	0	0	0.538	0.538
DISC1	DRD2	1854415	1854237	ENSP00000355593	ENSP00000354859	0	0	0	0	0	0	0	0.415	0.414
LEP	AGRP	1849557	1847270	ENSP00000312652	ENSP00000290953	0	0	0	0	0	0	0	0.973	0.973
TSC1	NGFR	1847972	1842317	ENSP00000298552	ENSP00000172229	0	0	0	0	0	0.545	0	0.056	0.552
MTNR1B	TSPAN8	1844486	1843877	ENSP00000257068	ENSP00000247829	0	0	0	0	0	0	0	0.623	0.623
DDC	NR4A2	1853612	1852822	ENSP00000350616	ENSP00000344479	0	0	0	0	0	0	0	0.576	0.576
CMTM8	EGFR	1848992	1846445	ENSP00000307741	ENSP00000275493	0	0	0	0	0	0.576	0	0.075	0.591
GABRB3	GAD2	1848038	1844680	ENSP00000299267	ENSP00000259271	0	0	0	0	0	0	0	0.548	0.548
AGRP	GHSR	1847270	1843590	ENSP00000290953	ENSP00000241256	0	0	0	0	0	0	0	0.757	0.757
GRM1	OXT	1846816	1842661	ENSP00000282753	ENSP00000217386	0	0	0	0	0	0	0.9	0.3	0.927
SLC6A4	APOE	1844969	1844127	ENSP00000261707	ENSP00000252486	0	0	0	0	0	0	0	0.473	0.473
FOXO1	GSK3B	1857055	1850681	ENSP00000368880	ENSP00000324806	0	0	0	0	0	0.86	0	0.844	0.977
OXTR	GRM1	1850627	1846816	ENSP00000324270	ENSP00000282753	0	0	0	0	0	0	0.9	0.228	0.919
GRM5	HCRT	1848814	1847406	ENSP00000306138	ENSP00000293330	0	0	0	0	0	0	0.9	0.048	0.9
CES1	ADH1B	1854024	1848863	ENSP00000353720	ENSP00000306606	0	0	0	0	0.089	0	0	0.388	0.419
CTNNA2	EGFR	1861346	1846445	ENSP00000418191	ENSP00000275493	0	0	0	0	0	0.309	0	0.299	0.495
GRIN2A	DRD1	1851485	1850948	ENSP00000332549	ENSP00000327652	0	0	0	0	0	0.111	0	0.687	0.711
DRD2	DTNBP1	1854237	1852490	ENSP00000354859	ENSP00000341680	0	0	0	0	0	0	0	0.5	0.499
CHRM2	DRD4	1850196	1842327	ENSP00000319984	ENSP00000176183	0	0	0	0.742	0	0	0.9	0.335	0.907
MAOB	TPH1	1856806	1843985	ENSP00000367309	ENSP00000250018	0	0	0	0	0	0	0	0.506	0.506
OPRM1	DRD4	1859815	1842327	ENSP00000394624	ENSP00000176183	0	0	0	0.629	0	0	0.9	0.838	0.93
TNF	APOE	1860103	1844127	ENSP00000398698	ENSP00000252486	0	0	0	0	0	0	0	0.584	0.584
STX1A	SLC6A2	1842945	1842772	ENSP00000222812	ENSP00000219833	0	0	0	0	0	0.623	0	0.067	0.633
NLGN3	AANAT	1853734	1844016	ENSP00000351591	ENSP00000250615	0	0	0	0	0	0	0	0.488	0.487
DRD3	SLC6A3	1857726	1846148	ENSP00000373169	ENSP00000270349	0	0	0	0	0	0	0	0.7	0.7
SLC6A3	TPH1	1846148	1843985	ENSP00000270349	ENSP00000250018	0	0	0	0	0	0	0	0.616	0.616
FOXP2	MAOA	1859126	1852356	ENSP00000386200	ENSP00000340684	0	0	0	0	0	0	0	0.477	0.477
SLC1A3	SLC6A2	1845695	1842772	ENSP00000265113	ENSP00000219833	0	0	0	0	0	0	0	0.499	0.499
DRD3	MTNR1B	1857726	1844486	ENSP00000373169	ENSP00000257068	0	0	0	0.644	0	0	0.9	0.102	0.902
FOXO1	CASP9	1857055	1851230	ENSP00000368880	ENSP00000330237	0	0	0	0	0	0	0	0.437	0.437
SCG5	OXT	1848152	1842661	ENSP00000300175	ENSP00000217386	0	0	0	0	0	0	0	0.44	0.44
BDNF	DTNBP1	1861075	1852490	ENSP00000414303	ENSP00000341680	0	0	0	0	0	0	0	0.415	0.414
GSTP1	CYP2D6	1858630	1854039	ENSP00000381607	ENSP00000353820	0	0	0	0	0	0	0	0.649	0.649
RELN	FOXP2	1859645	1859126	ENSP00000392423	ENSP00000386200	0	0	0	0	0	0	0	0.456	0.456
DRD3	GRM7	1857726	1853578	ENSP00000373169	ENSP00000350348	0	0	0	0	0	0	0.9	0.136	0.909
MUC1	GSK3B	1854790	1850681	ENSP00000357380	ENSP00000324806	0	0	0	0	0	0.807	0	0.151	0.829
EGFR	MAP2K5	1846445	1842333	ENSP00000275493	ENSP00000178640	0	0	0	0.643	0	0.305	0	0.547	0.436
HCRTR1	NPTX2	1855973	1845780	ENSP00000362810	ENSP00000265634	0	0	0	0	0	0	0	0.488	0.487
EGFR	IL6	1846445	1844631	ENSP00000275493	ENSP00000258743	0	0	0	0	0	0	0	0.928	0.928
ADRA2C	OPRL1	1859088	1851923	ENSP00000386069	ENSP00000336764	0	0	0	0.647	0	0	0.9	0	0.9
LEP	CLOCK	1849557	1849105	ENSP00000312652	ENSP00000308741	0	0	0	0	0	0	0	0.407	0.407
NOS1	CACNA1C	1852004	1845866	ENSP00000337459	ENSP00000266376	0	0	0	0	0	0.1	0.8	0.243	0.851
OPRM1	MCHR1	1859815	1843943	ENSP00000394624	ENSP00000249016	0	0	0	0.756	0	0	0.9	0.151	0.902
FGF10	ISL1	1845589	1843262	ENSP00000264664	ENSP00000230658	0	0	0	0	0	0	0	0.917	0.918
ZDHHC8	PRODH	1858975	1853463	ENSP00000384716	ENSP00000349577	0	0	0	0	0	0	0	0.71	0.71
HCRTR1	NPY	1855973	1843611	ENSP00000362810	ENSP00000242152	0	0	0	0	0	0	0	0.538	0.538
CHRNA4	NGF	1855204	1855044	ENSP00000359285	ENSP00000358525	0	0	0	0	0	0	0	0.864	0.865
WNT2	FGF10	1845754	1845589	ENSP00000265441	ENSP00000264664	0	0	0	0	0	0	0	0.478	0.478
TH	PNMT	1857346	1846103	ENSP00000370571	ENSP00000269582	0	0	0	0	0	0	0	0.874	0.874
CCK	POMC	1851885	1845600	ENSP00000335657	ENSP00000264708	0	0	0	0	0	0	0	0.757	0.757
CHRNA7	CHRNB4	1860670	1844985	ENSP00000407546	ENSP00000261751	0	0	0	0.882	0	0	0.9	0.821	0.909
SLC1A1	SLC6A4	1845121	1844969	ENSP00000262352	ENSP00000261707	0	0	0	0	0	0	0	0.517	0.517
CNR1	MCHR1	1855040	1843943	ENSP00000358511	ENSP00000249016	0	0	0	0	0	0	0.9	0.36	0.933
DRD5	ADCY1	1848813	1847854	ENSP00000306129	ENSP00000297323	0	0	0	0	0	0	0.9	0.23	0.919
HTR1B	OPRD1	1855143	1843415	ENSP00000358963	ENSP00000234961	0	0	0	0.635	0	0	0.9	0.235	0.907
OPRK1	MTNR1B	1845773	1844486	ENSP00000265572	ENSP00000257068	0	0	0	0.696	0	0	0.9	0.102	0.901
KIAA0319	SLC9A9	1856837	1850225	ENSP00000367459	ENSP00000320246	0	0	0	0	0	0	0	0.56	0.56
HTR1D	HTR1E	1849640	1848996	ENSP00000313661	ENSP00000307766	0	0	0	0.932	0	0	0.9	0.878	0.905
MTHFR	IL6	1856524	1844631	ENSP00000365775	ENSP00000258743	0	0	0	0	0	0	0	0.455	0.455
NGF	NDN	1855044	1851495	ENSP00000358525	ENSP00000332643	0	0	0	0	0	0	0.9	0.313	0.928
GAD2	STX1A	1844680	1842945	ENSP00000259271	ENSP00000222812	0	0	0	0	0	0	0	0.476	0.477
GRM8	NPY2R	1852779	1851488	ENSP00000344173	ENSP00000332591	0	0	0	0	0	0	0.9	0.135	0.909
ADRB1	NOS1	1854995	1852004	ENSP00000358301	ENSP00000337459	0	0	0	0	0	0.566	0	0.226	0.649
AUTS2	SLC9A9	1852768	1850225	ENSP00000344087	ENSP00000320246	0	0	0	0	0	0	0	0.482	0.482
BDNF	HTR6	1861075	1847186	ENSP00000414303	ENSP00000289753	0	0	0	0	0	0	0	0.407	0.407
HTR1E	DRD4	1848996	1842327	ENSP00000307766	ENSP00000176183	0	0	0	0.777	0	0	0.9	0.255	0.904
GRM5	GRM1	1848814	1846816	ENSP00000306138	ENSP00000282753	0	0	0	0.966	0	0	0.9	0.946	0.903
TH	BCL2	1857346	1851168	ENSP00000370571	ENSP00000329623	0	0	0	0	0	0	0	0.5	0.499
CYP2D6	HTR2C	1854039	1846478	ENSP00000353820	ENSP00000276198	0	0	0	0	0	0	0	0.415	0.414
ADRA2B	NPY2R	1859258	1851488	ENSP00000387281	ENSP00000332591	0	0	0	0.643	0	0	0.9	0.135	0.903
MAOB	HTR1B	1856806	1855143	ENSP00000367309	ENSP00000358963	0	0	0	0	0	0	0	0.561	0.561
ADRA2C	DRD3	1859088	1857726	ENSP00000386069	ENSP00000373169	0	0	0	0.722	0	0	0.9	0.381	0.909
ADRA2C	SLC6A3	1859088	1846148	ENSP00000386069	ENSP00000270349	0	0	0	0	0	0	0	0.409	0.408
CNR2	HTR1A	1856124	1849859	ENSP00000363596	ENSP00000316244	0	0	0	0	0	0	0.9	0.139	0.91
CHRM5	TACR1	1857636	1848544	ENSP00000372750	ENSP00000303522	0	0	0	0.628	0	0	0.9	0.168	0.904
DGKH	ANK3	1852019	1846690	ENSP00000337572	ENSP00000280772	0	0	0	0	0	0	0	0.565	0.565
FOXP2	ST7	1859126	1845752	ENSP00000386200	ENSP00000265437	0	0	0	0	0	0	0	0.511	0.511
NTF3	NTRK3	1860000	1854089	ENSP00000397297	ENSP00000354207	0	0	0	0	0	0.917	0.9	0.984	0.999
BDNF	NGFR	1861075	1842317	ENSP00000414303	ENSP00000172229	0	0	0	0	0	0	0.9	0.962	0.996
PARK2	EGFR	1854466	1846445	ENSP00000355865	ENSP00000275493	0	0	0	0	0	0	0	0.562	0.562
PRNP	BCL2	1857030	1851168	ENSP00000368752	ENSP00000329623	0	0	0	0	0	0.364	0.9	0.865	0.99
HTR1B	MTNR1B	1855143	1844486	ENSP00000358963	ENSP00000257068	0	0	0	0.64	0	0	0.9	0.114	0.902
NRCAM	CHRNA4	1856968	1855204	ENSP00000368314	ENSP00000359285	0	0	0	0	0	0	0	0.473	0.473
GRM5	TACR1	1848814	1848544	ENSP00000306138	ENSP00000303522	0	0	0	0	0	0	0.9	0.189	0.915
MTNR1B	GPR50	1844486	1842700	ENSP00000257068	ENSP00000218316	0	0	0	0.939	0	0.57	0	0.864	0.592
BDNF	DRD3	1861075	1857726	ENSP00000414303	ENSP00000373169	0	0	0	0	0	0	0	0.896	0.896
AGT	ADRA1B	1854424	1848870	ENSP00000355627	ENSP00000306662	0	0	0	0	0	0	0.9	0.159	0.912
GRM7	HTR1A	1853578	1849859	ENSP00000350348	ENSP00000316244	0	0	0	0	0	0	0.9	0.369	0.934
HTR2A	OXT	1856916	1842661	ENSP00000367959	ENSP00000217386	0	0	0	0	0	0	0.9	0.535	0.951
MTHFR	MTRR	1856524	1845590	ENSP00000365775	ENSP00000264668	0	0	0	0	0.075	0	0	0.91	0.913
IL6	OXT	1844631	1842661	ENSP00000258743	ENSP00000217386	0	0	0	0	0	0	0	0.479	0.479
NPY	NGFR	1843611	1842317	ENSP00000242152	ENSP00000172229	0	0	0	0	0	0	0	0.4	0.4
CHRNA2	CHRNA6	1859010	1846490	ENSP00000385026	ENSP00000276410	0	0	0	0.955	0	0	0.72	0.694	0.728
GAD2	ISL1	1844680	1843262	ENSP00000259271	ENSP00000230658	0	0	0	0	0	0	0	0.415	0.415
PTGIR	MC3R	1847278	1843686	ENSP00000291294	ENSP00000243911	0	0	0	0	0	0	0.9	0.046	0.9
DRD2	RXRG	1854237	1853910	ENSP00000354859	ENSP00000352900	0	0	0	0	0	0	0	0.465	0.465
GHRL	HTR2C	1851804	1846478	ENSP00000335074	ENSP00000276198	0	0	0	0	0	0	0	0.419	0.418
NTF3	IL6	1860000	1844631	ENSP00000397297	ENSP00000258743	0	0	0	0	0	0	0	0.407	0.407
OPRK1	SLC6A4	1845773	1844969	ENSP00000265572	ENSP00000261707	0	0	0	0	0	0	0	0.851	0.851
DRD5	ADRB2	1848813	1848724	ENSP00000306129	ENSP00000305372	0	0	0	0.815	0	0	0.9	0.25	0.904
DRD1	PPP1R1B	1850948	1844270	ENSP00000327652	ENSP00000254079	0	0	0	0	0.071	0	0	0.501	0.516
INPP1	ADRA1B	1850736	1848870	ENSP00000325423	ENSP00000306662	0	0	0	0	0	0	0	0.75	0.75
CNTNAP2	IMMP2L	1854217	1851161	ENSP00000354778	ENSP00000329553	0	0	0	0	0	0	0	0.518	0.518
CHRM5	MCHR1	1857636	1843943	ENSP00000372750	ENSP00000249016	0	0	0	0.629	0	0	0.9	0.086	0.901
GABRA5	SLC6A1	1851869	1847087	ENSP00000335592	ENSP00000287766	0	0	0	0	0	0	0	0.743	0.743
ADRA2B	HTR1D	1859258	1849640	ENSP00000387281	ENSP00000313661	0	0	0	0.756	0	0	0.9	0.074	0.9
DRD3	MAOA	1857726	1852356	ENSP00000373169	ENSP00000340684	0	0	0	0	0	0	0	0.566	0.566
COMT	DRD1	1854135	1850948	ENSP00000354511	ENSP00000327652	0	0	0	0	0	0	0	0.581	0.581
TH	NOS1	1857346	1852004	ENSP00000370571	ENSP00000337459	0	0	0	0	0	0	0	0.505	0.505
ADCY1	MCHR1	1847854	1843943	ENSP00000297323	ENSP00000249016	0	0	0	0	0	0	0.9	0	0.9
GRM8	GRM5	1852779	1848814	ENSP00000344173	ENSP00000306138	0	0	0	0.908	0	0	0.9	0.806	0.907
NLRP3	IL1RN	1851990	1844670	ENSP00000337383	ENSP00000259206	0	0	0	0	0	0	0	0.512	0.512
CNR1	GHRL	1855040	1851804	ENSP00000358511	ENSP00000335074	0	0	0	0	0	0	0	0.418	0.418
ALDH5A1	GAD2	1849725	1844680	ENSP00000314649	ENSP00000259271	0	0	0	0	0.069	0.097	0	0.464	0.51
BDNF	DRD2	1861075	1854237	ENSP00000414303	ENSP00000354859	0	0	0	0	0	0	0	0.625	0.625
DCDC2	KIAA0319	1856872	1856837	ENSP00000367715	ENSP00000367459	0	0	0	0	0	0	0	0.909	0.909
GSK3B	PER2	1850681	1844310	ENSP00000324806	ENSP00000254657	0	0	0	0	0	0	0	0.906	0.907
AR	RXRG	1856164	1853910	ENSP00000363822	ENSP00000352900	0	0	0	0.68	0	0	0.9	0.118	0.902
ADRB1	ARRB2	1854995	1846080	ENSP00000358301	ENSP00000269260	0	0	0	0	0	0.598	0.8	0.123	0.923
GSTP1	RARB	1858630	1851458	ENSP00000381607	ENSP00000332296	0	0	0	0	0	0	0	0.569	0.569
PYY	GRM8	1853954	1852779	ENSP00000353198	ENSP00000344173	0	0	0	0	0	0	0.9	0	0.9
NPY1R	OPRD1	1854180	1843415	ENSP00000354652	ENSP00000234961	0	0	0	0.689	0	0	0.9	0.181	0.904
GABRA2	GABRG3	1853367	1851410	ENSP00000348897	ENSP00000331912	0	0	0	0.897	0	0	0.9	0.567	0.905
ASMT	MTNR1B	1857353	1844486	ENSP00000370639	ENSP00000257068	0	0	0	0	0	0	0	0.513	0.513
BDNF	MAP2K5	1861075	1842333	ENSP00000414303	ENSP00000178640	0	0	0	0	0	0	0.9	0.325	0.929
DRD3	PNOC	1857726	1848349	ENSP00000373169	ENSP00000301908	0	0	0	0	0	0	0.9	0.056	0.901
HTR4	HTR6	1854053	1847186	ENSP00000353915	ENSP00000289753	0	0	0	0.772	0	0	0.9	0.883	0.92
BDNF	NCAN	1861075	1844137	ENSP00000414303	ENSP00000252575	0	0	0	0	0	0	0	0.407	0.407
CNR1	POMC	1855040	1845600	ENSP00000358511	ENSP00000264708	0	0	0	0	0	0	0.9	0.565	0.954
CAMK2B	SLC9A9	1858327	1850225	ENSP00000379098	ENSP00000320246	0	0	0	0	0	0	0	0.701	0.701
RELN	SEMA3A	1859645	1845736	ENSP00000392423	ENSP00000265362	0	0	0	0	0	0	0	0.415	0.414
DRD1	POMC	1850948	1845600	ENSP00000327652	ENSP00000264708	0	0	0	0	0	0	0.9	0.196	0.916
DRD1	GRM5	1850948	1848814	ENSP00000327652	ENSP00000306138	0	0	0	0	0	0	0	0.408	0.408
MAOA	PNMT	1852356	1846103	ENSP00000340684	ENSP00000269582	0	0	0	0	0	0	0.9	0.414	0.938
PNMT	SLC6A2	1846103	1842772	ENSP00000269582	ENSP00000219833	0	0	0	0	0	0	0	0.418	0.418
CHRM5	HCRT	1857636	1847406	ENSP00000372750	ENSP00000293330	0	0	0	0	0	0	0.9	0	0.9
CNTNAP2	ANK3	1854217	1846690	ENSP00000354778	ENSP00000280772	0	0	0	0	0.065	0	0	0.61	0.62
PYY	MC3R	1853954	1843686	ENSP00000353198	ENSP00000243911	0	0	0	0	0	0	0	0.606	0.606
COMT	DDC	1854135	1853612	ENSP00000354511	ENSP00000350616	0	0	0	0	0	0	0.9	0.771	0.976
OPRM1	ADCY1	1859815	1847854	ENSP00000394624	ENSP00000297323	0	0	0	0	0	0	0.9	0	0.9
MAOB	COMT	1856806	1854135	ENSP00000367309	ENSP00000354511	0	0	0	0	0	0	0.9	0.816	0.98
AR	NR2E1	1856164	1854930	ENSP00000363822	ENSP00000357982	0	0	0	0.679	0	0	0.9	0.143	0.903
SYT1	STX1A	1844863	1842945	ENSP00000261205	ENSP00000222812	0	0	0	0	0.112	0.576	0	0.903	0.96
ADRA2B	OPRK1	1859258	1845773	ENSP00000387281	ENSP00000265572	0	0	0	0.65	0	0	0.9	0.126	0.903
CYP2D6	SLC6A3	1854039	1846148	ENSP00000353820	ENSP00000270349	0	0	0	0	0	0	0	0.454	0.454
NTRK3	WNT2	1854089	1845754	ENSP00000354207	ENSP00000265441	0	0	0	0	0	0.218	0	0.697	0.752
ABCA13	TPH1	1860896	1843985	ENSP00000411096	ENSP00000250018	0	0	0	0	0	0	0	0.439	0.439
HTR1D	TPH1	1849640	1843985	ENSP00000313661	ENSP00000250018	0	0	0	0	0	0	0	0.498	0.497
FGF9	EGFR	1857512	1846445	ENSP00000371790	ENSP00000275493	0	0	0	0	0	0	0.8	0.636	0.924
CAMK2B	CACNA1C	1858327	1845866	ENSP00000379098	ENSP00000266376	0	0	0	0	0	0	0.8	0.251	0.843
ADRA2B	GRM7	1859258	1853578	ENSP00000387281	ENSP00000350348	0	0	0	0	0	0	0.9	0.063	0.902
NPY1R	MC3R	1854180	1843686	ENSP00000354652	ENSP00000243911	0	0	0	0	0	0	0	0.502	0.502
CHRM2	POMC	1850196	1845600	ENSP00000319984	ENSP00000264708	0	0	0	0	0	0	0.9	0.163	0.912
DRD3	CNR2	1857726	1856124	ENSP00000373169	ENSP00000363596	0	0	0	0	0	0	0.9	0	0.9
MAOB	ALDH3A1	1856806	1843050	ENSP00000367309	ENSP00000225740	0	0	0	0	0	0	0.9	0.067	0.902
ASTN2	NLGN4X	1854134	1846461	ENSP00000354504	ENSP00000275857	0	0	0	0	0	0	0	0.564	0.564
NTRK3	NPY	1854089	1843611	ENSP00000354207	ENSP00000242152	0	0	0	0	0	0	0	0.413	0.412
FTO	IL6	1861383	1844631	ENSP00000418823	ENSP00000258743	0	0	0	0	0	0	0	0.842	0.842
LEPR	IL6	1851253	1844631	ENSP00000330393	ENSP00000258743	0	0	0	0	0	0	0.8	0.11	0.814
GIT1	AGT	1858241	1854424	ENSP00000378338	ENSP00000355627	0	0	0	0	0	0	0	0.789	0.789
PIK3CG	CASP3	1853801	1849375	ENSP00000352121	ENSP00000311032	0	0	0	0	0	0	0	0.543	0.543
TPH2	CHRM2	1851106	1850196	ENSP00000329093	ENSP00000319984	0	0	0	0	0	0	0	0.56	0.56
AGT	GRM5	1854424	1848814	ENSP00000355627	ENSP00000306138	0	0	0	0	0	0	0.9	0.041	0.9
NRCAM	CHRNB4	1856968	1844985	ENSP00000368314	ENSP00000261751	0	0	0	0	0	0	0	0.438	0.438
NTRK2	CHRNB4	1846523	1844985	ENSP00000277120	ENSP00000261751	0	0	0	0	0	0	0	0.489	0.489
HTR1A	OPRD1	1849859	1843415	ENSP00000316244	ENSP00000234961	0	0	0	0.639	0	0	0.9	0.214	0.906
CHRNA4	CHRNB3	1855204	1847198	ENSP00000359285	ENSP00000289957	0	0	0	0.936	0	0.101	0.72	0.653	0.748
GRM7	CHRM2	1853578	1850196	ENSP00000350348	ENSP00000319984	0	0	0	0	0	0	0.9	0.248	0.921
GDNF	NR4A2	1860755	1852822	ENSP00000409007	ENSP00000344479	0	0	0	0	0	0	0	0.416	0.416
NPY1R	AGRP	1854180	1847270	ENSP00000354652	ENSP00000290953	0	0	0	0	0	0	0	0.636	0.636
HTR2A	MAOA	1856916	1852356	ENSP00000367959	ENSP00000340684	0	0	0	0	0	0	0	0.725	0.725
GRM8	GRIN2B	1852779	1846639	ENSP00000344173	ENSP00000279593	0	0	0	0	0	0.095	0	0.61	0.632
BDNF	EGFR	1861075	1846445	ENSP00000414303	ENSP00000275493	0	0	0	0	0	0	0	0.48	0.48
BDNF	LEPR	1861075	1851253	ENSP00000414303	ENSP00000330393	0	0	0	0	0	0	0	0.582	0.582
ADRA2C	HTR1A	1859088	1849859	ENSP00000386069	ENSP00000316244	0	0	0	0.86	0	0	0.9	0.223	0.902
UBE3A	RARA	1858549	1844268	ENSP00000381045	ENSP00000254066	0	0	0	0	0	0.676	0	0.116	0.702
NPY1R	NPY5R	1854180	1852206	ENSP00000354652	ENSP00000339377	0	0	0	0.74	0	0	0.9	0.838	0.921
GRM7	NPY2R	1853578	1851488	ENSP00000350348	ENSP00000332591	0	0	0	0	0	0	0.9	0.063	0.902
FGF9	NPAS3	1857512	1853301	ENSP00000371790	ENSP00000348460	0	0	0	0	0	0	0	0.503	0.503
GRM1	HTR2C	1846816	1846478	ENSP00000282753	ENSP00000276198	0	0	0	0	0	0	0	0.437	0.437
FMR1	GRM8	1855265	1852779	ENSP00000359506	ENSP00000344173	0	0	0	0	0	0	0	0.69	0.69
HTR1D	NPY	1849640	1843611	ENSP00000313661	ENSP00000242152	0	0	0	0	0	0	0.9	0.328	0.929
KCNJ5	ATP2B3	1852277	1845362	ENSP00000339960	ENSP00000263519	0	0	0	0	0	0	0	0.537	0.537
OPRK1	OPRD1	1845773	1843415	ENSP00000265572	ENSP00000234961	0	0	0	0.953	0	0.576	0.9	0.795	0.957
DRD1	PTGIR	1850948	1847278	ENSP00000327652	ENSP00000291294	0	0	0	0	0	0	0.9	0.074	0.903
FOXO1	CSNK1E	1857055	1853917	ENSP00000368880	ENSP00000352929	0	0	0	0	0	0	0.9	0.107	0.906
BDNF	GRM5	1861075	1848814	ENSP00000414303	ENSP00000306138	0	0	0	0	0	0	0	0.566	0.566
CAMK2B	GRIK3	1858327	1855828	ENSP00000379098	ENSP00000362183	0	0	0	0	0	0	0	0.421	0.421
NPY1R	MTNR1A	1854180	1848453	ENSP00000354652	ENSP00000302811	0	0	0	0.712	0	0	0.9	0.141	0.903
NOS1	EGFR	1852004	1846445	ENSP00000337459	ENSP00000275493	0	0	0	0	0	0	0	0.829	0.829
HTR5A	MTNR1B	1847093	1844486	ENSP00000287907	ENSP00000257068	0	0	0	0.66	0	0	0.9	0.102	0.902
AGT	OXT	1854424	1842661	ENSP00000355627	ENSP00000217386	0	0	0	0	0	0	0.9	0.356	0.932
CNR2	DRD2	1856124	1854237	ENSP00000363596	ENSP00000354859	0	0	0	0	0	0	0.9	0.282	0.925
MAOB	HNMT	1856806	1846651	ENSP00000367309	ENSP00000280097	0	0	0	0	0	0	0.9	0.35	0.932
CHRNB2	DDC	1854806	1853612	ENSP00000357461	ENSP00000350616	0	0	0	0	0	0.101	0	0.456	0.49
HCRTR2	POMC	1855363	1845600	ENSP00000359899	ENSP00000264708	0	0	0	0	0	0	0	0.423	0.423
CASP9	CASP3	1851230	1849375	ENSP00000330237	ENSP00000311032	0	0	0	0.849	0	0.997	0.9	0.896	0.999
HTR4	POMC	1854053	1845600	ENSP00000353915	ENSP00000264708	0	0	0	0	0	0	0.9	0.472	0.944
RXRB	RARB	1856163	1851458	ENSP00000363812	ENSP00000332296	0	0	0	0.797	0	0.578	0	0.852	0.651
DRD1	SLC6A4	1850948	1844969	ENSP00000327652	ENSP00000261707	0	0	0	0	0	0	0	0.637	0.637
HTR5A	POMC	1847093	1845600	ENSP00000287907	ENSP00000264708	0	0	0	0	0	0	0.9	0.1	0.906
GRM5	GHSR	1848814	1843590	ENSP00000306138	ENSP00000241256	0	0	0	0	0	0	0.9	0.1	0.906
CNR2	NPY1R	1856124	1854180	ENSP00000363596	ENSP00000354652	0	0	0	0	0	0	0.9	0	0.9
OPRM1	COMT	1859815	1854135	ENSP00000394624	ENSP00000354511	0	0	0	0	0	0	0	0.581	0.581
SLC6A1	SLC1A1	1847087	1845121	ENSP00000287766	ENSP00000262352	0	0	0	0	0.063	0	0	0.755	0.761
FOXO1	PRKG1	1857055	1856026	ENSP00000368880	ENSP00000363092	0	0	0	0	0	0	0	0.895	0.896
FOXP2	KIAA0319	1859126	1856837	ENSP00000386200	ENSP00000367459	0	0	0	0	0	0	0	0.581	0.581
CHRM2	HTR5A	1850196	1847093	ENSP00000319984	ENSP00000287907	0	0	0	0.688	0	0	0.9	0.138	0.903
DISC1	ZNF804A	1854415	1848514	ENSP00000355593	ENSP00000303252	0	0	0	0	0	0	0	0.417	0.416
CNR1	CBS	1855040	1852819	ENSP00000358511	ENSP00000344460	0	0	0	0	0	0	0	0.517	0.517
HCRTR1	AGT	1855973	1854424	ENSP00000362810	ENSP00000355627	0	0	0	0	0	0	0.9	0	0.9
DRD2	OPRD1	1854237	1843415	ENSP00000354859	ENSP00000234961	0	0	0	0.635	0	0	0.9	0.357	0.912
APAF1	PARK2	1862487	1854466	ENSP00000448165	ENSP00000355865	0	0	0	0	0	0	0	0.415	0.414
TH	SLC6A1	1857346	1847087	ENSP00000370571	ENSP00000287766	0	0	0	0	0	0	0	0.415	0.416
PTPRN2	ANK3	1857823	1846690	ENSP00000374069	ENSP00000280772	0	0	0	0	0	0.074	0	0.459	0.477
FOXO1	LEP	1857055	1849557	ENSP00000368880	ENSP00000312652	0	0	0	0	0	0	0	0.583	0.583
PER2	AANAT	1844310	1844016	ENSP00000254657	ENSP00000250615	0	0	0	0	0	0	0	0.541	0.541
HTR6	MC3R	1847186	1843686	ENSP00000289753	ENSP00000243911	0	0	0	0.644	0	0	0.9	0	0.9
CYP2D6	PPIG	1854039	1844835	ENSP00000353820	ENSP00000260970	0	0	0	0	0	0	0	0.914	0.914
LEP	ISL1	1849557	1843262	ENSP00000312652	ENSP00000230658	0	0	0	0	0	0	0	0.82	0.82
CNR1	MTNR1B	1855040	1844486	ENSP00000358511	ENSP00000257068	0	0	0	0.626	0	0	0.9	0.102	0.902
ADRA1A	FLNC	1857247	1850897	ENSP00000369960	ENSP00000327145	0	0	0	0	0	0.57	0	0	0.57
OPRL1	MTNR1B	1851923	1844486	ENSP00000336764	ENSP00000257068	0	0	0	0.69	0	0	0.9	0.102	0.901
NTF3	MAP2K5	1860000	1842333	ENSP00000397297	ENSP00000178640	0	0	0	0	0	0	0.9	0.135	0.909
CNR1	HTR1A	1855040	1849859	ENSP00000358511	ENSP00000316244	0	0	0	0.629	0	0	0.9	0.584	0.921
CYP2D6	SLC6A2	1854039	1842772	ENSP00000353820	ENSP00000219833	0	0	0	0	0	0	0	0.416	0.416
MCHR1	OPRD1	1843943	1843415	ENSP00000249016	ENSP00000234961	0	0	0	0.775	0	0	0.9	0.136	0.902
HCRT	NPY	1847406	1843611	ENSP00000293330	ENSP00000242152	0	0	0	0	0	0	0	0.72	0.72
CHRNA4	APOE	1855204	1844127	ENSP00000359285	ENSP00000252486	0	0	0	0	0	0	0	0.864	0.864
NR3C1	RETN	1843294	1842846	ENSP00000231509	ENSP00000221515	0	0	0	0	0	0	0.9	0.131	0.909
AGT	LEP	1854424	1849557	ENSP00000355627	ENSP00000312652	0	0	0	0	0	0	0	0.706	0.706
DRD3	OPRL1	1857726	1851923	ENSP00000373169	ENSP00000336764	0	0	0	0.637	0	0	0.9	0.095	0.902
GRIN2A	PPP1R1B	1851485	1844270	ENSP00000332549	ENSP00000254079	0	0	0	0	0	0	0	0.419	0.418
DRD3	DTNBP1	1857726	1852490	ENSP00000373169	ENSP00000341680	0	0	0	0	0	0	0	0.457	0.457
COMT	OPRK1	1854135	1845773	ENSP00000354511	ENSP00000265572	0	0	0	0	0	0	0	0.4	0.4
NOS1	NR3C1	1852004	1843294	ENSP00000337459	ENSP00000231509	0	0	0	0	0	0	0	0.501	0.501
HTR2A	CHRNA4	1856916	1855204	ENSP00000367959	ENSP00000359285	0	0	0	0	0	0	0	0.44	0.44
CHRNA4	CHRNB2	1855204	1854806	ENSP00000359285	ENSP00000357461	0	0	0	0.906	0	0.576	0.9	0.835	0.959
PNOC	OPRK1	1848349	1845773	ENSP00000301908	ENSP00000265572	0	0	0	0	0	0	0.9	0.405	0.937
RXRG	BCL2	1853910	1851168	ENSP00000352900	ENSP00000329623	0	0	0	0	0	0	0.9	0.101	0.906
HTR1B	DRD4	1855143	1842327	ENSP00000358963	ENSP00000176183	0	0	0	0.772	0	0	0.9	0.63	0.914
BCHE	PON1	1845535	1842913	ENSP00000264381	ENSP00000222381	0	0	0	0	0	0	0	0.636	0.636
CHRM5	ADRA1A	1857636	1857247	ENSP00000372750	ENSP00000369960	0	0	0	0.684	0	0	0.9	0.148	0.903
NPY1R	GRM7	1854180	1853578	ENSP00000354652	ENSP00000350348	0	0	0	0	0	0	0.9	0.063	0.902
HTR5A	SLC6A4	1847093	1844969	ENSP00000287907	ENSP00000261707	0	0	0	0	0	0	0	0.472	0.472
TNF	WNT2	1860103	1845754	ENSP00000398698	ENSP00000265441	0	0	0	0	0	0	0	0.449	0.449
ADRB2	ARRB2	1848724	1846080	ENSP00000305372	ENSP00000269260	0	0	0	0	0	0.904	0.9	0.39	0.993
HTR4	ADCY1	1854053	1847854	ENSP00000353915	ENSP00000297323	0	0	0	0	0	0	0.9	0.112	0.907
DBH	DRD4	1858060	1842327	ENSP00000376776	ENSP00000176183	0	0	0	0	0	0	0	0.58	0.58
AUTS2	NLGN4X	1852768	1846461	ENSP00000344087	ENSP00000275857	0	0	0	0	0	0	0	0.494	0.493
AR	NR3C2	1856164	1852455	ENSP00000363822	ENSP00000341390	0	0	0	0.787	0	0.576	0	0.233	0.594
PYY	GNPDA2	1853954	1847574	ENSP00000353198	ENSP00000295448	0	0	0	0	0	0	0	0.498	0.497
ADCY1	OPRD1	1847854	1843415	ENSP00000297323	ENSP00000234961	0	0	0	0	0	0	0.9	0	0.9
CHRM5	OXTR	1857636	1850627	ENSP00000372750	ENSP00000324270	0	0	0	0	0	0	0.9	0.073	0.903
FGF9	FGF10	1857512	1845589	ENSP00000371790	ENSP00000264664	0	0	0	0.869	0	0	0.9	0.942	0.912
TNF	AR	1860103	1856164	ENSP00000398698	ENSP00000363822	0	0	0	0	0	0	0	0.415	0.414
AGT	TACR1	1854424	1848544	ENSP00000355627	ENSP00000303522	0	0	0	0	0	0	0.9	0.098	0.905
SLC6A1	SLC1A3	1847087	1845695	ENSP00000287766	ENSP00000265113	0	0	0	0	0.063	0	0	0.708	0.715
BDNF	APOE	1861075	1844127	ENSP00000414303	ENSP00000252486	0	0	0	0	0	0	0	0.539	0.539
CARTPT	OXT	1847786	1842661	ENSP00000296777	ENSP00000217386	0	0	0	0	0	0	0	0.503	0.503
CNR1	NPY2R	1855040	1851488	ENSP00000358511	ENSP00000332591	0	0	0	0	0	0	0.9	0.192	0.915
GRM7	GRM8	1853578	1852779	ENSP00000350348	ENSP00000344173	0	0	0	0.983	0	0	0.9	0.871	0.901
HCRTR2	MCHR1	1855363	1843943	ENSP00000359899	ENSP00000249016	0	0	0	0.634	0	0	0.9	0.191	0.905
ADRA1B	DRD4	1848870	1842327	ENSP00000306662	ENSP00000176183	0	0	0	0.712	0	0.576	0	0.161	0.591
MAOB	HTR2C	1856806	1846478	ENSP00000367309	ENSP00000276198	0	0	0	0	0	0	0	0.58	0.58
MTNR1A	MCHR1	1848453	1843943	ENSP00000302811	ENSP00000249016	0	0	0	0.671	0	0	0.9	0.179	0.904
NRCAM	CHRNB2	1856968	1854806	ENSP00000368314	ENSP00000357461	0	0	0	0	0	0	0	0.467	0.468
GSTP1	BCL2	1858630	1851168	ENSP00000381607	ENSP00000329623	0	0	0	0	0	0	0	0.456	0.456
GABRG3	GABRB3	1851410	1848038	ENSP00000331912	ENSP00000299267	0	0	0	0.859	0	0	0.9	0.801	0.911
PPP3CB	MSS51	1858232	1848063	ENSP00000378306	ENSP00000299432	0	0	0	0	0	0	0	0.415	0.414
GRM5	PRKCG	1848814	1845356	ENSP00000306138	ENSP00000263431	0	0	0	0	0	0.567	0	0.21	0.643
GSTP1	EGFR	1858630	1846445	ENSP00000381607	ENSP00000275493	0	0	0	0	0	0	0	0.873	0.873
BCL2	NGFR	1851168	1842317	ENSP00000329623	ENSP00000172229	0	0	0	0	0	0	0	0.561	0.561
PARK2	UBE2H	1854466	1853222	ENSP00000355865	ENSP00000347836	0	0	0	0	0	0	0	0.439	0.439
CHRNA5	CHRNB3	1848079	1847198	ENSP00000299565	ENSP00000289957	0	0	0	0.975	0	0	0.72	0.814	0.725
DDC	HTR1A	1853612	1849859	ENSP00000350616	ENSP00000316244	0	0	0	0	0	0	0	0.473	0.473
NR2E1	RARA	1854930	1844268	ENSP00000357982	ENSP00000254066	0	0	0	0.716	0	0	0.9	0.215	0.905
PRODH	ALDH5A1	1853463	1849725	ENSP00000349577	ENSP00000314649	0.133	0	0	0	0.071	0.102	0	0.318	0.44
MAOA	ADH1B	1852356	1848863	ENSP00000340684	ENSP00000306606	0	0	0	0	0	0	0.9	0.284	0.925
SCG5	NPY	1848152	1843611	ENSP00000300175	ENSP00000242152	0	0	0	0	0	0	0	0.419	0.418
FOXO1	TSC2	1857055	1842755	ENSP00000368880	ENSP00000219476	0	0	0	0	0	0.576	0	0.637	0.839
NPY2R	CHRM2	1851488	1850196	ENSP00000332591	ENSP00000319984	0	0	0	0.65	0	0	0.9	0.218	0.906
PYY	MTNR1A	1853954	1848453	ENSP00000353198	ENSP00000302811	0	0	0	0	0	0	0.9	0	0.9
HCRTR2	OXT	1855363	1842661	ENSP00000359899	ENSP00000217386	0	0	0	0	0	0	0.9	0	0.9
MUC1	EGFR	1854790	1846445	ENSP00000357380	ENSP00000275493	0	0	0	0	0	0.976	0	0.912	0.997
OPRM1	OPRD1	1859815	1843415	ENSP00000394624	ENSP00000234961	0	0	0	0.961	0	0.812	0.9	0.781	0.981
AR	RARA	1856164	1844268	ENSP00000363822	ENSP00000254066	0	0	0	0.658	0	0	0.9	0.35	0.911
ADRA1B	HTR2C	1848870	1846478	ENSP00000306662	ENSP00000276198	0	0	0	0.748	0	0	0.9	0.053	0.9
NPSR1	PTGIR	1853905	1847278	ENSP00000352839	ENSP00000291294	0	0	0	0	0	0	0.9	0	0.9
SLITRK1	DRD2	1856609	1854237	ENSP00000366288	ENSP00000354859	0	0	0	0	0	0	0	0.484	0.483
AGT	ADRA2A	1854424	1846654	ENSP00000355627	ENSP00000280155	0	0	0	0	0	0	0.9	0.182	0.914
AGT	RETN	1854424	1842846	ENSP00000355627	ENSP00000221515	0	0	0	0	0	0	0	0.644	0.644
HCRTR1	OXTR	1855973	1850627	ENSP00000362810	ENSP00000324270	0	0	0	0.668	0	0	0.9	0.06	0.9
NOS1	OPRK1	1852004	1845773	ENSP00000337459	ENSP00000265572	0	0	0	0	0	0	0	0.792	0.793
GRM7	MCHR1	1853578	1843943	ENSP00000350348	ENSP00000249016	0	0	0	0	0	0	0.9	0.087	0.904
OPRL1	DRD4	1851923	1842327	ENSP00000336764	ENSP00000176183	0	0	0	0.642	0	0	0.9	0.108	0.902
GABRG3	GABRG1	1851410	1847575	ENSP00000331912	ENSP00000295452	0	0	0	0.975	0	0	0.54	0.625	0.547
TRIM32	PARK2	1856027	1854466	ENSP00000363095	ENSP00000355865	0	0	0	0	0	0	0	0.569	0.569
NRCAM	SCN8A	1856968	1853061	ENSP00000368314	ENSP00000346534	0	0	0	0	0	0	0	0.488	0.488
OPRM1	HTR1A	1859815	1849859	ENSP00000394624	ENSP00000316244	0	0	0	0.643	0	0	0.9	0.378	0.912
DBH	DRD2	1858060	1854237	ENSP00000376776	ENSP00000354859	0	0	0	0	0	0	0	0.488	0.489
SLC9A9	SYT1	1850225	1844863	ENSP00000320246	ENSP00000261205	0	0	0	0	0	0	0	0.745	0.745
NSD1	RARA	1859900	1844268	ENSP00000395929	ENSP00000254066	0	0	0	0	0	0.607	0	0.214	0.678
PIK3CG	NGFR	1853801	1842317	ENSP00000352121	ENSP00000172229	0	0	0	0	0	0	0.8	0	0.8
MC4R	OXT	1848101	1842661	ENSP00000299766	ENSP00000217386	0	0	0	0	0	0	0	0.511	0.511
NPSR1	HCRT	1853905	1847406	ENSP00000352839	ENSP00000293330	0	0	0	0	0	0	0.9	0	0.9
BDNF	TPH1	1861075	1843985	ENSP00000414303	ENSP00000250018	0	0	0	0	0	0	0	0.503	0.503
ADRA1A	GRM1	1857247	1846816	ENSP00000369960	ENSP00000282753	0	0	0	0	0	0	0.9	0.089	0.905
GRM8	GRM1	1852779	1846816	ENSP00000344173	ENSP00000282753	0	0	0	0.902	0	0	0.9	0.837	0.908
ADCY1	HTR5A	1847854	1847093	ENSP00000297323	ENSP00000287907	0	0	0	0	0	0	0.9	0	0.9
HTR5A	HTR3B	1847093	1844762	ENSP00000287907	ENSP00000260191	0	0	0	0	0	0	0	0.611	0.611
BDNF	CCK	1861075	1851885	ENSP00000414303	ENSP00000335657	0	0	0	0	0	0	0	0.505	0.505
DRD2	ARRB2	1854237	1846080	ENSP00000354859	ENSP00000269260	0	0	0	0	0	0.093	0.8	0.347	0.871
PYY	HTR1E	1853954	1848996	ENSP00000353198	ENSP00000307766	0	0	0	0	0	0	0.9	0	0.9
SLC1A1	MCHR1	1845121	1843943	ENSP00000262352	ENSP00000249016	0	0	0	0	0	0	0	0.55	0.551
NET1	MAP2K5	1853130	1842333	ENSP00000347134	ENSP00000178640	0	0	0	0	0	0.111	0	0.405	0.448
ADRB1	ADCY1	1854995	1847854	ENSP00000358301	ENSP00000297323	0	0	0	0	0	0	0.9	0.053	0.901
SORCS3	NGFR	1855080	1842317	ENSP00000358715	ENSP00000172229	0	0	0	0	0	0	0.9	0.203	0.916
HTR1B	CHRM2	1855143	1850196	ENSP00000358963	ENSP00000319984	0	0	0	0.72	0	0	0.9	0.419	0.911
AR	EGFR	1856164	1846445	ENSP00000363822	ENSP00000275493	0	0	0	0	0	0.926	0	0.938	0.995
NPY5R	OPRK1	1852206	1845773	ENSP00000339377	ENSP00000265572	0	0	0	0.633	0	0	0.9	0.141	0.903
CADPS2	DRD2	1860079	1854237	ENSP00000398481	ENSP00000354859	0	0	0	0	0	0.576	0	0.074	0.59
FMR1	GRM7	1855265	1853578	ENSP00000359506	ENSP00000350348	0	0	0	0	0	0	0	0.7	0.701
DBH	MAOA	1858060	1852356	ENSP00000376776	ENSP00000340684	0	0	0	0	0	0	0.9	0.504	0.948
HCRTR1	GHSR	1855973	1843590	ENSP00000362810	ENSP00000241256	0	0	0	0.676	0	0	0.9	0.435	0.913
COMT	PPP1R1B	1854135	1844270	ENSP00000354511	ENSP00000254079	0	0	0	0	0	0	0	0.459	0.459
SLITRK1	BAIAP2	1856609	1849864	ENSP00000366288	ENSP00000316338	0	0	0	0	0	0	0	0.44	0.44
HCRTR2	NPSR1	1855363	1853905	ENSP00000359899	ENSP00000352839	0	0	0	0.67	0	0	0.9	0.126	0.902
GSK3B	SEMA3A	1850681	1845736	ENSP00000324806	ENSP00000265362	0	0	0	0	0	0.074	0.9	0.213	0.92
SCG5	POMC	1848152	1845600	ENSP00000300175	ENSP00000264708	0	0	0	0	0	0	0	0.647	0.647
HCRTR2	GRM1	1855363	1846816	ENSP00000359899	ENSP00000282753	0	0	0	0	0	0	0.9	0.073	0.903
DRD2	SLC6A2	1854237	1842772	ENSP00000354859	ENSP00000219833	0	0	0	0	0	0	0	0.54	0.54
OXTR	CACNA1C	1850627	1845866	ENSP00000324270	ENSP00000266376	0	0	0	0	0	0	0.8	0.122	0.816
HTR1E	MTNR1B	1848996	1844486	ENSP00000307766	ENSP00000257068	0	0	0	0.638	0	0	0.9	0.102	0.902
MCHR1	GHSR	1843943	1843590	ENSP00000249016	ENSP00000241256	0	0	0	0.65	0	0	0.9	0.418	0.913
PARK2	ARRB2	1854466	1846080	ENSP00000355865	ENSP00000269260	0	0	0	0	0	0.569	0	0.212	0.645
CHRNA2	PNOC	1859010	1848349	ENSP00000385026	ENSP00000301908	0	0	0	0	0	0	0	0.748	0.748
PNOC	ADCY1	1848349	1847854	ENSP00000301908	ENSP00000297323	0	0	0	0	0	0	0.9	0	0.9
CADPS2	NRG3	1860079	1855628	ENSP00000398481	ENSP00000361214	0	0	0	0	0	0	0	0.846	0.846
CPLX2	SYN3	1853863	1851228	ENSP00000352544	ENSP00000330219	0	0	0	0	0	0	0	0.456	0.456
GRM5	OXT	1848814	1842661	ENSP00000306138	ENSP00000217386	0	0	0	0	0	0	0.9	0.324	0.929
ADRA1A	MCHR1	1857247	1843943	ENSP00000369960	ENSP00000249016	0	0	0	0.653	0	0	0.9	0.138	0.903
PRODH	ZNF804A	1853463	1848514	ENSP00000349577	ENSP00000303252	0	0	0	0	0	0	0	0.421	0.421
PNOC	OPRD1	1848349	1843415	ENSP00000301908	ENSP00000234961	0	0	0	0	0	0	0.9	0.28	0.925
PYY	HTR1A	1853954	1849859	ENSP00000353198	ENSP00000316244	0	0	0	0	0	0	0.9	0.047	0.9
ADRA2C	NPY	1859088	1843611	ENSP00000386069	ENSP00000242152	0	0	0	0	0	0	0.9	0	0.9
HCRTR1	LEP	1855973	1849557	ENSP00000362810	ENSP00000312652	0	0	0	0	0	0	0	0.501	0.501
NTRK2	NGFR	1846523	1842317	ENSP00000277120	ENSP00000172229	0	0	0	0	0	0.602	0.9	0.967	0.998
ASTN2	AANAT	1854134	1844016	ENSP00000354504	ENSP00000250615	0	0	0	0	0	0	0	0.519	0.519
OPRL1	OPRK1	1851923	1845773	ENSP00000336764	ENSP00000265572	0	0	0	0.948	0	0	0.9	0.694	0.903
FTO	MC3R	1861383	1843686	ENSP00000418823	ENSP00000243911	0	0	0	0	0	0	0	0.458	0.457
LEP	FADS2	1849557	1846592	ENSP00000312652	ENSP00000278840	0	0	0	0	0	0	0	0.862	0.862
CSNK1E	CLOCK	1853917	1849105	ENSP00000352929	ENSP00000308741	0	0	0	0	0	0.181	0.9	0.727	0.975
NPY1R	MCHR1	1854180	1843943	ENSP00000354652	ENSP00000249016	0	0	0	0.648	0.072	0	0.9	0.3	0.912
FADS1	MTNR1B	1850426	1844486	ENSP00000322229	ENSP00000257068	0	0	0	0	0	0	0	0.472	0.472
CNTNAP2	AUTS2	1854217	1852768	ENSP00000354778	ENSP00000344087	0	0	0	0	0	0	0	0.66	0.66
CHRNB2	CHRNA6	1854806	1846490	ENSP00000357461	ENSP00000276410	0	0	0	0.93	0	0	0.72	0.783	0.735
HCRTR1	MCHR1	1855973	1843943	ENSP00000362810	ENSP00000249016	0	0	0	0	0	0	0.9	0.472	0.944
NPY1R	POMC	1854180	1845600	ENSP00000354652	ENSP00000264708	0	0	0	0	0	0	0.9	0.581	0.956
POMC	OPRD1	1845600	1843415	ENSP00000264708	ENSP00000234961	0	0	0	0	0	0	0.9	0.209	0.917
HCRTR2	HCRT	1855363	1847406	ENSP00000359899	ENSP00000293330	0	0	0	0	0	0.576	0.9	0.796	0.99
CNTNAP2	NLGN4X	1854217	1846461	ENSP00000354778	ENSP00000275857	0	0	0	0	0	0	0	0.683	0.683
DBH	SLC6A4	1858060	1844969	ENSP00000376776	ENSP00000261707	0	0	0	0	0	0	0	0.407	0.407
GRM5	GRIN2B	1848814	1846639	ENSP00000306138	ENSP00000279593	0	0	0	0	0	0.106	0	0.961	0.965
MAOA	DRD1	1852356	1850948	ENSP00000340684	ENSP00000327652	0	0	0	0	0	0	0	0.472	0.472
SERPINA1	APOE	1853254	1844127	ENSP00000348068	ENSP00000252486	0	0	0	0	0	0	0	0.472	0.472
HTR2A	SLC6A4	1856916	1844969	ENSP00000367959	ENSP00000261707	0	0	0	0	0	0	0	0.895	0.895
ID2	HES1	1843383	1843312	ENSP00000234091	ENSP00000232424	0	0	0	0	0	0.594	0	0.211	0.666
BDNF	CADPS2	1861075	1860079	ENSP00000414303	ENSP00000398481	0	0	0	0	0	0.576	0	0.291	0.686
NPSR1	MC3R	1853905	1843686	ENSP00000352839	ENSP00000243911	0	0	0	0	0	0	0.9	0	0.9
CDK14	STX1A	1845800	1842945	ENSP00000265741	ENSP00000222812	0	0	0	0	0	0	0	0.623	0.623
CHRNA4	BCHE	1855204	1845535	ENSP00000359285	ENSP00000264381	0	0	0	0	0	0	0	0.551	0.551
ADRA2B	CHRM2	1859258	1850196	ENSP00000387281	ENSP00000319984	0	0	0	0.705	0	0	0.9	0.398	0.91
GRM1	NPY	1846816	1843611	ENSP00000282753	ENSP00000242152	0	0	0	0	0	0	0	0.407	0.407
ASMT	GPR50	1857353	1842700	ENSP00000370639	ENSP00000218316	0	0	0	0	0	0	0	0.463	0.463
CLOCK	RARA	1849105	1844268	ENSP00000308741	ENSP00000254066	0	0	0	0	0	0.57	0	0.36	0.713
GRM7	GRIN2B	1853578	1846639	ENSP00000350348	ENSP00000279593	0	0	0	0	0	0.095	0	0.671	0.69
DRD2	NPY2R	1854237	1851488	ENSP00000354859	ENSP00000332591	0	0	0	0.642	0	0	0.9	0.129	0.903
COMT	PPIG	1854135	1844835	ENSP00000354511	ENSP00000260970	0	0	0	0	0	0	0	0.459	0.459
EGFR	DNAJC13	1846445	1844825	ENSP00000275493	ENSP00000260818	0	0	0	0	0	0.576	0	0.112	0.607
ADRA2B	POMC	1859258	1845600	ENSP00000387281	ENSP00000264708	0	0	0	0	0	0	0.9	0.043	0.9
TBC1D7	TSC1	1853353	1847972	ENSP00000348813	ENSP00000298552	0	0	0	0	0	0.669	0	0.213	0.729
NRCAM	CHRNA3	1856968	1849797	ENSP00000368314	ENSP00000315602	0	0	0	0	0	0	0	0.438	0.438
DRD3	DRD4	1857726	1842327	ENSP00000373169	ENSP00000176183	0	0	0	0.856	0	0	0.9	0.846	0.912
OPRM1	ADRA2C	1859815	1859088	ENSP00000394624	ENSP00000386069	0	0	0	0.656	0	0	0.9	0	0.9
COMT	ALDH3A1	1854135	1843050	ENSP00000354511	ENSP00000225740	0	0	0	0	0	0	0.9	0.053	0.901
PITX3	SLC6A3	1855154	1846148	ENSP00000359019	ENSP00000270349	0	0	0	0	0	0	0	0.568	0.568
HTR1E	OPRD1	1848996	1843415	ENSP00000307766	ENSP00000234961	0	0	0	0.628	0	0	0.9	0.16	0.904
BCL2	WNT2	1851168	1845754	ENSP00000329623	ENSP00000265441	0	0	0	0	0	0	0	0.517	0.517
HTR1A	DRD4	1849859	1842327	ENSP00000316244	ENSP00000176183	0	0	0	0.822	0	0	0.9	0.63	0.91
OPRM1	NPY1R	1859815	1854180	ENSP00000394624	ENSP00000354652	0	0	0	0.687	0	0	0.9	0.264	0.907
CNR2	HTR5A	1856124	1847093	ENSP00000363596	ENSP00000287907	0	0	0	0	0	0	0.9	0.074	0.903
HTR1D	OPRK1	1849640	1845773	ENSP00000313661	ENSP00000265572	0	0	0	0.664	0	0	0.9	0.212	0.905
MC4R	HTR6	1848101	1847186	ENSP00000299766	ENSP00000289753	0	0	0	0.631	0	0	0.9	0.159	0.904
CNTNAP2	SLC9A9	1854217	1850225	ENSP00000354778	ENSP00000320246	0	0	0	0	0	0	0	0.459	0.459
PER1	CLOCK	1849704	1849105	ENSP00000314420	ENSP00000308741	0	0	0	0.611	0	0.475	0.9	0.697	0.959
CHRNA7	CHRNA3	1860670	1849797	ENSP00000407546	ENSP00000315602	0	0	0	0.9	0	0	0.9	0.826	0.908
NPY5R	CHRM2	1852206	1850196	ENSP00000339377	ENSP00000319984	0	0	0	0.623	0	0	0.9	0.121	0.903
DRD2	PNOC	1854237	1848349	ENSP00000354859	ENSP00000301908	0	0	0	0	0	0	0.9	0.052	0.901
LEP	GHSR	1849557	1843590	ENSP00000312652	ENSP00000241256	0	0	0	0	0	0	0	0.949	0.949
FMR1	NLGN3	1855265	1853734	ENSP00000359506	ENSP00000351591	0	0	0	0	0	0	0	0.534	0.535
CDH13	GSTP1	1860733	1858630	ENSP00000408632	ENSP00000381607	0	0	0	0	0	0	0	0.583	0.583
UBE3A	GABRG3	1858549	1851410	ENSP00000381045	ENSP00000331912	0	0	0	0	0	0	0	0.49	0.49
MYO5B	DCLK1	1846944	1844379	ENSP00000285039	ENSP00000255448	0	0	0	0	0.089	0	0	0.383	0.413
ASMT	TPH1	1857353	1843985	ENSP00000370639	ENSP00000250018	0	0	0	0	0	0	0	0.584	0.584
RARB	RARA	1851458	1844268	ENSP00000332296	ENSP00000254066	0	0	0	0.98	0	0.267	0.9	0.725	0.924
CNR2	PYY	1856124	1853954	ENSP00000363596	ENSP00000353198	0	0	0	0	0	0	0.9	0	0.9
DDC	SLC6A2	1853612	1842772	ENSP00000350616	ENSP00000219833	0	0	0	0	0	0	0	0.448	0.448
ADRA1A	HCRT	1857247	1847406	ENSP00000369960	ENSP00000293330	0	0	0	0	0	0	0.9	0	0.9
MTHFR	PON1	1856524	1842913	ENSP00000365775	ENSP00000222381	0	0	0	0	0	0	0	0.641	0.641
LEP	POMC	1849557	1845600	ENSP00000312652	ENSP00000264708	0	0	0	0	0	0	0	0.973	0.973
SYT1	NR3C1	1844863	1843294	ENSP00000261205	ENSP00000231509	0	0	0	0	0	0.564	0	0	0.564
COMT	SLC6A3	1854135	1846148	ENSP00000354511	ENSP00000270349	0	0	0	0	0	0	0	0.813	0.813
OPRM1	SLC6A4	1859815	1844969	ENSP00000394624	ENSP00000261707	0	0	0	0	0	0	0	0.42	0.42
RXRA	RARA	1861433	1844268	ENSP00000419692	ENSP00000254066	0	0	0	0.784	0	0.957	0	0.982	0.966
PYY	HTR1D	1853954	1849640	ENSP00000353198	ENSP00000313661	0	0	0	0	0	0	0.9	0	0.9
RARB	FGF10	1851458	1845589	ENSP00000332296	ENSP00000264664	0	0	0	0	0	0	0	0.808	0.808
HLA-DRB1	CTSD	1853944	1843439	ENSP00000353099	ENSP00000236671	0	0	0	0	0	0	0.9	0.074	0.903
IGF2R	CTSD	1853441	1843439	ENSP00000349437	ENSP00000236671	0	0	0	0	0	0.576	0	0.65	0.845
NOS1	LEP	1852004	1849557	ENSP00000337459	ENSP00000312652	0	0	0	0	0	0	0	0.844	0.844
CHRM2	PNOC	1850196	1848349	ENSP00000319984	ENSP00000301908	0	0	0	0	0	0	0.9	0.056	0.901
NPY5R	HTR1E	1852206	1848996	ENSP00000339377	ENSP00000307766	0	0	0	0.636	0	0	0.9	0	0.9
SERPINA1	IL6	1853254	1844631	ENSP00000348068	ENSP00000258743	0	0	0	0	0	0	0	0.903	0.903
CNR1	NPY	1855040	1843611	ENSP00000358511	ENSP00000242152	0	0	0	0	0	0	0.9	0.58	0.956
GHRL	HCRT	1851804	1847406	ENSP00000335074	ENSP00000293330	0	0	0	0	0	0	0	0.459	0.459
ASMT	MTNR1A	1857353	1848453	ENSP00000370639	ENSP00000302811	0	0	0	0	0	0	0	0.582	0.582
DRD3	MTNR1A	1857726	1848453	ENSP00000373169	ENSP00000302811	0	0	0	0.656	0	0	0.9	0.126	0.903
PYY	NPY5R	1853954	1852206	ENSP00000353198	ENSP00000339377	0	0	0	0	0	0.576	0.9	0.313	0.968
ARRB2	OPRD1	1846080	1843415	ENSP00000269260	ENSP00000234961	0	0	0	0	0	0.598	0	0.17	0.653
GDNF	NTF4	1860755	1848289	ENSP00000409007	ENSP00000301411	0	0	0	0	0	0	0	0.647	0.647
HCRT	GRM1	1847406	1846816	ENSP00000293330	ENSP00000282753	0	0	0	0	0	0	0.9	0	0.9
CES1	IL6	1854024	1844631	ENSP00000353720	ENSP00000258743	0	0	0	0	0	0	0	0.834	0.834
RXRG	RARA	1853910	1844268	ENSP00000352900	ENSP00000254066	0	0	0	0.818	0	0.955	0.9	0.835	0.996
CAMK2B	SLC6A3	1858327	1846148	ENSP00000379098	ENSP00000270349	0	0	0	0	0	0	0.8	0	0.8
DRD1	SLC6A2	1850948	1842772	ENSP00000327652	ENSP00000219833	0	0	0	0	0	0	0	0.553	0.554
GRM8	HTR5A	1852779	1847093	ENSP00000344173	ENSP00000287907	0	0	0	0	0	0	0.9	0.171	0.913
AGT	MTNR1A	1854424	1848453	ENSP00000355627	ENSP00000302811	0	0	0	0	0	0	0.9	0	0.9
NPY1R	ALDH5A1	1854180	1849725	ENSP00000354652	ENSP00000314649	0	0	0	0	0	0	0	0.485	0.485
CACNA1C	ATP2B3	1845866	1845362	ENSP00000266376	ENSP00000263519	0	0	0	0	0	0	0	0.531	0.531
ADRA1A	AGT	1857247	1854424	ENSP00000369960	ENSP00000355627	0	0	0	0	0	0	0.9	0.152	0.911
GRIN2B	PRKCG	1846639	1845356	ENSP00000279593	ENSP00000263431	0	0	0	0	0	0.566	0	0.163	0.621
SCN8A	ATP2B3	1853061	1845362	ENSP00000346534	ENSP00000263519	0	0	0	0	0	0.078	0	0.461	0.482
DRD2	CYP2A6	1854237	1848249	ENSP00000354859	ENSP00000301141	0	0	0	0	0	0	0	0.477	0.477
GRM1	NTRK2	1846816	1846523	ENSP00000282753	ENSP00000277120	0	0	0	0	0	0	0	0.444	0.444
AGT	NR3C2	1854424	1852455	ENSP00000355627	ENSP00000341390	0	0	0	0	0	0	0	0.518	0.518
DDC	SLC6A3	1853612	1846148	ENSP00000350616	ENSP00000270349	0	0	0	0	0	0	0	0.706	0.706
AR	FMR1	1856164	1855265	ENSP00000363822	ENSP00000359506	0	0	0	0	0	0	0	0.407	0.407
MAOB	AANAT	1856806	1844016	ENSP00000367309	ENSP00000250615	0	0	0	0	0	0	0.9	0.212	0.917
DRD5	CALY	1848813	1844174	ENSP00000306129	ENSP00000252939	0	0	0	0	0	0.576	0	0.35	0.712
MTNR1A	OPRK1	1848453	1845773	ENSP00000302811	ENSP00000265572	0	0	0	0.698	0	0	0.9	0.102	0.901
UBE3A	NLGN3	1858549	1853734	ENSP00000381045	ENSP00000351591	0	0	0	0	0	0	0	0.424	0.424
NGF	CASP3	1855044	1849375	ENSP00000358525	ENSP00000311032	0	0	0	0	0	0	0.9	0.287	0.925
BDNF	SEMA3A	1861075	1845736	ENSP00000414303	ENSP00000265362	0	0	0	0	0	0	0	0.5	0.499
GRM8	MCHR1	1852779	1843943	ENSP00000344173	ENSP00000249016	0	0	0	0	0	0	0.9	0.064	0.902
OPRM1	ALDH2	1859815	1844978	ENSP00000394624	ENSP00000261733	0	0	0	0	0	0	0	0.406	0.406
PNOC	DRD4	1848349	1842327	ENSP00000301908	ENSP00000176183	0	0	0	0	0	0	0.9	0	0.9
ADRA2C	PYY	1859088	1853954	ENSP00000386069	ENSP00000353198	0	0	0	0	0	0	0.9	0	0.9
HK1	SLC2A3	1858981	1842244	ENSP00000384774	ENSP00000075120	0	0	0	0	0.073	0	0	0.569	0.584
LEPR	NPY	1851253	1843611	ENSP00000330393	ENSP00000242152	0	0	0	0	0	0	0	0.542	0.542
BDNF	PPP1R1B	1861075	1844270	ENSP00000414303	ENSP00000254079	0	0	0	0	0	0	0	0.903	0.903
OPRL1	OPRD1	1851923	1843415	ENSP00000336764	ENSP00000234961	0	0	0	0.94	0	0	0.9	0.292	0.901
TNF	BCL2	1860103	1851168	ENSP00000398698	ENSP00000329623	0	0	0	0	0	0	0	0.95	0.95
GRM8	ADRA2A	1852779	1846654	ENSP00000344173	ENSP00000280155	0	0	0	0	0	0	0.9	0.093	0.905
MTNR1A	ADRA2A	1848453	1846654	ENSP00000302811	ENSP00000280155	0	0	0	0.665	0	0	0.9	0.102	0.902
HTR2A	GRIN2B	1856916	1846639	ENSP00000367959	ENSP00000279593	0	0	0	0	0	0	0	0.486	0.486
GRM7	HTR5A	1853578	1847093	ENSP00000350348	ENSP00000287907	0	0	0	0	0	0	0.9	0.112	0.907
BAIAP2	LIN7C	1849864	1846551	ENSP00000316338	ENSP00000278193	0	0	0	0	0	0.576	0	0	0.576
NPY5R	DRD4	1852206	1842327	ENSP00000339377	ENSP00000176183	0	0	0	0	0	0	0.9	0	0.9
APAF1	CASP9	1862487	1851230	ENSP00000448165	ENSP00000330237	0	0	0	0	0	0.999	0.9	0.947	0.999
NTRK2	NR3C1	1846523	1843294	ENSP00000277120	ENSP00000231509	0	0	0	0	0	0.576	0	0.209	0.65
NRG3	EGFR	1855628	1846445	ENSP00000361214	ENSP00000275493	0	0	0	0	0	0	0.9	0.511	0.949
CASP9	BCL2	1851230	1851168	ENSP00000330237	ENSP00000329623	0	0	0	0	0	0.195	0	0.802	0.834
NPSR1	OXT	1853905	1842661	ENSP00000352839	ENSP00000217386	0	0	0	0	0	0	0.9	0.193	0.915
PPP3CB	CACNA1C	1858232	1845866	ENSP00000378306	ENSP00000266376	0	0	0	0	0	0.105	0.8	0.062	0.817
BRE	SHMT1	1852693	1850087	ENSP00000343412	ENSP00000318868	0	0	0	0	0	0.999	0	0.044	0.999
CYP2A6	PPIG	1848249	1844835	ENSP00000301141	ENSP00000260970	0	0	0	0	0	0	0	0.824	0.824
CCK	MC3R	1851885	1843686	ENSP00000335657	ENSP00000243911	0	0	0	0	0	0	0	0.506	0.506
GHRL	NPY	1851804	1843611	ENSP00000335074	ENSP00000242152	0	0	0	0	0	0.576	0	0.963	0.983
DDC	DRD4	1853612	1842327	ENSP00000350616	ENSP00000176183	0	0	0	0	0	0	0	0.442	0.442
DRD3	ADRA2A	1857726	1846654	ENSP00000373169	ENSP00000280155	0	0	0	0.825	0	0	0.9	0.361	0.905
PPP3CB	MAP2K5	1858232	1842333	ENSP00000378306	ENSP00000178640	0	0	0	0	0	0.303	0	0.266	0.466
NPY1R	CARTPT	1854180	1847786	ENSP00000354652	ENSP00000296777	0	0	0	0	0	0	0	0.471	0.471
HTR1B	NPY5R	1855143	1852206	ENSP00000358963	ENSP00000339377	0	0	0	0.628	0	0	0.9	0.157	0.904
ANXA7	CASP3	1855782	1849375	ENSP00000362010	ENSP00000311032	0	0	0	0	0	0	0	0.411	0.411
HTR1B	AUTS2	1855143	1852768	ENSP00000358963	ENSP00000344087	0	0	0	0	0	0	0	0.439	0.439
DRD1	ADRB2	1850948	1848724	ENSP00000327652	ENSP00000305372	0	0	0	0.841	0	0	0.9	0.396	0.905
BCL2	CTSD	1851168	1843439	ENSP00000329623	ENSP00000236671	0	0	0	0	0	0	0	0.581	0.581
LEP	SLC6A4	1849557	1844969	ENSP00000312652	ENSP00000261707	0	0	0	0	0	0	0	0.405	0.405
PYY	HTR5A	1853954	1847093	ENSP00000353198	ENSP00000287907	0	0	0	0	0	0	0.9	0	0.9
MTNR1B	OPRD1	1844486	1843415	ENSP00000257068	ENSP00000234961	0	0	0	0.663	0	0	0.9	0.102	0.902
KCNJ5	DRD4	1852277	1842327	ENSP00000339960	ENSP00000176183	0	0	0	0	0	0.692	0	0.311	0.778
DRD2	SLC6A3	1854237	1846148	ENSP00000354859	ENSP00000270349	0	0	0	0	0	0.576	0.8	0.829	0.984
DRD5	MC4R	1848813	1848101	ENSP00000306129	ENSP00000299766	0	0	0	0.645	0	0	0.9	0.102	0.902
MAOB	PNMT	1856806	1846103	ENSP00000367309	ENSP00000269582	0	0	0	0	0	0	0.9	0.325	0.929
NGF	NTRK3	1855044	1854089	ENSP00000358525	ENSP00000354207	0	0	0	0	0	0.149	0	0.848	0.865
SNAP25	STX1A	1844344	1842945	ENSP00000254976	ENSP00000222812	0	0	0	0	0.096	0.849	0	0.518	0.929
UBE3A	STK38	1858549	1843223	ENSP00000381045	ENSP00000229812	0	0	0	0	0.249	0.198	0	0.11	0.417
TH	NTRK2	1857346	1846523	ENSP00000370571	ENSP00000277120	0	0	0	0	0	0	0	0.568	0.568
CNR1	OXT	1855040	1842661	ENSP00000358511	ENSP00000217386	0	0	0	0	0	0	0	0.461	0.461
DRD1	MC3R	1850948	1843686	ENSP00000327652	ENSP00000243911	0	0	0	0.667	0	0	0.9	0.108	0.902
GRM1	KALRN	1846816	1843581	ENSP00000282753	ENSP00000240874	0	0	0	0	0	0	0.9	0.063	0.902
GHRL	BCL2	1851804	1851168	ENSP00000335074	ENSP00000329623	0	0	0	0	0	0	0	0.835	0.835
PCSK5	ABCB1	1862313	1845794	ENSP00000446280	ENSP00000265724	0	0	0	0	0	0.182	0	0.408	0.495
ADRA1A	OXTR	1857247	1850627	ENSP00000369960	ENSP00000324270	0	0	0	0.634	0	0	0.9	0	0.9
HTR1E	ADRA2A	1848996	1846654	ENSP00000307766	ENSP00000280155	0	0	0	0.766	0	0	0.9	0.111	0.901
COMT	HTR6	1854135	1847186	ENSP00000354511	ENSP00000289753	0	0	0	0	0	0	0	0.414	0.414
HTR4	CCK	1854053	1851885	ENSP00000353915	ENSP00000335657	0	0	0	0	0	0	0	0.509	0.509
DACT1	GSK3B	1851997	1850681	ENSP00000337439	ENSP00000324806	0	0	0	0	0	0.576	0.9	0.815	0.991
GRM5	SLC1A3	1848814	1845695	ENSP00000306138	ENSP00000265113	0	0	0	0	0	0	0	0.606	0.606
GABRB3	SLC6A4	1848038	1844969	ENSP00000299267	ENSP00000261707	0	0	0	0	0	0	0	0.532	0.532
CHRNA2	NTRK2	1859010	1846523	ENSP00000385026	ENSP00000277120	0	0	0	0	0	0	0	0.578	0.578
CNR2	MTNR1A	1856124	1848453	ENSP00000363596	ENSP00000302811	0	0	0	0	0	0	0.9	0.102	0.906
HCRTR2	TACR1	1855363	1848544	ENSP00000359899	ENSP00000303522	0	0	0	0.704	0	0	0.9	0.177	0.904
HCRT	POMC	1847406	1845600	ENSP00000293330	ENSP00000264708	0	0	0	0	0	0	0	0.585	0.585
ADRA1A	NOS1	1857247	1852004	ENSP00000369960	ENSP00000337459	0	0	0	0	0	0.566	0	0	0.566
PYY	OPRD1	1853954	1843415	ENSP00000353198	ENSP00000234961	0	0	0	0	0	0	0.9	0	0.9
CHRNA7	PRODH	1860670	1853463	ENSP00000407546	ENSP00000349577	0	0	0	0	0	0	0	0.553	0.553
TPH1	SLC6A2	1843985	1842772	ENSP00000250018	ENSP00000219833	0	0	0	0	0	0	0	0.543	0.543
OXTR	SLC6A4	1850627	1844969	ENSP00000324270	ENSP00000261707	0	0	0	0	0	0	0	0.514	0.514
NPY5R	OPRL1	1852206	1851923	ENSP00000339377	ENSP00000336764	0	0	0	0.657	0	0	0.9	0.138	0.903
SCN8A	ADRA2A	1853061	1846654	ENSP00000346534	ENSP00000280155	0	0	0	0	0	0	0	0.605	0.605
HCRTR1	NPSR1	1855973	1853905	ENSP00000362810	ENSP00000352839	0	0	0	0.652	0	0	0.9	0.105	0.902
DRD5	SLC6A4	1848813	1844969	ENSP00000306129	ENSP00000261707	0	0	0	0	0	0	0	0.712	0.712
FTO	LEP	1861383	1849557	ENSP00000418823	ENSP00000312652	0	0	0	0	0	0	0	0.584	0.584
HTR2A	TACR1	1856916	1848544	ENSP00000367959	ENSP00000303522	0	0	0	0.623	0	0	0.9	0.29	0.909
OPRM1	ARRB2	1859815	1846080	ENSP00000394624	ENSP00000269260	0	0	0	0	0	0.093	0.8	0.51	0.903
RELN	DISC1	1859645	1854415	ENSP00000392423	ENSP00000355593	0	0	0	0	0	0	0	0.48	0.48
PRKG1	ADCY1	1856026	1847854	ENSP00000363092	ENSP00000297323	0	0	0	0	0.248	0.296	0	0.226	0.554
TACR1	GRM1	1848544	1846816	ENSP00000303522	ENSP00000282753	0	0	0	0	0	0	0.9	0.181	0.914
AR	CTSD	1856164	1843439	ENSP00000363822	ENSP00000236671	0	0	0	0	0	0	0	0.415	0.414
HCRTR1	KALRN	1855973	1843581	ENSP00000362810	ENSP00000240874	0	0	0	0	0	0	0.9	0.113	0.907
DRD3	CYP2D6	1857726	1854039	ENSP00000373169	ENSP00000353820	0	0	0	0	0	0	0	0.414	0.414
PTPRN2	GHSR	1857823	1843590	ENSP00000374069	ENSP00000241256	0	0	0	0	0	0	0	0.512	0.512
GAD2	NPY	1844680	1843611	ENSP00000259271	ENSP00000242152	0	0	0	0	0	0	0	0.516	0.516
FOXP2	DISC1	1859126	1854415	ENSP00000386200	ENSP00000355593	0	0	0	0	0	0	0	0.832	0.832
HTR1B	SLC6A4	1855143	1844969	ENSP00000358963	ENSP00000261707	0	0	0	0	0	0	0	0.822	0.822
CASP3	ITGA1	1849375	1846809	ENSP00000311032	ENSP00000282588	0	0	0	0	0	0	0.9	0.062	0.902
ADRB1	MC3R	1854995	1843686	ENSP00000358301	ENSP00000243911	0	0	0	0.646	0	0	0.9	0	0.9
HTR6	SLC6A4	1847186	1844969	ENSP00000289753	ENSP00000261707	0	0	0	0	0	0	0	0.581	0.581
CCK	GAD2	1851885	1844680	ENSP00000335657	ENSP00000259271	0	0	0	0	0	0	0	0.505	0.505
ADRB1	KCNN3	1854995	1846220	ENSP00000358301	ENSP00000271915	0	0	0	0	0	0	0	0.519	0.519
ADRA2B	NPY	1859258	1843611	ENSP00000387281	ENSP00000242152	0	0	0	0	0	0	0.9	0	0.9
BDNF	HTR2C	1861075	1846478	ENSP00000414303	ENSP00000276198	0	0	0	0	0	0	0	0.896	0.896
PYY	GHSR	1853954	1843590	ENSP00000353198	ENSP00000241256	0	0	0	0	0	0	0	0.459	0.459
HCRTR1	OXT	1855973	1842661	ENSP00000362810	ENSP00000217386	0	0	0	0	0	0	0.9	0.242	0.92
OPRM1	SLC6A3	1859815	1846148	ENSP00000394624	ENSP00000270349	0	0	0	0	0	0	0	0.472	0.472
PYY	MC4R	1853954	1848101	ENSP00000353198	ENSP00000299766	0	0	0	0	0	0	0	0.509	0.509
KCNJ5	ADCY1	1852277	1847854	ENSP00000339960	ENSP00000297323	0	0	0	0	0	0	0	0.481	0.481
RXRG	RARB	1853910	1851458	ENSP00000352900	ENSP00000332296	0	0	0	0.819	0	0.69	0.9	0.839	0.972
HTR2A	HCRTR1	1856916	1855973	ENSP00000367959	ENSP00000362810	0	0	0	0.66	0	0	0.9	0.097	0.901
NGF	MAP2K5	1855044	1842333	ENSP00000358525	ENSP00000178640	0	0	0	0	0	0	0.9	0.14	0.91
AGT	CTSD	1854424	1843439	ENSP00000355627	ENSP00000236671	0	0	0	0	0	0	0	0.653	0.653
AGT	MTNR1B	1854424	1844486	ENSP00000355627	ENSP00000257068	0	0	0	0	0	0	0.9	0	0.9
MAOB	ADH1B	1856806	1848863	ENSP00000367309	ENSP00000306606	0	0	0	0	0	0	0.9	0.216	0.918
NRCAM	ANK3	1856968	1846690	ENSP00000368314	ENSP00000280772	0	0	0	0	0.07	0	0	0.986	0.986
TRIM32	HTR1D	1856027	1849640	ENSP00000363095	ENSP00000313661	0	0	0	0	0	0	0	0.51	0.51
PIK3CG	TSC1	1853801	1847972	ENSP00000352121	ENSP00000298552	0	0	0	0	0	0.304	0	0.565	0.684
HCRTR1	TACR1	1855973	1848544	ENSP00000362810	ENSP00000303522	0	0	0	0.727	0	0	0.9	0.248	0.905
ZDHHC8	SYN3	1858975	1851228	ENSP00000384716	ENSP00000330219	0	0	0	0	0	0	0	0.4	0.4
FOXO1	BCL2	1857055	1851168	ENSP00000368880	ENSP00000329623	0	0	0	0	0	0	0	0.611	0.611
GDNF	NTF3	1860755	1860000	ENSP00000409007	ENSP00000397297	0	0	0	0	0	0	0	0.779	0.779
CNR1	LEP	1855040	1849557	ENSP00000358511	ENSP00000312652	0	0	0	0	0	0	0	0.635	0.635
DRD2	COMT	1854237	1854135	ENSP00000354859	ENSP00000354511	0	0	0	0	0	0	0	0.816	0.816
TRIM32	HTR6	1856027	1847186	ENSP00000363095	ENSP00000289753	0	0	0	0	0	0	0	0.58	0.58
GRM7	NPY	1853578	1843611	ENSP00000350348	ENSP00000242152	0	0	0	0	0	0	0.9	0.216	0.918
NPSR1	ADRA1B	1853905	1848870	ENSP00000352839	ENSP00000306662	0	0	0	0.635	0	0	0.9	0.168	0.904
PARK2	BCL2	1854466	1851168	ENSP00000355865	ENSP00000329623	0	0	0	0	0	0.576	0	0.912	0.961
MECP2	UBE3A	1859873	1858549	ENSP00000395535	ENSP00000381045	0	0	0	0	0	0	0	0.472	0.472
GRM8	ADCY1	1852779	1847854	ENSP00000344173	ENSP00000297323	0	0	0	0	0	0	0.9	0.143	0.91
CARTPT	MC3R	1847786	1843686	ENSP00000296777	ENSP00000243911	0	0	0	0	0	0	0	0.624	0.624
PYY	GRM7	1853954	1853578	ENSP00000353198	ENSP00000350348	0	0	0	0	0	0	0.9	0	0.9
ADCY1	HTR6	1847854	1847186	ENSP00000297323	ENSP00000289753	0	0	0	0	0	0	0.9	0	0.9
BDNF	GRM1	1861075	1846816	ENSP00000414303	ENSP00000282753	0	0	0	0	0	0	0	0.564	0.564
FOXO1	PAX5	1857055	1853636	ENSP00000368880	ENSP00000350844	0	0	0	0	0	0	0	0.571	0.571
HTR1B	SLC6A3	1855143	1846148	ENSP00000358963	ENSP00000270349	0	0	0	0	0	0	0	0.582	0.582
FOXP2	DYX1C1	1859126	1850530	ENSP00000386200	ENSP00000323275	0	0	0	0	0	0	0	0.497	0.497
ADRA2B	OPRD1	1859258	1843415	ENSP00000387281	ENSP00000234961	0	0	0	0.65	0	0	0.9	0.148	0.903
LEP	APOE	1849557	1844127	ENSP00000312652	ENSP00000252486	0	0	0	0	0	0	0	0.937	0.937
COMT	MAOA	1854135	1852356	ENSP00000354511	ENSP00000340684	0	0	0	0	0	0	0.9	0.824	0.981
TRIM32	DTNBP1	1856027	1852490	ENSP00000363095	ENSP00000341680	0	0	0	0	0	0.576	0	0.908	0.959
TPH2	SLC6A3	1851106	1846148	ENSP00000329093	ENSP00000270349	0	0	0	0	0	0	0	0.456	0.456
ADRA2B	MCHR1	1859258	1843943	ENSP00000387281	ENSP00000249016	0	0	0	0.627	0	0	0.9	0.214	0.906
FMR1	NLGN4X	1855265	1846461	ENSP00000359506	ENSP00000275857	0	0	0	0	0	0	0	0.538	0.538
NPY5R	HTR1A	1852206	1849859	ENSP00000339377	ENSP00000316244	0	0	0	0.658	0	0	0.9	0.088	0.901
BAIAP2	EGFR	1849864	1846445	ENSP00000316338	ENSP00000275493	0	0	0	0	0	0.585	0	0.215	0.66
CNR2	MCHR1	1856124	1843943	ENSP00000363596	ENSP00000249016	0	0	0	0	0	0	0.9	0.091	0.905
GHRL	OXT	1851804	1842661	ENSP00000335074	ENSP00000217386	0	0	0	0	0	0	0	0.887	0.887
HTR1B	SLC6A2	1855143	1842772	ENSP00000358963	ENSP00000219833	0	0	0	0	0	0	0	0.543	0.543
CHRNA3	CYP2A6	1849797	1848249	ENSP00000315602	ENSP00000301141	0	0	0	0	0	0	0	0.52	0.52
FOXO1	EGFR	1857055	1846445	ENSP00000368880	ENSP00000275493	0	0	0	0	0	0	0	0.9	0.901
DRD2	MCHR1	1854237	1843943	ENSP00000354859	ENSP00000249016	0	0	0	0.628	0	0	0.9	0.325	0.911
NPY5R	HTR5A	1852206	1847093	ENSP00000339377	ENSP00000287907	0	0	0	0	0	0	0.9	0	0.9
FTO	BDNF	1861383	1861075	ENSP00000418823	ENSP00000414303	0	0	0	0	0	0	0	0.506	0.506
CNR1	OPRK1	1855040	1845773	ENSP00000358511	ENSP00000265572	0	0	0	0	0	0	0.9	0.358	0.933
PYY	DRD4	1853954	1842327	ENSP00000353198	ENSP00000176183	0	0	0	0	0	0	0.9	0	0.9
AGT	GHSR	1854424	1843590	ENSP00000355627	ENSP00000241256	0	0	0	0	0	0	0.9	0.138	0.91
PRKG1	HCN1	1856026	1848952	ENSP00000363092	ENSP00000307342	0	0	0	0	0	0	0	0.403	0.403
TH	DRD1	1857346	1850948	ENSP00000370571	ENSP00000327652	0	0	0	0	0	0	0	0.53	0.53
SORCS3	NGF	1855080	1855044	ENSP00000358715	ENSP00000358525	0	0	0	0	0	0.576	0.9	0.197	0.962
PPP2R2C	CACNA1C	1851807	1845866	ENSP00000335083	ENSP00000266376	0	0	0	0	0	0	0.8	0.126	0.817
PYY	OPRL1	1853954	1851923	ENSP00000353198	ENSP00000336764	0	0	0	0	0	0	0.9	0	0.9
NPY1R	HTR1A	1854180	1849859	ENSP00000354652	ENSP00000316244	0	0	0	0.642	0	0	0.9	0.254	0.907
DRD2	OPRK1	1854237	1845773	ENSP00000354859	ENSP00000265572	0	0	0	0.645	0	0	0.9	0.405	0.913
PYY	CARTPT	1853954	1847786	ENSP00000353198	ENSP00000296777	0	0	0	0	0	0	0	0.416	0.416
TH	CCK	1857346	1851885	ENSP00000370571	ENSP00000335657	0	0	0	0	0	0	0	0.66	0.66
TNF	CNR2	1860103	1856124	ENSP00000398698	ENSP00000363596	0	0	0	0	0	0	0	0.799	0.8
GDNF	DDC	1860755	1853612	ENSP00000409007	ENSP00000350616	0	0	0	0	0	0	0	0.407	0.407
ADRA2C	NPY1R	1859088	1854180	ENSP00000386069	ENSP00000354652	0	0	0	0.635	0	0	0.9	0.071	0.901
GRIK3	GRM8	1855828	1852779	ENSP00000362183	ENSP00000344173	0	0	0	0	0	0	0	0.427	0.427
NPY5R	MC4R	1852206	1848101	ENSP00000339377	ENSP00000299766	0	0	0	0	0	0	0	0.407	0.407
FOXO1	AGRP	1857055	1847270	ENSP00000368880	ENSP00000290953	0	0	0	0	0	0	0	0.887	0.887
SLC6A3	NPY	1846148	1843611	ENSP00000270349	ENSP00000242152	0	0	0	0	0	0	0	0.42	0.42
GABRG1	HTR5A	1847575	1847093	ENSP00000295452	ENSP00000287907	0	0	0	0	0	0	0	0.423	0.423
NOS1	GRIN2B	1852004	1846639	ENSP00000337459	ENSP00000279593	0	0	0	0	0	0.195	0.8	0.859	0.975
BDNF	GSK3B	1861075	1850681	ENSP00000414303	ENSP00000324806	0	0	0	0	0	0	0	0.513	0.513
HTR1D	MTNR1B	1849640	1844486	ENSP00000313661	ENSP00000257068	0	0	0	0.638	0	0	0.9	0.102	0.902
CNR2	OPRD1	1856124	1843415	ENSP00000363596	ENSP00000234961	0	0	0	0	0	0	0.9	0.228	0.919
MAOA	SLC6A4	1852356	1844969	ENSP00000340684	ENSP00000261707	0	0	0	0	0	0	0	0.823	0.823
CHRNA4	CHRNA3	1855204	1849797	ENSP00000359285	ENSP00000315602	0	0	0	0.942	0	0	0.9	0.767	0.904
CHRM2	ADCY1	1850196	1847854	ENSP00000319984	ENSP00000297323	0	0	0	0	0	0	0.9	0.142	0.91
PRKG1	CACNA1C	1856026	1845866	ENSP00000363092	ENSP00000266376	0	0	0	0	0	0	0.8	0.264	0.846
PRODH	DTNBP1	1853463	1852490	ENSP00000349577	ENSP00000341680	0	0	0	0	0	0	0	0.472	0.472
PTGIR	POMC	1847278	1845600	ENSP00000291294	ENSP00000264708	0	0	0	0	0	0	0.9	0.106	0.906
LEPR	LEP	1851253	1849557	ENSP00000330393	ENSP00000312652	0	0	0	0	0	0.816	0.9	0.472	0.989
NTRK2	SEMA3A	1846523	1845736	ENSP00000277120	ENSP00000265362	0	0	0	0	0	0.102	0	0.373	0.413
CARTPT	POMC	1847786	1845600	ENSP00000296777	ENSP00000264708	0	0	0	0	0	0	0	0.814	0.814
NGF	SORT1	1855044	1844454	ENSP00000358525	ENSP00000256637	0	0	0	0	0	0.808	0.9	0.196	0.983
HTR2C	TPH1	1846478	1843985	ENSP00000276198	ENSP00000250018	0	0	0	0	0	0	0	0.583	0.583
DCDC2	CNTNAP2	1856872	1854217	ENSP00000367715	ENSP00000354778	0	0	0	0	0	0	0	0.499	0.499
[truncated: 139 more rows]

## Sheet: Autistic Disorder
#node1	node2	node1_string_id	node2_string_id	node1_external_id	node2_external_id	neighborhood	fusion	cooccurence	homology	coexpression	experimental	knowledge	textmining	combined_score
KCNQ3	SCN8A	1857782	1853061	ENSP00000373648	ENSP00000346534	0	0	0	0	0	0.091	0	0.499	0.525
TNF	SRC	1860103	1853652	ENSP00000398698	ENSP00000350941	0	0	0	0	0	0	0	0.93	0.93
ARHGEF7	RAF1	1856369	1844086	ENSP00000364893	ENSP00000251849	0	0	0	0	0	0	0	0.895	0.895
HLA-B	GLO1	1860141	1855892	ENSP00000399168	ENSP00000362463	0	0	0	0	0	0	0	0.4	0.4
HOXB1	SHH	1854307	1847842	ENSP00000355140	ENSP00000297261	0	0	0	0	0	0.106	0	0.528	0.56
CCK	GRM1	1851885	1846816	ENSP00000335657	ENSP00000282753	0	0	0	0	0	0	0.9	0.457	0.943
DRD1	SLC6A3	1850948	1846148	ENSP00000327652	ENSP00000270349	0	0	0	0	0	0	0	0.712	0.712
BDNF	HTR7	1861075	1852055	ENSP00000414303	ENSP00000337949	0	0	0	0	0	0	0	0.583	0.583
MKRN3	HTR2C	1849662	1846478	ENSP00000313881	ENSP00000276198	0	0	0	0	0	0	0	0.44	0.44
SYN1	PIK3R1	1847658	1846375	ENSP00000295987	ENSP00000274335	0	0	0	0	0	0.57	0	0	0.57
CNR1	GRM1	1855040	1846816	ENSP00000358511	ENSP00000282753	0	0	0	0	0	0	0	0.657	0.658
SH3KBP1	PARK2	1858529	1854466	ENSP00000380921	ENSP00000355865	0	0	0	0	0	0	0	0.414	0.414
DDX53	PTCHD1	1857016	1857015	ENSP00000368667	ENSP00000368666	0	0	0	0	0	0	0	0.563	0.563
HLA-B	HLA-A	1860141	1856558	ENSP00000399168	ENSP00000366005	0	0	0	0.985	0	0	0.9	0.866	0.901
TAS2R1	DRD2	1857537	1854237	ENSP00000371932	ENSP00000354859	0	0	0	0	0	0	0.9	0	0.9
KIT	ITGB3	1847112	1845040	ENSP00000288135	ENSP00000262017	0	0	0	0	0	0	0	0.561	0.561
SHH	HOXD11	1847842	1843967	ENSP00000297261	ENSP00000249504	0	0	0	0	0	0	0	0.917	0.917
MBP	STK39	1857547	1853277	ENSP00000372025	ENSP00000348278	0	0	0	0	0	0.564	0	0.835	0.925
BIN1	CAMTA1	1849903	1848853	ENSP00000316779	ENSP00000306522	0	0	0	0	0	0	0	0.428	0.428
GSK3B	CASP3	1850681	1849375	ENSP00000324806	ENSP00000311032	0	0	0	0	0	0	0	0.536	0.536
SHBG	ESR1	1857224	1842435	ENSP00000369816	ENSP00000206249	0	0	0	0	0	0	0	0.726	0.726
SCN7A	CAMK2B	1859207	1858327	ENSP00000386796	ENSP00000379098	0	0	0	0	0	0	0.8	0.062	0.804
FYN	RASGRP1	1853081	1849276	ENSP00000346671	ENSP00000310244	0	0	0	0	0	0	0	0.455	0.455
BDNF	SRC	1861075	1853652	ENSP00000414303	ENSP00000350941	0	0	0	0	0	0	0	0.562	0.562
OPRL1	MCHR1	1851923	1843943	ENSP00000336764	ENSP00000249016	0	0	0	0.771	0	0	0.9	0.217	0.904
TBR1	TSPO	1857831	1851096	ENSP00000374205	ENSP00000328973	0	0	0	0	0	0	0	0.415	0.414
CXCR3	PTGER3	1855969	1853383	ENSP00000362795	ENSP00000349003	0	0	0	0	0	0	0.9	0.1	0.906
GNA14	GNAS	1856528	1855402	ENSP00000365807	ENSP00000360141	0	0	0	0.89	0	0	0.54	0.395	0.558
PTGS2	ERBB4	1854602	1852571	ENSP00000356438	ENSP00000342235	0	0	0	0	0	0	0	0.813	0.814
DLG3	SHANK2	1856101	1852906	ENSP00000363480	ENSP00000345193	0	0	0	0	0.08	0.075	0	0.548	0.582
GATM	NOS1	1858414	1852004	ENSP00000379895	ENSP00000337459	0	0	0	0	0	0	0	0.418	0.418
NLRP3	TSPO	1851990	1851096	ENSP00000337383	ENSP00000328973	0	0	0	0	0	0	0	0.472	0.472
NR4A2	DRD4	1852822	1842327	ENSP00000344479	ENSP00000176183	0	0	0	0	0	0	0	0.55	0.55
RYR3	QDPR	1857810	1846716	ENSP00000373884	ENSP00000281243	0	0	0	0	0	0	0	0.817	0.817
TNF	NLRP3	1860103	1851990	ENSP00000398698	ENSP00000337383	0	0	0	0	0	0	0	0.505	0.505
PRICKLE1	CTNNB1	1852891	1852818	ENSP00000345064	ENSP00000344456	0	0	0	0	0	0	0	0.419	0.419
FMR1	KCND2	1855265	1851590	ENSP00000359506	ENSP00000333496	0	0	0	0	0	0.096	0	0.49	0.52
NGF	CRKL	1855044	1853038	ENSP00000358525	ENSP00000346300	0	0	0	0	0	0	0.9	0.208	0.917
AVPR1A	OXT	1848027	1842661	ENSP00000299178	ENSP00000217386	0	0	0	0	0	0	0.9	0.7	0.968
NGF	NTRK3	1855044	1854089	ENSP00000358525	ENSP00000354207	0	0	0	0	0	0.149	0	0.848	0.865
POMC	OPRD1	1845600	1843415	ENSP00000264708	ENSP00000234961	0	0	0	0	0	0	0.9	0.209	0.917
NRAS	KIT	1855051	1847112	ENSP00000358548	ENSP00000288135	0	0	0	0	0	0.113	0.9	0.667	0.967
CYP1A1	THBS1	1857086	1844779	ENSP00000369050	ENSP00000260356	0	0	0	0	0	0	0	0.824	0.824
GRPR	TAC1	1857195	1850311	ENSP00000369643	ENSP00000321106	0	0	0	0	0	0	0.9	0.36	0.933
ADCY5	HTR4	1861410	1854053	ENSP00000419361	ENSP00000353915	0	0	0	0	0	0	0.9	0.112	0.907
PYY	MCHR1	1853954	1843943	ENSP00000353198	ENSP00000249016	0	0	0	0	0	0	0.9	0.126	0.908
ADRA1B	OXT	1848870	1842661	ENSP00000306662	ENSP00000217386	0	0	0	0	0	0	0.9	0.047	0.9
SDC2	MAPK1	1848909	1842512	ENSP00000307046	ENSP00000215832	0	0	0	0	0	0	0.9	0.072	0.903
DMD	NOS2	1854257	1850906	ENSP00000354923	ENSP00000327251	0	0	0	0	0	0.099	0	0.372	0.41
AGRN	LRP8	1857017	1848557	ENSP00000368678	ENSP00000303634	0	0	0	0	0	0	0.9	0	0.9
IL8	THBS1	1848852	1844779	ENSP00000306512	ENSP00000260356	0	0	0	0	0	0	0	0.561	0.561
GRPR	AVPR1A	1857195	1848027	ENSP00000369643	ENSP00000299178	0	0	0	0.627	0	0	0.9	0.224	0.907
MAOA	DRD1	1852356	1850948	ENSP00000340684	ENSP00000327652	0	0	0	0	0	0	0	0.472	0.472
T	HES1	1847809	1843312	ENSP00000296946	ENSP00000232424	0	0	0	0	0	0	0	0.688	0.688
EIF4E	VEGFA	1861659	1855611	ENSP00000425561	ENSP00000361125	0	0	0	0	0	0	0	0.896	0.896
OPRL1	NPY	1851923	1843611	ENSP00000336764	ENSP00000242152	0	0	0	0	0	0	0.9	0.283	0.925
ITGA4	ITGB3	1858446	1845040	ENSP00000380227	ENSP00000262017	0	0	0	0	0	0	0.36	0.568	0.711
SH3KBP1	WNT1	1858529	1847421	ENSP00000380921	ENSP00000293549	0	0	0	0	0	0	0	0.493	0.493
CRK	PIK3R1	1848191	1846375	ENSP00000300574	ENSP00000274335	0	0	0	0	0	0.991	0.9	0.31	0.999
PTEN	MAPK1	1855586	1842512	ENSP00000361021	ENSP00000215832	0	0	0	0	0	0.254	0	0.581	0.674
CACNB2	LRRN1	1850200	1849739	ENSP00000320025	ENSP00000314901	0	0	0	0	0	0	0	0.507	0.507
GABRQ	GRM1	1855216	1846816	ENSP00000359329	ENSP00000282753	0	0	0	0	0	0	0	0.52	0.52
PTPRB	FLT1	1851779	1846791	ENSP00000334928	ENSP00000282397	0	0	0	0	0.067	0.59	0	0.216	0.674
TBL1XR1	PAFAH1B1	1860536	1858470	ENSP00000405574	ENSP00000380378	0	0	0.413	0.687	0.079	0.146	0.9	0.349	0.932
TNF	CCL2	1860103	1843055	ENSP00000398698	ENSP00000225831	0	0	0	0	0	0	0	0.974	0.974
VIP	RAF1	1854549	1844086	ENSP00000356213	ENSP00000251849	0	0	0	0	0	0	0	0.832	0.832
VIP	DRD1	1854549	1850948	ENSP00000356213	ENSP00000327652	0	0	0	0	0	0	0.9	0	0.9
CAMK2B	PCDH15	1858327	1854263	ENSP00000379098	ENSP00000354950	0	0	0	0	0	0	0	0.412	0.412
KCNMA1	GRM7	1859069	1853578	ENSP00000385806	ENSP00000350348	0	0	0	0	0	0	0	0.457	0.457
HRAS	YWHAZ	1849235	1849183	ENSP00000309845	ENSP00000309503	0	0	0	0	0	0.311	0.9	0.422	0.956
TAS2R1	OPRL1	1857537	1851923	ENSP00000371932	ENSP00000336764	0	0	0	0	0	0	0.9	0	0.9
NOS1	CYP19A1	1852004	1844790	ENSP00000337459	ENSP00000260433	0	0	0	0	0	0	0	0.47	0.47
PTGS2	BCL2	1854602	1851168	ENSP00000356438	ENSP00000329623	0	0	0	0	0	0	0	0.942	0.942
HTR1A	ADRA2A	1849859	1846654	ENSP00000316244	ENSP00000280155	0	0	0	0.823	0	0	0.9	0.413	0.906
CDK5	SOD1	1861440	1846132	ENSP00000419782	ENSP00000270142	0	0	0	0	0	0.337	0	0.27	0.495
TSPO	CACNA1C	1851096	1845866	ENSP00000328973	ENSP00000266376	0	0	0	0	0	0	0	0.414	0.414
GRID1	GRID2	1851221	1846760	ENSP00000330148	ENSP00000282020	0	0	0	0.967	0	0	0.54	0.713	0.55
TSPO	EN2	1851096	1847862	ENSP00000328973	ENSP00000297375	0	0	0	0	0	0	0	0.406	0.406
RAC1	RAF1	1853302	1844086	ENSP00000348461	ENSP00000251849	0	0	0	0	0	0.256	0	0.661	0.737
AGTR2	SERPINE1	1855573	1842959	ENSP00000360973	ENSP00000223095	0	0	0	0	0	0	0	0.842	0.842
NRAS	INS	1855051	1844030	ENSP00000358548	ENSP00000250971	0	0	0	0	0	0	0	0.502	0.502
SYNGAP1	CHD2	1860425	1858166	ENSP00000403636	ENSP00000377747	0	0	0	0	0	0	0	0.643	0.643
SRC	MAP2K1	1853652	1848411	ENSP00000350941	ENSP00000302486	0	0	0.291	0.641	0	0.39	0.9	0.683	0.956
GABRA2	GABRA5	1853367	1851869	ENSP00000348897	ENSP00000335592	0	0	0	0.978	0	0	0.9	0.649	0.901
PLN	ITPR1	1853548	1848823	ENSP00000350132	ENSP00000306253	0	0	0	0	0	0	0	0.472	0.472
CXCR3	ADORA3	1855969	1855085	ENSP00000362795	ENSP00000358730	0	0	0	0	0	0	0.9	0.041	0.9
SYAP1	SHANK1	1857164	1847416	ENSP00000369500	ENSP00000293441	0	0	0	0	0	0	0	0.479	0.479
HRAS	YWHAB	1849235	1848151	ENSP00000309845	ENSP00000300161	0	0	0	0	0	0.311	0.9	0.329	0.949
MYO16	CYFIP1	1853399	1850651	ENSP00000349145	ENSP00000324549	0	0	0	0	0	0.57	0	0	0.57
NF1	CTCF	1853658	1845456	ENSP00000351015	ENSP00000264010	0	0	0	0	0	0.077	0	0.536	0.554
TBR1	GAD2	1857831	1844680	ENSP00000374205	ENSP00000259271	0	0	0	0	0	0	0	0.467	0.467
ADCY1	PTGIR	1847854	1847278	ENSP00000297323	ENSP00000291294	0	0	0	0	0	0	0.9	0	0.9
EHMT1	SETD5	1861338	1858886	ENSP00000417980	ENSP00000383939	0	0	0	0	0	0	0	0.453	0.453
CACNA1D	CACNA1C	1847113	1845866	ENSP00000288139	ENSP00000266376	0	0	0	0.969	0	0	0.9	0.98	0.903
VEGFA	F13A1	1855611	1845635	ENSP00000361125	ENSP00000264870	0	0	0	0	0	0	0.9	0.067	0.902
RELN	SHH	1859645	1847842	ENSP00000392423	ENSP00000297261	0	0	0	0	0	0	0	0.471	0.471
FYN	PTS	1853081	1846670	ENSP00000346671	ENSP00000280362	0	0	0	0	0	0	0	0.472	0.472
FOXP2	CNTNAP2	1859126	1854217	ENSP00000386200	ENSP00000354778	0	0	0	0	0	0	0	0.686	0.686
AVPR1A	POMC	1848027	1845600	ENSP00000299178	ENSP00000264708	0	0	0	0	0	0	0	0.405	0.405
TBR1	SATB2	1857831	1844828	ENSP00000374205	ENSP00000260926	0	0	0	0	0	0	0	0.929	0.929
EPHB2	NRAS	1856154	1855051	ENSP00000363763	ENSP00000358548	0	0	0	0	0	0.113	0.9	0.267	0.929
RASGRP1	ITPR1	1849276	1848823	ENSP00000310244	ENSP00000306253	0	0	0	0	0	0	0.9	0.255	0.922
FBXO40	AANAT	1852014	1844016	ENSP00000337510	ENSP00000250615	0	0	0	0	0	0	0	0.516	0.516
SLC1A3	GAD2	1845695	1844680	ENSP00000265113	ENSP00000259271	0	0	0	0	0	0	0	0.406	0.406
DHCR7	AGMO	1853204	1852487	ENSP00000347717	ENSP00000341662	0	0	0	0	0.112	0.447	0	0.724	0.852
CASK	PTPRC	1856826	1854576	ENSP00000367408	ENSP00000356346	0	0	0	0	0	0	0	0.437	0.437
PLN	PDE4A	1853548	1846154	ENSP00000350132	ENSP00000270474	0	0	0	0	0	0	0	0.502	0.502
GRM1	MCHR1	1846816	1843943	ENSP00000282753	ENSP00000249016	0	0	0	0	0	0	0.9	0.145	0.91
IGF1	OXT	1848439	1842661	ENSP00000302665	ENSP00000217386	0	0	0	0	0	0	0	0.453	0.453
RELN	PTK2	1859645	1852426	ENSP00000392423	ENSP00000341189	0	0	0	0	0	0	0.8	0.271	0.847
LEP	SHH	1849557	1847842	ENSP00000312652	ENSP00000297261	0	0	0	0	0	0	0	0.847	0.847
PYY	HTR1D	1853954	1849640	ENSP00000353198	ENSP00000313661	0	0	0	0	0	0	0.9	0	0.9
SCN8A	FOXG1	1853061	1852163	ENSP00000346534	ENSP00000339004	0	0	0	0	0	0	0	0.6	0.6
CNTN4	CDH9	1858493	1843273	ENSP00000380602	ENSP00000231021	0	0	0	0	0	0	0	0.576	0.576
IGF2	GSK3B	1859600	1850681	ENSP00000391826	ENSP00000324806	0	0	0	0	0	0	0	0.825	0.825
NF1	CREBBP	1853658	1845124	ENSP00000351015	ENSP00000262367	0	0	0	0	0	0	0	0.429	0.429
DPYD	ABCB1	1855189	1845794	ENSP00000359211	ENSP00000265724	0.086	0	0	0	0	0	0	0.394	0.422
PARK2	SRC	1854466	1853652	ENSP00000355865	ENSP00000350941	0	0	0	0	0	0	0	0.57	0.57
FOXO1	ARX	1857055	1856972	ENSP00000368880	ENSP00000368332	0	0	0	0	0	0.086	0	0.374	0.403
ITGB3	CDKN1B	1845040	1843169	ENSP00000262017	ENSP00000228872	0	0	0	0	0	0	0.9	0.104	0.906
GRM4	GRIN2A	1856056	1851485	ENSP00000363296	ENSP00000332549	0	0	0	0	0	0.095	0	0.693	0.71
FGA	APP	1848835	1846936	ENSP00000306361	ENSP00000284981	0	0	0	0	0	0	0.9	0.106	0.906
FOXP2	CUX2	1859126	1844976	ENSP00000386200	ENSP00000261726	0	0	0	0	0	0	0	0.431	0.431
ESRRB	RARA	1857301	1844268	ENSP00000370270	ENSP00000254066	0	0	0	0.745	0	0	0.9	0.265	0.905
ESR2	MAPK3	1852756	1845265	ENSP00000343925	ENSP00000263025	0	0	0	0	0	0.099	0.8	0.341	0.87
EPHB6	CASK	1858055	1856826	ENSP00000376684	ENSP00000367408	0.462	0	0	0.61	0.116	0.077	0	0.166	0.546
CD44	TSPO	1860096	1851096	ENSP00000398632	ENSP00000328973	0	0	0	0	0	0	0	0.417	0.416
UPF3B	SATB2	1846479	1844828	ENSP00000276201	ENSP00000260926	0	0	0	0	0	0	0	0.812	0.812
BDNF	IGF1	1861075	1848439	ENSP00000414303	ENSP00000302665	0	0	0	0	0	0	0	0.938	0.938
MARK1	MAP2	1854471	1853991	ENSP00000355884	ENSP00000353508	0	0	0	0	0	0.576	0	0.602	0.824
VEGFA	FLT1	1855611	1846791	ENSP00000361125	ENSP00000282397	0	0	0	0	0	0.999	0.9	0.986	0.999
CNTN6	SNTG2	1852517	1849468	ENSP00000341882	ENSP00000311837	0	0	0	0	0	0.211	0	0.611	0.681
PRLR	ESR1	1857467	1842435	ENSP00000371432	ENSP00000206249	0	0	0	0	0	0	0	0.636	0.636
OPRL1	HTR1D	1851923	1849640	ENSP00000336764	ENSP00000313661	0	0	0	0.673	0	0	0.9	0.081	0.901
PNOC	ADRA2A	1848349	1846654	ENSP00000301908	ENSP00000280155	0	0	0	0	0	0	0.9	0	0.9
MAP2K1	RASD1	1848411	1843042	ENSP00000302486	ENSP00000225688	0	0	0	0	0	0.305	0	0.472	0.617
HCN1	CACNA1D	1848952	1847113	ENSP00000307342	ENSP00000288139	0	0	0	0	0	0	0	0.549	0.549
GRM4	CXCR3	1856056	1855969	ENSP00000363296	ENSP00000362795	0	0	0	0	0	0	0.9	0	0.9
CACNA1H	KCND2	1851693	1851590	ENSP00000334198	ENSP00000333496	0	0	0	0	0	0	0	0.872	0.872
KCNMA1	DHCR7	1859069	1853204	ENSP00000385806	ENSP00000347717	0	0	0	0	0	0	0	0.564	0.564
NOS2	ASS1	1850906	1844185	ENSP00000327251	ENSP00000253004	0	0	0	0	0	0	0.9	0.329	0.93
DISC1	COMT	1854415	1854135	ENSP00000355593	ENSP00000354511	0	0	0	0	0	0	0	0.586	0.586
OPRM1	CALM1	1859815	1853445	ENSP00000394624	ENSP00000349467	0	0	0	0	0	0.576	0	0.27	0.677
SOD1	FOLH1	1846132	1844483	ENSP00000270142	ENSP00000256999	0	0	0	0	0	0	0	0.484	0.483
GABRQ	GABRA4	1855216	1845523	ENSP00000359329	ENSP00000264318	0	0	0	0.778	0	0	0.54	0.464	0.585
PLXNA4	FER	1850523	1846705	ENSP00000323194	ENSP00000281092	0	0	0	0	0	0	0	0.489	0.489
TRPV1	NPY	1858755	1843611	ENSP00000382659	ENSP00000242152	0	0	0	0	0	0	0	0.407	0.407
AVP	CYP11B1	1857196	1847352	ENSP00000369647	ENSP00000292427	0	0	0	0	0	0	0	0.824	0.824
ITGA4	ITGB7	1858446	1845916	ENSP00000380227	ENSP00000267082	0	0	0	0	0	0.979	0.9	0.712	0.999
DLG3	GRM7	1856101	1853578	ENSP00000363480	ENSP00000350348	0	0	0	0	0	0	0	0.733	0.733
GRPR	GNA14	1857195	1856528	ENSP00000369643	ENSP00000365807	0	0	0	0	0	0.073	0.9	0.065	0.905
SH3KBP1	RAF1	1858529	1844086	ENSP00000380921	ENSP00000251849	0	0	0	0	0	0.567	0	0.103	0.594
PTPN11	ITGB3	1852389	1845040	ENSP00000340944	ENSP00000262017	0	0	0	0	0	0.596	0	0.172	0.651
IL5	IL2	1843289	1843096	ENSP00000231454	ENSP00000226730	0	0	0	0	0	0	0.8	0.959	0.991
CXCR3	MTNR1B	1855969	1844486	ENSP00000362795	ENSP00000257068	0	0	0	0.666	0	0	0.9	0	0.9
HRAS	TSC1	1849235	1847972	ENSP00000309845	ENSP00000298552	0	0	0	0	0	0.347	0	0.301	0.524
PARK2	CREBBP	1854466	1845124	ENSP00000355865	ENSP00000262367	0	0	0	0	0	0	0	0.417	0.416
OGT	MLL5	1855977	1844532	ENSP00000362824	ENSP00000257745	0	0	0	0	0	0.575	0.9	0.287	0.967
SUMO1	CREBBP	1857989	1845124	ENSP00000376076	ENSP00000262367	0	0	0	0	0	0.308	0.9	0.551	0.966
HTR1E	POMC	1848996	1845600	ENSP00000307766	ENSP00000264708	0	0	0	0	0	0	0.9	0.196	0.916
SEMA5A	NLGN3	1857538	1853734	ENSP00000371936	ENSP00000351591	0	0	0	0	0.083	0	0	0.483	0.505
PTK2	ITGB3	1852426	1845040	ENSP00000341189	ENSP00000262017	0	0	0	0	0	0.922	0.9	0.417	0.995
POMC	IL6	1845600	1844631	ENSP00000264708	ENSP00000258743	0	0	0	0	0	0	0	0.939	0.939
SUMO1	ATXN1	1857989	1843741	ENSP00000376076	ENSP00000244769	0	0	0	0	0	0.916	0	0.292	0.938
OPRM1	RGS7	1859815	1854398	ENSP00000394624	ENSP00000355523	0	0	0	0	0	0	0.9	0.21	0.917
CSNK1E	PER1	1853917	1849704	ENSP00000352929	ENSP00000314420	0	0	0	0	0	0.998	0.9	0.496	0.999
DPP6	KCNK9	1856752	1848378	ENSP00000367001	ENSP00000302166	0	0	0	0	0	0	0	0.831	0.831
PTEN	PIK3R1	1855586	1846375	ENSP00000361021	ENSP00000274335	0	0	0	0	0.072	0.247	0.9	0.596	0.968
SUMO1	HDAC6	1857989	1851669	ENSP00000376076	ENSP00000334061	0	0	0	0	0	0	0	0.443	0.443
IL2	NGFR	1843096	1842317	ENSP00000226730	ENSP00000172229	0	0	0	0	0	0.576	0	0.419	0.743
EHMT1	CUL3	1861338	1845542	ENSP00000417980	ENSP00000264414	0	0	0	0	0.078	0.364	0	0.38	0.604
AVP	NEDD4	1857196	1852948	ENSP00000369647	ENSP00000345530	0	0	0	0	0	0	0	0.669	0.669
PTPN5	MAPK3	1853701	1845265	ENSP00000351342	ENSP00000263025	0	0	0	0	0	0.689	0.8	0.486	0.965
PYY	OPRD1	1853954	1843415	ENSP00000353198	ENSP00000234961	0	0	0	0	0	0	0.9	0	0.9
APP	CHRM3	1846936	1844372	ENSP00000284981	ENSP00000255380	0	0	0	0	0	0	0.9	0.086	0.904
ROBO3	NEDD4	1858527	1852948	ENSP00000380903	ENSP00000345530	0	0	0	0	0	0.16	0	0.661	0.703
SCN8A	HCN1	1853061	1848952	ENSP00000346534	ENSP00000307342	0	0	0	0	0	0	0	0.414	0.414
BDNF	FOSB	1861075	1843783	ENSP00000414303	ENSP00000245919	0	0	0	0	0	0	0	0.479	0.479
MAOA	ADH5	1852356	1847722	ENSP00000340684	ENSP00000296412	0	0	0	0	0	0	0.9	0	0.9
FOXO1	PAX6	1857055	1856979	ENSP00000368880	ENSP00000368401	0	0	0	0	0	0	0.9	0.353	0.932
GRM5	DLG4	1848814	1847440	ENSP00000306138	ENSP00000293813	0	0	0	0	0	0	0	0.836	0.836
PTGS2	CYP19A1	1854602	1844790	ENSP00000356438	ENSP00000260433	0	0	0	0	0	0	0	0.577	0.577
EIF4E	PTEN	1861659	1855586	ENSP00000425561	ENSP00000361021	0	0	0	0	0	0.096	0	0.687	0.705
AR	IGF1	1856164	1848439	ENSP00000363822	ENSP00000302665	0	0	0	0	0	0	0	0.928	0.928
RAC1	MYO1D	1853302	1850648	ENSP00000348461	ENSP00000324527	0	0	0	0	0	0.149	0	0.401	0.468
PIK3CG	TSC1	1853801	1847972	ENSP00000352121	ENSP00000298552	0	0	0	0	0	0.304	0	0.565	0.684
LEP	AGRP	1849557	1847270	ENSP00000312652	ENSP00000290953	0	0	0	0	0	0	0	0.973	0.973
GNAS	PRKCB	1855402	1848723	ENSP00000360141	ENSP00000305355	0	0	0	0	0	0	0.9	0.071	0.903
GAD1	GRM1	1853649	1846816	ENSP00000350928	ENSP00000282753	0	0	0	0	0	0	0	0.473	0.473
POU6F2	HTR3B	1858891	1844762	ENSP00000384004	ENSP00000260191	0	0	0	0	0	0	0	0.566	0.566
GNA14	CCK	1856528	1851885	ENSP00000365807	ENSP00000335657	0	0	0	0	0	0	0.9	0	0.9
BCL2	IL4	1851168	1843288	ENSP00000329623	ENSP00000231449	0	0	0	0	0	0	0	0.91	0.91
RPS6KA2	BRAF	1861695	1847131	ENSP00000427015	ENSP00000288602	0	0	0	0.62	0.072	0.923	0	0.541	0.94
DTNBP1	SYN1	1852490	1847658	ENSP00000341680	ENSP00000295987	0	0	0	0	0	0	0	0.856	0.856
AGRN	ARHGEF7	1857017	1856369	ENSP00000368678	ENSP00000364893	0	0	0	0	0	0	0.9	0.135	0.909
RAC1	IL8	1853302	1848852	ENSP00000348461	ENSP00000306512	0	0	0	0	0	0	0	0.507	0.507
GRIN2A	HRAS	1851485	1849235	ENSP00000332549	ENSP00000309845	0	0	0	0	0	0.101	0.9	0.163	0.918
NEDD4	CSNK1D	1852948	1850645	ENSP00000345530	ENSP00000324464	0	0	0	0	0	0.569	0	0	0.569
AVP	HTR1A	1857196	1849859	ENSP00000369647	ENSP00000316244	0	0	0	0	0	0	0	0.407	0.407
GPC6	SHH	1856600	1847842	ENSP00000366246	ENSP00000297261	0	0	0	0	0	0.164	0	0.786	0.814
VIP	LHCGR	1854549	1847515	ENSP00000356213	ENSP00000294954	0	0	0	0	0	0	0.9	0.16	0.912
VIP	NOS1	1854549	1852004	ENSP00000356213	ENSP00000337459	0	0	0	0	0	0	0	0.407	0.407
VEGFA	NGFR	1855611	1842317	ENSP00000361125	ENSP00000172229	0	0	0	0	0	0	0.8	0.286	0.851
ADCY1	DRD4	1847854	1842327	ENSP00000297323	ENSP00000176183	0	0	0	0	0	0	0.9	0.36	0.933
CASP3	MAPK3	1849375	1845265	ENSP00000311032	ENSP00000263025	0	0	0	0	0	0	0	0.74	0.741
LEP	PRL	1849557	1848376	ENSP00000312652	ENSP00000302150	0	0	0	0	0	0	0	0.561	0.561
PHF8	TMLHE	1853618	1851827	ENSP00000350676	ENSP00000335261	0	0	0	0	0	0	0	0.43	0.43
ADCY5	PYY	1861410	1853954	ENSP00000419361	ENSP00000353198	0	0	0	0	0	0	0.9	0	0.9
GRIN1	PPP1R1B	1855505	1844270	ENSP00000360608	ENSP00000254079	0	0	0	0	0	0	0	0.405	0.405
DBH	TPH1	1858060	1843985	ENSP00000376776	ENSP00000250018	0	0	0	0	0	0	0	0.483	0.483
CTNNB1	MAPK3	1852818	1845265	ENSP00000344456	ENSP00000263025	0	0	0	0	0	0	0	0.423	0.423
GABRA3	GABRA1	1855218	1842192	ENSP00000359334	ENSP00000023897	0	0	0	0.976	0	0	0.9	0.647	0.901
DNM1L	NSF	1862700	1858589	ENSP00000450399	ENSP00000381293	0	0	0	0	0.103	0.187	0	0.404	0.527
THRA	ESR1	1845577	1842435	ENSP00000264637	ENSP00000206249	0	0	0	0.653	0	0.566	0.9	0.51	0.962
SRC	KIT	1853652	1847112	ENSP00000350941	ENSP00000288135	0	0	0	0.682	0	0.816	0	0.944	0.871
HTR1B	MTNR1A	1855143	1848453	ENSP00000358963	ENSP00000302811	0	0	0	0.677	0	0	0.9	0.102	0.902
TBR1	DLX2	1857831	1843390	ENSP00000374205	ENSP00000234198	0	0	0	0	0	0.075	0	0.769	0.777
CTNNB1	YWHAB	1852818	1848151	ENSP00000344456	ENSP00000300161	0	0	0	0	0	0	0.9	0.6	0.958
CCK	OXT	1851885	1842661	ENSP00000335657	ENSP00000217386	0	0	0	0	0	0	0.9	0.953	0.995
DAPP1	PIK3CA	1861599	1845446	ENSP00000423602	ENSP00000263967	0	0	0	0	0	0	0.9	0.092	0.905
CACNA1F	ATP2B2	1856468	1850617	ENSP00000365441	ENSP00000324172	0	0	0	0	0	0	0	0.52	0.52
DYRK1A	ATRX	1858672	1855886	ENSP00000381932	ENSP00000362441	0	0	0	0	0	0.099	0	0.404	0.441
NR3C2	MC3R	1852455	1843686	ENSP00000341390	ENSP00000243911	0	0	0	0	0	0	0	0.59	0.591
EIF4EBP2	TSC2	1855856	1842755	ENSP00000362314	ENSP00000219476	0	0	0	0	0	0	0	0.729	0.729
PTS	SPR	1846670	1843403	ENSP00000280362	ENSP00000234454	0	0	0	0	0	0	0.9	0.755	0.974
NR3C2	MC4R	1852455	1848101	ENSP00000341390	ENSP00000299766	0	0	0	0	0	0	0	0.563	0.563
TRPV1	GRM5	1858755	1848814	ENSP00000382659	ENSP00000306138	0	0	0	0	0	0	0	0.42	0.42
FYN	MAPK3	1853081	1845265	ENSP00000346671	ENSP00000263025	0	0	0.335	0.651	0	0.194	0	0.625	0.433
SHMT1	DAO	1850087	1843145	ENSP00000318868	ENSP00000228476	0	0	0	0	0	0	0.9	0.064	0.902
PRLR	INS	1857467	1844030	ENSP00000371432	ENSP00000250971	0	0	0	0	0	0	0	0.581	0.581
LEPR	PRL	1851253	1848376	ENSP00000330393	ENSP00000302150	0	0	0	0	0	0	0.8	0	0.8
GRIN1	TSPO	1855505	1851096	ENSP00000360608	ENSP00000328973	0	0	0	0	0	0	0	0.459	0.459
NRAS	FLT1	1855051	1846791	ENSP00000358548	ENSP00000282397	0	0	0	0	0	0.113	0	0.556	0.589
GRM4	CALM1	1856056	1853445	ENSP00000363296	ENSP00000349467	0	0	0	0	0	0.576	0	0.067	0.587
RIMS1	SNAP25	1861746	1844344	ENSP00000428417	ENSP00000254976	0	0	0	0	0	0.576	0.9	0.16	0.961
GRM5	GRIA3	1848814	1845529	ENSP00000306138	ENSP00000264357	0	0	0	0	0	0	0	0.451	0.451
TAS2R1	AANAT	1857537	1844016	ENSP00000371932	ENSP00000250615	0	0	0	0	0	0	0	0.514	0.514
CRKL	KIT	1853038	1847112	ENSP00000346300	ENSP00000288135	0	0	0	0	0	0.564	0.8	0.884	0.989
XPO1	SRC	1858987	1853652	ENSP00000384863	ENSP00000350941	0	0	0	0	0.111	0.075	0	0.458	0.515
GSTP1	GABRQ	1858630	1855216	ENSP00000381607	ENSP00000359329	0	0	0	0	0	0	0	0.59	0.591
RPS6KA3	FOXO1	1857057	1857055	ENSP00000368884	ENSP00000368880	0	0	0	0	0	0.334	0	0.71	0.799
HTR2A	MAOB	1856916	1856806	ENSP00000367959	ENSP00000367309	0	0	0	0	0	0	0	0.503	0.503
ERBB4	MAPK3	1852571	1845265	ENSP00000342235	ENSP00000263025	0	0	0	0.629	0	0.306	0	0.786	0.506
INADL	NRXN2	1855419	1845756	ENSP00000360200	ENSP00000265459	0	0	0	0	0	0.57	0	0.285	0.679
SULT2A1	TBL1X	1842878	1842681	ENSP00000222002	ENSP00000217964	0	0	0	0	0	0	0.9	0.055	0.901
PITX3	GAD2	1855154	1844680	ENSP00000359019	ENSP00000259271	0	0	0	0	0	0	0	0.486	0.486
GLO1	SOD1	1855892	1846132	ENSP00000362463	ENSP00000270142	0	0	0	0	0.459	0	0	0.196	0.546
NGF	TAC1	1855044	1850311	ENSP00000358525	ENSP00000321106	0	0	0	0	0	0	0	0.5	0.499
CTNNB1	WNT1	1852818	1847421	ENSP00000344456	ENSP00000293549	0	0	0	0	0	0.359	0	0.914	0.943
NTNG1	SYN1	1855169	1847658	ENSP00000359085	ENSP00000295987	0	0	0	0	0	0	0	0.458	0.457
CNR2	HTR1D	1856124	1849640	ENSP00000363596	ENSP00000313661	0	0	0	0.64	0	0	0.9	0.061	0.9
VIPR1	ADCY1	1850905	1847854	ENSP00000327246	ENSP00000297323	0	0	0	0	0	0	0.9	0.067	0.902
ROBO1	ROBO2	1861475	1861287	ENSP00000420321	ENSP00000417335	0	0	0	0.948	0	0.576	0.9	0.823	0.957
HTR3A	POMC	1853212	1845600	ENSP00000347754	ENSP00000264708	0	0	0	0	0	0	0	0.472	0.472
VLDLR	INS	1857480	1844030	ENSP00000371532	ENSP00000250971	0	0	0	0	0	0	0	0.866	0.866
CGA	LHCGR	1855062	1847515	ENSP00000358595	ENSP00000294954	0	0	0	0	0	0.576	0.9	0.3	0.967
PIK3CA	OXT	1845446	1842661	ENSP00000263967	ENSP00000217386	0	0	0	0	0	0	0.9	0	0.9
ATP10A	GABRA5	1853426	1851869	ENSP00000349325	ENSP00000335592	0	0	0	0	0	0	0	0.479	0.479
FRK	MAP2K1	1854835	1848411	ENSP00000357615	ENSP00000302486	0	0	0.307	0.639	0	0.39	0	0.371	0.519
PTGER3	OXT	1853383	1842661	ENSP00000349003	ENSP00000217386	0	0	0	0	0	0	0	0.503	0.503
DLG3	KIT	1856101	1847112	ENSP00000363480	ENSP00000288135	0.462	0	0	0	0	0.077	0	0.169	0.551
GRM1	GHSR	1846816	1843590	ENSP00000282753	ENSP00000241256	0	0	0	0	0	0	0.9	0.068	0.902
DLG2	FLT1	1856435	1846791	ENSP00000365272	ENSP00000282397	0.462	0	0	0	0	0.077	0	0.166	0.549
PLN	NKX2-5	1853548	1850957	ENSP00000350132	ENSP00000327758	0	0	0	0	0	0	0	0.415	0.414
DRD1	POMC	1850948	1845600	ENSP00000327652	ENSP00000264708	0	0	0	0	0	0	0.9	0.196	0.916
MCHR1	GHSR	1843943	1843590	ENSP00000249016	ENSP00000241256	0	0	0	0.65	0	0	0.9	0.418	0.913
GABRA6	ADH1A	1846394	1842451	ENSP00000274545	ENSP00000209668	0	0	0	0	0	0	0	0.456	0.456
DAPK1	FHIT	1853632	1852550	ENSP00000350785	ENSP00000342087	0	0	0	0	0	0	0	0.624	0.624
PTPN11	EEF1A2	1852389	1842645	ENSP00000340944	ENSP00000217182	0	0	0	0	0	0	0	0.788	0.788
EXOC6B	MYH4	1846257	1844373	ENSP00000272427	ENSP00000255381	0	0	0	0	0	0.339	0	0.656	0.763
PARK2	GSK3B	1854466	1850681	ENSP00000355865	ENSP00000324806	0	0	0	0	0	0	0	0.406	0.406
OGT	STK38	1855977	1843223	ENSP00000362824	ENSP00000229812	0	0	0	0	0	0	0.9	0.081	0.904
DRD2	MTNR1A	1854237	1848453	ENSP00000354859	ENSP00000302811	0	0	0	0.684	0	0	0.9	0.262	0.907
MAPT	YWHAB	1852372	1848151	ENSP00000340820	ENSP00000300161	0	0	0	0	0	0.612	0	0.103	0.638
ESR2	CYP1B1	1852756	1844805	ENSP00000343925	ENSP00000260630	0	0	0	0	0	0	0	0.419	0.418
AGRN	PTK2	1857017	1852426	ENSP00000368678	ENSP00000341189	0	0	0	0	0	0	0.9	0.041	0.9
EIF4E	EPHB2	1861659	1856154	ENSP00000425561	ENSP00000363763	0	0	0	0	0	0	0	0.812	0.812
CNTN4	NLGN1	1858493	1854143	ENSP00000380602	ENSP00000354541	0	0	0	0	0	0.084	0	0.609	0.627
TAC1	IL6	1850311	1844631	ENSP00000321106	ENSP00000258743	0	0	0	0	0	0	0	0.504	0.504
NLGN4X	TBL1X	1846461	1842681	ENSP00000275857	ENSP00000217964	0	0	0	0	0	0	0	0.538	0.538
KDM5C	KDM6B	1856290	1844330	ENSP00000364550	ENSP00000254846	0	0	0	0	0	0	0	0.434	0.434
ALDOA	F13A1	1851945	1845635	ENSP00000336927	ENSP00000264870	0	0	0	0	0	0	0.9	0.052	0.901
NRCAM	DLG3	1856968	1856101	ENSP00000368314	ENSP00000363480	0	0	0	0	0	0.101	0.9	0.842	0.984
MAOA	DRD4	1852356	1842327	ENSP00000340684	ENSP00000176183	0	0	0	0	0	0	0	0.757	0.757
SEMA5A	NLGN1	1857538	1854143	ENSP00000371936	ENSP00000354541	0	0	0	0	0.083	0	0	0.485	0.507
AR	IL6	1856164	1844631	ENSP00000363822	ENSP00000258743	0	0	0	0	0	0	0	0.923	0.923
ADCY5	GRM4	1861410	1856056	ENSP00000419361	ENSP00000363296	0	0	0	0	0	0	0.9	0.127	0.909
CYP19A1	ESR1	1844790	1842435	ENSP00000260433	ENSP00000206249	0	0	0	0	0	0	0	0.911	0.911
PTEN	INS	1855586	1844030	ENSP00000361021	ENSP00000250971	0	0	0	0	0	0	0	0.941	0.941
NTRK1	SH3KBP1	1861874	1858529	ENSP00000431418	ENSP00000380921	0	0	0	0	0	0	0.8	0	0.8
STXBP5	STX1A	1850392	1842945	ENSP00000321826	ENSP00000222812	0	0	0	0	0	0.733	0	0.757	0.932
DPP6	SLC9A9	1856752	1850225	ENSP00000367001	ENSP00000320246	0	0	0	0	0	0	0	0.499	0.499
CASP3	APP	1849375	1846936	ENSP00000311032	ENSP00000284981	0	0	0	0	0	0.915	0	0.452	0.951
CHRM5	TRIO	1857636	1852198	ENSP00000372750	ENSP00000339299	0	0	0	0	0	0	0.9	0	0.9
CNTNAP4	NRCAM	1861376	1856968	ENSP00000418741	ENSP00000368314	0	0	0	0	0.112	0	0	0.783	0.799
CACNA1F	CACNA1C	1856468	1845866	ENSP00000365441	ENSP00000266376	0	0	0	0.962	0	0	0.9	0.486	0.901
PAFAH1B1	LRP8	1858470	1848557	ENSP00000380378	ENSP00000303634	0	0	0	0	0	0	0	0.536	0.536
PTPRZ1	NRCAM	1858095	1856968	ENSP00000377047	ENSP00000368314	0	0	0	0	0	0.087	0	0.573	0.593
WNT1	EP300	1847421	1845316	ENSP00000293549	ENSP00000263253	0	0	0	0	0	0	0.9	0.349	0.932
CBS	SHMT1	1852819	1850087	ENSP00000344460	ENSP00000318868	0	0	0	0	0	0	0.9	0.707	0.969
BDNF	CTNNB1	1861075	1852818	ENSP00000414303	ENSP00000344456	0	0	0	0	0	0	0.9	0.407	0.938
GRIK2	LIN7B	1859983	1842836	ENSP00000397026	ENSP00000221459	0	0	0	0	0	0.567	0	0.411	0.734
ITGA4	PTPRC	1858446	1854576	ENSP00000380227	ENSP00000356346	0	0	0	0	0	0	0	0.687	0.688
OXTR	GHSR	1850627	1843590	ENSP00000324270	ENSP00000241256	0	0	0	0.636	0	0	0.9	0.137	0.903
VEGFA	FYN	1855611	1853081	ENSP00000361125	ENSP00000346671	0	0	0	0	0	0	0	0.407	0.407
DRD3	PNOC	1857726	1848349	ENSP00000373169	ENSP00000301908	0	0	0	0	0	0	0.9	0.056	0.901
NDN	CDK14	1851495	1845800	ENSP00000332643	ENSP00000265741	0	0	0	0	0	0	0	0.402	0.403
DRD2	KCNJ2	1854237	1843671	ENSP00000354859	ENSP00000243457	0	0	0	0	0	0	0	0.498	0.498
CYP17A1	LHCGR	1855129	1847515	ENSP00000358903	ENSP00000294954	0	0	0	0	0	0	0	0.681	0.681
MAP2K2	RASD1	1845250	1843042	ENSP00000262948	ENSP00000225688	0	0	0	0	0	0.305	0	0.392	0.559
WNT2	HES1	1845754	1843312	ENSP00000265441	ENSP00000232424	0	0	0	0	0	0	0	0.723	0.723
CXCR3	NLRP3	1855969	1851990	ENSP00000362795	ENSP00000337383	0	0	0	0	0	0	0	0.45	0.45
LAMA1	NRP2	1857843	1854002	ENSP00000374309	ENSP00000353582	0	0	0	0	0	0	0	0.56	0.56
NRG1	PDE4B	1853417	1851429	ENSP00000349275	ENSP00000332116	0	0	0	0	0	0	0	0.408	0.408
CHRM5	GRM1	1857636	1846816	ENSP00000372750	ENSP00000282753	0	0	0	0	0	0	0.9	0.193	0.915
RASGRP1	HRAS	1849276	1849235	ENSP00000310244	ENSP00000309845	0	0	0	0	0	0.576	0.9	0.375	0.971
CHRM5	CHRM3	1857636	1844372	ENSP00000372750	ENSP00000255380	0	0	0	0.95	0	0	0.9	0.826	0.904
VIP	AVPR1A	1854549	1848027	ENSP00000356213	ENSP00000299178	0	0	0	0	0	0.498	0	0.14	0.549
SRD5A1	HSD17B2	1846366	1842388	ENSP00000274192	ENSP00000199936	0	0	0	0	0	0	0.9	0.604	0.958
NLGN3	SHANK1	1853734	1847416	ENSP00000351591	ENSP00000293441	0	0	0	0	0	0	0	0.453	0.453
VEGFA	PTK2	1855611	1852426	ENSP00000361125	ENSP00000341189	0	0	0	0	0	0	0.9	0.56	0.954
FYN	CDKN1B	1853081	1843169	ENSP00000346671	ENSP00000228872	0	0	0	0	0	0	0	0.843	0.843
CDK14	STX1A	1845800	1842945	ENSP00000265741	ENSP00000222812	0	0	0	0	0	0	0	0.623	0.623
SCP2	CYP11A1	1855499	1845987	ENSP00000360569	ENSP00000268053	0	0	0	0	0	0	0	0.516	0.516
TEAD1	MAPK1	1854161	1842512	ENSP00000354588	ENSP00000215832	0	0	0	0	0	0.299	0	0.588	0.698
ZNF385B	STK39	1859210	1853277	ENSP00000386845	ENSP00000348278	0	0	0	0	0	0	0	0.568	0.568
IL8	ESR1	1848852	1842435	ENSP00000306512	ENSP00000206249	0	0	0	0	0	0	0	0.5	0.499
ADH7	ALDH1A3	1861470	1851450	ENSP00000420269	ENSP00000332256	0	0	0	0	0	0	0.9	0.571	0.955
SEMA5A	APP	1857538	1846936	ENSP00000371936	ENSP00000284981	0	0	0	0	0	0	0	0.707	0.707
HTR3A	HTR7	1853212	1852055	ENSP00000347754	ENSP00000337949	0	0	0	0	0	0	0	0.941	0.941
INS	MAPK1	1844030	1842512	ENSP00000250971	ENSP00000215832	0	0	0	0	0	0	0	0.415	0.414
CCK	LEP	1851885	1849557	ENSP00000335657	ENSP00000312652	0	0	0	0	0	0	0	0.961	0.961
TAC1	HTR1D	1850311	1849640	ENSP00000321106	ENSP00000313661	0	0	0	0	0	0	0	0.472	0.472
TNF	GRM7	1860103	1853578	ENSP00000398698	ENSP00000350348	0	0	0	0	0	0	0	0.604	0.604
NRG1	NTRK2	1853417	1846523	ENSP00000349275	ENSP00000277120	0	0	0	0	0	0	0	0.455	0.455
TNF	NGFR	1860103	1842317	ENSP00000398698	ENSP00000172229	0	0	0	0	0	0	0	0.85	0.85
PTEN	PTPN5	1855586	1853701	ENSP00000361021	ENSP00000351342	0	0	0	0	0	0.101	0	0.382	0.421
OPRM1	GRM7	1859815	1853578	ENSP00000394624	ENSP00000350348	0	0	0	0	0	0	0.9	0.182	0.914
FLT1	ESR1	1846791	1842435	ENSP00000282397	ENSP00000206249	0	0	0	0	0	0.063	0	0.505	0.516
MAPK3	USP18	1845265	1842509	ENSP00000263025	ENSP00000215794	0	0	0	0	0	0	0.9	0	0.9
PNOC	ADCY1	1848349	1847854	ENSP00000301908	ENSP00000297323	0	0	0	0	0	0	0.9	0	0.9
GRIK2	CAMK2B	1859983	1858327	ENSP00000397026	ENSP00000379098	0	0	0	0	0	0	0	0.424	0.424
FOXO1	RARA	1857055	1844268	ENSP00000368880	ENSP00000254066	0	0	0	0	0	0.567	0	0.196	0.637
ROBO1	KIAA0319L	1861475	1850046	ENSP00000420321	ENSP00000318406	0	0	0	0	0	0	0	0.472	0.472
NF1	GATA2	1853658	1852960	ENSP00000351015	ENSP00000345681	0	0	0	0	0	0.099	0	0.383	0.42
PRKCB	KIT	1848723	1847112	ENSP00000305355	ENSP00000288135	0	0	0	0.613	0	0.602	0	0.224	0.631
TTN	TPO	1852739	1850079	ENSP00000343764	ENSP00000318820	0	0	0	0	0	0	0	0.603	0.603
ADCY5	OPRM1	1861410	1859815	ENSP00000419361	ENSP00000394624	0	0	0	0	0	0	0.9	0.194	0.915
PTCHD1	TMLHE	1857015	1851827	ENSP00000368666	ENSP00000335261	0	0	0	0	0	0	0	0.605	0.605
HTR7	TSPO	1852055	1851096	ENSP00000337949	ENSP00000328973	0	0	0	0	0	0	0	0.539	0.539
NPY1R	OPRK1	1854180	1845773	ENSP00000354652	ENSP00000265572	0	0	0	0.7	0	0	0.9	0.198	0.904
PDE4B	ADCY1	1851429	1847854	ENSP00000332116	ENSP00000297323	0	0	0	0	0.238	0.297	0.9	0.415	0.964
NPY1R	MTNR1B	1854180	1844486	ENSP00000354652	ENSP00000257068	0	0	0	0.725	0	0	0.9	0.141	0.902
AR	CALM1	1856164	1853445	ENSP00000363822	ENSP00000349467	0	0	0	0	0	0.576	0	0.228	0.658
HR	TBL1X	1857379	1842681	ENSP00000370826	ENSP00000217964	0	0	0	0	0	0.385	0	0.105	0.426
TAS2R1	FBXO40	1857537	1852014	ENSP00000371932	ENSP00000337510	0	0	0	0	0	0	0	0.603	0.603
GSK3B	YWHAE	1850681	1845524	ENSP00000324806	ENSP00000264335	0	0	0	0	0	0.168	0.9	0.277	0.934
GUCY1A2	GNA14	1861866	1856528	ENSP00000431245	ENSP00000365807	0	0	0	0	0	0.291	0	0.2	0.408
APAF1	TSPO	1862487	1851096	ENSP00000448165	ENSP00000328973	0	0	0	0	0	0	0	0.635	0.635
ZNF517	KDM6B	1853935	1844330	ENSP00000353058	ENSP00000254846	0	0	0	0	0	0.104	0	0.383	0.423
FLT1	TGFB1	1846791	1842869	ENSP00000282397	ENSP00000221930	0	0	0	0	0	0.089	0	0.519	0.543
RIMS1	RAPGEF4	1861746	1858455	ENSP00000428417	ENSP00000380271	0	0	0	0	0	0	0	0.565	0.565
HTR1A	APP	1849859	1846936	ENSP00000316244	ENSP00000284981	0	0	0	0	0	0	0.9	0.131	0.909
VEGFA	HGF	1855611	1842916	ENSP00000361125	ENSP00000222390	0	0	0	0	0	0	0	0.914	0.914
GPHN	GRIN2B	1861331	1846639	ENSP00000417901	ENSP00000279593	0	0	0	0	0	0	0	0.454	0.454
ADCY5	VIP	1861410	1854549	ENSP00000419361	ENSP00000356213	0	0	0	0	0	0	0.9	0.092	0.905
PITX1	LHB	1845729	1842832	ENSP00000265340	ENSP00000221421	0	0	0	0	0	0	0	0.474	0.475
NXF5	FMR1	1861693	1855265	ENSP00000426978	ENSP00000359506	0	0	0	0	0	0	0	0.405	0.406
ERG	ZBTB16	1858668	1852075	ENSP00000381891	ENSP00000338157	0	0	0	0	0	0.45	0	0.071	0.467
RAC1	INS	1853302	1844030	ENSP00000348461	ENSP00000250971	0	0	0	0	0	0	0	0.582	0.582
ALDOA	ENO2	1851945	1843192	ENSP00000336927	ENSP00000229277	0	0	0	0	0.736	0	0	0.552	0.876
AVP	GRPR	1857196	1857195	ENSP00000369647	ENSP00000369643	0	0	0	0	0	0	0.9	0.234	0.92
AVP	POMC	1857196	1845600	ENSP00000369647	ENSP00000264708	0	0	0	0	0	0	0.9	0.88	0.987
NGF	BRAF	1855044	1847131	ENSP00000358525	ENSP00000288602	0	0	0	0	0	0	0.9	0	0.9
TSPO	TAC1	1851096	1850311	ENSP00000328973	ENSP00000321106	0	0	0	0	0	0	0	0.504	0.504
ADH7	GABRA2	1861470	1853367	ENSP00000420269	ENSP00000348897	0	0	0	0	0	0	0	0.414	0.414
VLDLR	PIK3R1	1857480	1846375	ENSP00000371532	ENSP00000274335	0	0	0	0	0	0	0.9	0.079	0.904
HCRTR2	CHRM3	1855363	1844372	ENSP00000359899	ENSP00000255380	0	0	0	0.636	0	0	0.9	0.073	0.901
SRC	WNT2	1853652	1845754	ENSP00000350941	ENSP00000265441	0	0	0	0	0	0.104	0	0.49	0.524
APAF1	TNF	1862487	1860103	ENSP00000448165	ENSP00000398698	0	0	0	0	0	0	0	0.732	0.732
CTNNB1	TBL1Y	1852818	1851087	ENSP00000344456	ENSP00000328879	0	0	0	0	0	0	0.8	0.203	0.833
MED13L	THRA	1846753	1845577	ENSP00000281928	ENSP00000264637	0	0	0	0	0	0	0.8	0.101	0.812
DBH	HCRT	1858060	1847406	ENSP00000376776	ENSP00000293330	0	0	0	0	0	0	0	0.456	0.456
AGRP	GHSR	1847270	1843590	ENSP00000290953	ENSP00000241256	0	0	0	0	0	0	0	0.757	0.757
SUMO1	ATG7	1857989	1853051	ENSP00000376076	ENSP00000346437	0	0	0	0	0	0.279	0	0.269	0.45
DAB1	GRIN2B	1855441	1846639	ENSP00000360277	ENSP00000279593	0	0	0	0	0	0	0.9	0	0.9
RBM8A	RNPS1	1851539	1848328	ENSP00000333001	ENSP00000301730	0	0	0	0	0.071	0	0	0.759	0.766
SLC9A6	TUBGCP5	1855330	1846864	ENSP00000359729	ENSP00000283645	0	0	0	0	0	0	0	0.502	0.502
AVPR1A	GRM1	1848027	1846816	ENSP00000299178	ENSP00000282753	0	0	0	0	0	0	0.9	0.128	0.909
DCUN1D1	CUL3	1847378	1845542	ENSP00000292782	ENSP00000264414	0	0	0	0	0.07	0.953	0	0.196	0.963
GPD2	MCM7	1849092	1848945	ENSP00000308610	ENSP00000307288	0	0	0	0	0.222	0	0	0.542	0.629
DRD3	NPY	1857726	1843611	ENSP00000373169	ENSP00000242152	0	0	0	0	0	0	0.9	0.155	0.911
DLG3	CALM1	1856101	1853445	ENSP00000363480	ENSP00000349467	0	0	0	0	0	0.576	0	0.065	0.586
DRD5	MC4R	1848813	1848101	ENSP00000306129	ENSP00000299766	0	0	0	0.645	0	0	0.9	0.102	0.902
SHANK3	PIK3CA	1862225	1845446	ENSP00000442518	ENSP00000263967	0	0	0	0	0	0.105	0.9	0.097	0.912
OXTR	HTR2B	1850627	1844597	ENSP00000324270	ENSP00000258400	0	0	0	0.633	0	0	0.9	0.125	0.903
PDE4B	RASD1	1851429	1843042	ENSP00000332116	ENSP00000225688	0	0	0	0	0	0.194	0	0.374	0.474
KCNQ2	PLCB1	1853793	1852081	ENSP00000352035	ENSP00000338185	0	0	0	0	0	0	0	0.699	0.7
ADORA3	ADK	1855085	1847021	ENSP00000358730	ENSP00000286621	0	0	0	0	0	0	0	0.508	0.508
GRM4	GRIN1	1856056	1855505	ENSP00000363296	ENSP00000360608	0	0	0	0	0	0.095	0	0.58	0.604
EP400	MLL5	1857832	1844532	ENSP00000374212	ENSP00000257745	0	0	0	0	0	0.358	0	0.17	0.444
MYO9B	CDK14	1858475	1845800	ENSP00000380444	ENSP00000265741	0	0	0	0	0	0.101	0	0.373	0.412
NBEA	DLG2	1858824	1856435	ENSP00000383295	ENSP00000365272	0	0	0	0	0	0	0	0.566	0.566
RAC1	MAZ	1853302	1842769	ENSP00000348461	ENSP00000219782	0	0	0	0	0	0.098	0	0.37	0.408
RELN	FABP7	1859645	1854799	ENSP00000392423	ENSP00000357429	0	0	0	0	0	0	0	0.472	0.472
ATG7	WDFY3	1853051	1847634	ENSP00000346437	ENSP00000295888	0	0	0	0	0	0	0	0.407	0.407
ALDH1A3	GAD2	1851450	1844680	ENSP00000332256	ENSP00000259271	0	0	0	0	0.069	0.097	0.9	0.197	0.923
AVP	CHRM3	1857196	1844372	ENSP00000369647	ENSP00000255380	0	0	0	0	0	0	0.9	0	0.9
MAOB	ADH5	1856806	1847722	ENSP00000367309	ENSP00000296412	0	0	0	0	0	0	0.9	0.058	0.901
CASP9	CASP3	1851230	1849375	ENSP00000330237	ENSP00000311032	0	0	0	0.849	0	0.997	0.9	0.896	0.999
RARG	SERPINE1	1858196	1842959	ENSP00000377947	ENSP00000223095	0	0	0	0	0	0	0	0.617	0.617
SETD2	BBS4	1859200	1845988	ENSP00000386759	ENSP00000268057	0	0	0	0	0	0.149	0	0.602	0.647
UBE3A	PARK2	1858549	1854466	ENSP00000381045	ENSP00000355865	0	0	0	0	0	0	0	0.725	0.725
COMT	ESR1	1854135	1842435	ENSP00000354511	ENSP00000206249	0	0	0	0	0	0	0	0.586	0.586
AR	ESR2	1856164	1852756	ENSP00000363822	ENSP00000343925	0	0	0	0.707	0	0	0.9	0.729	0.921
NLGN3	AANAT	1853734	1844016	ENSP00000351591	ENSP00000250615	0	0	0	0	0	0	0	0.488	0.487
RAC1	SERPINE1	1853302	1842959	ENSP00000348461	ENSP00000223095	0	0	0	0	0	0	0	0.875	0.875
GATA2	P2RX4	1852960	1851899	ENSP00000345681	ENSP00000336607	0	0	0	0	0	0	0	0.802	0.802
SCG5	WFS1	1848152	1843097	ENSP00000300175	ENSP00000226760	0	0	0	0	0	0	0	0.512	0.512
MUC1	EEF1A2	1854790	1842645	ENSP00000357380	ENSP00000217182	0	0	0	0	0	0	0	0.505	0.505
MTF1	KDM6B	1855814	1844330	ENSP00000362127	ENSP00000254846	0	0	0	0	0	0.104	0	0.383	0.423
BAIAP2	LIN7B	1849864	1842836	ENSP00000316338	ENSP00000221459	0	0	0	0	0	0.576	0	0	0.576
IGF1	TGFB1	1848439	1842869	ENSP00000302665	ENSP00000221930	0	0	0	0	0	0	0.9	0.941	0.993
CXCR3	ADRA2A	1855969	1846654	ENSP00000362795	ENSP00000280155	0	0	0	0	0	0	0.9	0	0.9
DLG4	NTRK2	1847440	1846523	ENSP00000293813	ENSP00000277120	0	0	0	0	0	0.576	0	0.324	0.701
CRK	BRAF	1848191	1847131	ENSP00000300574	ENSP00000288602	0	0	0	0	0	0	0.9	0.167	0.913
CSNK1D	PER1	1850645	1849704	ENSP00000324464	ENSP00000314420	0	0	0	0	0	0.833	0.8	0.116	0.968
SCN8A	ANK3	1853061	1846690	ENSP00000346534	ENSP00000280772	0	0	0	0	0	0.087	0	0.758	0.769
CTNNB1	APC	1852818	1844508	ENSP00000344456	ENSP00000257430	0	0	0	0	0	0.999	0.9	0.482	0.999
LMX1B	WNT1	1853198	1847421	ENSP00000347684	ENSP00000293549	0	0	0	0	0	0.102	0	0.906	0.912
AGRN	SRC	1857017	1853652	ENSP00000368678	ENSP00000350941	0	0	0	0	0	0	0.9	0.158	0.912
RPS6KA2	RAC1	1861695	1853302	ENSP00000427015	ENSP00000348461	0	0	0	0	0	0.157	0	0.379	0.454
MAOB	SLC6A3	1856806	1846148	ENSP00000367309	ENSP00000270349	0	0	0	0	0	0	0	0.708	0.708
C15orf43	PCDHA13	1852349	1847161	ENSP00000340644	ENSP00000289272	0	0	0	0	0	0	0	0.623	0.623
SYNGAP1	PTCHD1	1860425	1857015	ENSP00000403636	ENSP00000368666	0	0	0	0	0	0	0	0.682	0.682
GNAS	ADORA2A	1855402	1851902	ENSP00000360141	ENSP00000336630	0	0	0	0	0	0	0.9	0.18	0.914
KIT	FER	1847112	1846705	ENSP00000288135	ENSP00000281092	0	0	0	0.646	0	0.101	0.9	0.163	0.91
DNM1	CDK14	1855784	1845800	ENSP00000362014	ENSP00000265741	0	0	0	0	0	0	0	0.595	0.595
GRM4	PNOC	1856056	1848349	ENSP00000363296	ENSP00000301908	0	0	0	0	0	0	0.9	0.07	0.903
GABRQ	GABRG1	1855216	1847575	ENSP00000359329	ENSP00000295452	0	0	0	0.814	0	0	0.54	0.74	0.602
GRIK2	DLG2	1859983	1856435	ENSP00000397026	ENSP00000365272	0	0	0	0	0	0	0	0.62	0.62
GSTP1	FHIT	1858630	1852550	ENSP00000381607	ENSP00000342087	0	0	0	0	0	0	0	0.505	0.505
SUMO1	DNM1	1857989	1855784	ENSP00000376076	ENSP00000362014	0	0	0	0	0	0.589	0	0.207	0.66
PRLR	OXT	1857467	1842661	ENSP00000371432	ENSP00000217386	0	0	0	0	0	0	0	0.564	0.564
TSPO	MAP2K1	1851096	1848411	ENSP00000328973	ENSP00000302486	0	0	0	0	0	0	0	0.472	0.472
PRICKLE1	PSMD10	1852891	1842679	ENSP00000345064	ENSP00000217958	0	0	0	0	0	0	0.9	0.069	0.902
NRXN1	NLGN1	1859018	1854143	ENSP00000385142	ENSP00000354541	0	0	0	0	0	0.809	0.8	0.89	0.995
SUMO1	ANXA1	1857989	1844509	ENSP00000376076	ENSP00000257497	0	0	0	0	0	0.576	0	0.191	0.642
OPRM1	POMC	1859815	1845600	ENSP00000394624	ENSP00000264708	0	0	0	0	0	0	0.9	0.512	0.949
KDM5C	PHF2	1856290	1853813	ENSP00000364550	ENSP00000352185	0	0	0	0	0	0	0	0.629	0.629
TSC1	NGFR	1847972	1842317	ENSP00000298552	ENSP00000172229	0	0	0	0	0	0.545	0	0.056	0.552
CNR2	GRM7	1856124	1853578	ENSP00000363596	ENSP00000350348	0	0	0	0	0	0	0.9	0.131	0.909
MSR1	APOE	1845062	1844127	ENSP00000262101	ENSP00000252486	0	0	0	0	0	0	0.9	0.342	0.931
SHBG	ESR2	1857224	1852756	ENSP00000369816	ENSP00000343925	0	0	0	0	0	0	0	0.507	0.507
DCX	DLX2	1852027	1843390	ENSP00000337697	ENSP00000234198	0	0	0	0	0	0	0	0.503	0.503
ITPR1	INS	1848823	1844030	ENSP00000306253	ENSP00000250971	0	0	0	0	0	0	0.9	0.357	0.932
ABCA13	TPH1	1860896	1843985	ENSP00000411096	ENSP00000250018	0	0	0	0	0	0	0	0.439	0.439
DMD	ANK3	1854257	1846690	ENSP00000354923	ENSP00000280772	0	0	0	0	0	0.079	0	0.403	0.427
PTGER3	NPY2R	1853383	1851488	ENSP00000349003	ENSP00000332591	0	0	0	0	0	0	0.9	0	0.9
SH3KBP1	MET	1858529	1849944	ENSP00000380921	ENSP00000317272	0	0	0	0	0	0.626	0.9	0.686	0.987
GATA2	EP300	1852960	1845316	ENSP00000345681	ENSP00000263253	0	0	0	0	0	0.601	0	0.791	0.913
QDPR	PANX1	1846716	1843122	ENSP00000281243	ENSP00000227638	0	0	0	0	0	0	0	0.829	0.829
PYY	GRM8	1853954	1852779	ENSP00000353198	ENSP00000344173	0	0	0	0	0	0	0.9	0	0.9
PARK2	APP	1854466	1846936	ENSP00000355865	ENSP00000284981	0	0	0	0	0	0.812	0	0.346	0.872
NRG1	ERBB4	1853417	1852571	ENSP00000349275	ENSP00000342235	0	0	0	0	0	0.979	0.8	0.973	0.999
SUMO1	XPC	1857989	1846942	ENSP00000376076	ENSP00000285021	0	0	0	0	0	0.663	0	0.286	0.749
NR3C2	AGRP	1852455	1847270	ENSP00000341390	ENSP00000290953	0	0	0	0	0	0	0	0.409	0.408
TNF	ITGA4	1860103	1858446	ENSP00000398698	ENSP00000380227	0	0	0	0	0	0	0	0.582	0.582
FMR1	GABRB3	1855265	1848038	ENSP00000359506	ENSP00000299267	0	0	0	0	0	0	0	0.401	0.401
TGFB1	ESR1	1842869	1842435	ENSP00000221930	ENSP00000206249	0	0	0	0	0	0	0	0.563	0.563
NLGN1	THBS1	1854143	1844779	ENSP00000354541	ENSP00000260356	0	0	0	0	0	0	0	0.846	0.846
ADORA2A	PPP1R1B	1851902	1844270	ENSP00000336630	ENSP00000254079	0	0	0	0	0	0	0	0.54	0.54
NCKAP1	BAIAP2	1854096	1849864	ENSP00000354251	ENSP00000316338	0	0	0	0	0	0	0.9	0.502	0.948
HTR3B	HTR2B	1844762	1844597	ENSP00000260191	ENSP00000258400	0	0	0	0	0	0	0	0.53	0.53
TTN	NKX2-5	1852739	1850957	ENSP00000343764	ENSP00000327758	0	0	0	0	0	0	0	0.42	0.42
DLX1	NEUROG1	1854126	1849970	ENSP00000354478	ENSP00000317580	0	0	0	0	0	0	0	0.427	0.427
RELN	DLX2	1859645	1843390	ENSP00000392423	ENSP00000234198	0	0	0	0	0	0	0	0.511	0.511
APOE	PON1	1844127	1842913	ENSP00000252486	ENSP00000222381	0	0	0	0	0	0	0	0.72	0.72
MET	HGF	1849944	1842916	ENSP00000317272	ENSP00000222390	0	0	0	0	0	0.999	0.9	0.973	0.999
NR4A2	RARB	1852822	1851458	ENSP00000344479	ENSP00000332296	0	0	0	0.788	0	0.593	0.9	0.293	0.959
APBA2	NRAS	1862830	1855051	ENSP00000453144	ENSP00000358548	0	0	0	0	0	0	0	0.413	0.412
PTGER3	ADCY1	1853383	1847854	ENSP00000349003	ENSP00000297323	0	0	0	0	0	0	0.9	0	0.9
RELN	TSPO	1859645	1851096	ENSP00000392423	ENSP00000328973	0	0	0	0	0	0	0	0.503	0.503
NRG1	TSPO	1853417	1851096	ENSP00000349275	ENSP00000328973	0	0	0	0	0	0	0	0.502	0.502
CAMK2B	DLG2	1858327	1856435	ENSP00000379098	ENSP00000365272	0	0	0	0	0	0.107	0	0.635	0.66
PPP1R1B	FOSB	1844270	1843783	ENSP00000254079	ENSP00000245919	0	0	0	0	0	0	0	0.42	0.42
ANXA1	CHRM3	1844509	1844372	ENSP00000257497	ENSP00000255380	0	0	0	0	0	0	0.9	0	0.9
DNM1	RAC1	1855784	1853302	ENSP00000362014	ENSP00000348461	0	0	0	0	0	0	0	0.606	0.606
HTR7	NPY	1852055	1843611	ENSP00000337949	ENSP00000242152	0	0	0	0	0	0	0	0.702	0.702
EN2	QDPR	1847862	1846716	ENSP00000297375	ENSP00000281243	0	0	0	0	0	0	0	0.459	0.459
MBD1	SETDB1	1860520	1846207	ENSP00000405268	ENSP00000271640	0	0	0	0	0	0.808	0	0.197	0.839
OCA2	GABRB3	1853079	1848038	ENSP00000346659	ENSP00000299267	0	0	0	0	0	0	0	0.506	0.506
HLA-B	CD44	1860141	1860096	ENSP00000399168	ENSP00000398632	0	0	0	0	0	0	0.9	0.053	0.901
GSK3B	INS	1850681	1844030	ENSP00000324806	ENSP00000250971	0	0	0	0	0	0	0	0.632	0.632
PLCB1	ADRA1B	1852081	1848870	ENSP00000338185	ENSP00000306662	0	0	0	0	0	0.08	0.9	0.043	0.904
TCF7L2	ADCY5	1862284	1861410	ENSP00000444972	ENSP00000419361	0	0	0	0	0	0	0	0.5	0.499
SRC	CNTN5	1853652	1846634	ENSP00000350941	ENSP00000279463	0	0	0	0	0.095	0	0	0.443	0.474
IL6	NPY	1844631	1843611	ENSP00000258743	ENSP00000242152	0	0	0	0	0	0	0	0.903	0.903
SUCLG2	TBL1X	1861409	1842681	ENSP00000419325	ENSP00000217964	0	0	0	0	0	0	0	0.607	0.607
AVP	DLX2	1857196	1843390	ENSP00000369647	ENSP00000234198	0	0	0	0	0	0.692	0	0	0.692
AUTS2	GABRA4	1852768	1845523	ENSP00000344087	ENSP00000264318	0	0	0	0	0	0	0	0.493	0.493
NRAS	ESR1	1855051	1842435	ENSP00000358548	ENSP00000206249	0	0	0	0	0	0.097	0	0.538	0.564
CDK5	APOE	1861440	1844127	ENSP00000419782	ENSP00000252486	0	0	0	0	0	0	0	0.45	0.45
SRC	VIL1	1853652	1843913	ENSP00000350941	ENSP00000248444	0	0	0	0	0	0.576	0	0.237	0.662
EPHB2	WNT2	1856154	1845754	ENSP00000363763	ENSP00000265441	0	0	0	0	0	0.104	0	0.748	0.764
GPHN	DLG4	1861331	1847440	ENSP00000417901	ENSP00000293813	0	0	0	0	0	0	0	0.581	0.581
GRM1	HTR2B	1846816	1844597	ENSP00000282753	ENSP00000258400	0	0	0	0	0	0	0.9	0.28	0.924
ADRB2	HTR6	1848724	1847186	ENSP00000305372	ENSP00000289753	0	0	0	0.775	0	0	0.9	0.129	0.902
PAH	AGMO	1862478	1852487	ENSP00000448059	ENSP00000341662	0	0	0	0	0	0	0	0.419	0.418
TSPO	OXTR	1851096	1850627	ENSP00000328973	ENSP00000324270	0	0	0	0	0	0	0	0.472	0.472
PIK3CG	PLCB1	1853801	1852081	ENSP00000352121	ENSP00000338185	0	0	0	0	0	0.149	0.9	0.51	0.954
CACNA1D	HTR2B	1847113	1844597	ENSP00000288139	ENSP00000258400	0	0	0	0	0	0	0.8	0.071	0.806
MAP2K2	IL2	1845250	1843096	ENSP00000262948	ENSP00000226730	0	0	0	0	0	0	0.9	0	0.9
LEP	CYP11A1	1849557	1845987	ENSP00000312652	ENSP00000268053	0	0	0	0	0	0	0	0.862	0.862
WNT1	WNT2	1847421	1845754	ENSP00000293549	ENSP00000265441	0	0	0	0.915	0	0	0.9	0.738	0.906
CHD8	AR	1858781	1856164	ENSP00000382863	ENSP00000363822	0	0	0	0	0	0.576	0	0.808	0.915
DAPK1	RARB	1853632	1851458	ENSP00000350785	ENSP00000332296	0	0	0	0	0	0	0	0.658	0.658
NOS1	INS	1852004	1844030	ENSP00000337459	ENSP00000250971	0	0	0	0	0	0	0	0.418	0.418
CALM1	CACNA1C	1853445	1845866	ENSP00000349467	ENSP00000266376	0	0	0	0	0	0.823	0.8	0.281	0.972
CCK	OXTR	1851885	1850627	ENSP00000335657	ENSP00000324270	0	0	0	0	0	0	0.9	0.471	0.944
CNR2	ADORA3	1856124	1855085	ENSP00000363596	ENSP00000358730	0	0	0	0	0	0	0.9	0	0.9
CASP3	GAS2	1849375	1846550	ENSP00000311032	ENSP00000278187	0	0	0	0	0	0	0.9	0.228	0.919
HTR4	HTR7	1854053	1852055	ENSP00000353915	ENSP00000337949	0	0	0	0.785	0	0	0.9	0.909	0.919
CDKL5	FOXG1	1857127	1852163	ENSP00000369325	ENSP00000339004	0	0	0	0	0	0	0	0.624	0.624
ATG7	TSPO	1853051	1851096	ENSP00000346437	ENSP00000328973	0	0	0	0	0	0	0	0.415	0.414
MCM7	CDK14	1848945	1845800	ENSP00000307288	ENSP00000265741	0	0	0	0	0.228	0.144	0	0.36	0.54
TRIO	GRM5	1852198	1848814	ENSP00000339299	ENSP00000306138	0	0	0	0	0	0	0.9	0	0.9
NLRP3	IL1RN	1851990	1844670	ENSP00000337383	ENSP00000259206	0	0	0	0	0	0	0	0.512	0.512
NSF	DNM1	1858589	1855784	ENSP00000381293	ENSP00000362014	0	0	0	0	0.103	0.187	0	0.424	0.543
PYY	MC3R	1853954	1843686	ENSP00000353198	ENSP00000243911	0	0	0	0	0	0	0	0.606	0.606
ITGB3	SERPINE1	1845040	1842959	ENSP00000262017	ENSP00000223095	0	0	0	0	0	0	0.9	0.472	0.944
GNAS	POMC	1855402	1845600	ENSP00000360141	ENSP00000264708	0	0	0	0	0	0	0.9	0.417	0.939
HFE	MTHFR	1861291	1856524	ENSP00000417404	ENSP00000365775	0	0	0	0	0	0	0	0.505	0.505
IL2	TGFB1	1843096	1842869	ENSP00000226730	ENSP00000221930	0	0	0	0	0	0	0	0.927	0.927
TNF	KIT	1860103	1847112	ENSP00000398698	ENSP00000288135	0	0	0	0	0	0	0	0.586	0.586
ERBB4	SHH	1852571	1847842	ENSP00000342235	ENSP00000297261	0	0	0	0	0	0	0	0.819	0.82
CASK	GRIN2B	1856826	1846639	ENSP00000367408	ENSP00000279593	0	0	0	0	0	0.11	0	0.71	0.731
DDX53	YTHDC2	1857016	1842282	ENSP00000368667	ENSP00000161863	0	0	0	0	0	0.097	0	0.538	0.565
SUMO1	RAC1	1857989	1853302	ENSP00000376076	ENSP00000348461	0	0	0	0	0	0.564	0	0.114	0.597
GABRB1	GABRA6	1847577	1846394	ENSP00000295454	ENSP00000274545	0	0	0	0.862	0	0.073	0.9	0.805	0.913
FOXG1	DLX2	1852163	1843390	ENSP00000339004	ENSP00000234198	0	0	0	0	0.073	0	0	0.573	0.587
PYY	NPY2R	1853954	1851488	ENSP00000353198	ENSP00000332591	0	0	0	0	0	0.778	0.9	0.749	0.993
CHRNA4	CHRNB3	1855204	1847198	ENSP00000359285	ENSP00000289957	0	0	0	0.936	0	0.101	0.72	0.653	0.748
TBC1D5	SLC9A6	1860376	1855330	ENSP00000402935	ENSP00000359729	0	0	0	0	0	0.263	0	0.696	0.766
ADH6	NRXN3	1858245	1852100	ENSP00000378359	ENSP00000338349	0	0	0	0	0	0	0	0.512	0.512
TRPV1	FOLH1	1858755	1844483	ENSP00000382659	ENSP00000256999	0	0	0	0	0	0	0	0.489	0.489
RIMS1	STX1A	1861746	1842945	ENSP00000428417	ENSP00000222812	0	0	0	0	0	0.576	0	0.173	0.634
CNTN4	ANK2	1858493	1853464	ENSP00000380602	ENSP00000349588	0	0	0	0	0.103	0	0	0.726	0.743
LEP	MC4R	1849557	1848101	ENSP00000312652	ENSP00000299766	0	0	0	0	0	0	0	0.972	0.972
MBD1	RARA	1860520	1844268	ENSP00000405268	ENSP00000254066	0	0	0	0	0	0.567	0	0.34	0.702
VEGFA	GRIN2B	1855611	1846639	ENSP00000361125	ENSP00000279593	0	0	0	0	0	0	0	0.825	0.825
CTNNB1	CSNK1D	1852818	1850645	ENSP00000344456	ENSP00000324464	0	0	0	0	0	0.625	0.9	0.693	0.987
INPP1	ADRA1B	1850736	1848870	ENSP00000325423	ENSP00000306662	0	0	0	0	0	0	0	0.75	0.75
KCNK9	YWHAB	1848378	1848151	ENSP00000302166	ENSP00000300161	0	0	0	0	0	0.801	0	0.081	0.81
RPS6KA2	CREBBP	1861695	1845124	ENSP00000427015	ENSP00000262367	0	0	0	0	0	0.601	0	0.778	0.908
FOXO1	BCL2	1857055	1851168	ENSP00000368880	ENSP00000329623	0	0	0	0	0	0	0	0.611	0.611
BDNF	VIP	1861075	1854549	ENSP00000414303	ENSP00000356213	0	0	0	0	0	0	0	0.506	0.506
CACNA1B	SRC	1855467	1853652	ENSP00000360406	ENSP00000350941	0	0	0	0	0	0	0	0.861	0.861
FYN	CRKL	1853081	1853038	ENSP00000346671	ENSP00000346300	0	0	0	0	0	0	0.9	0.828	0.982
TAS2R1	NPY5R	1857537	1852206	ENSP00000371932	ENSP00000339377	0	0	0	0	0	0	0.9	0	0.9
[truncated: 8,815 more rows]

## Sheet: Bipolar Spectrum Disorder
#node1	node2	node1_string_id	node2_string_id	node1_external_id	node2_external_id	neighborhood	fusion	cooccurence	homology	coexpression	experimental	knowledge	textmining	combined_score
[truncated: 12,362 more rows]

[truncated: 10 more sheets: Depressive Disorder, Down Syndrome, Epilepsy, Fragile X Syndrome, Intellectual Disability, ObsessiveCompulsive Disorder, Panic Disorder, Schizophrenia, Sleep Disorders, Tuberous Sclerosis]
