# Supplementary material for: Cross-disorder comparative analysis of comorbid conditions reveals novel autism candidate genes
Source: BMC Genomics. 2017 Apr 20;18:315. doi: 10.1186/s12864-017-3667-9 (PMC5399393; doi:10.1186/s12864-017-3667-9)
Supplement: Supplementary file 8 — The multi disorder autism gene set (MDAG) and the sibling comorbid conditions where these genes are found. (XLSX 25 kb) [file 12864_2017_3667_MOESM8_ESM.xlsx]

## Sheet: Sheet1
MDAG	Disorders	# disorders
AANAT	Anxiety Disorder, Attention Deficit Hyperactivity Disorder, Bipolar Spectrum Disorders, Depressive Disorder, Obsessive Compulsive Disorder, Panic Disorder, Schizophrenia, Sleep Disorders	8
ABAT	Epilepsy, Schizophrenia, Sleep Disorders	3
ABCA13	Attention Deficit Hyperactivity Disorder, Bipolar Spectrum Disorders, Epilepsy, Schizophrenia, Sleep Disorders	5
ABCA7	Down Syndrome, Epilepsy, Intellectual Disability, Schizophrenia, Sleep Disorders	5
ABCB1	Anxiety Disorder, Attention Deficit Hyperactivity Disorder, Bipolar Spectrum Disorders, Depressive Disorder, Epilepsy, Intellectual Disability, Obsessive Compulsive Disorder, Panic Disorder, Schizophrenia, Sleep Disorders, Tuberous Sclerosis	11
ACCN1	Bipolar Spectrum Disorders, Epilepsy, Panic Disorder, Sleep Disorders, Tuberous Sclerosis	5
ACY1	Intellectual Disability	1
ADA	Anxiety Disorder, Attention Deficit Hyperactivity Disorder, Bipolar Spectrum Disorders, Depressive Disorder, Down Syndrome, Epilepsy, Intellectual Disability, Obsessive Compulsive Disorder, Panic Disorder, Schizophrenia, Sleep Disorders	11
ADCY1	Attention Deficit Hyperactivity Disorder, Depressive Disorder, Epilepsy, Schizophrenia, Sleep Disorders	5
ADCY5	Depressive Disorder, Epilepsy	2
ADH1A	Epilepsy, Schizophrenia, Sleep Disorders	3
ADH1B	Anxiety Disorder, Attention Deficit Hyperactivity Disorder, Epilepsy, Panic Disorder, Schizophrenia, Sleep Disorders	6
ADH1C	Epilepsy, Schizophrenia, Sleep Disorders	3
ADH4	Epilepsy, Schizophrenia, Sleep Disorders	3
ADH5	Epilepsy, Schizophrenia, Sleep Disorders	3
ADH6	Epilepsy, Schizophrenia, Sleep Disorders	3
ADH7	Epilepsy, Schizophrenia, Sleep Disorders	3
ADK	Depressive Disorder, Epilepsy, Sleep Disorders	3
ADORA2A	Anxiety Disorder, Bipolar Spectrum Disorders, Depressive Disorder, Epilepsy, Obsessive Compulsive Disorder, Panic Disorder, Schizophrenia, Sleep Disorders	8
ADORA3	Anxiety Disorder, Bipolar Spectrum Disorders, Obsessive Compulsive Disorder, Panic Disorder	4
ADRA1B	Anxiety Disorder, Attention Deficit Hyperactivity Disorder, Bipolar Spectrum Disorders, Epilepsy, Obsessive Compulsive Disorder, Panic Disorder, Sleep Disorders	7
ADRA2A	Anxiety Disorder, Attention Deficit Hyperactivity Disorder, Bipolar Spectrum Disorders, Depressive Disorder, Epilepsy, Obsessive Compulsive Disorder, Panic Disorder, Schizophrenia, Sleep Disorders	9
ADRB2	Anxiety Disorder, Attention Deficit Hyperactivity Disorder, Bipolar Spectrum Disorders, Depressive Disorder, Epilepsy, Intellectual Disability, Obsessive Compulsive Disorder, Panic Disorder, Schizophrenia, Sleep Disorders	10
AFF2	Fragile X Syndrome, Intellectual Disability	2
AGRP	Attention Deficit Hyperactivity Disorder, Epilepsy, Schizophrenia, Sleep Disorders	4
AGTR2	Depressive Disorder	1
AHI1	Intellectual Disability, Schizophrenia	2
ALDH1A3	Schizophrenia, Sleep Disorders	2
ALDH3A1	Attention Deficit Hyperactivity Disorder, Schizophrenia, Sleep Disorders	3
ALDH5A1	Anxiety Disorder, Attention Deficit Hyperactivity Disorder, Bipolar Spectrum Disorders, Epilepsy, Obsessive Compulsive Disorder, Panic Disorder, Schizophrenia, Sleep Disorders	8
ALDOA	Epilepsy, Schizophrenia, Sleep Disorders	3
ALOX5AP	Depressive Disorder, Epilepsy	2
AMT	Epilepsy, Schizophrenia, Sleep Disorders	3
ANK2	Bipolar Spectrum Disorders	1
ANK3	Anxiety Disorder, Attention Deficit Hyperactivity Disorder, Bipolar Spectrum Disorders, Depressive Disorder, Schizophrenia	5
ANKRD11	Intellectual Disability	1
AP1S2	Epilepsy, Intellectual Disability	2
APAF1	Attention Deficit Hyperactivity Disorder, Depressive Disorder, Epilepsy	3
APBA2	Intellectual Disability, Schizophrenia, Sleep Disorders	3
APC	Depressive Disorder, Epilepsy, Fragile X Syndrome, Tuberous Sclerosis	4
APOE	Anxiety Disorder, Attention Deficit Hyperactivity Disorder, Bipolar Spectrum Disorders, Depressive Disorder, Down Syndrome, Epilepsy, Fragile X Syndrome, Intellectual Disability, Obsessive Compulsive Disorder, Panic Disorder, Schizophrenia, Sleep Disorders	12
APP	Anxiety Disorder, Bipolar Spectrum Disorders, Down Syndrome, Epilepsy, Fragile X Syndrome, Intellectual Disability, Schizophrenia, Sleep Disorders	8
AR	Anxiety Disorder, Attention Deficit Hyperactivity Disorder, Bipolar Spectrum Disorders, Depressive Disorder, Epilepsy, Fragile X Syndrome, Intellectual Disability, Panic Disorder, Schizophrenia, Sleep Disorders	10
ARC	Epilepsy, Fragile X Syndrome	2
ARHGAP11B	Epilepsy, Intellectual Disability	2
ARHGEF7	Bipolar Spectrum Disorders	1
ARID1B	Epilepsy, Intellectual Disability	2
ARX	Epilepsy, Fragile X Syndrome, Intellectual Disability	3
ASMT	Attention Deficit Hyperactivity Disorder, Bipolar Spectrum Disorders, Depressive Disorder, Sleep Disorders	4
ASTN1	Anxiety Disorder, Attention Deficit Hyperactivity Disorder, Bipolar Spectrum Disorders, Obsessive Compulsive Disorder, Panic Disorder, Schizophrenia, Sleep Disorders	7
ASTN2	Anxiety Disorder, Attention Deficit Hyperactivity Disorder, Bipolar Spectrum Disorders, Epilepsy, Intellectual Disability, Obsessive Compulsive Disorder, Panic Disorder, Schizophrenia	8
ATP10A	Anxiety Disorder, Bipolar Spectrum Disorders, Obsessive Compulsive Disorder, Panic Disorder	4
ATP2B2	Schizophrenia, Sleep Disorders	2
ATP6V0C	Attention Deficit Hyperactivity Disorder	1
ATRX	Epilepsy, Intellectual Disability	2
ATXN1	Bipolar Spectrum Disorders, Epilepsy, Fragile X Syndrome, Intellectual Disability, Obsessive Compulsive Disorder, Schizophrenia, Sleep Disorders	7
ATXN7	Schizophrenia, Sleep Disorders	2
AUTS1	Epilepsy	1
AUTS2	Anxiety Disorder, Attention Deficit Hyperactivity Disorder, Bipolar Spectrum Disorders, Intellectual Disability, Obsessive Compulsive Disorder, Panic Disorder, Schizophrenia, Sleep Disorders	8
AVP	Anxiety Disorder, Bipolar Spectrum Disorders, Depressive Disorder, Obsessive Compulsive Disorder, Panic Disorder, Sleep Disorders	6
AVPR1A	Anxiety Disorder, Bipolar Spectrum Disorders, Depressive Disorder, Obsessive Compulsive Disorder, Panic Disorder, Schizophrenia, Sleep Disorders	7
AVPR1B	Anxiety Disorder, Attention Deficit Hyperactivity Disorder, Bipolar Spectrum Disorders, Depressive Disorder, Panic Disorder, Schizophrenia	6
BAIAP2	Attention Deficit Hyperactivity Disorder	1
BCL11A	Bipolar Spectrum Disorders, Schizophrenia, Sleep Disorders	3
BCL2	Anxiety Disorder, Attention Deficit Hyperactivity Disorder, Bipolar Spectrum Disorders, Depressive Disorder	4
BDNF	Anxiety Disorder, Attention Deficit Hyperactivity Disorder, Bipolar Spectrum Disorders, Depressive Disorder, Down Syndrome, Epilepsy, Fragile X Syndrome, Intellectual Disability, Obsessive Compulsive Disorder, Panic Disorder, Schizophrenia, Sleep Disorders	12
BHMT	Down Syndrome, Intellectual Disability	2
BIN1	Down Syndrome, Intellectual Disability	2
BRAF	Intellectual Disability	1
BRCA2	Anxiety Disorder, Fragile X Syndrome, Sleep Disorders	3
BRD2	Epilepsy	1
C4B	Down Syndrome	1
CAC1B	Schizophrenia	1
CAC1C	Anxiety Disorder, Attention Deficit Hyperactivity Disorder, Bipolar Spectrum Disorders, Depressive Disorder, Obsessive Compulsive Disorder, Schizophrenia, Sleep Disorders	7
CAC1G	Epilepsy	1
CAC1H	Epilepsy	1
CAC1I	Epilepsy	1
CACNA1B	Bipolar Spectrum Disorders, Schizophrenia	2
CACNA1C	Anxiety Disorder, Attention Deficit Hyperactivity Disorder, Bipolar Spectrum Disorders, Depressive Disorder, Obsessive Compulsive Disorder, Schizophrenia, Sleep Disorders	7
CACNA1G	Epilepsy	1
CACNA1H	Epilepsy	1
CACNA1I	Epilepsy	1
CACNB2	Bipolar Spectrum Disorders, Schizophrenia, Sleep Disorders	3
CADM1	Schizophrenia, Sleep Disorders	2
CADPS2	Attention Deficit Hyperactivity Disorder, Intellectual Disability	2
CALCRL	Epilepsy	1
CALM1	Schizophrenia, Sleep Disorders	2
CAMK2B	Attention Deficit Hyperactivity Disorder, Bipolar Spectrum Disorders, Schizophrenia, Sleep Disorders	4
CAMK4	Intellectual Disability, Sleep Disorders	2
CAMSAP2	Epilepsy	1
CAMTA1	Schizophrenia, Sleep Disorders	2
CAPRIN1	Schizophrenia, Sleep Disorders	2
CARTPT	Anxiety Disorder, Attention Deficit Hyperactivity Disorder, Bipolar Spectrum Disorders, Obsessive Compulsive Disorder, Panic Disorder, Schizophrenia, Sleep Disorders	7
CASK	Intellectual Disability, Schizophrenia, Sleep Disorders	3
CASP3	Attention Deficit Hyperactivity Disorder, Bipolar Spectrum Disorders	2
CASP9	Attention Deficit Hyperactivity Disorder, Bipolar Spectrum Disorders	2
CBS	Attention Deficit Hyperactivity Disorder, Bipolar Spectrum Disorders, Down Syndrome, Epilepsy, Intellectual Disability, Schizophrenia	6
CC2D1A	Intellectual Disability	1
CCDC148	Epilepsy	1
CCK	Anxiety Disorder, Attention Deficit Hyperactivity Disorder, Bipolar Spectrum Disorders, Depressive Disorder, Obsessive Compulsive Disorder, Panic Disorder, Schizophrenia, Sleep Disorders	8
CCL2	Anxiety Disorder, Bipolar Spectrum Disorders, Depressive Disorder, Epilepsy, Obsessive Compulsive Disorder, Schizophrenia, Sleep Disorders, Tuberous Sclerosis	8
CD38	Schizophrenia	1
CD40LG	Epilepsy	1
CD44	Tuberous Sclerosis	1
CDH10	Epilepsy, Schizophrenia, Sleep Disorders	3
CDH9	Anxiety Disorder, Epilepsy, Obsessive Compulsive Disorder	3
CDK5	Epilepsy	1
CDKL4	Epilepsy, Intellectual Disability	2
CDKL5	Epilepsy, Intellectual Disability	2
CENTG2	Epilepsy	1
CEP290	Intellectual Disability	1
CGA	Epilepsy	1
CHD2	Epilepsy, Fragile X Syndrome, Intellectual Disability	3
CHD8	Intellectual Disability	1
CHMP2B	Epilepsy	1
CHR7	Anxiety Disorder, Attention Deficit Hyperactivity Disorder, Bipolar Spectrum Disorders, Depressive Disorder, Epilepsy, Intellectual Disability, Obsessive Compulsive Disorder, Panic Disorder, Schizophrenia	9
CHRM3	Anxiety Disorder, Bipolar Spectrum Disorders, Epilepsy, Obsessive Compulsive Disorder, Panic Disorder, Schizophrenia, Sleep Disorders	7
CHRM5	Anxiety Disorder, Attention Deficit Hyperactivity Disorder, Bipolar Spectrum Disorders, Epilepsy, Obsessive Compulsive Disorder, Panic Disorder, Schizophrenia, Sleep Disorders	8
CHRNA4	Anxiety Disorder, Attention Deficit Hyperactivity Disorder, Bipolar Spectrum Disorders, Epilepsy, Intellectual Disability, Schizophrenia	6
CHRNA7	Anxiety Disorder, Attention Deficit Hyperactivity Disorder, Bipolar Spectrum Disorders, Depressive Disorder, Epilepsy, Intellectual Disability, Obsessive Compulsive Disorder, Panic Disorder, Schizophrenia	9
CHRNB3	Anxiety Disorder, Attention Deficit Hyperactivity Disorder, Bipolar Spectrum Disorders, Obsessive Compulsive Disorder, Panic Disorder, Schizophrenia, Sleep Disorders	7
CLOCK	Attention Deficit Hyperactivity Disorder, Bipolar Spectrum Disorders, Depressive Disorder, Epilepsy, Schizophrenia, Sleep Disorders	6
CMYA3	Epilepsy	1
CNR1	Anxiety Disorder, Attention Deficit Hyperactivity Disorder, Bipolar Spectrum Disorders, Depressive Disorder, Epilepsy, Obsessive Compulsive Disorder, Panic Disorder, Schizophrenia	8
CNR2	Attention Deficit Hyperactivity Disorder, Bipolar Spectrum Disorders, Depressive Disorder, Epilepsy, Schizophrenia	5
CNTN3	Anxiety Disorder, Bipolar Spectrum Disorders, Obsessive Compulsive Disorder, Panic Disorder	4
CNTN4	Epilepsy, Intellectual Disability, Schizophrenia, Sleep Disorders	4
CNTN5	Anxiety Disorder, Attention Deficit Hyperactivity Disorder, Bipolar Spectrum Disorders, Obsessive Compulsive Disorder, Panic Disorder, Schizophrenia, Sleep Disorders	7
CNTN6	Anxiety Disorder, Bipolar Spectrum Disorders, Obsessive Compulsive Disorder, Panic Disorder, Schizophrenia, Sleep Disorders	6
CNTNAP2	Anxiety Disorder, Attention Deficit Hyperactivity Disorder, Bipolar Spectrum Disorders, Depressive Disorder, Epilepsy, Intellectual Disability, Obsessive Compulsive Disorder, Panic Disorder, Schizophrenia, Sleep Disorders	10
CNTNAP5	Bipolar Spectrum Disorders, Schizophrenia	2
CNTP2	Anxiety Disorder, Attention Deficit Hyperactivity Disorder, Depressive Disorder, Epilepsy, Intellectual Disability, Obsessive Compulsive Disorder, Panic Disorder, Schizophrenia, Sleep Disorders	9
CNTP5	Sleep Disorders	1
COBL	Attention Deficit Hyperactivity Disorder, Epilepsy	2
COL11A1	Epilepsy	1
COMT	Anxiety Disorder, Attention Deficit Hyperactivity Disorder, Bipolar Spectrum Disorders, Depressive Disorder, Epilepsy, Intellectual Disability, Obsessive Compulsive Disorder, Panic Disorder, Schizophrenia, Sleep Disorders	10
CPA2	Epilepsy	1
CPLX2	Attention Deficit Hyperactivity Disorder, Bipolar Spectrum Disorders, Depressive Disorder, Epilepsy, Schizophrenia	5
CREBBP	Bipolar Spectrum Disorders, Depressive Disorder, Epilepsy, Intellectual Disability, Schizophrenia, Sleep Disorders	6
CRK	Epilepsy	1
CRKL	Epilepsy	1
CRP	Anxiety Disorder, Bipolar Spectrum Disorders, Depressive Disorder, Epilepsy, Intellectual Disability, Schizophrenia, Sleep Disorders	7
CSMD1	Bipolar Spectrum Disorders, Depressive Disorder, Schizophrenia	3
CSNK1D	Bipolar Spectrum Disorders, Depressive Disorder, Epilepsy, Schizophrenia, Sleep Disorders	5
CSNK1E	Attention Deficit Hyperactivity Disorder, Bipolar Spectrum Disorders, Depressive Disorder, Epilepsy, Schizophrenia, Sleep Disorders	6
CTCF	Fragile X Syndrome, Schizophrenia, Sleep Disorders	3
CTN3	Sleep Disorders	1
CTNNA3	Schizophrenia	1
CTNNB1	Intellectual Disability, Schizophrenia, Sleep Disorders, Tuberous Sclerosis	4
CTSG	Bipolar Spectrum Disorders, Panic Disorder	2
CUX2	Bipolar Spectrum Disorders, Epilepsy	2
CYFIP1	Down Syndrome, Epilepsy, Fragile X Syndrome, Intellectual Disability, Schizophrenia	5
CYP11A1	Epilepsy	1
CYP11B1	Epilepsy	1
CYP17A1	Down Syndrome, Epilepsy, Intellectual Disability, Schizophrenia, Sleep Disorders	5
CYP19A1	Down Syndrome, Epilepsy, Intellectual Disability	3
CYP1A1	Epilepsy, Schizophrenia, Sleep Disorders	3
CYP1B1	Epilepsy	1
CYP2D6	Anxiety Disorder, Attention Deficit Hyperactivity Disorder, Bipolar Spectrum Disorders, Depressive Disorder, Epilepsy, Obsessive Compulsive Disorder, Schizophrenia, Sleep Disorders	8
CYP3A	Epilepsy	1
CYP7A1	Epilepsy	1
DAB1	Epilepsy, Schizophrenia, Sleep Disorders	3
DAO	Bipolar Spectrum Disorders, Epilepsy, Schizophrenia	3
DAOA	Anxiety Disorder, Bipolar Spectrum Disorders, Depressive Disorder, Epilepsy, Panic Disorder, Schizophrenia, Sleep Disorders	7
DAPK1	Sleep Disorders, Tuberous Sclerosis	2
DBH	Anxiety Disorder, Attention Deficit Hyperactivity Disorder, Bipolar Spectrum Disorders, Depressive Disorder, Epilepsy, Obsessive Compulsive Disorder, Panic Disorder, Schizophrenia, Tuberous Sclerosis	9
DCLK2	Attention Deficit Hyperactivity Disorder, Epilepsy	2
DCTN5	Bipolar Spectrum Disorders	1
DCX	Epilepsy, Intellectual Disability, Tuberous Sclerosis	3
DDC	Anxiety Disorder, Attention Deficit Hyperactivity Disorder, Bipolar Spectrum Disorders, Depressive Disorder, Obsessive Compulsive Disorder, Panic Disorder, Schizophrenia	7
DEAF1	Intellectual Disability	1
DEPDC5	Epilepsy	1
DGCR2	Schizophrenia	1
DGCR6	Anxiety Disorder, Bipolar Spectrum Disorders, Schizophrenia, Sleep Disorders	4
DHCR7	Epilepsy, Intellectual Disability	2
DISC1	Anxiety Disorder, Attention Deficit Hyperactivity Disorder, Bipolar Spectrum Disorders, Depressive Disorder, Obsessive Compulsive Disorder, Panic Disorder, Schizophrenia, Sleep Disorders	8
DLG2	Anxiety Disorder, Bipolar Spectrum Disorders, Epilepsy, Intellectual Disability, Obsessive Compulsive Disorder, Panic Disorder, Schizophrenia, Sleep Disorders	8
DLG3	Anxiety Disorder, Bipolar Spectrum Disorders, Epilepsy, Intellectual Disability, Obsessive Compulsive Disorder, Panic Disorder, Schizophrenia, Sleep Disorders	8
DLG4	Anxiety Disorder, Fragile X Syndrome, Schizophrenia	3
DLGAP2	Anxiety Disorder, Intellectual Disability, Obsessive Compulsive Disorder, Schizophrenia, Sleep Disorders	5
DLGAP3	Anxiety Disorder, Fragile X Syndrome, Obsessive Compulsive Disorder, Schizophrenia, Sleep Disorders	5
DLX1	Attention Deficit Hyperactivity Disorder, Schizophrenia, Sleep Disorders	3
DLX2	Epilepsy, Intellectual Disability, Schizophrenia, Sleep Disorders	4
DMD	Fragile X Syndrome, Intellectual Disability, Schizophrenia, Sleep Disorders	4
DMPK	Fragile X Syndrome, Intellectual Disability, Schizophrenia, Sleep Disorders	4
DNM1	Intellectual Disability	1
DOC2A	Intellectual Disability, Schizophrenia, Sleep Disorders	3
DOCK3	Attention Deficit Hyperactivity Disorder, Epilepsy	2
DOCK4	Schizophrenia, Sleep Disorders	2
DPP10	Bipolar Spectrum Disorders, Intellectual Disability, Schizophrenia, Sleep Disorders	4
DPP6	Anxiety Disorder, Bipolar Spectrum Disorders, Intellectual Disability, Schizophrenia, Sleep Disorders	5
DRD1	Anxiety Disorder, Attention Deficit Hyperactivity Disorder, Bipolar Spectrum Disorders, Depressive Disorder, Epilepsy, Obsessive Compulsive Disorder, Panic Disorder, Schizophrenia, Sleep Disorders	9
DRD2	Anxiety Disorder, Attention Deficit Hyperactivity Disorder, Bipolar Spectrum Disorders, Depressive Disorder, Epilepsy, Intellectual Disability, Obsessive Compulsive Disorder, Panic Disorder, Schizophrenia, Sleep Disorders	10
DRD3	Anxiety Disorder, Attention Deficit Hyperactivity Disorder, Bipolar Spectrum Disorders, Depressive Disorder, Epilepsy, Obsessive Compulsive Disorder, Panic Disorder, Schizophrenia, Sleep Disorders	9
DRD4	Anxiety Disorder, Attention Deficit Hyperactivity Disorder, Bipolar Spectrum Disorders, Depressive Disorder, Down Syndrome, Epilepsy, Intellectual Disability, Obsessive Compulsive Disorder, Schizophrenia, Sleep Disorders	10
DRD5	Anxiety Disorder, Attention Deficit Hyperactivity Disorder, Bipolar Spectrum Disorders, Epilepsy, Obsessive Compulsive Disorder, Panic Disorder, Schizophrenia	7
DRG1	Attention Deficit Hyperactivity Disorder, Bipolar Spectrum Disorders	2
DRP2	Bipolar Spectrum Disorders, Schizophrenia	2
DSCAM	Anxiety Disorder, Bipolar Spectrum Disorders, Down Syndrome	3
DST	Schizophrenia, Sleep Disorders	2
DTNBP1	Anxiety Disorder, Attention Deficit Hyperactivity Disorder, Bipolar Spectrum Disorders, Depressive Disorder, Intellectual Disability, Obsessive Compulsive Disorder, Panic Disorder, Schizophrenia	8
DYRK1A	Down Syndrome, Epilepsy, Intellectual Disability	3
DYX1C1	Anxiety Disorder, Attention Deficit Hyperactivity Disorder, Epilepsy, Schizophrenia, Sleep Disorders	5
EEF1A2	Fragile X Syndrome, Intellectual Disability	2
EGF	Anxiety Disorder, Bipolar Spectrum Disorders, Depressive Disorder, Epilepsy, Obsessive Compulsive Disorder, Panic Disorder, Schizophrenia, Sleep Disorders, Tuberous Sclerosis	9
EGR2	Bipolar Spectrum Disorders, Schizophrenia	2
EHMT1	Intellectual Disability, Schizophrenia, Sleep Disorders	3
EIF4E	Epilepsy	1
ENO2	Schizophrenia, Sleep Disorders	2
EPHA6	Schizophrenia, Sleep Disorders	2
EPHB2	Anxiety Disorder, Down Syndrome, Fragile X Syndrome, Tuberous Sclerosis	4
EPS8	Sleep Disorders	1
ERBB4	Bipolar Spectrum Disorders, Depressive Disorder, Epilepsy, Intellectual Disability, Schizophrenia	5
ERG	Bipolar Spectrum Disorders, Down Syndrome	2
ESR1	Anxiety Disorder, Bipolar Spectrum Disorders, Depressive Disorder, Down Syndrome, Epilepsy, Fragile X Syndrome, Intellectual Disability, Obsessive Compulsive Disorder, Panic Disorder, Schizophrenia, Sleep Disorders	11
ESR2	Anxiety Disorder, Depressive Disorder, Down Syndrome, Epilepsy, Intellectual Disability, Obsessive Compulsive Disorder, Schizophrenia, Sleep Disorders	8
FABP3	Bipolar Spectrum Disorders, Epilepsy, Schizophrenia, Sleep Disorders	4
FABP5	Bipolar Spectrum Disorders, Epilepsy, Schizophrenia, Sleep Disorders	4
FABP7	Bipolar Spectrum Disorders, Epilepsy, Schizophrenia, Sleep Disorders	4
FAM120C	Intellectual Disability	1
FAM43A	Bipolar Spectrum Disorders	1
FAN1	Epilepsy, Schizophrenia, Sleep Disorders	3
FASTK	Attention Deficit Hyperactivity Disorder, Epilepsy	2
FAT1	Bipolar Spectrum Disorders, Schizophrenia, Sleep Disorders	3
FEZF1	Epilepsy	1
FGA	Epilepsy	1
FIGNL1	Attention Deficit Hyperactivity Disorder, Bipolar Spectrum Disorders	2
FMN1	Bipolar Spectrum Disorders	1
FMNL2	Epilepsy	1
FMR1	Anxiety Disorder, Attention Deficit Hyperactivity Disorder, Down Syndrome, Fragile X Syndrome, Intellectual Disability, Schizophrenia, Sleep Disorders	7
FOLH1	Epilepsy, Schizophrenia, Sleep Disorders	3
FOLR2	Epilepsy	1
FOSB	Epilepsy	1
FOXG1	Epilepsy, Intellectual Disability	2
FOXO1	Attention Deficit Hyperactivity Disorder, Epilepsy	2
FOXP1	Bipolar Spectrum Disorders, Intellectual Disability	2
FOXP2	Attention Deficit Hyperactivity Disorder, Bipolar Spectrum Disorders, Depressive Disorder, Epilepsy, Intellectual Disability, Schizophrenia	6
FRAXA	Epilepsy, Fragile X Syndrome, Intellectual Disability, Schizophrenia, Sleep Disorders	5
FRAXE	Epilepsy, Fragile X Syndrome, Intellectual Disability	3
FRAXF	Epilepsy, Fragile X Syndrome	2
FRK	Schizophrenia, Sleep Disorders	2
FSHB	Epilepsy	1
FYN	Bipolar Spectrum Disorders, Epilepsy, Schizophrenia	3
GABBR2	Anxiety Disorder, Bipolar Spectrum Disorders, Epilepsy, Obsessive Compulsive Disorder, Panic Disorder, Sleep Disorders	6
GABRA1	Anxiety Disorder, Bipolar Spectrum Disorders, Epilepsy, Obsessive Compulsive Disorder, Panic Disorder, Schizophrenia	6
GABRA2	Anxiety Disorder, Attention Deficit Hyperactivity Disorder, Bipolar Spectrum Disorders, Depressive Disorder, Epilepsy, Intellectual Disability, Obsessive Compulsive Disorder, Panic Disorder, Schizophrenia	9
GABRA3	Anxiety Disorder, Attention Deficit Hyperactivity Disorder, Bipolar Spectrum Disorders, Depressive Disorder, Epilepsy, Obsessive Compulsive Disorder, Panic Disorder, Schizophrenia, Sleep Disorders	9
GABRA4	Bipolar Spectrum Disorders, Epilepsy, Intellectual Disability, Schizophrenia, Sleep Disorders	5
GABRA5	Anxiety Disorder, Attention Deficit Hyperactivity Disorder, Bipolar Spectrum Disorders, Epilepsy, Intellectual Disability, Obsessive Compulsive Disorder, Panic Disorder, Schizophrenia, Sleep Disorders	9
GABRA6	Anxiety Disorder, Bipolar Spectrum Disorders, Depressive Disorder, Epilepsy, Obsessive Compulsive Disorder, Panic Disorder, Schizophrenia	7
GABRB1	Anxiety Disorder, Bipolar Spectrum Disorders, Epilepsy, Panic Disorder, Schizophrenia, Sleep Disorders	6
GABRB3	Anxiety Disorder, Attention Deficit Hyperactivity Disorder, Bipolar Spectrum Disorders, Depressive Disorder, Epilepsy, Intellectual Disability, Obsessive Compulsive Disorder, Panic Disorder, Schizophrenia, Sleep Disorders	10
GABRD	Anxiety Disorder, Bipolar Spectrum Disorders, Depressive Disorder, Epilepsy, Fragile X Syndrome, Obsessive Compulsive Disorder, Panic Disorder, Schizophrenia, Sleep Disorders	9
GABRG1	Anxiety Disorder, Attention Deficit Hyperactivity Disorder, Bipolar Spectrum Disorders, Intellectual Disability, Obsessive Compulsive Disorder, Panic Disorder, Schizophrenia, Sleep Disorders	8
GABRG3	Anxiety Disorder, Attention Deficit Hyperactivity Disorder, Bipolar Spectrum Disorders, Intellectual Disability, Obsessive Compulsive Disorder, Panic Disorder, Schizophrenia	7
GABRQ	Anxiety Disorder, Bipolar Spectrum Disorders, Depressive Disorder, Obsessive Compulsive Disorder, Panic Disorder	5
GAD1	Anxiety Disorder, Bipolar Spectrum Disorders, Depressive Disorder, Epilepsy, Obsessive Compulsive Disorder, Panic Disorder, Schizophrenia, Sleep Disorders	8
GAD2	Anxiety Disorder, Attention Deficit Hyperactivity Disorder, Bipolar Spectrum Disorders, Depressive Disorder, Epilepsy, Obsessive Compulsive Disorder, Panic Disorder, Schizophrenia, Sleep Disorders	9
GAP43	Schizophrenia, Sleep Disorders	2
GAS2	Sleep Disorders	1
GATA2	Schizophrenia, Sleep Disorders	2
GCH1	Anxiety Disorder, Bipolar Spectrum Disorders, Depressive Disorder, Epilepsy, Intellectual Disability, Obsessive Compulsive Disorder	6
GCHFR	Epilepsy	1
GCNT2	Anxiety Disorder, Bipolar Spectrum Disorders, Depressive Disorder, Fragile X Syndrome, Intellectual Disability, Tuberous Sclerosis	6
GFAP	Bipolar Spectrum Disorders, Depressive Disorder, Down Syndrome, Tuberous Sclerosis	4
GHRL	Anxiety Disorder, Attention Deficit Hyperactivity Disorder, Panic Disorder, Schizophrenia, Sleep Disorders	5
GHSR	Anxiety Disorder, Attention Deficit Hyperactivity Disorder, Epilepsy, Panic Disorder	4
GLO1	Anxiety Disorder, Bipolar Spectrum Disorders, Obsessive Compulsive Disorder, Panic Disorder, Schizophrenia, Sleep Disorders	6
GLRA2	Anxiety Disorder, Bipolar Spectrum Disorders, Obsessive Compulsive Disorder, Panic Disorder	4
GMPR	Intellectual Disability	1
GNAS	Bipolar Spectrum Disorders, Depressive Disorder, Schizophrenia	3
GNB1L	Bipolar Spectrum Disorders, Depressive Disorder, Schizophrenia	3
GPC6	Anxiety Disorder, Schizophrenia, Sleep Disorders	3
GPHN	Schizophrenia, Sleep Disorders	2
GPR37	Depressive Disorder	1
GPX1	Bipolar Spectrum Disorders, Depressive Disorder, Epilepsy, Panic Disorder, Schizophrenia	5
GRIA3	Anxiety Disorder, Bipolar Spectrum Disorders, Depressive Disorder, Epilepsy, Intellectual Disability, Obsessive Compulsive Disorder, Panic Disorder, Schizophrenia, Sleep Disorders	9
GRID1	Bipolar Spectrum Disorders, Depressive Disorder, Epilepsy, Schizophrenia	4
GRID2	Schizophrenia, Sleep Disorders	2
GRIK2	Anxiety Disorder, Bipolar Spectrum Disorders, Depressive Disorder, Epilepsy, Obsessive Compulsive Disorder, Panic Disorder, Schizophrenia	7
GRIK3	Anxiety Disorder, Attention Deficit Hyperactivity Disorder, Bipolar Spectrum Disorders, Depressive Disorder, Epilepsy, Obsessive Compulsive Disorder, Panic Disorder, Schizophrenia	8
GRIN1	Bipolar Spectrum Disorders, Epilepsy, Intellectual Disability, Schizophrenia	4
GRIN2A	Anxiety Disorder, Attention Deficit Hyperactivity Disorder, Bipolar Spectrum Disorders, Depressive Disorder, Epilepsy, Obsessive Compulsive Disorder, Panic Disorder, Schizophrenia, Sleep Disorders	9
GRIN2B	Anxiety Disorder, Attention Deficit Hyperactivity Disorder, Bipolar Spectrum Disorders, Depressive Disorder, Epilepsy, Obsessive Compulsive Disorder, Panic Disorder, Schizophrenia	8
GRIP1	Anxiety Disorder, Bipolar Spectrum Disorders, Depressive Disorder, Epilepsy, Intellectual Disability, Obsessive Compulsive Disorder, Panic Disorder, Schizophrenia	8
GRM1	Anxiety Disorder, Attention Deficit Hyperactivity Disorder, Bipolar Spectrum Disorders, Depressive Disorder, Epilepsy, Intellectual Disability, Schizophrenia	7
GRM4	Anxiety Disorder, Bipolar Spectrum Disorders, Epilepsy, Obsessive Compulsive Disorder, Panic Disorder, Schizophrenia, Sleep Disorders	7
GRM5	Anxiety Disorder, Attention Deficit Hyperactivity Disorder, Bipolar Spectrum Disorders, Epilepsy, Obsessive Compulsive Disorder, Panic Disorder, Schizophrenia, Sleep Disorders	8
GRM7	Anxiety Disorder, Attention Deficit Hyperactivity Disorder, Bipolar Spectrum Disorders, Depressive Disorder, Epilepsy, Intellectual Disability, Obsessive Compulsive Disorder, Panic Disorder, Schizophrenia, Sleep Disorders	10
GRM8	Anxiety Disorder, Attention Deficit Hyperactivity Disorder, Bipolar Spectrum Disorders, Epilepsy, Schizophrenia	5
GRPR	Anxiety Disorder, Epilepsy, Panic Disorder, Schizophrenia, Sleep Disorders	5
GS	Depressive Disorder, Epilepsy, Sleep Disorders	3
GSK3B	Attention Deficit Hyperactivity Disorder, Bipolar Spectrum Disorders, Depressive Disorder, Schizophrenia, Sleep Disorders	5
GSTM1	Anxiety Disorder, Bipolar Spectrum Disorders, Depressive Disorder, Down Syndrome, Epilepsy, Intellectual Disability, Schizophrenia	7
GSTP1	Attention Deficit Hyperactivity Disorder, Down Syndrome, Intellectual Disability, Schizophrenia	4
GTF2I	Anxiety Disorder, Intellectual Disability, Schizophrenia	3
HCN1	Attention Deficit Hyperactivity Disorder, Epilepsy	2
HCRT	Attention Deficit Hyperactivity Disorder, Schizophrenia, Sleep Disorders	3
HCRTR1	Anxiety Disorder, Attention Deficit Hyperactivity Disorder, Bipolar Spectrum Disorders, Obsessive Compulsive Disorder, Panic Disorder, Schizophrenia, Sleep Disorders	7
HCRTR2	Anxiety Disorder, Attention Deficit Hyperactivity Disorder, Bipolar Spectrum Disorders, Obsessive Compulsive Disorder, Panic Disorder, Schizophrenia, Sleep Disorders	7
HDAC4	Fragile X Syndrome, Intellectual Disability, Schizophrenia, Sleep Disorders	4
HDAC6	Tuberous Sclerosis	1
HEPACAM	Epilepsy	1
HES1	Attention Deficit Hyperactivity Disorder, Bipolar Spectrum Disorders	2
HES6	Attention Deficit Hyperactivity Disorder	1
HFE	Schizophrenia, Sleep Disorders	2
HGF	Anxiety Disorder, Obsessive Compulsive Disorder, Tuberous Sclerosis	3
HLA-A	Bipolar Spectrum Disorders, Down Syndrome, Epilepsy, Schizophrenia, Sleep Disorders	5
HLA-B	Bipolar Spectrum Disorders, Down Syndrome, Epilepsy, Panic Disorder, Schizophrenia, Sleep Disorders	6
HLA-DRB1	Attention Deficit Hyperactivity Disorder, Bipolar Spectrum Disorders, Down Syndrome, Epilepsy, Intellectual Disability, Panic Disorder, Schizophrenia, Sleep Disorders	8
HOMER1	Anxiety Disorder, Bipolar Spectrum Disorders, Depressive Disorder, Epilepsy, Obsessive Compulsive Disorder, Panic Disorder, Schizophrenia, Sleep Disorders	8
HOXA1	Anxiety Disorder, Bipolar Spectrum Disorders, Fragile X Syndrome, Intellectual Disability, Obsessive Compulsive Disorder, Panic Disorder, Schizophrenia, Sleep Disorders	8
HOXB@	Attention Deficit Hyperactivity Disorder	1
HOXD@	Attention Deficit Hyperactivity Disorder	1
HR	Anxiety Disorder	1
HRAS	Intellectual Disability	1
HS3ST5	Schizophrenia, Sleep Disorders	2
HSD11B1	Bipolar Spectrum Disorders, Schizophrenia, Sleep Disorders	3
HSD17B3	Sleep Disorders	1
HTR1A	Anxiety Disorder, Attention Deficit Hyperactivity Disorder, Bipolar Spectrum Disorders, Depressive Disorder, Epilepsy, Obsessive Compulsive Disorder, Panic Disorder, Schizophrenia, Sleep Disorders	9
HTR1B	Anxiety Disorder, Attention Deficit Hyperactivity Disorder, Bipolar Spectrum Disorders, Depressive Disorder, Epilepsy, Obsessive Compulsive Disorder, Panic Disorder, Schizophrenia, Sleep Disorders	9
HTR1D	Anxiety Disorder, Attention Deficit Hyperactivity Disorder, Bipolar Spectrum Disorders, Depressive Disorder, Epilepsy, Obsessive Compulsive Disorder, Panic Disorder, Schizophrenia	8
HTR1E	Anxiety Disorder, Attention Deficit Hyperactivity Disorder, Bipolar Spectrum Disorders, Obsessive Compulsive Disorder, Panic Disorder, Schizophrenia, Sleep Disorders	7
HTR2A	Anxiety Disorder, Attention Deficit Hyperactivity Disorder, Bipolar Spectrum Disorders, Depressive Disorder, Epilepsy, Obsessive Compulsive Disorder, Panic Disorder, Schizophrenia, Sleep Disorders	9
HTR2B	Anxiety Disorder, Bipolar Spectrum Disorders, Depressive Disorder, Epilepsy, Obsessive Compulsive Disorder, Panic Disorder, Schizophrenia, Sleep Disorders	8
HTR2C	Anxiety Disorder, Attention Deficit Hyperactivity Disorder, Bipolar Spectrum Disorders, Depressive Disorder, Epilepsy, Obsessive Compulsive Disorder, Panic Disorder, Schizophrenia, Sleep Disorders, Tuberous Sclerosis	10
HTR3A	Anxiety Disorder, Bipolar Spectrum Disorders, Depressive Disorder, Obsessive Compulsive Disorder, Panic Disorder, Schizophrenia, Sleep Disorders	7
HTR3B	Anxiety Disorder, Attention Deficit Hyperactivity Disorder, Bipolar Spectrum Disorders, Depressive Disorder, Obsessive Compulsive Disorder, Panic Disorder, Schizophrenia, Sleep Disorders	8
HTR3C	Anxiety Disorder, Depressive Disorder, Epilepsy, Obsessive Compulsive Disorder, Schizophrenia, Sleep Disorders	6
HTR4	Anxiety Disorder, Attention Deficit Hyperactivity Disorder, Bipolar Spectrum Disorders, Obsessive Compulsive Disorder, Panic Disorder, Schizophrenia	6
HTR5A	Anxiety Disorder, Attention Deficit Hyperactivity Disorder, Bipolar Spectrum Disorders, Depressive Disorder, Obsessive Compulsive Disorder, Panic Disorder, Schizophrenia, Sleep Disorders	8
HTR6	Anxiety Disorder, Attention Deficit Hyperactivity Disorder, Bipolar Spectrum Disorders, Depressive Disorder, Obsessive Compulsive Disorder, Panic Disorder, Schizophrenia	7
HTR7	Anxiety Disorder, Bipolar Spectrum Disorders, Fragile X Syndrome, Obsessive Compulsive Disorder, Panic Disorder, Schizophrenia	6
HUWE1	Intellectual Disability	1
IDL	Sleep Disorders	1
IGF1	Bipolar Spectrum Disorders, Fragile X Syndrome, Schizophrenia, Sleep Disorders, Tuberous Sclerosis	5
IGF2	Anxiety Disorder, Schizophrenia, Sleep Disorders	3
IL10	Anxiety Disorder, Bipolar Spectrum Disorders, Depressive Disorder, Down Syndrome, Epilepsy, Fragile X Syndrome, Intellectual Disability, Panic Disorder, Schizophrenia, Sleep Disorders, Tuberous Sclerosis	11
IL1R2	Sleep Disorders	1
IL1RAPL1	Epilepsy, Intellectual Disability, Schizophrenia, Sleep Disorders	4
IL1RAPL2	Intellectual Disability	1
IL1RN	Anxiety Disorder, Attention Deficit Hyperactivity Disorder, Bipolar Spectrum Disorders, Depressive Disorder, Down Syndrome, Epilepsy, Intellectual Disability, Schizophrenia	8
IL2	Anxiety Disorder, Bipolar Spectrum Disorders, Depressive Disorder, Schizophrenia, Sleep Disorders	5
IL4	Anxiety Disorder, Bipolar Spectrum Disorders, Depressive Disorder, Epilepsy, Schizophrenia, Sleep Disorders	6
IL5	Schizophrenia, Sleep Disorders	2
IL6	Anxiety Disorder, Attention Deficit Hyperactivity Disorder, Bipolar Spectrum Disorders, Depressive Disorder, Down Syndrome, Epilepsy, Fragile X Syndrome, Intellectual Disability, Schizophrenia, Sleep Disorders, Tuberous Sclerosis	11
IL8	Depressive Disorder, Down Syndrome, Epilepsy, Sleep Disorders, Tuberous Sclerosis	5
IMMP2L	Anxiety Disorder, Attention Deficit Hyperactivity Disorder, Bipolar Spectrum Disorders, Obsessive Compulsive Disorder, Schizophrenia, Sleep Disorders	6
INADL	Schizophrenia	1
INPP1	Anxiety Disorder, Attention Deficit Hyperactivity Disorder, Bipolar Spectrum Disorders, Obsessive Compulsive Disorder, Panic Disorder	5
INS	Sleep Disorders, Tuberous Sclerosis	2
INSIG1	Schizophrenia, Sleep Disorders	2
IQSEC2	Epilepsy, Intellectual Disability	2
ITGA4	Schizophrenia, Sleep Disorders	2
ITGB3	Epilepsy, Schizophrenia, Sleep Disorders	3
ITPR1	Schizophrenia, Sleep Disorders	2
IV	Anxiety Disorder, Depressive Disorder, Fragile X Syndrome	3
JAKMIP1	Fragile X Syndrome	1
JARID2	Intellectual Disability, Schizophrenia, Sleep Disorders	3
KATL2	Sleep Disorders	1
KATNAL2	Sleep Disorders	1
KCND2	Epilepsy	1
KCNJ10	Epilepsy, Intellectual Disability, Schizophrenia, Sleep Disorders	4
KCNJ3	Bipolar Spectrum Disorders, Epilepsy, Intellectual Disability, Schizophrenia, Sleep Disorders	5
KCNK9	Intellectual Disability	1
KCNMA1	Schizophrenia, Sleep Disorders	2
KCNN3	Attention Deficit Hyperactivity Disorder, Bipolar Spectrum Disorders, Obsessive Compulsive Disorder, Schizophrenia, Sleep Disorders	5
KCNQ2	Bipolar Spectrum Disorders, Epilepsy, Schizophrenia, Sleep Disorders	4
KCNQ3	Bipolar Spectrum Disorders, Epilepsy	2
KCNQ5	Schizophrenia, Sleep Disorders	2
KCNT1	Epilepsy	1
KDM5C	Epilepsy, Intellectual Disability	2
KIAA0564	Attention Deficit Hyperactivity Disorder, Bipolar Spectrum Disorders, Epilepsy	3
KIF5C	Intellectual Disability, Schizophrenia, Sleep Disorders	3
KIR2DS4	Epilepsy	1
KIR2DS5	Epilepsy	1
KIR3DS1	Epilepsy	1
KIT	Down Syndrome, Fragile X Syndrome	2
KMO	Bipolar Spectrum Disorders, Depressive Disorder, Epilepsy, Schizophrenia	4
KRT8	Anxiety Disorder, Fragile X Syndrome	2
L1CAM	Anxiety Disorder, Bipolar Spectrum Disorders, Intellectual Disability, Obsessive Compulsive Disorder, Panic Disorder, Schizophrenia, Sleep Disorders	7
LAMB1	Attention Deficit Hyperactivity Disorder, Epilepsy	2
LAMB4	Epilepsy	1
LASP1	Epilepsy, Schizophrenia, Sleep Disorders	3
LEP	Anxiety Disorder, Attention Deficit Hyperactivity Disorder, Bipolar Spectrum Disorders, Depressive Disorder, Epilepsy, Obsessive Compulsive Disorder, Panic Disorder, Schizophrenia, Sleep Disorders	9
LEPR	Anxiety Disorder, Attention Deficit Hyperactivity Disorder, Bipolar Spectrum Disorders, Epilepsy, Obsessive Compulsive Disorder, Panic Disorder, Schizophrenia, Sleep Disorders	8
LHB	Epilepsy	1
LHCGR	Anxiety Disorder, Bipolar Spectrum Disorders, Epilepsy, Obsessive Compulsive Disorder, Panic Disorder	5
LIN7B	Schizophrenia, Sleep Disorders	2
LMX1B	Epilepsy, Schizophrenia, Sleep Disorders	3
LRP8	Schizophrenia, Sleep Disorders	2
LRRC7	Attention Deficit Hyperactivity Disorder, Bipolar Spectrum Disorders, Schizophrenia, Sleep Disorders	4
LSG1	Bipolar Spectrum Disorders	1
MACROD2	Attention Deficit Hyperactivity Disorder, Depressive Disorder, Epilepsy, Intellectual Disability, Schizophrenia, Sleep Disorders	6
MAGEL2	Schizophrenia, Sleep Disorders	2
MAOA	Anxiety Disorder, Attention Deficit Hyperactivity Disorder, Bipolar Spectrum Disorders, Depressive Disorder, Epilepsy, Fragile X Syndrome, Intellectual Disability, Obsessive Compulsive Disorder, Panic Disorder, Schizophrenia, Sleep Disorders	11
MAOB	Anxiety Disorder, Attention Deficit Hyperactivity Disorder, Bipolar Spectrum Disorders, Depressive Disorder, Epilepsy, Obsessive Compulsive Disorder, Panic Disorder, Schizophrenia, Sleep Disorders	9
MAP2	Tuberous Sclerosis	1
MAP2K1	Depressive Disorder, Intellectual Disability, Tuberous Sclerosis	3
MAP2K2	Intellectual Disability	1
MAPK1	Bipolar Spectrum Disorders, Depressive Disorder, Sleep Disorders	3
MAPK3	Anxiety Disorder, Fragile X Syndrome, Schizophrenia, Sleep Disorders, Tuberous Sclerosis	5
MAPK8IP2	Bipolar Spectrum Disorders, Depressive Disorder, Epilepsy, Schizophrenia, Sleep Disorders	5
MAPT	Depressive Disorder, Epilepsy, Intellectual Disability, Schizophrenia, Sleep Disorders, Tuberous Sclerosis	6
MARK1	Bipolar Spectrum Disorders	1
MBD1	Schizophrenia, Sleep Disorders	2
MBD3	Schizophrenia, Sleep Disorders	2
MBD5	Epilepsy, Intellectual Disability	2
MBD6	Epilepsy	1
MBP	Bipolar Spectrum Disorders, Schizophrenia	2
MC3R	Attention Deficit Hyperactivity Disorder, Depressive Disorder, Epilepsy, Schizophrenia, Sleep Disorders, Tuberous Sclerosis	6
MC4R	Attention Deficit Hyperactivity Disorder, Epilepsy, Schizophrenia, Sleep Disorders, Tuberous Sclerosis	5
MCHR1	Attention Deficit Hyperactivity Disorder, Bipolar Spectrum Disorders, Epilepsy, Schizophrenia	4
MCPH1	Intellectual Disability, Schizophrenia, Sleep Disorders	3
MDGA2	Depressive Disorder, Epilepsy	2
MECP2	Attention Deficit Hyperactivity Disorder, Bipolar Spectrum Disorders, Epilepsy, Fragile X Syndrome, Intellectual Disability, Schizophrenia	6
MED12	Anxiety Disorder, Bipolar Spectrum Disorders, Depressive Disorder, Epilepsy, Intellectual Disability, Schizophrenia	6
MEF2C	Epilepsy, Intellectual Disability	2
MET	Schizophrenia, Sleep Disorders	2
MIR137	Bipolar Spectrum Disorders, Fragile X Syndrome, Schizophrenia	3
MIR21	Epilepsy	1
MOG	Anxiety Disorder, Obsessive Compulsive Disorder, Schizophrenia	3
MSR1	Epilepsy	1
MTF1	Attention Deficit Hyperactivity Disorder	1
MTHFR	Anxiety Disorder, Attention Deficit Hyperactivity Disorder, Bipolar Spectrum Disorders, Depressive Disorder, Down Syndrome, Epilepsy, Intellectual Disability, Schizophrenia, Sleep Disorders, Tuberous Sclerosis	10
MTNR1A	Attention Deficit Hyperactivity Disorder, Bipolar Spectrum Disorders, Schizophrenia, Sleep Disorders, Tuberous Sclerosis	5
MTNR1B	Attention Deficit Hyperactivity Disorder, Bipolar Spectrum Disorders, Depressive Disorder, Epilepsy, Schizophrenia, Sleep Disorders, Tuberous Sclerosis	7
MTR	Attention Deficit Hyperactivity Disorder, Bipolar Spectrum Disorders, Depressive Disorder, Down Syndrome, Epilepsy, Intellectual Disability, Schizophrenia	7
MTRR	Attention Deficit Hyperactivity Disorder, Bipolar Spectrum Disorders, Depressive Disorder, Down Syndrome, Epilepsy, Intellectual Disability, Schizophrenia	7
MUC1	Attention Deficit Hyperactivity Disorder, Bipolar Spectrum Disorders	2
MYLIP	Intellectual Disability, Schizophrenia, Sleep Disorders	3
MYO16	Schizophrenia, Sleep Disorders	2
MYO9B	Down Syndrome, Intellectual Disability, Schizophrenia, Sleep Disorders	4
MYT1L	Depressive Disorder, Schizophrenia, Sleep Disorders	3
NBEA	Anxiety Disorder, Bipolar Spectrum Disorders, Obsessive Compulsive Disorder, Panic Disorder	4
NCKAP5	Bipolar Spectrum Disorders, Schizophrenia, Sleep Disorders	3
NDEL1	Bipolar Spectrum Disorders, Schizophrenia	2
NDN	Attention Deficit Hyperactivity Disorder, Bipolar Spectrum Disorders, Intellectual Disability, Sleep Disorders, Tuberous Sclerosis	5
NDUFB6	Anxiety Disorder, Bipolar Spectrum Disorders, Depressive Disorder, Down Syndrome, Fragile X Syndrome, Sleep Disorders	6
NEDD4	Intellectual Disability, Schizophrenia, Sleep Disorders	3
NELL1	Epilepsy	1
NEUROG1	Anxiety Disorder, Bipolar Spectrum Disorders, Obsessive Compulsive Disorder, Panic Disorder, Schizophrenia, Sleep Disorders	6
NF1	Epilepsy, Intellectual Disability, Tuberous Sclerosis	3
NFIA	Bipolar Spectrum Disorders	1
NFIL3	Attention Deficit Hyperactivity Disorder, Bipolar Spectrum Disorders, Depressive Disorder, Epilepsy, Schizophrenia, Sleep Disorders	6
NGF	Anxiety Disorder, Attention Deficit Hyperactivity Disorder, Bipolar Spectrum Disorders, Down Syndrome, Obsessive Compulsive Disorder, Panic Disorder, Schizophrenia, Sleep Disorders	8
NGFR	Anxiety Disorder, Attention Deficit Hyperactivity Disorder, Bipolar Spectrum Disorders, Depressive Disorder, Obsessive Compulsive Disorder, Panic Disorder, Sleep Disorders	7
NHLRC1	Epilepsy	1
NIPA1	Anxiety Disorder, Bipolar Spectrum Disorders, Epilepsy, Schizophrenia, Sleep Disorders	5
NIPA2	Epilepsy, Schizophrenia, Sleep Disorders	3
NIPBL	Intellectual Disability	1
NKX2-5	Down Syndrome, Epilepsy, Intellectual Disability	3
NLGN1	Anxiety Disorder, Bipolar Spectrum Disorders, Depressive Disorder, Epilepsy, Intellectual Disability, Obsessive Compulsive Disorder, Panic Disorder, Schizophrenia, Sleep Disorders	9
NLGN2	Anxiety Disorder, Bipolar Spectrum Disorders, Intellectual Disability, Obsessive Compulsive Disorder, Panic Disorder, Schizophrenia, Sleep Disorders	7
NLGN3	Attention Deficit Hyperactivity Disorder, Intellectual Disability, Schizophrenia, Sleep Disorders	4
NLGN4X	Attention Deficit Hyperactivity Disorder, Bipolar Spectrum Disorders, Intellectual Disability, Schizophrenia, Sleep Disorders	5
NLGN4Y	Epilepsy, Schizophrenia, Sleep Disorders	3
NLRP3	Attention Deficit Hyperactivity Disorder, Depressive Disorder, Epilepsy	3
NOS1	Anxiety Disorder, Attention Deficit Hyperactivity Disorder, Bipolar Spectrum Disorders, Depressive Disorder, Fragile X Syndrome, Obsessive Compulsive Disorder, Panic Disorder, Schizophrenia, Sleep Disorders	9
NOS1AP	Anxiety Disorder, Bipolar Spectrum Disorders, Depressive Disorder, Obsessive Compulsive Disorder, Schizophrenia, Sleep Disorders	6
NPAS2	Bipolar Spectrum Disorders, Depressive Disorder, Schizophrenia, Sleep Disorders	4
NPTX2	Attention Deficit Hyperactivity Disorder, Bipolar Spectrum Disorders	2
NPY	Anxiety Disorder, Attention Deficit Hyperactivity Disorder, Bipolar Spectrum Disorders, Depressive Disorder, Epilepsy, Obsessive Compulsive Disorder, Panic Disorder, Schizophrenia, Sleep Disorders, Tuberous Sclerosis	10
NPY1R	Anxiety Disorder, Attention Deficit Hyperactivity Disorder, Bipolar Spectrum Disorders, Epilepsy, Panic Disorder, Sleep Disorders	6
NPY2R	Anxiety Disorder, Attention Deficit Hyperactivity Disorder, Bipolar Spectrum Disorders, Epilepsy, Obsessive Compulsive Disorder, Panic Disorder	6
NPY5R	Anxiety Disorder, Attention Deficit Hyperactivity Disorder, Bipolar Spectrum Disorders, Down Syndrome, Epilepsy, Obsessive Compulsive Disorder, Panic Disorder	7
NR2E1	Attention Deficit Hyperactivity Disorder, Bipolar Spectrum Disorders, Schizophrenia, Sleep Disorders	4
NR3C2	Anxiety Disorder, Attention Deficit Hyperactivity Disorder, Bipolar Spectrum Disorders, Depressive Disorder, Down Syndrome, Fragile X Syndrome, Intellectual Disability, Obsessive Compulsive Disorder, Panic Disorder, Schizophrenia, Sleep Disorders	11
NR4A2	Attention Deficit Hyperactivity Disorder, Bipolar Spectrum Disorders, Depressive Disorder, Schizophrenia	4
NRAS	Down Syndrome	1
NRCAM	Anxiety Disorder, Attention Deficit Hyperactivity Disorder, Bipolar Spectrum Disorders, Down Syndrome, Obsessive Compulsive Disorder, Panic Disorder, Schizophrenia, Sleep Disorders	8
NRG1	Anxiety Disorder, Bipolar Spectrum Disorders, Depressive Disorder, Down Syndrome, Epilepsy, Fragile X Syndrome, Intellectual Disability, Obsessive Compulsive Disorder, Panic Disorder, Schizophrenia, Sleep Disorders	11
NRXN1	Anxiety Disorder, Bipolar Spectrum Disorders, Depressive Disorder, Down Syndrome, Epilepsy, Intellectual Disability, Obsessive Compulsive Disorder, Panic Disorder, Schizophrenia, Sleep Disorders	10
NRXN2	Anxiety Disorder, Bipolar Spectrum Disorders, Down Syndrome, Obsessive Compulsive Disorder, Panic Disorder, Schizophrenia, Sleep Disorders	7
NRXN3	Anxiety Disorder, Bipolar Spectrum Disorders, Down Syndrome, Obsessive Compulsive Disorder, Panic Disorder, Schizophrenia, Sleep Disorders	7
NSD1	Attention Deficit Hyperactivity Disorder, Bipolar Spectrum Disorders, Fragile X Syndrome, Intellectual Disability	4
NSF	Anxiety Disorder, Bipolar Spectrum Disorders, Down Syndrome, Obsessive Compulsive Disorder, Panic Disorder, Schizophrenia	6
NTF3	Anxiety Disorder, Attention Deficit Hyperactivity Disorder, Bipolar Spectrum Disorders, Down Syndrome, Obsessive Compulsive Disorder, Panic Disorder, Schizophrenia, Sleep Disorders	8
NTF4	Anxiety Disorder, Attention Deficit Hyperactivity Disorder, Bipolar Spectrum Disorders, Down Syndrome, Obsessive Compulsive Disorder, Panic Disorder	6
NTNG1	Schizophrenia	1
NTRK1	Anxiety Disorder, Bipolar Spectrum Disorders, Down Syndrome, Obsessive Compulsive Disorder, Panic Disorder, Schizophrenia, Sleep Disorders	7
NTRK2	Anxiety Disorder, Attention Deficit Hyperactivity Disorder, Bipolar Spectrum Disorders, Depressive Disorder, Down Syndrome, Obsessive Compulsive Disorder, Panic Disorder, Schizophrenia, Sleep Disorders	9
NTRK3	Anxiety Disorder, Attention Deficit Hyperactivity Disorder, Bipolar Spectrum Disorders, Depressive Disorder, Down Syndrome, Obsessive Compulsive Disorder, Panic Disorder, Schizophrenia	8
NXF5	Intellectual Disability	1
NXPH1	Attention Deficit Hyperactivity Disorder, Depressive Disorder, Epilepsy, Schizophrenia, Sleep Disorders	5
OCA2	Anxiety Disorder, Bipolar Spectrum Disorders, Depressive Disorder, Down Syndrome, Fragile X Syndrome, Intellectual Disability, Obsessive Compulsive Disorder, Panic Disorder, Sleep Disorders, Tuberous Sclerosis	10
OMG	Intellectual Disability, Schizophrenia, Sleep Disorders	3
OPHN1	Epilepsy, Intellectual Disability	2
OPRD1	Anxiety Disorder, Attention Deficit Hyperactivity Disorder, Bipolar Spectrum Disorders, Down Syndrome, Obsessive Compulsive Disorder, Panic Disorder, Schizophrenia	7
OPRK1	Anxiety Disorder, Attention Deficit Hyperactivity Disorder, Bipolar Spectrum Disorders, Down Syndrome, Obsessive Compulsive Disorder, Panic Disorder	6
OPRL1	Attention Deficit Hyperactivity Disorder, Bipolar Spectrum Disorders	2
OPRM1	Anxiety Disorder, Attention Deficit Hyperactivity Disorder, Bipolar Spectrum Disorders, Depressive Disorder, Down Syndrome, Epilepsy, Obsessive Compulsive Disorder, Panic Disorder, Schizophrenia, Sleep Disorders, Tuberous Sclerosis	11
OSBPL6	Epilepsy	1
OTX1	Intellectual Disability, Schizophrenia, Sleep Disorders	3
OXT	Anxiety Disorder, Attention Deficit Hyperactivity Disorder, Bipolar Spectrum Disorders, Depressive Disorder, Down Syndrome, Fragile X Syndrome, Obsessive Compulsive Disorder, Panic Disorder, Schizophrenia	9
OXTR	Anxiety Disorder, Attention Deficit Hyperactivity Disorder, Bipolar Spectrum Disorders, Depressive Disorder, Down Syndrome, Obsessive Compulsive Disorder, Panic Disorder, Schizophrenia	8
P2RX4	Anxiety Disorder, Bipolar Spectrum Disorders, Depressive Disorder, Down Syndrome, Epilepsy, Panic Disorder	6
PAFAH1B1	Bipolar Spectrum Disorders, Epilepsy, Schizophrenia	3
PAH	Anxiety Disorder, Bipolar Spectrum Disorders, Down Syndrome, Epilepsy, Fragile X Syndrome, Intellectual Disability, Obsessive Compulsive Disorder, Panic Disorder, Schizophrenia	9
PARD3B	Sleep Disorders	1
PARK2	Attention Deficit Hyperactivity Disorder, Intellectual Disability, Sleep Disorders	3
PAX5	Attention Deficit Hyperactivity Disorder, Down Syndrome, Epilepsy	3
PCBD1	Intellectual Disability	1
PCDH19	Epilepsy, Intellectual Disability	2
PCDHA@	Schizophrenia, Sleep Disorders	2
PCDHA1	Bipolar Spectrum Disorders, Schizophrenia, Sleep Disorders	3
PCDHA3	Schizophrenia, Sleep Disorders	2
PDE1C	Depressive Disorder, Epilepsy	2
PDE4A	Schizophrenia, Sleep Disorders	2
PDE4B	Anxiety Disorder, Bipolar Spectrum Disorders, Depressive Disorder, Down Syndrome, Panic Disorder, Schizophrenia	6
PDZK1	Schizophrenia, Sleep Disorders	2
PER1	Attention Deficit Hyperactivity Disorder, Bipolar Spectrum Disorders, Depressive Disorder, Schizophrenia, Sleep Disorders	5
PER2	Anxiety Disorder, Attention Deficit Hyperactivity Disorder, Bipolar Spectrum Disorders, Depressive Disorder, Down Syndrome, Epilepsy, Panic Disorder, Schizophrenia, Sleep Disorders	9
PEX7	Intellectual Disability	1
PFTK1	Attention Deficit Hyperactivity Disorder, Bipolar Spectrum Disorders	2
PHF2	Schizophrenia, Sleep Disorders	2
PHF8	Epilepsy, Intellectual Disability	2
PIK3CA	Fragile X Syndrome, Schizophrenia, Sleep Disorders, Tuberous Sclerosis	4
PIK3CG	Anxiety Disorder, Attention Deficit Hyperactivity Disorder, Bipolar Spectrum Disorders, Down Syndrome, Obsessive Compulsive Disorder, Panic Disorder, Sleep Disorders	7
PITX3	Attention Deficit Hyperactivity Disorder, Schizophrenia, Sleep Disorders	3
PLCB1	Bipolar Spectrum Disorders	1
PLCD1	Anxiety Disorder, Bipolar Spectrum Disorders, Down Syndrome, Obsessive Compulsive Disorder, Panic Disorder, Schizophrenia, Sleep Disorders	7
PLD5	Epilepsy	1
PLX4	Sleep Disorders	1
PLXNA4	Schizophrenia	1
PNOC	Attention Deficit Hyperactivity Disorder, Schizophrenia	2
POMC	Anxiety Disorder, Attention Deficit Hyperactivity Disorder, Bipolar Spectrum Disorders, Depressive Disorder, Down Syndrome, Obsessive Compulsive Disorder, Panic Disorder, Schizophrenia, Sleep Disorders	9
POMGNT1	Intellectual Disability	1
PON1	Attention Deficit Hyperactivity Disorder, Bipolar Spectrum Disorders, Depressive Disorder, Panic Disorder, Schizophrenia, Sleep Disorders	6
POR	Epilepsy	1
POU6F2	Epilepsy	1
PPIG	Attention Deficit Hyperactivity Disorder	1
PPP1R1B	Anxiety Disorder, Attention Deficit Hyperactivity Disorder, Bipolar Spectrum Disorders, Depressive Disorder, Down Syndrome, Epilepsy, Obsessive Compulsive Disorder, Panic Disorder, Schizophrenia	9
PRKCB	Epilepsy	1
PRKD1	Sleep Disorders, Tuberous Sclerosis	2
PRL	Anxiety Disorder, Bipolar Spectrum Disorders, Depressive Disorder, Down Syndrome, Obsessive Compulsive Disorder, Panic Disorder, Schizophrenia, Sleep Disorders	8
PRLR	Anxiety Disorder, Bipolar Spectrum Disorders, Down Syndrome, Obsessive Compulsive Disorder, Panic Disorder, Schizophrenia, Sleep Disorders	7
PRODH	Anxiety Disorder, Attention Deficit Hyperactivity Disorder, Bipolar Spectrum Disorders, Depressive Disorder, Down Syndrome, Intellectual Disability, Obsessive Compulsive Disorder, Schizophrenia	8
PSMB5	Fragile X Syndrome, Intellectual Disability	2
PTCHD1	Schizophrenia, Sleep Disorders	2
PTEN	Epilepsy, Intellectual Disability, Sleep Disorders, Tuberous Sclerosis	4
PTGER3	Epilepsy, Sleep Disorders	2
PTGIR	Attention Deficit Hyperactivity Disorder, Bipolar Spectrum Disorders	2
PTGS2	Depressive Disorder, Schizophrenia	2
PTK2	Intellectual Disability, Schizophrenia, Sleep Disorders	3
PTPN11	Down Syndrome, Intellectual Disability	2
PTPN5	Fragile X Syndrome, Schizophrenia, Sleep Disorders	3
PTPRC	Tuberous Sclerosis	1
PTPRN2	Attention Deficit Hyperactivity Disorder, Bipolar Spectrum Disorders	2
PTPRZ1	Schizophrenia, Sleep Disorders	2
PTS	Intellectual Disability	1
PYY	Anxiety Disorder, Attention Deficit Hyperactivity Disorder, Bipolar Spectrum Disorders, Down Syndrome, Obsessive Compulsive Disorder, Panic Disorder	6
QDPR	Bipolar Spectrum Disorders, Intellectual Disability	2
RAC1	Intellectual Disability, Tuberous Sclerosis	2
RAF1	Intellectual Disability	1
RAI1	Depressive Disorder, Intellectual Disability	2
RAPGEF4	Anxiety Disorder, Bipolar Spectrum Disorders, Down Syndrome, Obsessive Compulsive Disorder, Panic Disorder	5
RARA	Attention Deficit Hyperactivity Disorder, Bipolar Spectrum Disorders, Schizophrenia, Sleep Disorders	4
RARB	Attention Deficit Hyperactivity Disorder, Bipolar Spectrum Disorders, Schizophrenia, Sleep Disorders	4
RARG	Attention Deficit Hyperactivity Disorder, Bipolar Spectrum Disorders, Schizophrenia, Sleep Disorders	4
RASGRP1	Attention Deficit Hyperactivity Disorder, Epilepsy	2
RBFOX1	Bipolar Spectrum Disorders, Epilepsy, Schizophrenia, Sleep Disorders	4
RELN	Anxiety Disorder, Attention Deficit Hyperactivity Disorder, Bipolar Spectrum Disorders, Down Syndrome, Epilepsy, Obsessive Compulsive Disorder, Panic Disorder, Schizophrenia	8
RETN	Attention Deficit Hyperactivity Disorder, Bipolar Spectrum Disorders	2
RFC1	Anxiety Disorder, Depressive Disorder, Down Syndrome, Intellectual Disability	4
RFWD2	Sleep Disorders	1
RGS7	Anxiety Disorder, Down Syndrome, Panic Disorder	3
RIMS1	Schizophrenia, Sleep Disorders	2
RNPS1	Intellectual Disability	1
ROBO1	Schizophrenia, Sleep Disorders	2
ROBO2	Schizophrenia, Sleep Disorders	2
RORA	Anxiety Disorder, Bipolar Spectrum Disorders, Depressive Disorder, Down Syndrome, Epilepsy, Sleep Disorders	6
RPL10	Fragile X Syndrome	1
RPS6KA2	Depressive Disorder	1
RPS6KA3	Intellectual Disability	1
RXRA	Attention Deficit Hyperactivity Disorder, Bipolar Spectrum Disorders, Schizophrenia, Sleep Disorders	4
RXRB	Attention Deficit Hyperactivity Disorder, Bipolar Spectrum Disorders, Schizophrenia, Sleep Disorders	4
RXRG	Attention Deficit Hyperactivity Disorder, Bipolar Spectrum Disorders, Schizophrenia, Sleep Disorders	4
RYR3	Schizophrenia, Sleep Disorders	2
SCG5	Attention Deficit Hyperactivity Disorder, Bipolar Spectrum Disorders	2
SCN1A	Epilepsy, Intellectual Disability, Schizophrenia, Sleep Disorders	4
SCN2A	Epilepsy, Intellectual Disability, Schizophrenia, Sleep Disorders	4
SCN7A	Bipolar Spectrum Disorders, Epilepsy	2
SCN8A	Anxiety Disorder, Attention Deficit Hyperactivity Disorder, Bipolar Spectrum Disorders, Down Syndrome, Epilepsy, Schizophrenia, Sleep Disorders	7
SCP2	Sleep Disorders	1
SDC2	Anxiety Disorder, Bipolar Spectrum Disorders, Down Syndrome, Obsessive Compulsive Disorder, Panic Disorder, Schizophrenia, Sleep Disorders	7
SDK1	Anxiety Disorder, Bipolar Spectrum Disorders, Down Syndrome, Schizophrenia, Sleep Disorders	5
SEMA5A	Schizophrenia, Sleep Disorders	2
SERPINE1	Depressive Disorder, Epilepsy, Sleep Disorders	3
SETBP1	Intellectual Disability	1
SETD2	Schizophrenia, Sleep Disorders	2
SETDB1	Epilepsy	1
SETDB2	Epilepsy	1
SEZ6L2	Epilepsy	1
SH3KBP1	Bipolar Spectrum Disorders, Schizophrenia	2
SHANK1	Schizophrenia, Sleep Disorders	2
SHANK2	Bipolar Spectrum Disorders, Intellectual Disability, Schizophrenia, Sleep Disorders	4
SHANK3	Bipolar Spectrum Disorders, Intellectual Disability, Schizophrenia	3
SHBG	Anxiety Disorder, Bipolar Spectrum Disorders, Down Syndrome, Fragile X Syndrome, Obsessive Compulsive Disorder, Panic Disorder	6
SHH	Sleep Disorders	1
SHMT1	Anxiety Disorder, Attention Deficit Hyperactivity Disorder, Bipolar Spectrum Disorders, Down Syndrome, Epilepsy, Intellectual Disability, Obsessive Compulsive Disorder, Panic Disorder, Schizophrenia	9
SLC12A6	Attention Deficit Hyperactivity Disorder, Bipolar Spectrum Disorders, Schizophrenia, Sleep Disorders	4
SLC19A1	Down Syndrome, Intellectual Disability, Schizophrenia, Sleep Disorders	4
SLC1A1	Anxiety Disorder, Attention Deficit Hyperactivity Disorder, Bipolar Spectrum Disorders, Down Syndrome, Epilepsy, Obsessive Compulsive Disorder, Panic Disorder, Schizophrenia, Tuberous Sclerosis	9
SLC1A3	Anxiety Disorder, Attention Deficit Hyperactivity Disorder, Bipolar Spectrum Disorders, Down Syndrome, Fragile X Syndrome, Intellectual Disability, Obsessive Compulsive Disorder, Panic Disorder, Schizophrenia	9
SLC25A12	Attention Deficit Hyperactivity Disorder, Bipolar Spectrum Disorders, Schizophrenia, Sleep Disorders	4
SLC25A14	Schizophrenia, Sleep Disorders	2
SLC25A27	Epilepsy, Schizophrenia, Sleep Disorders	3
SLC29A4	Depressive Disorder, Epilepsy, Sleep Disorders	3
SLC30A4	Attention Deficit Hyperactivity Disorder, Bipolar Spectrum Disorders	2
SLC4A10	Depressive Disorder	1
SLC6A1	Anxiety Disorder, Attention Deficit Hyperactivity Disorder, Bipolar Spectrum Disorders, Depressive Disorder, Down Syndrome, Epilepsy, Obsessive Compulsive Disorder, Panic Disorder	8
SLC6A14	Attention Deficit Hyperactivity Disorder, Epilepsy	2
SLC6A2	Anxiety Disorder, Attention Deficit Hyperactivity Disorder, Bipolar Spectrum Disorders, Depressive Disorder, Down Syndrome, Epilepsy, Obsessive Compulsive Disorder, Panic Disorder, Schizophrenia	9
SLC6A3	Anxiety Disorder, Attention Deficit Hyperactivity Disorder, Bipolar Spectrum Disorders, Depressive Disorder, Down Syndrome, Epilepsy, Intellectual Disability, Obsessive Compulsive Disorder, Panic Disorder, Schizophrenia, Sleep Disorders	11
SLC6A4	Anxiety Disorder, Attention Deficit Hyperactivity Disorder, Bipolar Spectrum Disorders, Depressive Disorder, Down Syndrome, Epilepsy, Fragile X Syndrome, Intellectual Disability, Obsessive Compulsive Disorder, Panic Disorder, Schizophrenia, Sleep Disorders	12
SLC6A8	Intellectual Disability	1
SLC9A6	Epilepsy, Intellectual Disability	2
SLC9A9	Attention Deficit Hyperactivity Disorder	1
SLIT3	Depressive Disorder, Schizophrenia, Sleep Disorders	3
SLITRK5	Anxiety Disorder, Down Syndrome, Obsessive Compulsive Disorder	3
SMG6	Bipolar Spectrum Disorders, Intellectual Disability, Schizophrenia, Sleep Disorders	4
SNAP25	Anxiety Disorder, Attention Deficit Hyperactivity Disorder, Bipolar Spectrum Disorders, Depressive Disorder, Epilepsy, Intellectual Disability, Obsessive Compulsive Disorder, Panic Disorder, Schizophrenia, Sleep Disorders	10
SND1	Epilepsy	1
SNRPN	Fragile X Syndrome	1
SNTG2	Depressive Disorder	1
SOD1	Down Syndrome, Schizophrenia, Sleep Disorders	3
SORCS1	Attention Deficit Hyperactivity Disorder, Epilepsy, Schizophrenia, Sleep Disorders	4
SORCS3	Attention Deficit Hyperactivity Disorder, Epilepsy, Schizophrenia, Sleep Disorders	4
SOX5	Schizophrenia, Sleep Disorders	2
SP25	Attention Deficit Hyperactivity Disorder, Bipolar Spectrum Disorders, Depressive Disorder, Down Syndrome, Epilepsy, Intellectual Disability, Obsessive Compulsive Disorder, Panic Disorder, Schizophrenia, Sleep Disorders	10
SPON1	Epilepsy, Intellectual Disability, Schizophrenia, Sleep Disorders	4
SPR	Bipolar Spectrum Disorders, Depressive Disorder, Intellectual Disability	3
SRC	Schizophrenia, Sleep Disorders	2
SRD5A1	Anxiety Disorder, Bipolar Spectrum Disorders, Down Syndrome, Panic Disorder, Schizophrenia, Sleep Disorders	6
SRD5A2	Anxiety Disorder, Bipolar Spectrum Disorders, Down Syndrome, Schizophrenia, Sleep Disorders	5
SRY	Fragile X Syndrome	1
ST7	Attention Deficit Hyperactivity Disorder, Bipolar Spectrum Disorders, Intellectual Disability, Schizophrenia, Sleep Disorders	5
ST8SIA2	Bipolar Spectrum Disorders, Schizophrenia	2
STK38	Attention Deficit Hyperactivity Disorder, Epilepsy	2
STS	Attention Deficit Hyperactivity Disorder, Down Syndrome, Epilepsy	3
STX1A	Anxiety Disorder, Attention Deficit Hyperactivity Disorder, Bipolar Spectrum Disorders, Down Syndrome, Epilepsy, Intellectual Disability, Schizophrenia, Sleep Disorders	8
STXBP1	Epilepsy, Intellectual Disability, Schizophrenia, Sleep Disorders	4
SUCLG2	Sleep Disorders	1
SYN1	Anxiety Disorder, Bipolar Spectrum Disorders, Down Syndrome, Obsessive Compulsive Disorder, Panic Disorder, Schizophrenia, Sleep Disorders	7
SYN2	Bipolar Spectrum Disorders, Depressive Disorder, Epilepsy, Schizophrenia	4
SYN3	Attention Deficit Hyperactivity Disorder, Bipolar Spectrum Disorders, Schizophrenia, Sleep Disorders	4
SYNE1	Bipolar Spectrum Disorders, Depressive Disorder, Epilepsy, Schizophrenia, Sleep Disorders	5
SYNGAP1	Epilepsy, Intellectual Disability, Schizophrenia	3
T	Anxiety Disorder, Bipolar Spectrum Disorders, Depressive Disorder, Down Syndrome, Fragile X Syndrome, Intellectual Disability, Obsessive Compulsive Disorder, Panic Disorder, Sleep Disorders, Tuberous Sclerosis	10
TAC1	Anxiety Disorder, Bipolar Spectrum Disorders, Down Syndrome, Obsessive Compulsive Disorder, Panic Disorder, Schizophrenia, Sleep Disorders	7
TAOK2	Bipolar Spectrum Disorders, Schizophrenia, Sleep Disorders	3
TBC1D7	Attention Deficit Hyperactivity Disorder, Intellectual Disability, Tuberous Sclerosis	3
TBL1XR1	Intellectual Disability	1
TBR1	Intellectual Disability	1
TBX1	Bipolar Spectrum Disorders, Depressive Disorder, Down Syndrome, Intellectual Disability, Schizophrenia	5
TCF4	Bipolar Spectrum Disorders, Depressive Disorder, Intellectual Disability, Schizophrenia	4
TCF7L2	Bipolar Spectrum Disorders, Schizophrenia	2
TCN2	Down Syndrome, Epilepsy, Intellectual Disability	3
TDO2	Bipolar Spectrum Disorders, Schizophrenia, Sleep Disorders	3
TEAD1	Anxiety Disorder, Bipolar Spectrum Disorders, Depressive Disorder, Down Syndrome, Obsessive Compulsive Disorder, Sleep Disorders	6
TGFB1	Depressive Disorder, Schizophrenia, Sleep Disorders	3
TH	Anxiety Disorder, Attention Deficit Hyperactivity Disorder, Bipolar Spectrum Disorders, Depressive Disorder, Fragile X Syndrome, Intellectual Disability, Schizophrenia, Sleep Disorders	8
THBS1	Schizophrenia, Sleep Disorders	2
TMEM100	Attention Deficit Hyperactivity Disorder	1
TNF	Anxiety Disorder, Attention Deficit Hyperactivity Disorder, Bipolar Spectrum Disorders, Depressive Disorder, Down Syndrome, Epilepsy, Fragile X Syndrome, Intellectual Disability, Obsessive Compulsive Disorder, Schizophrenia, Sleep Disorders	11
TPH1	Anxiety Disorder, Attention Deficit Hyperactivity Disorder, Bipolar Spectrum Disorders, Depressive Disorder, Down Syndrome, Epilepsy, Obsessive Compulsive Disorder, Panic Disorder, Schizophrenia, Sleep Disorders	10
TPH2	Anxiety Disorder, Attention Deficit Hyperactivity Disorder, Bipolar Spectrum Disorders, Depressive Disorder, Down Syndrome, Epilepsy, Intellectual Disability, Obsessive Compulsive Disorder, Panic Disorder, Schizophrenia, Sleep Disorders	11
TRAPPC9	Intellectual Disability	1
TRIM32	Anxiety Disorder, Attention Deficit Hyperactivity Disorder, Epilepsy, Obsessive Compulsive Disorder	4
TRIO	Intellectual Disability	1
TRIP12	Epilepsy	1
TRPM1	Schizophrenia, Sleep Disorders	2
TRPV1	Anxiety Disorder, Depressive Disorder, Tuberous Sclerosis	3
TSC1	Attention Deficit Hyperactivity Disorder, Bipolar Spectrum Disorders, Epilepsy, Intellectual Disability, Schizophrenia, Sleep Disorders, Tuberous Sclerosis	7
TSC2	Anxiety Disorder, Attention Deficit Hyperactivity Disorder, Bipolar Spectrum Disorders, Depressive Disorder, Down Syndrome, Epilepsy, Intellectual Disability, Obsessive Compulsive Disorder, Panic Disorder, Tuberous Sclerosis	10
TSPAN12	Epilepsy	1
TSPAN7	Intellectual Disability, Schizophrenia, Sleep Disorders	3
TSPO	Anxiety Disorder, Bipolar Spectrum Disorders, Down Syndrome, Panic Disorder, Schizophrenia, Sleep Disorders	6
TTN	Bipolar Spectrum Disorders	1
TUB	Attention Deficit Hyperactivity Disorder, Bipolar Spectrum Disorders	2
TUBGCP5	Epilepsy, Schizophrenia, Sleep Disorders	3
UBE2A	Epilepsy, Intellectual Disability, Schizophrenia, Sleep Disorders	4
UBE2H	Attention Deficit Hyperactivity Disorder, Bipolar Spectrum Disorders	2
UBE3A	Anxiety Disorder, Attention Deficit Hyperactivity Disorder, Bipolar Spectrum Disorders, Down Syndrome, Fragile X Syndrome, Intellectual Disability, Obsessive Compulsive Disorder, Panic Disorder, Sleep Disorders	9
UBE3C	Depressive Disorder, Epilepsy	2
UBL5	Attention Deficit Hyperactivity Disorder, Bipolar Spectrum Disorders	2
UBR5	Epilepsy	1
UPF3B	Epilepsy, Intellectual Disability	2
UPP2	Epilepsy, Schizophrenia, Sleep Disorders	3
USP9X	Intellectual Disability	1
VEGFA	Anxiety Disorder, Bipolar Spectrum Disorders, Depressive Disorder, Down Syndrome, Schizophrenia, Sleep Disorders, Tuberous Sclerosis	7
VGF	Schizophrenia, Sleep Disorders	2
VIP	Anxiety Disorder, Bipolar Spectrum Disorders, Depressive Disorder, Down Syndrome, Epilepsy, Intellectual Disability, Obsessive Compulsive Disorder, Panic Disorder, Schizophrenia, Sleep Disorders, Tuberous Sclerosis	11
VIPR1	Anxiety Disorder, Bipolar Spectrum Disorders, Down Syndrome, Obsessive Compulsive Disorder, Panic Disorder	5
VLDLR	Intellectual Disability, Schizophrenia, Sleep Disorders	3
VPS13B	Epilepsy, Intellectual Disability	2
WFS1	Anxiety Disorder, Bipolar Spectrum Disorders, Depressive Disorder, Down Syndrome	4
WNK3	Intellectual Disability	1
WNT1	Schizophrenia, Sleep Disorders	2
WNT2	Attention Deficit Hyperactivity Disorder, Bipolar Spectrum Disorders, Schizophrenia, Sleep Disorders	4
XIRP2	Epilepsy	1
XPO1	Intellectual Disability	1
YWHAB	Schizophrenia, Sleep Disorders	2
YWHAE	Bipolar Spectrum Disorders, Depressive Disorder, Epilepsy, Schizophrenia	4
YWHAZ	Schizophrenia, Sleep Disorders	2
ZBBX	Attention Deficit Hyperactivity Disorder, Bipolar Spectrum Disorders	2
ZBTB20	Depressive Disorder, Schizophrenia, Sleep Disorders	3
ZMYND11	Intellectual Disability	1
ZNF804A	Anxiety Disorder, Attention Deficit Hyperactivity Disorder, Bipolar Spectrum Disorders, Depressive Disorder, Down Syndrome, Schizophrenia	6
