# Supplementary material for: Cross-disorder comparative analysis of comorbid conditions reveals novel autism candidate genes
Source: BMC Genomics. 2017 Apr 20;18:315. doi: 10.1186/s12864-017-3667-9 (PMC5399393; doi:10.1186/s12864-017-3667-9)
Supplement: Supplementary file 10 — Biological processes for which the Multi-disorder component of the autism gene set (MDAG) were enriched. Identities of the MDAG genes overrepresented in the processes as well as the corrected p-values for the enrichment scores are provided. Enrichment was calculated using the biological processes only found among the MDAG genes and not found among the sibling disorders. (XLSX 50 kb) [file 12864_2017_3667_MOESM10_ESM.xlsx]

## Sheet: BP_MDAG
Table S6: biological processes for which the Multi-disorder component of the autism gene set (MDAG) were enriched. Identities of the MDAG genes overrepresented in the processes as well as the corrected p-values for the enrichment scores are provided. Enrichment was calculated using DAVID Bioinformatic Resources v6.7; p-values were adjusted by the FDR method.
Biological Process	MDAG genes	# MDAG genes	p-Value	FDR
transmission of nerve impulse	SLC6A1, GABRB3, GRIK2, SLC6A2, SLC6A4, VIPR1, TGFB1, DMPK, CTNNB1, WNT2, HTR1B, APP, GRIN2B, APOE, GRID2, CHRNA4, HTR1D, HTR1E, KCND2, GRIN2A, MAPK1, DOC2A, CAMK4, HTR7, HTR6, CARTPT, ABAT, SCN1A, DRD1, DRD3, ADORA2A, DRD2, DRD5, DRD4, CACNB2, PAH, RIMS1, HCRTR2, HCRTR1, PTK2, GAD2, DMD, GAD1, GABRD, GABRA2, NTF3, GABRA3, MAOA, GABRA6, GRIN1, GABRA5, LIN7B, HOMER1, NPY5R, P2RX4, NPY, TSC1, MTNR1B…	119	1.18325e-71	2.18472e-68
synaptic transmission	SLC6A1, GABRB3, GRIK2, SLC6A2, SLC6A4, VIPR1, DMPK, CTNNB1, WNT2, HTR1B, APP, GRIN2B, APOE, GRID2, CHRNA4, HTR1D, HTR1E, KCND2, GRIN2A, MAPK1, DOC2A, CAMK4, HTR7, HTR6, CARTPT, ABAT, DRD1, DRD3, ADORA2A, DRD2, DRD5, DRD4, CACNB2, PAH, RIMS1, HCRTR2, HCRTR1, PTK2, GAD2, DMD, GAD1, GABRD, GABRA2, NTF3, GABRA3, MAOA, GABRA6, GRIN1, GABRA5, LIN7B, HOMER1, NPY5R, P2RX4, NPY, MTNR1B, CHRNB3, CACNA1C, G…	110	2.52735e-70	4.66642e-67
behavior	ADCY1, HRAS, SLC6A1, PTGS2, WFS1, GRIK2, SLC6A3, NR2E1, IL10, ATP2B2, HTR1B, APP, BDNF, AGTR2, HTR1A, GRIN2B, PPP1R1B, ROBO1, CHRNA4, CHRNA7, ROBO2, PITX3, DSCAM, GNB1L, GRIN2A, MAPK1, ABAT, CARTPT, RELN, NGF, SCN1A, DRD1, CCL2, DRD3, ADORA2A, DRD2, DRD5, DRD4, ASTN1, ADA, EPHB2, HCRTR2, HCRTR1, CNR1, CNR2, RAC1, GRPR, AGRP, IL1RAPL1, MAP2K1, MAOA, GRIN1, GABRA5, MET, NR4A2, NPY5R, FOXP2, NPY, EP…	123	1.06689e-59	1.96988e-56
cell-cell signaling	CGA, SLC6A1, GABRB3, SLC6A2, GRIK2, SLC6A4, VIPR1, IL10, SHH, DMPK, CTNNB1, WNT2, HTR1B, APP, PTGIR, BDNF, GRIN2B, APOE, GRID2, CHRNA4, RAPGEF4, HTR1D, HTR1E, KCND2, GRIN2A, MAPK1, DOC2A, CAMK4, HTR7, HTR6, ABAT, CARTPT, DRD1, DRD3, ADORA2A, DRD2, DRD5, DRD4, CACNB2, PAH, POMC, RIMS1, SEMA5A, HCRTR2, HCRTR1, GAD2, PTK2, INS, DMD, GAD1, GABRD, GABRA2, NTF3, GABRA3, MAOA, GABRA6, GRIN1, GABRA5, LIN…	137	7.08062e-59	1.30734e-55
regulation of system process	HRAS, ADORA3, SLC6A1, PTGS2, GRIK2, GRIK3, VGF, IL10, DMPK, ATP2B2, BDNF, HTR1B, AGTR2, SLC1A3, GRIN2B, APOE, DLG4, CALCRL, KCNMA1, STX1A, AVP, ARC, EGR2, GRIN2A, STXBP1, GRM1, CDK5, CD38, ADRB2, CHRM3, GRM8, GHRL, CARTPT, CNTN4, NGF, HCRT, DRD1, CCL2, CCK, TNF, ERBB4, DRD3, ADORA2A, DRD2, DRD5, OXT, DRD4, TH, OXTR, TAC1, KIT, ADA, EPHB2, INS, NKX2-5, NTF4, NOS1, MAP2K1, NTF3, GRIN1, NLGN1, NLGN2…	84	2.00425e-41	3.70059e-38
neurological system process	HRAS, ADCY1, SLC6A1, PTGS2, GABRB3, SLC6A2, WFS1, GRIK2, SLC6A3, SLC6A4, VIPR1, NR2E1, TGFB1, CTNNB1, DMPK, WNT2, ATP2B2, HTR1B, APP, BDNF, AGTR2, GRIN2B, APOE, GRID2, CHRNA4, CHRNA7, HTR1D, HTR1E, KCND2, GRIN2A, MAPK1, DOC2A, CAMK4, HTR7, HTR6, ABAT, CARTPT, NGF, SCN1A, DRD1, CYP1B1, DRD3, ADORA2A, DRD2, DRD5, DRD4, CACNB2, PAH, RIMS1, EPHB2, HCRTR2, HCRTR1, GAD2, PTK2, DMD, GRPR, IL1RAPL1, GAD1…	164	7.033e-39	1.29855e-35
regulation of neurological system process	HRAS, SLC6A1, PTGS2, GRIK2, GRIK3, VGF, IL10, ATP2B2, BDNF, HTR1B, SLC1A3, GRIN2B, APOE, DLG4, STX1A, AVP, ARC, EGR2, GRIN2A, STXBP1, CDK5, GRM1, CD38, ADRB2, GRM8, CARTPT, CNTN4, NGF, HCRT, DRD1, CCL2, TNF, CCK, DRD3, ERBB4, ADORA2A, DRD2, OXT, DRD5, DRD4, OXTR, TAC1, KIT, EPHB2, NTF4, NTF3, GRIN1, NLGN1, NLGN2, NLGN3, PARK2, NPY5R, NRAS, NTRK2, AVPR1A, HTR2C, HTR2A	57	4.55928e-36	8.41813e-33
learning or memory	ADCY1, HRAS, PTGS2, SLC6A1, PTEN, APP, BDNF, GRIN2B, DLG4, CHRNA7, PLCB1, STS, EGR2, GRIN2A, ESR2, CDK5, GRM4, GRM7, NGF, DRD1, DRD3, DRD2, DRD5, OXT, TH, TAC1, OXTR, COMT, KIT, EPHB2, GRPR, PAFAH1B1, IL1RAPL1, SNAP25, GRIN1, GABRA5, NF1, NLGN3, AFF2, PARK2, DBH, FOXP2, ATXN1, NRAS, FYN, ADRA1B, CACNA1C, HTR2A, VLDLR	49	4.56542e-35	8.42945e-32
regulation of transmission of nerve impulse	HRAS, SLC6A1, PTGS2, GRIK2, GRIK3, VGF, ATP2B2, BDNF, HTR1B, SLC1A3, GRIN2B, APOE, DLG4, STX1A, AVP, ARC, EGR2, GRIN2A, STXBP1, CDK5, GRM1, CD38, GRM8, CARTPT, CNTN4, NGF, HCRT, DRD1, CCL2, TNF, DRD3, ERBB4, ADORA2A, DRD2, OXT, DRD5, DRD4, TAC1, OXTR, KIT, EPHB2, NTF4, NTF3, GRIN1, NLGN1, NLGN2, NLGN3, PARK2, NPY5R, NRAS, NTRK2, AVPR1A, HTR2C, HTR2A	54	8.63779e-34	1.59485e-30
regulation of synaptic transmission	HRAS, SLC6A1, PTGS2, GRIK2, GRIK3, VGF, ATP2B2, HTR1B, BDNF, SLC1A3, GRIN2B, APOE, DLG4, ARC, STX1A, EGR2, GRIN2A, STXBP1, CDK5, GRM1, CD38, GRM8, CNTN4, NGF, HCRT, DRD1, TNF, CCL2, DRD3, ERBB4, ADORA2A, DRD2, OXT, DRD5, DRD4, TAC1, OXTR, KIT, EPHB2, NTF4, NTF3, GRIN1, NLGN1, NLGN2, NLGN3, PARK2, NPY5R, NRAS, NTRK2, HTR2C, HTR2A	51	2.11741e-32	3.90953e-29
neuron differentiation	L1CAM, RORA, NR2E1, PTEN, SHH, NRCAM, ATP2B2, GATA2, WNT1, BDNF, APP, SLC1A3, CD44, ANK3, ROBO1, CEP290, CNTNAP2, ROBO2, PITX3, DSCAM, KCNMA1, EGR2, NRXN3, BAIAP2, RXRA, MDGA2, KIF5C, STXBP1, NRXN1, TBR1, CDK5, SLIT3, HES1, NDEL1, VEGFA, FOXG1, GHRL, OPHN1, CNTN4, RELN, NGFR, SLITRK5, DST, GAP43, NGF, DRD1, CCK, NDN, ADORA2A, DRD2, TH, SOX5, EPHB2, ARX, SEMA5A, HOXA1, PTK2, DMD, BCL2, RAC1, PAFAH…	85	2.91198e-30	5.37659e-27
neuron development	L1CAM, NR2E1, PTEN, SHH, NRCAM, ATP2B2, BDNF, APP, SLC1A3, CD44, ANK3, ROBO1, CNTNAP2, CEP290, ROBO2, PITX3, DSCAM, EGR2, NRXN3, BAIAP2, RXRA, KIF5C, STXBP1, NRXN1, TBR1, CDK5, SLIT3, HES1, NDEL1, FOXG1, VEGFA, GHRL, OPHN1, CNTN4, RELN, NGFR, SLITRK5, DST, GAP43, NGF, DRD1, CCK, NDN, ADORA2A, DRD2, TH, EPHB2, ARX, SEMA5A, HOXA1, PTK2, DMD, BCL2, RAC1, PAFAH1B1, DCX, LAMB1, SNAP25, APC, IL6, LMX1B…	74	1.12657e-29	2.08007e-26
neuron projection development	L1CAM, NR2E1, PTEN, SHH, NRCAM, BDNF, APP, CD44, ANK3, ROBO1, ROBO2, DSCAM, EGR2, NRXN3, BAIAP2, RXRA, KIF5C, STXBP1, NRXN1, TBR1, CDK5, SLIT3, NDEL1, FOXG1, GHRL, OPHN1, RELN, CNTN4, NGFR, SLITRK5, DST, GAP43, NGF, CCK, NDN, ADORA2A, DRD2, EPHB2, ARX, SEMA5A, HOXA1, PTK2, DMD, BCL2, RAC1, PAFAH1B1, DCX, LAMB1, SNAP25, APC, IL6, NTF3, MAP2K1, PTPRZ1, NTNG1, NR4A2, PTPN11, FEZF1, NEDD4, MAP2, CYFI…	61	1.4049e-26	2.59396e-23
second-messenger-mediated signaling	OPRM1, MCHR1, ADCY1, ADCY5, LHCGR, VIPR1, AGTR2, HTR1B, PTGIR, HTR1A, APOE, PIK3CA, RAPGEF4, CALCRL, HTR1D, HTR5A, HTR1E, PIK3CG, PTGER3, HTR4, GRM1, GRM5, GRM4, ADRB2, CHRM5, HTR7, HTR6, GNAS, HCRT, DRD1, TNF, CCL2, DRD3, ADORA2A, DRD2, NPY2R, DRD5, OPRK1, DRD4, HCRTR2, CNR1, CNR2, MC3R, IL8, OPRL1, IGF1, NPY1R, HOMER1, NPY, MC4R, ADRA1B, AVPR1A, MTNR1B, HTR2B, HTR2C, MTNR1A, OPRD1, HTR2A	58	4.17687e-26	7.71205e-23
cyclic-nucleotide-mediated signaling	OPRM1, MCHR1, DRD1, ADCY1, CCL2, DRD3, ADORA2A, DRD2, ADCY5, NPY2R, DRD5, OPRK1, LHCGR, DRD4, VIPR1, HTR1B, AGTR2, PTGIR, HTR1A, APOE, CNR1, CNR2, RAPGEF4, MC3R, CALCRL, HTR1D, HTR5A, HTR1E, PTGER3, OPRL1, HTR4, NPY1R, GRM4, CHRM5, ADRB2, NPY, HTR7, HTR6, ADRA1B, MC4R, MTNR1B, GNAS, MTNR1A, OPRD1	44	7.71897e-26	1.42521e-22
cell morphogenesis involved in neuron differentiation	L1CAM, NR2E1, SHH, NRCAM, ATP2B2, APP, BDNF, SLC1A3, ANK3, ROBO1, ROBO2, DSCAM, EGR2, NRXN3, BAIAP2, RXRA, KIF5C, STXBP1, NRXN1, TBR1, CDK5, SLIT3, HES1, NDEL1, FOXG1, OPHN1, RELN, CNTN4, NGFR, SLITRK5, DST, GAP43, CCK, NDN, DRD2, EPHB2, ARX, SEMA5A, HOXA1, PTK2, BCL2, RAC1, PAFAH1B1, DCX, SNAP25, APC, NTF3, PTPRZ1, NTNG1, NR4A2, SOD1, PTPN11, FEZF1, CYFIP1	54	2.47591e-25	4.57145e-22
cell morphogenesis involved in differentiation	L1CAM, NR2E1, SHH, TGFB1, CTNNB1, NRCAM, ATP2B2, BDNF, APP, SLC1A3, ANK3, ROBO1, ROBO2, DSCAM, EGR2, NRXN3, BAIAP2, RXRA, KIF5C, STXBP1, NRXN1, TBR1, CDK5, SLIT3, HES1, NDEL1, FOXG1, OPHN1, RELN, CNTN4, NGFR, SLITRK5, DST, GAP43, CCK, NDN, DRD2, EPHB2, ARX, SEMA5A, HOXA1, PTK2, BCL2, RAC1, PAFAH1B1, DCX, LAMB1, SNAP25, APC, NTF3, PTPRZ1, NTNG1, NR4A2, HGF, SOD1, PTPN11, FEZF1, CYFIP1	58	3.24597e-25	5.99327e-22
G-protein signaling, coupled to cyclic nucleotide second messenger	OPRM1, MCHR1, DRD1, ADCY1, CCL2, DRD3, ADORA2A, DRD2, ADCY5, NPY2R, DRD5, OPRK1, LHCGR, DRD4, VIPR1, HTR1B, AGTR2, PTGIR, HTR1A, CNR1, CNR2, MC3R, CALCRL, HTR1D, HTR1E, PTGER3, OPRL1, HTR4, NPY1R, GRM4, CHRM5, ADRB2, NPY, HTR7, HTR6, ADRA1B, MC4R, MTNR1B, GNAS, MTNR1A, OPRD1	41	4.60918e-25	8.51025e-22
learning	HRAS, DRD1, SLC6A1, DRD3, DRD2, DRD5, TH, TAC1, COMT, KIT, EPHB2, APP, GRIN2B, DLG4, PLCB1, NF1, GABRA5, GRIN1, GRIN2A, NLGN3, PARK2, DBH, CDK5, FOXP2, ATXN1, GRM4, NRAS, FYN, GRM7, ADRA1B, CACNA1C	31	1.12061e-24	2.06906e-21
neuron projection morphogenesis	L1CAM, NR2E1, SHH, NRCAM, APP, BDNF, ANK3, ROBO1, ROBO2, DSCAM, EGR2, NRXN3, BAIAP2, RXRA, KIF5C, STXBP1, NRXN1, TBR1, CDK5, SLIT3, NDEL1, FOXG1, OPHN1, RELN, CNTN4, NGFR, SLITRK5, DST, GAP43, CCK, NDN, ADORA2A, DRD2, EPHB2, ARX, SEMA5A, HOXA1, PTK2, DMD, BCL2, RAC1, PAFAH1B1, DCX, SNAP25, APC, NTF3, MAP2K1, PTPRZ1, NTNG1, NR4A2, PTPN11, FEZF1, CYFIP1	53	4.86302e-24	8.97894e-21
response to endogenous stimulus	CGA, ADCY1, SLC6A1, PTGS2, LEPR, ADCY5, LHCGR, FOXO1, VGF, PTEN, IL10, TGFB1, SHH, CTNNB1, WNT2, HTR1B, RARA, SRD5A2, KCNMA1, AR, STS, EGR2, CYP11A1, BAIAP2, RXRA, ESR1, GRIN2A, ESR2, MAPK1, CD38, RETN, GHRL, GNAS, NGF, DRD1, CCL2, TNF, DRD3, ERBB4, ADORA2A, DRD2, OXT, DRD5, DRD4, TH, OXTR, TAC1, SRC, INS, BCL2, ENO2, AANAT, THBS1, AGRP, NKX2-5, IL6, MAP2K1, IL1RN, GRIN1, NR4A2, BRCA2, IGF2, NPY1…	73	6.39528e-24	1.1808e-20
regulation of secretion	CADM1, TGFB1, IL10, HTR1B, GRIN2B, CHRNA4, RAPGEF4, NRG1, NSF, AVP, STX1A, STXBP1, NLRP3, CDK5, CD38, DOC2A, GRM8, CD40LG, GRM7, GHRL, CARTPT, NGF, HCRT, TNF, DRD3, ADORA2A, DRD2, OXT, DRD4, TAC1, OXTR, TCF7L2, ADA, INS, SCG5, EGF, SNAP25, IL6, IGF2, NPY1R, PARK2, NPY5R, PTPN11, LEP, P2RX4, NTRK2, AVPR1B, AVPR1A, GHSR, HTR2C, HTR2A, IL2	51	1.91602e-23	3.53768e-20
axonogenesis	CCK, NDN, DRD2, L1CAM, NR2E1, SHH, EPHB2, ARX, SEMA5A, NRCAM, HOXA1, BDNF, PTK2, APP, ROBO1, ANK3, BCL2, RAC1, ROBO2, PAFAH1B1, DCX, SNAP25, APC, EGR2, NTF3, PTPRZ1, NRXN3, BAIAP2, RXRA, KIF5C, STXBP1, NTNG1, NR4A2, NRXN1, CDK5, TBR1, PTPN11, SLIT3, FEZF1, NDEL1, FOXG1, OPHN1, CYFIP1, RELN, CNTN4, NGFR, SLITRK5, DST, GAP43	49	1.20625e-22	2.22719e-19
feeding behavior	HCRT, MCHR1, DRD1, CCK, ADORA2A, DRD2, LEPR, OXT, TH, OXTR, HCRTR2, HCRTR1, APP, HTR1B, BDNF, GRIN2B, AGRP, GRIN1, NPY1R, NPY5R, LEP, NPY, FYN, GRM7, NTRK2, MC4R, CARTPT, GHRL, PYY, GHSR, HTR2C	31	2.00084e-22	3.69429e-19
response to organic substance	CGA, ADCY1, PTGS2, SLC6A1, ADCY5, SLC6A3, LHCGR, FOXO1, IL10, TGFB1, SHH, CTNNB1, WNT2, HTR1B, CD44, GRIN2B, APOE, CHRNA4, RARA, CHRNA7, CYP1A1, BAIAP2, RXRA, GRIN2A, MAPK1, RETN, CD38, ABAT, NGF, DRD1, CCL2, CYP1B1, DRD3, ERBB4, ADORA2A, DRD2, DRD5, DRD4, SRC, INS, AANAT, AGRP, NKX2-5, MAP2K1, IL1RN, GRIN1, NR4A2, BRCA2, PTPN11, P2RX4, HDAC4, EPS8, TSC1, FABP3, ADRA1B, AVPR1A, GHSR, HDAC6, LEPR,…	97	5.25371e-22	9.70029e-19
intracellular signaling cascade	ADCY1, HRAS, STK38, ADCY5, LHCGR, VIPR1, IL10, CTNNB1, PTGIR, HTR1B, AGTR2, DAB1, HTR1A, APOE, PIK3CA, RAPGEF4, CHRNA7, RARA, HTR1D, HTR1E, PIK3CG, INADL, RARG, BRAF, GNB1L, RXRA, MED12, HTR4, WNK3, MARK1, DEPDC5, MAPK1, UBR5, HTR7, HTR6, MAPK3, CARTPT, NGF, DRD1, CCL2, DRD3, ADORA2A, DRD2, DRD5, DRD4, MYO9B, SRC, HCRTR2, INS, CNR1, CNR2, RAC1, ADRA2A, EGF, AGRP, TAOK2, MAP2K1, MAP2K2, MET, BRCA2…	135	1.4039e-21	2.59212e-18
cell projection organization	L1CAM, NR2E1, PTEN, SHH, NRCAM, ATP2B2, BDNF, APP, CD44, ANK3, ROBO1, CEP290, ROBO2, DSCAM, EGR2, NRXN3, BAIAP2, RXRA, KIF5C, STXBP1, NRXN1, TBR1, CDK5, SLIT3, NDEL1, FOXG1, GHRL, OPHN1, CNTN4, RELN, NGFR, SLITRK5, DST, GAP43, NGF, CCK, NDN, ADORA2A, DRD2, EPHB2, ARX, SEMA5A, HOXA1, PTK2, DMD, BCL2, RAC1, PAFAH1B1, DCX, LAMB1, SNAP25, APC, IL6, NTF3, MAP2K1, PTPRZ1, NR4A2, NTNG1, SOD1, PTPN11, FE…	66	1.64805e-21	3.0429e-18
cell projection morphogenesis	L1CAM, NR2E1, SHH, NRCAM, APP, BDNF, ANK3, ROBO1, ROBO2, DSCAM, EGR2, NRXN3, BAIAP2, RXRA, KIF5C, STXBP1, NRXN1, TBR1, CDK5, SLIT3, NDEL1, FOXG1, OPHN1, RELN, CNTN4, NGFR, SLITRK5, DST, GAP43, CCK, NDN, ADORA2A, DRD2, EPHB2, ARX, SEMA5A, HOXA1, PTK2, DMD, BCL2, RAC1, PAFAH1B1, DCX, SNAP25, APC, NTF3, MAP2K1, PTPRZ1, NTNG1, NR4A2, PTPN11, FEZF1, CYFIP1	53	4.54479e-21	8.39137e-18
regulation of cellular localization	CADM1, IL10, SHH, TGFB1, HTR1B, GRIN2B, CHRNA4, RAPGEF4, NSF, AVP, STX1A, STXBP1, NLRP3, CDK5, CD38, DOC2A, GRM8, CD40LG, GRM7, GHRL, CARTPT, NGF, HCRT, TNF, DRD3, ADORA2A, DRD2, OXT, DRD4, OXTR, TCF7L2, INS, SCG5, EGF, SNAP25, APC, IL6, NF1, IGF2, NPY1R, PARK2, NPY5R, PTPN11, LEP, NEDD4, GSK3B, AVPR1B, NTRK2, AVPR1A, GHSR, HTR2C, CALM1, HTR2A, IL2	53	8.09952e-21	1.49547e-17
cell motion	PTGS2, L1CAM, MYLIP, NR2E1, PTEN, IL10, SHH, TGFB1, PEX7, WNT2, NRCAM, WNT1, GPX1, BDNF, APP, DAB1, CD44, ANK3, ROBO1, ROBO2, EGR2, ARHGEF7, NRXN3, KIF5C, ESR2, NRXN1, TBR1, CDK5, SLIT3, NDEL1, FOXG1, OPHN1, CNTN4, RELN, NGFR, GAP43, DRD1, CCL2, TNF, CCK, NDN, DRD2, ASTN1, KIT, SRC, EPHB2, ARX, SEMA5A, HOXA1, PTK2, RAC1, ADRA2A, PAFAH1B1, DCX, THBS1, APC, IL6, LMX1B, NTF3, MAP2K1, TAOK2, IL8, MET…	74	2.12335e-20	3.92049e-17
cell part morphogenesis	L1CAM, NR2E1, SHH, NRCAM, APP, BDNF, ANK3, ROBO1, ROBO2, DSCAM, EGR2, NRXN3, BAIAP2, RXRA, KIF5C, STXBP1, NRXN1, TBR1, CDK5, SLIT3, NDEL1, FOXG1, OPHN1, RELN, CNTN4, NGFR, SLITRK5, DST, GAP43, CCK, NDN, ADORA2A, DRD2, EPHB2, ARX, SEMA5A, HOXA1, PTK2, DMD, BCL2, RAC1, PAFAH1B1, DCX, SNAP25, APC, NTF3, MAP2K1, PTPRZ1, NTNG1, NR4A2, PTPN11, FEZF1, CYFIP1	53	3.6102e-20	6.66576e-17
chemical homeostasis	SLC9A9, MCHR1, SLC9A6, CYP11B1, GRIK2, WFS1, GRIK3, VGF, TGFB1, MBP, DMPK, ATP2B2, APP, GRIN2B, APOE, SERPINE1, GRID2, CHRNA4, CHRNA7, SLC12A6, KCNMA1, AVP, EGR2, KCND2, PTGER3, GRIN2A, CDK5, PRKCB, CD38, RYR3, VEGFA, GHRL, CARTPT, HCRT, SCN1A, DRD1, CCL2, CCK, DRD3, ERBB4, ADORA2A, DRD2, DRD5, OXT, DRD4, NR3C2, OXTR, TAC1, HFE, TCF7L2, INS, BCL2, SLC30A4, PTPRC, NTF3, OPRL1, NF1, GRIN1, IGF1, NL…	76	1.07759e-19	1.98963e-16
cell morphogenesis	L1CAM, NR2E1, SHH, TGFB1, CTNNB1, NRCAM, WNT1, ATP2B2, BDNF, APP, SLC1A3, ANK3, ROBO1, ROBO2, DSCAM, EGR2, NRXN3, BAIAP2, RXRA, KIF5C, STXBP1, NRXN1, TBR1, CDK5, SLIT3, HES1, NDEL1, FOXG1, OPHN1, RELN, CNTN4, NGFR, SLITRK5, DST, GAP43, CCK, NDN, ADORA2A, DRD2, EPHB2, ARX, SEMA5A, HOXA1, PTK2, DMD, BCL2, RAC1, PAFAH1B1, DCX, LAMB1, SNAP25, APC, NTF3, MAP2K1, PTPRZ1, NR4A2, NTNG1, HGF, SOD1, PTPN11…	62	1.47115e-19	2.71628e-16
positive regulation of molecular function	OPRM1, ADCY1, ADORA3, ADCY5, LHCGR, IL10, SHH, TGFB1, AGTR2, DAB1, CASP9, APOE, CHRNA7, CALCRL, NRG1, PTGER3, NLRP3, GRM1, CDK5, GRM5, GRM4, ADRB2, NDEL1, HTR7, GHRL, CARTPT, GNAS, RELN, GAP43, HCRT, DRD1, TNF, CCK, DRD3, ADORA2A, DRD2, DRD5, DRD4, KIT, GCH1, HCRTR2, PSMB5, INS, BCL2, RAC1, ADRA2A, MC3R, THBS1, EGF, NKX2-5, IL4, PTPRC, IL6, IL5, TAOK2, MAP2K1, NF1, MET, NR4A2, YWHAB, IGF2, HGF, H…	81	4.57329e-19	8.44399e-16
regulation of cAMP biosynthetic process	OPRM1, MCHR1, ADCY1, DRD1, ADORA3, DRD3, ADORA2A, DRD2, OPRK1, NPY2R, DRD5, ADCY5, LHCGR, DRD4, GABBR2, HTR1B, HTR1A, ADRA2A, CALCRL, AVP, OPRL1, NF1, NPY1R, GRM4, ADRB2, CHRM5, GRM8, NTRK1, GRM7, HTR7, NTRK2, GNAS, OPRD1	33	6.64788e-19	1.22744e-15
response to hormone stimulus	CGA, ADCY1, SLC6A1, PTGS2, ADCY5, LEPR, LHCGR, FOXO1, VGF, PTEN, IL10, SHH, TGFB1, CTNNB1, WNT2, HTR1B, RARA, SRD5A2, KCNMA1, AR, STS, EGR2, CYP11A1, BAIAP2, RXRA, ESR1, ESR2, MAPK1, RETN, CD38, GHRL, GNAS, NGF, DRD1, CCL2, TNF, ERBB4, OXT, TH, TAC1, OXTR, SRC, INS, BCL2, ENO2, AANAT, THBS1, AGRP, NKX2-5, IL6, MAP2K1, IL1RN, BRCA2, IGF2, NPY1R, PTPN11, LEP, TSC1, MC4R, AVPR1A, FABP3, GHSR, VLDLR	62	6.94502e-19	1.28231e-15
regulation of nucleotide biosynthetic process	OPRM1, MCHR1, ADCY1, DRD1, ADORA3, DRD3, ADORA2A, DRD2, NPY2R, DRD5, OPRK1, ADCY5, LHCGR, DRD4, GABBR2, HTR1B, HTR1A, APOE, ADRA2A, CALCRL, AVP, OPRL1, NF1, NPY1R, GRM4, ADRB2, CHRM5, GRM8, HTR7, NTRK1, GRM7, NTRK2, GNAS, OPRD1	34	1.22646e-18	2.2645e-15
regulation of cyclic nucleotide biosynthetic process	OPRM1, MCHR1, ADCY1, DRD1, ADORA3, DRD3, ADORA2A, DRD2, NPY2R, DRD5, OPRK1, ADCY5, LHCGR, DRD4, GABBR2, HTR1B, HTR1A, APOE, ADRA2A, CALCRL, AVP, OPRL1, NF1, NPY1R, GRM4, ADRB2, CHRM5, GRM8, HTR7, NTRK1, GRM7, NTRK2, GNAS, OPRD1	34	1.22646e-18	2.2645e-15
regulation of cAMP metabolic process	OPRM1, MCHR1, ADCY1, DRD1, ADORA3, DRD3, ADORA2A, DRD2, OPRK1, NPY2R, DRD5, ADCY5, LHCGR, DRD4, GABBR2, HTR1B, HTR1A, ADRA2A, CALCRL, AVP, OPRL1, NF1, NPY1R, GRM4, ADRB2, CHRM5, GRM8, NTRK1, GRM7, HTR7, NTRK2, GNAS, OPRD1	33	1.28469e-18	2.37202e-15
behavioral interaction between organisms	DRD1, AVP, GNB1L, DRD3, CYP11A1, DRD5, OXT, GRIN1, DRD4, TH, OXTR, NLGN3, TBX1, NR2E1, APP, GRIN2B, PPP1R1B, NLGN4X, GRPR, AVPR1A, MTNR1A	21	2.10833e-18	3.89276e-15
regulation of cyclic nucleotide metabolic process	OPRM1, MCHR1, ADCY1, DRD1, ADORA3, DRD3, ADORA2A, DRD2, NPY2R, DRD5, OPRK1, ADCY5, LHCGR, DRD4, GABBR2, HTR1B, HTR1A, APOE, ADRA2A, CALCRL, AVP, OPRL1, NF1, NPY1R, GRM4, ADRB2, CHRM5, GRM8, HTR7, NTRK1, GRM7, NTRK2, GNAS, OPRD1	34	3.05544e-18	5.64147e-15
response to organic cyclic substance	DRD1, SLC6A1, PTGS2, DRD3, ADORA2A, DRD2, SLC6A3, DRD5, LEPR, OXT, DRD4, TAC1, OXTR, COMT, PTEN, TGFB1, CTNNB1, HTR1B, CD44, BCL2, ENO2, AANAT, CHRNA4, CHRNA7, STS, AVP, CYP1A1, RXRA, GRIN1, BRCA2, CDK5, ADRA1B, ABAT, HTR2C, NGF	35	3.54705e-18	6.54916e-15
adult behavior	SCN1A, DRD1, DRD3, DRD2, DRD4, APP, CHRNA4, PAFAH1B1, AGRP, KCNMA1, GRIN1, MET, NR4A2, PARK2, DBH, CDK5, LEP, ATXN1, NPY, EPS8, GRM7, ADRA1B, ABAT, CARTPT, GHRL, GHSR, CACNA1C, HTR2C, NGF, OPRD1	30	4.32567e-18	7.98678e-15
regulation of nucleotide metabolic process	OPRM1, MCHR1, ADCY1, DRD1, ADORA3, DRD3, ADORA2A, DRD2, NPY2R, DRD5, OPRK1, ADCY5, LHCGR, DRD4, GABBR2, HTR1B, HTR1A, APOE, ADRA2A, CALCRL, AVP, OPRL1, NF1, NPY1R, GRM4, ADRB2, CHRM5, GRM8, HTR7, NTRK1, GRM7, NTRK2, GNAS, OPRD1	34	7.36811e-18	1.36042e-14
cellular component morphogenesis	L1CAM, TTN, NR2E1, SHH, TGFB1, CTNNB1, NRCAM, WNT1, ATP2B2, BDNF, APP, SLC1A3, ANK3, ROBO1, ROBO2, DSCAM, EGR2, NRXN3, BAIAP2, RXRA, KIF5C, STXBP1, NRXN1, TBR1, CDK5, SLIT3, HES1, NDEL1, FOXG1, OPHN1, RELN, CNTN4, NGFR, SLITRK5, DST, GAP43, CCK, NDN, ADORA2A, DRD2, EPHB2, ARX, SEMA5A, HOXA1, PTK2, DMD, BCL2, RAC1, PAFAH1B1, DCX, LAMB1, SNAP25, APC, NTF3, MAP2K1, PTPRZ1, NR4A2, NTNG1, HGF, SOD1, P…	63	8.35894e-18	1.54337e-14
ion homeostasis	SLC9A9, MCHR1, SLC9A6, GRIK2, WFS1, GRIK3, TGFB1, MBP, DMPK, ATP2B2, APP, GRIN2B, APOE, GRID2, CHRNA4, CHRNA7, KCNMA1, SLC12A6, AVP, EGR2, KCND2, PTGER3, GRIN2A, CDK5, PRKCB, CD38, RYR3, GHRL, HCRT, DRD1, SCN1A, CCL2, CCK, DRD3, ADORA2A, DRD2, OXT, DRD5, DRD4, NR3C2, OXTR, HFE, TAC1, BCL2, SLC30A4, PTPRC, NTF3, OPRL1, NF1, GRIN1, NLGN3, NPY1R, SOD1, ITPR1, ATXN1, P2RX4, SLC4A10, TSC1, AVPR1B, AVP…	64	8.99951e-18	1.66164e-14
homeostatic process	SLC9A9, MCHR1, SLC9A6, CYP11B1, TRPV1, GRIK2, WFS1, GRIK3, VGF, TGFB1, MBP, DMPK, CTNNB1, GPX1, ATP2B2, CASP3, APP, GRIN2B, APOE, SERPINE1, ANKRD11, GRID2, CHRNA4, CHRNA7, SLC12A6, KCNMA1, AVP, EGR2, KCND2, PTGER3, GRIN2A, CDK5, PRKCB, CD38, ADRB2, RFC1, RYR3, VEGFA, GHRL, CARTPT, ALDOA, HCRT, SCN1A, DRD1, CCL2, CCK, ERBB4, DRD3, ADORA2A, DRD2, DRD5, OXT, DRD4, NR3C2, OXTR, TAC1, HFE, TCF7L2, INS…	91	1.25299e-17	2.31348e-14
regulation of adenylate cyclase activity	OPRM1, MCHR1, ADCY1, DRD1, ADORA3, DRD3, ADORA2A, DRD2, OPRK1, NPY2R, DRD5, ADCY5, LHCGR, DRD4, GABBR2, HTR1A, ADRA2A, CALCRL, OPRL1, NF1, NPY1R, GRM4, ADRB2, CHRM5, GRM8, NTRK1, GRM7, HTR7, NTRK2, GNAS, OPRD1	31	1.29098e-17	2.38362e-14
cellular chemical homeostasis	MCHR1, GRIK2, WFS1, GRIK3, TGFB1, MBP, DMPK, ATP2B2, APP, GRIN2B, APOE, GRID2, CHRNA4, CHRNA7, KCNMA1, SLC12A6, AVP, EGR2, KCND2, PTGER3, GRIN2A, CDK5, PRKCB, CD38, RYR3, GHRL, CARTPT, HCRT, DRD1, SCN1A, CCL2, CCK, DRD3, ADORA2A, DRD2, OXT, DRD5, DRD4, NR3C2, OXTR, HFE, TAC1, BCL2, PTPRC, NTF3, OPRL1, NF1, GRIN1, NLGN3, NPY1R, SOD1, ITPR1, ATXN1, P2RX4, TSC1, AVPR1B, AVPR1A, CACNA1G, SCN8A, CACNA…	61	1.70851e-17	3.15454e-14
positive regulation of transport	HCRT, MCHR1, DRD1, TNF, CADM1, ERBB4, ADORA2A, WFS1, DRD2, OXT, LHCGR, DRD4, TAC1, OXTR, TCF7L2, TGFB1, SHH, IL10, ATP2B2, GATA2, GRIN2B, INS, APOE, NKX2-5, SNAP25, STX1A, AVP, IL6, IGF2, HOMER1, NLRP3, CDK5, PTPN11, CD38, P2RX4, ADRB2, NEDD4, GSK3B, AVPR1B, AVPR1A, PON1, GHRL, CARTPT, HTR2C, PDZK1, CALM1, IL2	46	1.71014e-17	3.15755e-14
cellular ion homeostasis	MCHR1, GRIK2, WFS1, GRIK3, TGFB1, MBP, DMPK, ATP2B2, APP, GRIN2B, APOE, GRID2, CHRNA4, CHRNA7, KCNMA1, SLC12A6, AVP, EGR2, KCND2, PTGER3, GRIN2A, CDK5, PRKCB, CD38, RYR3, GHRL, HCRT, DRD1, SCN1A, CCL2, CCK, DRD3, ADORA2A, DRD2, OXT, DRD5, DRD4, NR3C2, OXTR, HFE, TAC1, BCL2, PTPRC, NTF3, OPRL1, NF1, GRIN1, NLGN3, NPY1R, SOD1, ITPR1, ATXN1, P2RX4, TSC1, AVPR1B, AVPR1A, CACNA1G, SCN8A, CACNA1C, IL2	60	3.3527e-17	6.19033e-14
regulation of cyclase activity	OPRM1, MCHR1, ADCY1, DRD1, ADORA3, DRD3, ADORA2A, DRD2, OPRK1, NPY2R, DRD5, ADCY5, LHCGR, DRD4, GABBR2, HTR1A, ADRA2A, CALCRL, OPRL1, NF1, NPY1R, GRM4, ADRB2, CHRM5, GRM8, NTRK1, GRM7, HTR7, NTRK2, GNAS, OPRD1	31	3.37667e-17	6.23459e-14
negative regulation of multicellular organismal process	HCRT, DRD1, HS3ST5, TNF, SLC6A1, PTGS2, GRIK2, DRD2, GRIK3, OXT, DRD5, TAC1, IL10, ADA, HTR1B, AGTR2, INS, APOE, SERPINE1, RARA, CHRNA7, THBS1, KCNMA1, AVP, IL6, STXBP1, IGF2, SOD1, NPY5R, CD38, P2RX4, ADRB2, VEGFA, AVPR1A, GHRL, CARTPT, NGFR, GHSR, HTR2A, IL2	39	4.62879e-17	8.54645e-14
positive regulation of catalytic activity	OPRM1, ADCY1, ADORA3, ADCY5, LHCGR, TGFB1, AGTR2, DAB1, CASP9, APOE, CHRNA7, CALCRL, NRG1, PTGER3, NLRP3, CDK5, GRM1, GRM5, GRM4, ADRB2, NDEL1, HTR7, GHRL, CARTPT, GNAS, RELN, GAP43, HCRT, DRD1, TNF, CCK, DRD3, ADORA2A, DRD2, DRD5, DRD4, KIT, GCH1, HCRTR2, PSMB5, INS, BCL2, RAC1, ADRA2A, MC3R, THBS1, EGF, PTPRC, MAP2K1, TAOK2, NF1, MET, NR4A2, YWHAB, IGF2, HGF, HOMER1, SOD1, PTPN11, PRLR, TSC1, N…	72	5.19846e-17	9.59828e-14
regulation of neurotransmitter levels	SLC6A4, TH, PAH, COMT, RIMS1, GAD2, SLC1A3, SYN1, SYN3, SYN2, SNAP25, GAD1, GCHFR, GABRA2, STX1A, NOS1, NRXN3, ALDH5A1, MAOA, LIN7B, NLGN1, PARK2, DBH, GRM4, DOC2A, ABAT	26	5.52591e-17	1.02029e-13
regulation of lyase activity	OPRM1, MCHR1, ADCY1, DRD1, ADORA3, DRD3, ADORA2A, DRD2, OPRK1, NPY2R, DRD5, ADCY5, LHCGR, DRD4, GABBR2, HTR1A, ADRA2A, CALCRL, OPRL1, NF1, NPY1R, GRM4, ADRB2, CHRM5, GRM8, NTRK1, GRM7, HTR7, NTRK2, GNAS, OPRD1	31	6.27133e-17	1.9984e-13
forebrain development	DRD1, ERBB4, DRD2, SLC6A3, SLC6A4, OXTR, NR2E1, SHH, SRC, CTNNB1, ARX, GATA2, WNT1, APP, DAB1, ALDH1A3, RAC1, PAFAH1B1, OTX1, NF1, GRIN1, CDK5, YWHAE, FOXP2, ATRX, HES1, FEZF1, DLX2, DLX1, TSC1, FYN, FOXG1, AVPR1A, RELN, LRP8, APAF1, FABP7	37	1.48447e-16	1.9984e-13
regulation of programmed cell death	MEF2C, HRAS, CADM1, PTGS2, GRIK2, WFS1, FASTK, NELL1, FOXO1, NR2E1, PTEN, IL10, TGFB1, SHH, GPX1, BDNF, CASP3, APP, AGTR2, CASP9, CD44, APOE, GRID2, PIK3CA, RARB, NRG1, PIK3CG, KCNMA1, RARG, BRAF, ARHGEF7, RXRA, ESR1, GRIN2A, ESR2, NLRP3, CDK5, DAPK1, MAPK1, CD38, GRM4, ADRB2, CD40LG, VEGFA, GHRL, NGFR, GSTP1, PRODH, NGF, YWHAZ, CCL2, CCK, TNF, ADORA2A, KIT, TCF7L2, SRC, ADA, GCH1, CHD8, INS, BCL…	93	3.02883e-16	6.10623e-13
regulation of cell death	MEF2C, HRAS, CADM1, PTGS2, GRIK2, WFS1, FASTK, NELL1, FOXO1, NR2E1, PTEN, IL10, TGFB1, SHH, GPX1, BDNF, CASP3, APP, AGTR2, CASP9, CD44, APOE, GRID2, PIK3CA, RARB, NRG1, PIK3CG, KCNMA1, RARG, BRAF, ARHGEF7, RXRA, ESR1, GRIN2A, ESR2, NLRP3, CDK5, DAPK1, MAPK1, CD38, GRM4, ADRB2, CD40LG, VEGFA, GHRL, NGFR, GSTP1, PRODH, NGF, YWHAZ, CCL2, CCK, TNF, ADORA2A, KIT, TCF7L2, SRC, ADA, GCH1, CHD8, INS, BCL…	93	3.53059e-16	6.10623e-13
regulation of apoptosis	MEF2C, HRAS, CADM1, PTGS2, GRIK2, WFS1, FASTK, NELL1, FOXO1, NR2E1, PTEN, IL10, TGFB1, SHH, GPX1, BDNF, CASP3, APP, AGTR2, CASP9, CD44, APOE, GRID2, PIK3CA, RARB, NRG1, PIK3CG, KCNMA1, RARG, BRAF, ARHGEF7, RXRA, ESR1, GRIN2A, ESR2, NLRP3, CDK5, DAPK1, MAPK1, CD38, GRM4, ADRB2, CD40LG, VEGFA, GHRL, NGFR, GSTP1, PRODH, NGF, YWHAZ, CCL2, CCK, TNF, ADORA2A, TCF7L2, SRC, ADA, GCH1, CHD8, INS, ALDH1A3,…	92	4.15427e-16	8.21565e-13
cell surface receptor linked signal transduction	CGA, HRAS, ADCY1, ADORA3, GRIK2, ADCY5, GRIK3, LHCGR, FOXO1, L1CAM, VIPR1, TGFB1, SHH, CTNNB1, WNT2, WNT1, PTGIR, HTR1B, APP, AGTR2, HTR1A, GRIN2B, APOE, GRID2, RAPGEF4, HTR1D, HTR1E, PIK3CG, RARG, GNB1L, BAIAP2, HTR4, GRIN2A, MAPK1, HTR7, VEGFA, HTR6, CARTPT, DST, NGF, DRD1, CCL2, ERBB4, DRD3, ADORA2A, DRD2, DRD5, DRD4, SORCS1, ITGB3, POMC, SRC, SORCS3, EPHB2, HCRTR2, HCRTR1, PTK2, INS, CNR1, CN…	160	5.0451e-16	1.02141e-12
cAMP-mediated signaling	OPRM1, MCHR1, ADCY1, DRD1, DRD3, ADORA2A, DRD2, OPRK1, NPY2R, DRD5, ADCY5, DRD4, LHCGR, HTR1A, RAPGEF4, CALCRL, MC3R, HTR5A, PTGER3, OPRL1, NPY1R, GRM4, ADRB2, CHRM5, HTR7, ADRA1B, MC4R, GNAS, OPRD1	29	9.69022e-16	1.84297e-12
negative regulation of response to external stimulus	DRD1, CCK, DRD3, ADORA2A, DRD2, SLC6A3, GRIN1, IGF2, ADA, IL10, LEP, GPX1, ADRB2, INS, APOE, GRID2, CARTPT, GHRL, CHRNA7, CALCRL, GHSR, FABP7, IL2	22	1.14038e-15	2.05391e-12
cellular homeostasis	MCHR1, GRIK2, WFS1, GRIK3, TGFB1, MBP, DMPK, ATP2B2, GPX1, APP, GRIN2B, APOE, GRID2, CHRNA4, CHRNA7, SLC12A6, KCNMA1, AVP, EGR2, KCND2, PTGER3, GRIN2A, CDK5, PRKCB, CD38, RYR3, GHRL, CARTPT, ALDOA, HCRT, SCN1A, DRD1, CCL2, CCK, DRD3, ADORA2A, DRD2, OXT, DRD5, DRD4, NR3C2, OXTR, HFE, TAC1, BCL2, DMD, APC, PTPRC, NTF3, OPRL1, NF1, GRIN1, NLGN3, NPY1R, SOD1, ITPR1, ATXN1, P2RX4, TSC1, AVPR1B, AVPR1A…	65	2.05204e-15	3.68594e-12
regulation of nervous system development	DRD3, DRD2, OXT, SOX5, OXTR, KIT, NR2E1, TGFB1, SHH, EPHB2, MBP, NRCAM, PTK2, BDNF, ROBO1, APOE, BCL2, MAPT, ROBO2, EGF, NKX2-5, SNAP25, NTF3, NF1, GRIN1, NLGN1, IGF1, HES1, NTRK3, DLX2, DLX1, NDEL1, NTRK2, FOXG1, GHRL, CNTN4, NGFR, GHSR, OMG, NGF	40	2.42833e-15	4.50751e-12
response to steroid hormone stimulus	TNF, CCL2, ERBB4, SLC6A1, PTGS2, OXT, LEPR, TH, OXTR, PTEN, TGFB1, SHH, SRC, IL10, CTNNB1, WNT2, HTR1B, BCL2, ENO2, AANAT, RARA, SRD5A2, THBS1, NKX2-5, KCNMA1, STS, IL6, MAP2K1, CYP11A1, RXRA, IL1RN, ESR1, BRCA2, NPY1R, ESR2, MAPK1, CD38, AVPR1A, GHRL, NGF	40	2.42833e-15	4.50751e-12
visual learning	HRAS, DRD1, DRD3, DRD2, DRD5, NF1, GRIN1, GRIN2A, NLGN3, KIT, DBH, CDK5, ATXN1, NRAS, APP, ADRA1B, CACNA1C	17	2.6534e-15	4.91829e-12
regulation of synaptic plasticity	HRAS, ARC, DRD1, NTF4, EGR2, PTGS2, ADORA2A, DRD2, GRIK2, DRD5, GRIN1, GRIN2A, KIT, VGF, CDK5, EPHB2, ATP2B2, CD38, NRAS, BDNF, GRIN2B, APOE, DLG4, CNTN4	24	2.79587e-15	5.12923e-12
locomotory behavior	OPRM1, DRD1, HRAS, SCN1A, CCL2, DRD3, ADORA2A, DRD2, SLC6A3, NPY2R, TH, DRD4, ASTN1, IL10, ATP2B2, NPAS2, APP, ROBO1, RAC1, CHRNA4, APBA2, ROBO2, PAFAH1B1, PITX3, DSCAM, KCNMA1, IL4, AVP, IL6, MAP2K1, IL8, GRIN1, NR4A2, NPY1R, PARK2, DBH, SOD1, GRM1, ATXN1, MAPK1, EPS8, TSC2, ADRA1B, ABAT, RELN, CACNA1C, NGF, OPRD1	48	3.07509e-15	5.73985e-12
positive regulation of cell communication	HRAS, PTGS2, GRIK2, LEPR, LHCGR, L1CAM, TGFB1, CTNNB1, GPX1, SLC1A3, PRL, ESR1, GRM4, ADRB2, VEGFA, GHRL, CARTPT, RELN, HCRT, DRD1, TNF, CCL2, DRD3, ERBB4, ADORA2A, OXT, TAC1, OXTR, KIT, ADA, SRC, INS, RAC1, CC2D1A, EGF, THBS1, IL4, PTPRC, IL6, IL5, TAOK2, IGF1, IGF2, PTPN11, LEP, NRAS, P2RX4, NEDD4, NTRK2, MAPK8IP2, HTR2B, GHSR, HDAC6, IL2	53	3.27874e-15	6.15064e-12
G-protein signaling, coupled to cAMP nucleotide second messenger	OPRM1, MCHR1, ADCY1, DRD1, DRD3, ADORA2A, DRD2, OPRK1, NPY2R, DRD5, ADCY5, DRD4, LHCGR, HTR1A, CALCRL, MC3R, PTGER3, OPRL1, NPY1R, GRM4, ADRB2, CHRM5, HTR7, ADRA1B, MC4R, GNAS, OPRD1	27	3.74582e-15	6.9722e-12
positive regulation of multicellular organismal process	HCRT, DRD1, CCL2, TNF, ERBB4, PTGS2, ADORA2A, DRD2, TRPV1, GRIK2, OXT, SLC6A3, TAC1, OXTR, SHH, TGFB1, ADA, AGTR2, SLC1A3, INS, BCL2, RARA, THBS1, NRG1, NKX2-5, AVP, IL6, NOS1, IGF2, NPY1R, NLRP3, DBH, SOD1, CD38, ADRB2, CHRM3, CD40LG, NTRK2, AVPR1B, ADRA1B, MC4R, AVPR1A, GHRL, CARTPT, GHSR, HTR2A	45	3.75319e-15	6.9722e-12
cell migration	DRD1, CCK, TNF, CCL2, NDN, DRD2, ASTN1, KIT, NR2E1, PTEN, SHH, SRC, TGFB1, IL10, PEX7, WNT2, ARX, NRCAM, WNT1, GPX1, PTK2, DAB1, CD44, ROBO1, RAC1, PAFAH1B1, DCX, THBS1, APC, IL6, LMX1B, IL8, TAOK2, ARHGEF7, MET, NR4A2, TBX1, ITGA4, ESR2, DBH, CDK5, YWHAE, FEZF1, NDEL1, FYN, OPHN1, RELN, LRP8	48	4.09329e-15	7.58282e-12
response to alkaloid	DRD1, AVP, SLC6A1, DRD3, ADORA2A, DRD2, LEPR, DRD5, OXT, SLC6A3, GRIN1, DRD4, OXTR, TAC1, CDK5, HTR1B, BCL2, ADRA1B, ABAT, CHRNA4, CHRNA7, HTR2C	22	7.07459e-15	1.31228e-11
negative regulation of transport	HCRT, TNF, DRD3, PTGS2, DRD2, OXT, DRD4, ITGB3, PTEN, IL10, TGFB1, ADA, INS, BCL2, RAC1, THBS1, NRG1, EGF, NOS1, NF1, YWHAB, IGF2, NPY1R, NLRP3, CDK5, NPY5R, PTPN11, ADRB2, NEDD4, GRM7, GHRL, GHSR, CALM1, HTR2A	33	8.34194e-15	1.53766e-11
memory	DRD1, ADCY1, PTGS2, OXT, GRIN1, TH, GRIN2A, OXTR, TAC1, DBH, PTEN, GRIN2B, GRM7, CHRNA7, PLCB1, SNAP25, HTR2A, NGF, VLDLR	19	1.63227e-14	3.01315e-11
multicellular organismal response to stress	DRD1, CCK, NOS1, SLC6A2, TRPV1, GRIK2, GABRA5, DRD4, TAC1, ESR2, COMT, DBH, GCH1, BDNF, GRIN2B, BCL2, GRM7, ADRA2A, RELN	19	1.63227e-14	3.01315e-11
regulation of cell proliferation	OPRM1, HRAS, PTGS2, FOXO1, VIPR1, NR2E1, PTEN, IL10, TGFB1, SHH, CTNNB1, WNT2, GPX1, BDNF, CASP3, HTR1A, APOE, SERPINE1, DLG3, CHRNA7, RARB, CALCRL, NRG1, PRL, STS, UBE2A, AVP, RARG, RXRA, ESR2, HES1, MAPK1, CD38, ADRB2, FOXG1, VEGFA, GHRL, NGFR, NGF, VIP, FRK, CCL2, TNF, DRD3, NDN, ERBB4, ADORA2A, DRD2, TAC1, KIT, COMT, ADA, ARX, T, INS, DHCR7, BCL2, ADRA2A, GRPR, THBS1, EGF, LAMB1, NKX2-5, APC,…	87	2.56722e-14	4.7351e-11
negative regulation of programmed cell death	MEF2C, HRAS, GRIK2, WFS1, FOXO1, PTEN, NR2E1, IL10, SHH, GPX1, CASP3, BDNF, APOE, PIK3CA, NRG1, PIK3CG, BRAF, ESR1, ESR2, DAPK1, CD40LG, VEGFA, GHRL, NGFR, GSTP1, NGF, YWHAZ, TNF, CCL2, ADORA2A, KIT, TCF7L2, ADA, CHD8, INS, BCL2, GLO1, THBS1, NKX2-5, APC, IL4, IL6, EEF1A2, GRIN1, NR4A2, IGF1, IGF2, HGF, SOD1, NRAS, DLX1, PRLR, GSK3B, NTRK1, IL2	54	3.19023e-14	5.88307e-11
negative regulation of cell death	MEF2C, HRAS, GRIK2, WFS1, FOXO1, PTEN, NR2E1, IL10, SHH, GPX1, CASP3, BDNF, APOE, PIK3CA, NRG1, PIK3CG, BRAF, ESR1, ESR2, DAPK1, CD40LG, VEGFA, GHRL, NGFR, GSTP1, NGF, YWHAZ, TNF, CCL2, ADORA2A, KIT, TCF7L2, ADA, CHD8, INS, BCL2, GLO1, THBS1, NKX2-5, APC, IL4, IL6, EEF1A2, GRIN1, NR4A2, IGF1, IGF2, HGF, SOD1, NRAS, DLX1, PRLR, GSK3B, NTRK1, IL2	54	3.57927e-14	6.60028e-11
regulation of membrane potential	HCRT, SCN1A, DRD1, CCK, ADORA2A, GRIK2, GRIK3, DRD4, TAC1, TGFB1, DMPK, MBP, GRIN2B, BCL2, GRID2, CHRNA4, KCNMA1, KCND2, EGR2, NTF3, NF1, GRIN1, GRIN2A, NLGN3, SOD1, CDK5, ATXN1, P2RX4, TSC1, CACNA1G, GHRL, SCN8A	32	4.49788e-14	8.30225e-11
visual behavior	HRAS, DRD1, DRD3, DRD2, DRD5, NF1, GRIN1, GRIN2A, NLGN3, KIT, DBH, CDK5, ATXN1, NRAS, APP, ADRA1B, CACNA1C	17	5.0894e-14	9.38805e-11
negative regulation of apoptosis	MEF2C, HRAS, GRIK2, WFS1, FOXO1, PTEN, NR2E1, IL10, SHH, GPX1, CASP3, BDNF, APOE, PIK3CA, NRG1, PIK3CG, BRAF, ESR1, ESR2, DAPK1, CD40LG, VEGFA, GHRL, NGFR, GSTP1, NGF, YWHAZ, TNF, CCL2, ADORA2A, TCF7L2, ADA, CHD8, INS, BCL2, GLO1, THBS1, NKX2-5, APC, IL4, IL6, EEF1A2, GRIN1, NR4A2, IGF1, IGF2, HGF, SOD1, NRAS, DLX1, PRLR, GSK3B, NTRK1, IL2	53	6.9387e-14	1.2812e-10
regulation of postsynaptic membrane potential	HCRT, ADORA2A, GRIK2, GRIN1, DRD4, GRIN2A, NLGN3, CDK5, DMPK, ATXN1, P2RX4, GRIN2B, GRID2, GHRL, CHRNA4	15	8.91437e-14	1.64602e-10
response to abiotic stimulus	HRAS, TRPV1, VGF, TGFB1, ATP2B2, GPX1, CASP3, APP, SLC1A3, CASP9, GRIN2B, COL11A1, KCNMA1, STX1A, UBE2A, AVP, STS, GRIN2A, GMPR, CDK5, ADRB2, NGFR, CLOCK, NGF, DRD1, CCL2, TNF, DRD3, DRD2, OXT, DRD5, TAC1, KMO, KIT, BCL2, RAC1, THBS1, PTPRC, NOS1, NF1, GRIN1, BRCA2, NLGN3, SOD1, DBH, FOXP2, ATXN1, NRAS, NEDD4, FYN, AVPR1B, AVPR1A, ADRA1B, CACNA1C	54	8.92964e-14	1.64813e-10
regulation of response to external stimulus	DRD1, CCK, PTGS2, DRD3, ADORA2A, DRD2, SLC6A3, TAC1, TGFB1, IL10, ADA, GPX1, INS, APOE, SERPINE1, GRID2, CHRNA7, CALCRL, THBS1, IL6, IL8, GRIN1, IGF2, NPY5R, LEP, NTRK3, ADRB2, NDEL1, NPY, VEGFA, GHRL, CARTPT, GHSR, FABP7, IL2	34	1.85766e-13	3.42948e-10
cell motility	DRD1, CCK, TNF, CCL2, NDN, DRD2, ASTN1, KIT, NR2E1, PTEN, SHH, SRC, TGFB1, IL10, PEX7, WNT2, ARX, NRCAM, WNT1, GPX1, PTK2, DAB1, CD44, ROBO1, RAC1, PAFAH1B1, DCX, THBS1, APC, IL6, LMX1B, IL8, TAOK2, ARHGEF7, MET, NR4A2, TBX1, ITGA4, ESR2, DBH, CDK5, YWHAE, FEZF1, NDEL1, FYN, OPHN1, RELN, LRP8	48	2.49603e-13	4.60809e-10
localization of cell	DRD1, CCK, TNF, CCL2, NDN, DRD2, ASTN1, KIT, NR2E1, PTEN, SHH, SRC, TGFB1, IL10, PEX7, WNT2, ARX, NRCAM, WNT1, GPX1, PTK2, DAB1, CD44, ROBO1, RAC1, PAFAH1B1, DCX, THBS1, APC, IL6, LMX1B, IL8, TAOK2, ARHGEF7, MET, NR4A2, TBX1, ITGA4, ESR2, DBH, CDK5, YWHAE, FEZF1, NDEL1, FYN, OPHN1, RELN, LRP8	48	2.49603e-13	4.60809e-10
response to ethanol	AVP, CCL2, DRD3, DRD2, SLC6A3, GRIN1, DRD4, TH, GRIN2A, ADH6, ADH7, SOD1, DBH, PTEN, SHH, HTR1B, EPS8, GRIN2B, APOE, FYN, BCL2, ABAT	22	3.65198e-13	6.74205e-10
negative regulation of transmission of nerve impulse	HCRT, DRD1, AVP, PTGS2, SLC6A1, DRD2, GRIK2, GRIK3, DRD5, STXBP1, NPY5R, CD38, HTR1B, AVPR1A, HTR2A	15	4.46127e-13	8.23641e-10
telencephalon development	DRD1, ERBB4, DRD2, NF1, GRIN1, OXTR, CDK5, YWHAE, NR2E1, SHH, FOXP2, ARX, DLX2, DLX1, DAB1, TSC1, ALDH1A3, RAC1, AVPR1A, PAFAH1B1, LRP8, RELN	22	5.16609e-13	9.53815e-10
cellular metal ion homeostasis	HCRT, MCHR1, DRD1, CCL2, DRD3, WFS1, GRIK2, DRD2, OXT, DRD5, DRD4, NR3C2, TAC1, OXTR, TGFB1, ATP2B2, APP, APOE, BCL2, CHRNA7, KCNMA1, PTPRC, AVP, PTGER3, OPRL1, GRIN1, NPY1R, ITPR1, PRKCB, CD38, RYR3, AVPR1B, AVPR1A, CACNA1G, GHRL, CACNA1C, IL2	37	7.17977e-13	1.32566e-09
reproductive behavior	APP, AVP, DRD1, CYP11A1, PPP1R1B, OXT, DRD5, TH, GRIN1, AVPR1A, OXTR, DBH, MTNR1A	13	1.13761e-12	2.10052e-09
regulation of hormone levels	CGA, YWHAZ, CYP1B1, CYP11B1, HFE, COMT, VGF, SHH, ADH4, ALDH1A3, AANAT, SCG5, RAPGEF4, SRD5A1, SRD5A2, SNAP25, SHBG, IL6, CYP1A1, CYP11A1, ASMT, PTPN11, LEP, CYP17A1, MC4R, GHRL, RELN, GHSR, CACNA1C, FSHB, LHB, NGF	32	1.37751e-12	2.54329e-09
axon guidance	L1CAM, SHH, EPHB2, SEMA5A, ARX, HOXA1, APP, BDNF, ANK3, ROBO1, RAC1, ROBO2, EGR2, NTF3, NRXN3, KIF5C, NRXN1, CDK5, TBR1, SLIT3, FEZF1, FOXG1, OPHN1, CNTN4, RELN, NGFR, GAP43	27	1.52208e-12	2.81039e-09
regulation of phosphorus metabolic process	ADCY1, ADCY5, TTN, PTEN, TGFB1, CASP3, AGTR2, APP, DAB1, APOE, RAPGEF4, CHRNA7, NRG1, CDK5, GRM1, GRM4, ADRB2, GHRL, CARTPT, RELN, GAP43, HCRT, DRD1, TNF, CCK, ADORA2A, DRD5, DRD4, KIT, INS, BCL2, RAC1, ADRA2A, EGF, THBS1, APC, IL4, PTPRC, IL6, IL5, MAP2K1, TAOK2, SMG6, NF1, MET, YWHAB, IGF1, IGF2, HGF, SOD1, YWHAE, PTPN11, ATXN1, PRLR, TSC1, ATXN7, TSC2, LRP8, CBS, IL2, HTR2A, VLDLR	61	1.74938e-12	3.23001e-09
regulation of phosphate metabolic process	ADCY1, ADCY5, TTN, PTEN, TGFB1, CASP3, AGTR2, APP, DAB1, APOE, RAPGEF4, CHRNA7, NRG1, CDK5, GRM1, GRM4, ADRB2, GHRL, CARTPT, RELN, GAP43, HCRT, DRD1, TNF, CCK, ADORA2A, DRD5, DRD4, KIT, INS, BCL2, RAC1, ADRA2A, EGF, THBS1, APC, IL4, PTPRC, IL6, IL5, MAP2K1, TAOK2, SMG6, NF1, MET, YWHAB, IGF1, IGF2, HGF, SOD1, YWHAE, PTPN11, ATXN1, PRLR, TSC1, ATXN7, TSC2, LRP8, CBS, IL2, HTR2A, VLDLR	61	1.74938e-12	3.23001e-09
mating	DRD1, AVP, CYP11A1, DRD5, OXT, TH, GRIN1, OXTR, TAC1, VGF, APP, PPP1R1B, AVPR1A, ABAT, MTNR1A	15	1.84296e-12	3.4028e-09
cellular calcium ion homeostasis	HCRT, MCHR1, DRD1, CCL2, DRD3, WFS1, GRIK2, DRD2, OXT, DRD5, DRD4, TAC1, OXTR, TGFB1, ATP2B2, APP, APOE, BCL2, CHRNA7, PTPRC, AVP, PTGER3, OPRL1, GRIN1, NPY1R, ITPR1, PRKCB, CD38, RYR3, AVPR1B, AVPR1A, CACNA1G, GHRL, CACNA1C, IL2	35	2.25596e-12	4.16536e-09
positive regulation of secretion	TNF, CADM1, ADORA2A, DRD2, OXT, OXTR, TAC1, TCF7L2, IL10, TGFB1, GRIN2B, INS, SNAP25, IL6, AVP, STX1A, IGF2, NLRP3, CDK5, PTPN11, CD38, P2RX4, AVPR1B, AVPR1A, CARTPT, GHRL, HTR2C, IL2	27	2.41392e-12	4.45706e-09
metal ion homeostasis	HCRT, MCHR1, DRD1, CCL2, DRD3, WFS1, GRIK2, DRD2, OXT, DRD5, DRD4, NR3C2, TAC1, OXTR, TGFB1, ATP2B2, APP, APOE, BCL2, CHRNA7, KCNMA1, PTPRC, AVP, PTGER3, OPRL1, GRIN1, NPY1R, ITPR1, PRKCB, CD38, RYR3, AVPR1B, AVPR1A, CACNA1G, GHRL, CACNA1C, IL2	37	2.87258e-12	5.30387e-09
ion transport	SLC9A9, TSPO, SLC9A6, GABRB3, TRPV1, GRIK2, GABRB1, GRIK3, GLRA2, KCNJ10, WNT2, KCNQ5, ATP2B2, KCNQ3, SLC1A3, KCNK9, GRIN2B, GRID2, CHRNA4, CHRNA7, SCN7A, KCNQ2, SLC1A1, OCA2, NSF, GRID1, SLC12A6, GABRG1, KCNMA1, GABRG3, KCND2, PTGER3, SCN2A, GRIN2A, TCN2, TRPM1, PRKCB, KCNT1, RYR3, SCN1A, DRD2, CACNB2, HFE, KCNJ3, ATP6V0C, SLC30A4, CAMK2B, HTR3A, HTR3B, HTR3C, GABRQ, HCN1, GABRD, PTPRC, GABRA2, …	81	2.87481e-12	5.30797e-09
response to tropane	DRD1, DRD3, SLC6A1, DRD2, SLC6A3, DRD5, OXT, DRD4, OXTR, CDK5, HTR1B, ADRA1B, ABAT	13	2.95957e-12	5.46437e-09
social behavior	AVP, DRD3, GNB1L, OXT, GRIN1, DRD4, OXTR, NLGN3, TBX1, NR2E1, NLGN4X, AVPR1A, GRPR	13	2.95957e-12	5.46437e-09
response to amphetamine	DRD1, DRD3, ADORA2A, DRD2, DRD5, OXT, GRIN1, DRD4, GRIN2A, NR4A2, OXTR, DBH, ADRA1B	13	2.95957e-12	5.46437e-09
response to cocaine	DRD1, DRD3, SLC6A1, DRD2, SLC6A3, DRD5, OXT, DRD4, OXTR, CDK5, HTR1B, ADRA1B, ABAT	13	2.95957e-12	5.46437e-09
rhythmic process	DRD1, DRD3, DRD2, LEPR, LHCGR, OXTR, VGF, ADA, NPAS2, GRIN2B, BCL2, PER2, AANAT, PER1, NFIL3, KCNMA1, DDC, EGR2, GRIN2A, SOD1, NPY5R, LEP, HTR7, VEGFA, CARTPT, GHRL, FSHB, CLOCK, MTNR1A	29	3.34585e-12	6.17774e-09
negative regulation of neurological system process	HCRT, DRD1, AVP, PTGS2, SLC6A1, DRD2, GRIK2, GRIK3, DRD5, STXBP1, NPY5R, CD38, HTR1B, AVPR1A, HTR2A	15	3.5317e-12	6.52088e-09
regulation of neurogenesis	DRD3, DRD2, SOX5, KIT, NR2E1, TGFB1, SHH, EPHB2, MBP, NRCAM, PTK2, BDNF, ROBO1, APOE, BCL2, MAPT, ROBO2, NKX2-5, NTF3, NF1, GRIN1, NLGN1, HES1, NTRK3, DLX2, DLX1, NDEL1, NTRK2, FOXG1, CNTN4, NGFR, OMG, NGF	33	3.60052e-12	6.64797e-09
blood circulation	PTGS2, DRD3, ADORA2A, CYP11B1, DRD2, DRD5, OXT, ADH5, TAC1, OXTR, POMC, GCH1, WNT2, GPX1, AGTR2, MTHFR, APOE, SLC12A6, KCNMA1, AVP, NPY1R, SOD1, P2RX4, ADRB2, NPY, HTR7, VEGFA, AVPR1B, ADRA1B, AVPR1A, CACNA1G, ABAT, CARTPT, HTR2B, CACNA1C	35	3.64271e-12	6.72586e-09
circulatory system process	PTGS2, DRD3, ADORA2A, CYP11B1, DRD2, DRD5, OXT, ADH5, TAC1, OXTR, POMC, GCH1, WNT2, GPX1, AGTR2, MTHFR, APOE, SLC12A6, KCNMA1, AVP, NPY1R, SOD1, P2RX4, ADRB2, NPY, HTR7, VEGFA, AVPR1B, ADRA1B, AVPR1A, CACNA1G, ABAT, CARTPT, HTR2B, CACNA1C	35	3.64271e-12	6.72586e-09
calcium ion homeostasis	HCRT, MCHR1, DRD1, CCL2, DRD3, WFS1, GRIK2, DRD2, OXT, DRD5, DRD4, TAC1, OXTR, TGFB1, ATP2B2, APP, APOE, BCL2, CHRNA7, PTPRC, AVP, PTGER3, OPRL1, GRIN1, NPY1R, ITPR1, PRKCB, CD38, RYR3, AVPR1B, AVPR1A, CACNA1G, GHRL, CACNA1C, IL2	35	4.98375e-12	9.20192e-09
dopamine metabolic process	DRD1, DRD3, DRD2, MAOA, SLC6A3, DRD4, TH, GRIN2A, NR4A2, PARK2, COMT, DBH, GCH1	13	7.09156e-12	1.30936e-08
biogenic amine metabolic process	DRD1, DRD3, DRD2, SLC6A3, DRD4, TH, PAH, KMO, COMT, GCH1, ATP2B2, TDO2, AANAT, PAFAH1B1, DDC, ASMT, MAOA, GRIN2A, NR4A2, PARK2, DBH, FABP3, PON1, TPH1, TPH2	25	7.30266e-12	1.34833e-08
positive regulation of nitrogen compound metabolic process	MEF2C, HRAS, GRIP1, CASK, FOXO1, CTCF, RORA, IL10, TGFB1, SHH, CTNNB1, GATA2, WNT1, AGTR2, APP, APOE, RARB, TBL1XR1, AR, AVP, EGR2, RARG, RXRB, PCBD1, RXRA, MED12, RXRG, ESR2, ARID1B, TBR1, HES1, MAPK1, ADRB2, MTF1, VEGFA, NSD1, CLOCK, DRD1, TNF, DRD3, ADORA2A, DRD5, SOX5, COMT, TCF7L2, T, HOXA1, NPAS2, CHD8, INS, TCF4, NKX2-5, IL4, PTPRC, IL6, IL5, LMX1B, NTF3, MAP2K1, GRIN1, CREBBP, NR4A2, IGF1…	71	1.1005e-11	2.03193e-08
synapse organization	DRD1, CADM1, ERBB4, DRD2, NRXN3, GLRA2, NLGN1, CACNB2, NLGN2, NLGN3, NRXN1, CTNNB1, NRCAM, ATP2B2, GPHN, APP, TSC1, ANK3, DRP2, NLGN4X	20	1.39471e-11	2.57514e-08
response to drug	DRD1, YWHAZ, CCL2, ERBB4, PTGS2, DRD3, DRD2, SLC6A3, LHCGR, OXTR, COMT, PTEN, TGFB1, WNT2, BDNF, DGCR2, SLC1A3, BCL2, ALDH1A3, PDE4A, ENO2, SRD5A1, SRD5A2, APC, GABRG3, CYP1A1, GRIN2A, ABCB1, SOD1, HDAC4, FABP3, ABAT, GNAS, HTR2C, PDZK1, NGF, HTR2A	37	1.39678e-11	2.57898e-08
regulation of blood pressure	DRD3, PTGS2, DRD2, CYP11B1, DRD5, OXT, ADH5, OXTR, TAC1, POMC, GCH1, AGTR2, SLC12A6, AVP, NPY1R, SOD1, P2RX4, ADRB2, NPY, AVPR1B, ADRA1B, AVPR1A, CARTPT, ABAT, CACNA1C	25	1.47494e-11	2.72329e-08
negative regulation of response to stimulus	DRD1, CCK, DRD3, ADORA2A, DRD2, SLC6A3, IL10, TGFB1, ADA, GPX1, APOE, INS, GRID2, CHRNA7, CALCRL, PTPRC, GRIN1, IGF2, ESR2, LEP, ADRB2, CARTPT, GHRL, FABP7, GHSR, IL2	25	1.47494e-11	2.72329e-08
regulation of neuronal synaptic plasticity	HRAS, DRD1, ARC, EGR2, DRD2, GRIK2, DRD5, GRIN1, GRIN2A, KIT, VGF, EPHB2, NRAS, GRIN2B, APOE, DLG4	16	1.62788e-11	3.00568e-08
regulation of kinase activity	HCRT, ADCY1, DRD1, CCK, TNF, ADORA2A, DRD5, ADCY5, DRD4, KIT, TTN, PTEN, TGFB1, CASP3, APP, DAB1, APOE, INS, RAC1, ADRA2A, CHRNA7, THBS1, EGF, NRG1, APC, PTPRC, TAOK2, MAP2K1, NF1, MET, IGF2, HGF, SOD1, GRM1, CDK5, PTPN11, GRM4, ADRB2, PRLR, TSC1, TSC2, GHRL, CARTPT, LRP8, RELN, GAP43, CBS, IL2, HTR2A, VLDLR	49	1.7455e-11	3.22283e-08
regulation of protein kinase activity	ADCY1, ADCY5, TTN, PTEN, TGFB1, CASP3, APP, DAB1, APOE, CHRNA7, NRG1, GRM1, CDK5, GRM4, ADRB2, CARTPT, GHRL, RELN, GAP43, HCRT, DRD1, CCK, TNF, ADORA2A, DRD5, DRD4, KIT, INS, ADRA2A, THBS1, EGF, APC, PTPRC, TAOK2, MAP2K1, MET, NF1, IGF2, HGF, SOD1, PTPN11, TSC1, PRLR, TSC2, LRP8, CBS, HTR2A, IL2, VLDLR	48	1.79602e-11	3.31612e-08
cellular amino acid derivative metabolic process	DRD1, DRD3, DRD2, SLC6A3, DRD4, TH, PAH, KMO, COMT, GCH1, ATP2B2, GPX1, TDO2, SLC1A3, AANAT, GLO1, PAFAH1B1, DDC, CYP1A1, ALDH5A1, ASMT, MAOA, GRIN2A, NR4A2, PARK2, DBH, SOD1, FABP3, PON1, ABAT, TPH1, TPH2	32	1.86474e-11	3.443e-08
negative regulation of cyclase activity	OPRM1, MCHR1, ADCY1, DRD3, OPRL1, DRD2, OPRK1, ADCY5, NPY2R, DRD4, NPY1R, GABBR2, GRM4, CHRM5, HTR1A, GRM8, GRM7, ADRA2A, OPRD1	19	1.88559e-11	3.4815e-08
negative regulation of lyase activity	OPRM1, MCHR1, ADCY1, DRD3, OPRL1, DRD2, OPRK1, ADCY5, NPY2R, DRD4, NPY1R, GABBR2, GRM4, CHRM5, HTR1A, GRM8, GRM7, ADRA2A, OPRD1	19	1.88559e-11	3.4815e-08
negative regulation of adenylate cyclase activity	OPRM1, MCHR1, ADCY1, DRD3, OPRL1, DRD2, OPRK1, ADCY5, NPY2R, DRD4, NPY1R, GABBR2, GRM4, CHRM5, HTR1A, GRM8, GRM7, ADRA2A, OPRD1	19	1.88559e-11	3.4815e-08
cation homeostasis	SLC9A9, HCRT, MCHR1, DRD1, SLC9A6, CCL2, DRD3, WFS1, DRD2, GRIK2, OXT, DRD5, DRD4, NR3C2, HFE, TAC1, OXTR, TGFB1, ATP2B2, APP, APOE, BCL2, SLC30A4, CHRNA7, KCNMA1, PTPRC, AVP, PTGER3, OPRL1, GRIN1, NPY1R, SOD1, ITPR1, PRKCB, CD38, SLC4A10, RYR3, AVPR1B, AVPR1A, CACNA1G, GHRL, CACNA1C, IL2	43	1.95626e-11	3.61198e-08
nerve-nerve synaptic transmission	DRD1, GABRB3, DRD3, ADORA2A, DLGAP2, DRD2, DRD5, GABRA6, GRIN1, TH, PARK2, CDK5, CAMK4, GRM8, GRID2	15	2.05365e-11	3.79179e-08
generation of a signal involved in cell-cell signaling	CGA, IL6, YWHAZ, STX1A, NRXN3, LIN7B, NLGN1, VGF, RIMS1, LEP, GRM4, BDNF, DOC2A, SYN1, SYN3, SYN2, NTRK2, MC4R, GHRL, RAPGEF4, CACNA1C, GHSR, SNAP25	23	2.09583e-11	3.86967e-08
regulation of phosphorylation	ADCY1, ADCY5, TTN, PTEN, TGFB1, CASP3, APP, DAB1, APOE, RAPGEF4, CHRNA7, NRG1, CDK5, GRM1, GRM4, ADRB2, GHRL, CARTPT, RELN, GAP43, HCRT, DRD1, TNF, CCK, ADORA2A, DRD5, DRD4, KIT, INS, BCL2, RAC1, ADRA2A, EGF, THBS1, APC, IL4, PTPRC, IL6, IL5, MAP2K1, TAOK2, NF1, MET, IGF1, IGF2, HGF, SOD1, PTPN11, ATXN1, PRLR, TSC1, ATXN7, TSC2, LRP8, VLDLR, HTR2A, IL2, CBS	57	3.21483e-11	5.93576e-08
mating behavior	APP, AVP, DRD1, CYP11A1, PPP1R1B, OXT, DRD5, TH, GRIN1, AVPR1A, MTNR1A	11	3.28073e-11	6.05744e-08
neuron migration	CCK, NDN, LMX1B, MET, NR4A2, ESR2, CDK5, YWHAE, PEX7, WNT2, ARX, NRCAM, FEZF1, PTK2, DAB1, NDEL1, FYN, PAFAH1B1, RELN, DCX	20	3.59774e-11	6.64277e-08
positive regulation of RNA metabolic process	MEF2C, GRIP1, FOXO1, CASK, CTCF, RORA, IL10, SHH, TGFB1, CTNNB1, GATA2, WNT1, APP, RARB, TBL1XR1, AR, EGR2, RARG, RXRB, RXRA, MED12, RXRG, ARID1B, ESR2, TBR1, HES1, ADRB2, MTF1, VEGFA, NSD1, CLOCK, TNF, DRD3, SOX5, TCF7L2, T, HOXA1, NPAS2, CHD8, TCF4, NKX2-5, IL4, IL6, IL5, LMX1B, NTF3, MAP2K1, CREBBP, GRIN1, NR4A2, IGF1, TEAD1, TBX1, ATXN1, DLX2, HDAC4, ATXN7, IL2	58	3.70395e-11	6.83886e-08
G-protein coupled receptor protein signaling pathway	CGA, ADCY1, ADORA3, GRIK3, ADCY5, LHCGR, VIPR1, PTGIR, HTR1B, AGTR2, HTR1A, APOE, RAPGEF4, HTR1D, HTR1E, PIK3CG, GNB1L, HTR4, HTR7, HTR6, CARTPT, DRD1, CCL2, DRD3, ADORA2A, DRD2, DRD5, DRD4, SORCS1, POMC, SORCS3, HCRTR2, HCRTR1, INS, CNR1, CNR2, GRPR, ADRA2A, AGRP, GABRA2, GABRA1, GABRA4, GABRA3, GABRA6, GABRA5, HOMER1, NPY5R, NPY, GPR37, AVPR1B, MTNR1B, AVPR1A, ADRA1B, RGS7, PYY, GHSR, LHB, MTNR…	101	5.26717e-11	9.72515e-08
positive regulation of nucleobase, nucleoside, nucleotide and nucleic acid metabolic process	MEF2C, HRAS, GRIP1, FOXO1, CASK, CTCF, RORA, IL10, SHH, TGFB1, CTNNB1, GATA2, WNT1, APP, APOE, RARB, TBL1XR1, AR, AVP, EGR2, RARG, RXRB, PCBD1, RXRA, MED12, RXRG, ESR2, ARID1B, TBR1, HES1, MAPK1, ADRB2, MTF1, VEGFA, NSD1, CLOCK, DRD1, TNF, DRD3, ADORA2A, DRD5, SOX5, TCF7L2, T, HOXA1, NPAS2, CHD8, INS, TCF4, NKX2-5, IL4, PTPRC, IL6, IL5, LMX1B, NTF3, MAP2K1, GRIN1, CREBBP, NR4A2, IGF1, TEAD1, IGF2…	68	5.53056e-11	1.02115e-07
regulation of cell development	DRD3, DRD2, SOX5, KIT, NR2E1, TGFB1, SHH, EPHB2, MBP, NRCAM, PTK2, BDNF, ROBO1, INS, APOE, BCL2, MAPT, ROBO2, NKX2-5, NTF3, NF1, GRIN1, NLGN1, IGF2, HES1, NTRK3, HDAC4, DLX2, DLX1, NDEL1, NTRK2, FOXG1, CNTN4, NGFR, OMG, NGF	35	5.9861e-11	1.10526e-07
cellular di-, tri-valent inorganic cation homeostasis	HCRT, MCHR1, DRD1, CCL2, DRD3, WFS1, GRIK2, DRD2, OXT, DRD5, DRD4, HFE, TAC1, OXTR, TGFB1, ATP2B2, APP, APOE, BCL2, CHRNA7, PTPRC, AVP, PTGER3, OPRL1, GRIN1, NPY1R, SOD1, ITPR1, PRKCB, CD38, RYR3, AVPR1B, AVPR1A, CACNA1G, GHRL, CACNA1C, IL2	37	6.10306e-11	1.12685e-07
di-, tri-valent inorganic cation homeostasis	HCRT, MCHR1, DRD1, CCL2, DRD3, WFS1, GRIK2, DRD2, OXT, DRD5, DRD4, HFE, TAC1, OXTR, TGFB1, ATP2B2, APP, APOE, BCL2, SLC30A4, CHRNA7, PTPRC, AVP, PTGER3, OPRL1, GRIN1, NPY1R, SOD1, ITPR1, PRKCB, CD38, RYR3, AVPR1B, AVPR1A, CACNA1G, GHRL, CACNA1C, IL2	38	6.77202e-11	1.25036e-07
positive regulation of transcription from RNA polymerase II promoter	MEF2C, CASK, FOXO1, RORA, TGFB1, SHH, CTNNB1, GATA2, APP, RARB, TBL1XR1, AR, EGR2, RARG, RXRB, RXRA, RXRG, MED12, ESR2, TBR1, HES1, ADRB2, MTF1, VEGFA, CLOCK, TNF, DRD3, SOX5, TCF7L2, HOXA1, T, CHD8, NPAS2, NKX2-5, IL4, IL6, NTF3, LMX1B, GRIN1, CREBBP, NR4A2, IGF1, TEAD1, TBX1, ATXN1, HDAC4, DLX2, ATXN7, IL2	49	6.88169e-11	1.27062e-07
regulation of neuron apoptosis	HRAS, TNF, NTF3, ADORA2A, WFS1, GRIK2, NF1, GRIN1, NR4A2, ESR1, ESR2, SOD1, CDK5, GRM4, GPX1, NRAS, DLX1, BDNF, CASP9, NTRK1, BCL2, GRID2, NGF	23	7.11688e-11	1.31404e-07
regulation of transferase activity	HCRT, ADCY1, DRD1, CCK, TNF, ADORA2A, DRD5, ADCY5, DRD4, KIT, TTN, PTEN, TGFB1, CASP3, APP, DAB1, APOE, INS, RAC1, ADRA2A, CHRNA7, THBS1, EGF, NRG1, APC, PTPRC, TAOK2, MAP2K1, NF1, MET, IGF2, HGF, SOD1, GRM1, CDK5, PTPN11, GRM4, ADRB2, PRLR, TSC1, TSC2, GHRL, CARTPT, LRP8, RELN, GAP43, CBS, IL2, HTR2A, VLDLR	49	7.58073e-11	1.39968e-07
regulation of ion transport	HCRT, MCHR1, DRD1, TNF, NOS1, DRD3, PTGS2, ADORA2A, WFS1, DRD2, LHCGR, DRD4, HOMER1, TGFB1, DMPK, P2RX4, ATP2B2, ADRB2, NEDD4, BCL2, PDZK1, NKX2-5, CALM1, HTR2A	24	8.00508e-11	1.47803e-07
positive regulation of transcription, DNA-dependent	MEF2C, GRIP1, FOXO1, CASK, CTCF, RORA, IL10, SHH, TGFB1, CTNNB1, GATA2, WNT1, APP, RARB, TBL1XR1, AR, EGR2, RARG, RXRB, RXRA, MED12, RXRG, ARID1B, ESR2, TBR1, HES1, ADRB2, MTF1, VEGFA, NSD1, CLOCK, TNF, DRD3, SOX5, TCF7L2, T, HOXA1, NPAS2, CHD8, TCF4, NKX2-5, IL4, IL6, IL5, LMX1B, NTF3, CREBBP, GRIN1, NR4A2, IGF1, TEAD1, TBX1, ATXN1, DLX2, HDAC4, ATXN7, IL2	57	8.01454e-11	1.47978e-07
secretion	VIP, CGA, YWHAZ, CPLX2, DRD3, ADORA2A, TRPV1, DRD2, OXT, LHCGR, DRD4, NR3C2, OXTR, VGF, RIMS1, BDNF, SYN1, SYN3, SYN2, RAPGEF4, SNAP25, KCNMA1, STX1A, AVP, IL6, PTGER3, NRXN3, LIN7B, NLGN1, STXBP1, NLRP3, CDK5, LEP, GRM4, DOC2A, CADPS2, CD40LG, NTRK2, MC4R, GHRL, GNAS, CACNA1C, GHSR	43	9.27951e-11	1.71334e-07
regulation of excitatory postsynaptic membrane potential	ATXN1, P2RX4, HCRT, GRIN2B, ADORA2A, GRIK2, GRIN1, GRID2, GRIN2A, GHRL, CDK5, DMPK	12	9.44672e-11	1.74421e-07
fear response	DRD1, BDNF, CCK, GRIN2B, GRIK2, GRM7, BCL2, DRD4, GABRA5, ADRA2A, ESR2, DBH	12	9.44672e-11	1.74421e-07
diol metabolic process	DDC, DRD1, DRD3, DRD2, SLC6A3, MAOA, DRD4, TH, NR4A2, GRIN2A, PAH, COMT, PARK2, DBH, GCH1	15	9.4832e-11	1.75095e-07
catechol metabolic process	DDC, DRD1, DRD3, DRD2, SLC6A3, MAOA, DRD4, TH, NR4A2, GRIN2A, PAH, COMT, PARK2, DBH, GCH1	15	9.4832e-11	1.75095e-07
catecholamine metabolic process	DDC, DRD1, DRD3, DRD2, SLC6A3, MAOA, DRD4, TH, NR4A2, GRIN2A, PAH, COMT, PARK2, DBH, GCH1	15	9.4832e-11	1.75095e-07
neurotransmitter transport	CPLX2, GABRA2, STX1A, SLC6A1, SLC6A2, ADORA2A, NRXN3, SLC6A3, SLC6A4, LIN7B, NLGN1, SLC6A14, PARK2, RIMS1, GRM4, DOC2A, SLC1A3, SYN1, SLC6A8, SYN3, SYN2, SNAP25	22	9.58327e-11	1.76943e-07
central nervous system neuron differentiation	DRD1, LMX1B, DRD2, NR4A2, SOX5, CDK5, NR2E1, EPHB2, LEP, ARX, HOXA1, PTK2, NDEL1, FOXG1, PAFAH1B1, DCX	16	9.90854e-11	1.82948e-07
positive regulation of kinase activity	HCRT, ADCY1, CCK, TNF, ADORA2A, ADCY5, DRD4, KIT, TGFB1, DAB1, INS, RAC1, ADRA2A, CHRNA7, THBS1, NRG1, EGF, PTPRC, MAP2K1, TAOK2, MET, IGF2, HGF, SOD1, CDK5, GRM1, PTPN11, GRM4, ADRB2, PRLR, GHRL, CARTPT, RELN, LRP8, GAP43, VLDLR, HTR2A, IL2	37	1.00834e-10	1.86177e-07
cellular cation homeostasis	HCRT, MCHR1, DRD1, CCL2, DRD3, WFS1, GRIK2, DRD2, OXT, DRD5, DRD4, NR3C2, HFE, TAC1, OXTR, TGFB1, ATP2B2, APP, APOE, BCL2, CHRNA7, KCNMA1, PTPRC, AVP, PTGER3, OPRL1, GRIN1, NPY1R, SOD1, ITPR1, PRKCB, CD38, RYR3, AVPR1B, AVPR1A, CACNA1G, GHRL, CACNA1C, IL2	39	1.04819e-10	1.93534e-07
regulation of multicellular organism growth	DRD3, TRPV1, DRD2, SLC6A3, IGF1, NPY1R, SOD1, VGF, PTPN11, LEP, ADRB2, APP, APOE, BCL2, MC4R, GHRL, PIK3CA, GHSR, PRL	19	1.32607e-10	2.44842e-07
positive regulation of biosynthetic process	MEF2C, HRAS, GRIP1, LHCGR, FOXO1, CASK, CTCF, RORA, IL10, TGFB1, SHH, CTNNB1, GATA2, WNT1, AGTR2, APP, APOE, RARB, TBL1XR1, AR, AVP, EGR2, RARG, RXRB, PCBD1, RXRA, MED12, RXRG, ESR2, ARID1B, TBR1, HES1, MAPK1, ADRB2, MTF1, VEGFA, NSD1, CLOCK, DRD1, TNF, DRD3, ADORA2A, DRD5, SOX5, TCF7L2, T, HOXA1, NPAS2, CHD8, INS, THBS1, TCF4, NKX2-5, IL4, IL6, IL5, LMX1B, NTF3, GRIN1, CREBBP, NR4A2, IGF1, TEAD1…	72	1.3605e-10	2.51198e-07
positive regulation of protein kinase activity	HCRT, ADCY1, CCK, TNF, ADORA2A, ADCY5, DRD4, KIT, TGFB1, DAB1, INS, ADRA2A, CHRNA7, THBS1, NRG1, EGF, PTPRC, MAP2K1, TAOK2, MET, IGF2, HGF, SOD1, CDK5, GRM1, PTPN11, GRM4, ADRB2, PRLR, GHRL, CARTPT, RELN, LRP8, GAP43, VLDLR, HTR2A, IL2	36	1.51304e-10	2.79363e-07
phenol metabolic process	DDC, DRD1, DRD3, DRD2, SLC6A3, MAOA, DRD4, TH, NR4A2, GRIN2A, PAH, COMT, PARK2, DBH, GCH1	15	1.51445e-10	2.79624e-07
positive regulation of cellular biosynthetic process	MEF2C, HRAS, GRIP1, LHCGR, FOXO1, CASK, CTCF, RORA, IL10, TGFB1, SHH, CTNNB1, GATA2, WNT1, AGTR2, APP, APOE, RARB, TBL1XR1, AR, AVP, EGR2, RARG, RXRB, PCBD1, RXRA, MED12, RXRG, ESR2, ARID1B, TBR1, HES1, MAPK1, ADRB2, MTF1, VEGFA, NSD1, CLOCK, DRD1, TNF, DRD3, ADORA2A, DRD5, SOX5, TCF7L2, T, HOXA1, NPAS2, CHD8, INS, THBS1, TCF4, NKX2-5, IL4, IL6, IL5, LMX1B, NTF3, GRIN1, CREBBP, NR4A2, IGF1, TEAD1…	71	1.8195e-10	3.35947e-07
regulation of locomotion	DRD1, HS3ST5, ERBB4, DRD3, ADORA2A, DRD2, DRD5, TAC1, ITGB3, KIT, PTEN, TGFB1, SHH, ADA, AGTR2, APOE, INS, BCL2, RAC1, LAMB1, THBS1, APC, IL6, MAP2K1, IL8, NF1, IGF1, IGF2, CDK5, MAPK1, VEGFA, GHRL, HTR2C, HDAC6	33	1.94249e-10	3.58656e-07
cell proliferation	TSPO, PTEN, SHH, TGFB1, IL10, CTNNB1, GPX1, INSIG1, NRG1, PRL, OCA2, AR, CYP1A1, RXRB, RXRA, CDK5, PRKD1, CHRM5, NDEL1, CHRM3, CD40LG, UBR5, VEGFA, FSHB, BIN1, ZMYND11, ERBB4, KIT, TCF7L2, SRC, ARX, BCL2, RAC1, GRPR, PAFAH1B1, PTPRC, ERG, LMX1B, MAP2K1, MET, CREBBP, BRCA2, IGF1, RAF1, TBX1, HGF, EPS8, NPY, FYN, ADRA1B, PYY, FABP7, PDZK1	53	2.25486e-10	4.16331e-07
startle response	DRD1, GRIN2B, DRD3, ADORA2A, DRD2, SLC6A3, GRIN1, GRID2, GRIN2A, PARK2, FABP7	11	2.4136e-10	4.4564e-07
positive regulation of transferase activity	HCRT, ADCY1, CCK, TNF, ADORA2A, ADCY5, DRD4, KIT, TGFB1, DAB1, INS, RAC1, ADRA2A, CHRNA7, THBS1, NRG1, EGF, PTPRC, MAP2K1, TAOK2, MET, IGF2, HGF, SOD1, CDK5, GRM1, PTPN11, GRM4, ADRB2, PRLR, GHRL, CARTPT, RELN, LRP8, GAP43, VLDLR, HTR2A, IL2	37	3.05006e-10	5.63154e-07
positive regulation of cell proliferation	HRAS, PTGS2, VIPR1, NR2E1, SHH, TGFB1, HTR1A, CHRNA7, CALCRL, NRG1, PRL, AVP, UBE2A, STS, HES1, MAPK1, CD38, ADRB2, FOXG1, VEGFA, NGFR, NGF, VIP, TNF, CCL2, DRD3, ERBB4, DRD2, TAC1, KIT, ADA, T, INS, BCL2, ADRA2A, LAMB1, EGF, NKX2-5, IL4, PTPRC, IL6, IL5, IGF1, IGF2, FOXP1, NPY5R, FOXP2, NRAS, HDAC4, AVPR1A, HTR2A, IL2	51	3.24433e-10	5.99024e-07
membrane depolarization	HCRT, CCK, ADORA2A, GRIK2, GRIN1, GRIN2A, CDK5, DMPK, ATXN1, P2RX4, GRIN2B, BCL2, GRID2, CACNA1G, CHRNA4, GHRL	16	3.28264e-10	6.06097e-07
regulation of long-term neuronal synaptic plasticity	NRAS, HRAS, DRD1, GRIN2B, GRIK2, DRD2, DRD5, GRIN1, DLG4, GRIN2A, KIT, EPHB2	12	4.05199e-10	7.48148e-07
negative regulation of synaptic transmission	CD38, HTR1B, DRD1, PTGS2, SLC6A1, GRIK2, DRD2, GRIK3, DRD5, STXBP1, NPY5R, HTR2A	12	4.05199e-10	7.48148e-07
positive regulation of developmental process	MSR1, TNF, DRD2, OXT, OXTR, KIT, TGFB1, SHH, ADA, EPHB2, CTNNB1, NRCAM, GATA2, BDNF, ROBO1, INS, MAPT, BCL2, RARA, CHRNA7, ROBO2, THBS1, NRG1, NKX2-5, APC, PTPRC, IL6, IL5, MAP2K1, NTF3, IGF2, LEP, NTRK3, ADRB2, NDEL1, FOXG1, GHRL, GNAS, NGFR, NGF, IL2	40	4.17325e-10	7.70536e-07
regulation of neurotransmitter transport	HCRT, STX1A, DRD1, DRD3, ADORA2A, GRM8, DRD2, NTRK2, DRD4, STXBP1, PARK2, HTR2C, NGF	13	4.21588e-10	7.78407e-07
regulation of metal ion transport	HCRT, MCHR1, DRD1, NOS1, PTGS2, ADORA2A, WFS1, DRD2, LHCGR, DRD4, HOMER1, TGFB1, DMPK, P2RX4, ATP2B2, ADRB2, NEDD4, BCL2, NKX2-5, CALM1, HTR2A	21	4.31398e-10	7.96521e-07
central nervous system neuron development	DRD1, LMX1B, DRD2, NR4A2, NR2E1, CDK5, EPHB2, LEP, ARX, PTK2, NDEL1, FOXG1, PAFAH1B1, DCX	14	5.5075e-10	1.01689e-06
sensory perception of pain	NDN, TRPV1, GRIN1, GRIN2A, TAC1, NPY1R, CDK5, P2RX4, MAPK1, GRIN2B, FYN, CHRNA4, NGF, HTR2A	14	5.5075e-10	1.01689e-06
regulation of synaptic transmission, GABAergic	NRAS, HRAS, HTR1B, ERBB4, SLC6A1, ADORA2A, DRD2, STXBP1, OXTR, TAC1, NPY5R	11	5.62118e-10	1.03788e-06
muscle cell differentiation	HRAS, CACNB2, TTN, TCF7L2, SHH, CTNNB1, GPX1, GPHN, APP, RARB, NRG1, NKX2-5, NOS1, NTF3, RXRB, RXRA, IGF1, HOMER1, FOXP1, NRAS, SYNE1, TSC1, AVPR1A, CACNA1H, BIN1	25	1.00955e-09	1.864e-06
response to inorganic substance	ERBB4, SLC6A1, PTGS2, SLC6A3, TTN, PTEN, ADA, CTNNB1, GPX1, SLC1A3, FGA, APOE, BCL2, SERPINE1, SLC30A4, AANAT, THBS1, KCNMA1, CYP1A1, CYP11A1, EEF1A2, RXRA, NR4A2, GRIA3, SOD1, SLC25A12, MTF1, NEDD4, AVPR1A, CACNA1G, ABAT, CALM1, HDAC6	33	1.08041e-09	1.99484e-06
inhibition of adenylate cyclase activity by G-protein signaling	OPRM1, MCHR1, ADCY1, DRD3, OPRL1, DRD2, OPRK1, ADCY5, NPY2R, DRD4, NPY1R, GRM4, CHRM5, HTR1A, OPRD1	15	1.22377e-09	2.25953e-06
anti-apoptosis	MEF2C, YWHAZ, TNF, CCL2, FOXO1, TCF7L2, IL10, GPX1, BDNF, APOE, BCL2, PIK3CA, GLO1, THBS1, NRG1, NKX2-5, BRAF, EEF1A2, ESR1, IGF1, ESR2, HGF, SOD1, DAPK1, PRLR, CD40LG, GSK3B, VEGFA, GHRL, NGFR, GSTP1, IL2, NGF	33	1.22479e-09	2.26142e-06
neuromuscular process	KCNMA1, DRD1, SCN1A, DRD3, ADORA2A, DRD2, SLC6A3, GRIN1, GRIN2A, PARK2, GCH1, ATP2B2, APP, SLC1A3, GRIN2B, GRID2, PAFAH1B1, FABP7	18	1.53953e-09	2.84253e-06
regulation of homeostatic process	PTPRC, DRD1, AVP, CCK, NOS1, DRD2, OXT, NF1, LHCGR, TAC1, ADA, TGFB1, P2RX4, CD38, CD44, BCL2, VEGFA, AVPR1B, MC4R, CACNA1G, AVPR1A, CARTPT, CALM1, IL2	24	1.5894e-09	2.93462e-06
response to estrogen stimulus	KCNMA1, STS, SLC6A1, CYP11A1, PTGS2, LEPR, OXT, ESR1, OXTR, BRCA2, NPY1R, PTEN, SHH, TGFB1, CTNNB1, WNT2, MAPK1, CD38, BCL2, ENO2, GHRL, RARA, NKX2-5	23	1.70164e-09	3.14185e-06
positive regulation of signal transduction	HRAS, TNF, DRD3, LEPR, LHCGR, L1CAM, KIT, SRC, TGFB1, ADA, CTNNB1, GPX1, INS, RAC1, CC2D1A, EGF, THBS1, PRL, IL4, PTPRC, IL6, IL5, TAOK2, ESR1, IGF1, IGF2, PTPN11, LEP, NRAS, GRM4, P2RX4, ADRB2, NEDD4, VEGFA, MAPK8IP2, GHRL, RELN, HTR2B, GHSR, HDAC6, IL2	40	2.36928e-09	4.37457e-06
protein amino acid phosphorylation	STK38, FASTK, CASK, TTN, TGFB1, DMPK, WNT2, APP, PIK3CA, CHRNA7, PIK3CG, BRAF, WNK3, CDK5, GRM1, CDKL5, MARK1, DAPK1, PRKCB, CDKL4, PRKD1, MAPK1, GRM4, CAMK4, MAPK3, GHRL, CARTPT, RELN, FRK, CCL2, TNF, ERBB4, DRD4, KIT, SRC, EPHB2, PTK2, BCL2, ADRA2A, DCLK2, CAMK2B, EGF, THBS1, PTPRC, ERG, MAP2K1, TAOK2, MAP2K2, MET, RAF1, TRIO, HGF, SOD1, PTPN11, NTRK3, RPS6KA3, EPHA6, PRLR, CSNK1D, RPS6KA2, CSN…	67	2.37441e-09	4.38403e-06
regulation of synaptic transmission, glutamatergic	HTR1B, DRD1, PTGS2, ADORA2A, GRIK2, DRD2, GRIK3, NTRK2, OXTR, GRM1, HTR2A	11	2.45561e-09	4.53396e-06
positive regulation of gene expression	MEF2C, GRIP1, FOXO1, CASK, CTCF, RORA, IL10, SHH, TGFB1, CTNNB1, GATA2, WNT1, APP, RARB, TBL1XR1, AR, EGR2, RARG, RXRB, PCBD1, RXRA, MED12, ESR1, RXRG, ARID1B, ESR2, TBR1, HES1, MAPK1, ADRB2, MTF1, VEGFA, NSD1, CLOCK, TNF, DRD3, SOX5, KIT, TCF7L2, T, HOXA1, NPAS2, CHD8, TCF4, NKX2-5, IL4, IL6, IL5, LMX1B, NTF3, CREBBP, GRIN1, NR4A2, IGF1, TEAD1, TBX1, ATXN1, DLX2, HDAC4, ATXN7, IL2	61	2.73599e-09	5.05165e-06
response to light stimulus	HRAS, DRD1, DRD3, DRD2, DRD5, KIT, GPX1, APP, CASP3, SLC1A3, CASP9, BCL2, UBE2A, NF1, GRIN1, GRIN2A, BRCA2, NLGN3, DBH, CDK5, ATXN1, NRAS, NEDD4, ADRA1B, CACNA1C, CLOCK	26	3.28412e-09	6.06369e-06
cognition	OPRM1, HRAS, ADCY1, SLC6A1, PTGS2, TRPV1, WFS1, SLC6A3, POU6F2, NR2E1, PTEN, PEX7, ATP2B2, GPX1, BDNF, CASP3, APP, SLC1A3, GRIN2B, DLG4, CHRNA4, CHRNA7, PLCB1, COL11A1, STS, EGR2, CNTN5, GRIN2A, ESR2, CDK5, MAPK1, GRM4, GRM8, GRM7, GNAS, NGF, DRD1, CYP1B1, NDN, DRD3, ADORA2A, DRD2, OPRK1, OXT, DRD5, TH, OXTR, TAC1, CACNB2, KIT, COMT, DTNBP1, RIMS1, EPHB2, PDE1C, GRPR, PAFAH1B1, IL1RAPL1, SNAP25, …	82	4.51166e-09	8.33019e-06
positive regulation of transmission of nerve impulse	HCRT, DRD1, CCL2, TNF, ERBB4, PTGS2, ADORA2A, GRIK2, OXT, TAC1, OXTR, SLC1A3, NTRK2, CARTPT	14	4.56648e-09	8.43141e-06
positive regulation of transcription	MEF2C, GRIP1, FOXO1, CASK, CTCF, RORA, IL10, SHH, TGFB1, CTNNB1, GATA2, WNT1, APP, RARB, TBL1XR1, AR, EGR2, RARG, PCBD1, RXRB, RXRA, MED12, RXRG, ARID1B, ESR2, TBR1, HES1, MAPK1, ADRB2, MTF1, VEGFA, NSD1, CLOCK, TNF, DRD3, SOX5, TCF7L2, T, HOXA1, NPAS2, CHD8, TCF4, NKX2-5, IL4, IL6, IL5, LMX1B, NTF3, CREBBP, GRIN1, NR4A2, IGF1, TEAD1, TBX1, ATXN1, DLX2, HDAC4, ATXN7, IL2	59	6.01341e-09	1.1103e-05
regulation of action potential	KCNMA1, DRD1, SCN1A, EGR2, KCND2, NTF3, GRIK2, NF1, GRIN2A, TAC1, SOD1, TGFB1, MBP, P2RX4, TSC1, GRIN2B, CHRNA4, SCN8A	18	7.23029e-09	1.33498e-05
regulation of neuron differentiation	SOX5, NR2E1, SHH, MBP, EPHB2, NRCAM, PTK2, BDNF, APOE, ROBO1, BCL2, MAPT, ROBO2, NKX2-5, GRIN1, NLGN1, NTRK3, HES1, NDEL1, FOXG1, NTRK2, CNTN4, NGFR, OMG, NGF	25	7.35001e-09	1.35708e-05
regulation of calcium ion transport	HCRT, MCHR1, DRD1, NOS1, PTGS2, ADORA2A, DRD2, WFS1, DRD4, LHCGR, HOMER1, TGFB1, P2RX4, ATP2B2, ADRB2, BCL2, NKX2-5, CALM1	18	9.19069e-09	1.69694e-05
positive regulation of neurological system process	HCRT, DRD1, CCL2, TNF, ERBB4, PTGS2, ADORA2A, GRIK2, OXT, TAC1, OXTR, SLC1A3, NTRK2, CARTPT	14	9.56334e-09	1.76575e-05
response to amine stimulus	DRD1, CCL2, DRD3, ADORA2A, DRD2, DRD5, OXT, DRD4, GRIN1, GRIN2A, NR4A2, OXTR, DBH, ADRA1B	14	9.56334e-09	1.76575e-05
circadian rhythm	KCNMA1, DDC, DRD1, DRD3, DRD2, ADA, NPAS2, HTR7, PER2, GHRL, PER1, CARTPT, AANAT, CLOCK, MTNR1A	15	9.7934e-09	1.80822e-05
pallium development	DRD1, NF1, GRIN1, CDK5, YWHAE, NR2E1, ARX, DLX2, DLX1, DAB1, TSC1, RAC1, PAFAH1B1, LRP8, RELN	15	9.7934e-09	1.80822e-05
gland development	CGA, AR, ERBB4, DRD2, SLC6A3, NF1, MET, IGF1, BRCA2, OXTR, TBX1, SHH, TGFB1, WNT2, HES1, ATP2B2, GATA2, CRKL, PRLR, ALDH1A3, BCL2, SLC30A4, NRG1, PRL, NKX2-5	25	9.98639e-09	1.84386e-05
hormone metabolic process	CGA, CYP1B1, CYP1A1, CYP11A1, CYP11B1, ASMT, HFE, COMT, SHH, PTPN11, LEP, CYP17A1, ADH4, ALDH1A3, AANAT, RELN, SCG5, SRD5A1, SRD5A2, FSHB, LHB, NGF	22	1.1512e-08	2.12554e-05
regulation of amine transport	HTR1B, DRD1, TNF, DRD3, ADORA2A, DRD2, OXT, DRD4, OXTR, CHRNA4, CARTPT, HTR2C, HTR2A	13	1.15167e-08	2.1264e-05
striated muscle cell differentiation	HRAS, NOS1, RXRB, RXRA, IGF1, CACNB2, TTN, HOMER1, FOXP1, SHH, GPX1, NRAS, GPHN, APP, TSC1, AVPR1A, CACNA1H, RARB, NRG1, NKX2-5	20	1.3061e-08	2.41154e-05
regulation of transcription from RNA polymerase II promoter	MEF2C, FOXO1, CASK, PAX5, RORA, NR2E1, SHH, TGFB1, CTNNB1, GATA2, APP, RARB, TBL1XR1, AR, EGR2, RARG, RXRB, OTX1, RXRA, MECP2, MED12, RXRG, HES6, FOSB, ESR2, MBD3, TBR1, HES1, ADRB2, MTF1, VEGFA, NSD1, CLOCK, ZMYND11, TNF, DRD3, SOX5, TCF7L2, T, HOXA1, NPAS2, CHD8, CHD2, TCF4, NKX2-5, IL4, IL6, EHMT1, LMX1B, NTF3, MAP2K1, JARID2, CREBBP, GRIN1, NR4A2, NEUROG1, IGF1, TEAD1, TBX1, FOXP1, FOXP2, ATX…	69	1.36472e-08	2.51978e-05
associative learning	DRD1, GRIN2B, DRD2, GRM7, DRD5, GRIN1, GABRA5, TAC1, DBH, CDK5	10	1.49294e-08	2.75652e-05
neurotransmitter metabolic process	GAD2, NOS1, ALDH5A1, MAOA, TH, ABAT, PAH, COMT, DBH, GAD1, GCHFR	11	1.51621e-08	2.79948e-05
negative regulation of secretion	TNF, DRD3, DRD2, OXT, DRD4, IGF2, NPY1R, ADA, NPY5R, IL10, PTPN11, INS, GRM7, GHRL, EGF, NRG1, GHSR	16	1.54279e-08	2.84855e-05
response to organic nitrogen	DRD1, CCL2, DRD3, PTGS2, SLC6A1, ADORA2A, DRD2, DRD5, OXT, GRIN1, DRD4, NR4A2, GRIN2A, OXTR, DBH, SHH, ADRA1B	17	1.57045e-08	2.89964e-05
sensory organ development	TH, NR2E1, TGFB1, SHH, CTNNB1, EPHB2, ATP2B2, HOXA1, WNT1, BDNF, GRIN2B, BCL2, ALDH1A3, CEP290, RARB, COL11A1, NKX2-5, DSCAM, APC, KCNMA1, RARG, CYP1A1, LMX1B, OTX1, NF1, NEUROG1, TBX1, SOD1, FOXP2, HES1, VEGFA, NTRK2, FOXG1	33	1.75587e-08	3.24199e-05
positive regulation of macromolecule metabolic process	MEF2C, HRAS, GRIP1, WFS1, CASK, FOXO1, CTCF, RORA, IL10, TGFB1, SHH, CTNNB1, GATA2, WNT1, APP, APOE, RARB, TBL1XR1, AR, EGR2, RARG, RXRB, PCBD1, RXRA, MED12, ESR1, RXRG, ESR2, ARID1B, TBR1, HES1, MAPK1, ADRB2, MTF1, VEGFA, TRIM32, NSD1, CLOCK, TNF, CCK, DRD3, SOX5, KIT, NHLRC1, TCF7L2, PSMB5, T, HOXA1, NPAS2, CHD8, INS, BCL2, THBS1, TCF4, NKX2-5, APC, IL4, PTPRC, IL6, IL5, LMX1B, NTF3, MAP2K1, GR…	77	1.80542e-08	3.33347e-05
protein kinase cascade	TNF, CCL2, STK38, DRD2, DRD4, OXTR, KIT, IL10, SRC, AGTR2, INS, ADRA2A, PIK3CA, CHRNA7, THBS1, EGF, PRL, PTPRC, MAP2K1, TAOK2, BRAF, NF1, MET, WNK3, IGF2, HGF, SOD1, CDK5, GRM1, SHANK3, MARK1, DAPK1, PTPN11, MAPK1, GRM4, RPS6KA3, CRKL, PRLR, FYN, RPS6KA2, TSC2, MAPK8IP2, ADRA1B, GHRL, CARTPT	44	1.8727e-08	3.4577e-05
response to metal ion	KCNMA1, CYP1A1, SLC6A1, CYP11A1, PTGS2, RXRA, SLC6A3, GRIA3, SOD1, TTN, PTEN, CTNNB1, SLC25A12, GPX1, FGA, MTF1, NEDD4, BCL2, SLC30A4, CACNA1G, ABAT, AANAT, THBS1, CALM1	24	1.91588e-08	3.53742e-05
positive regulation of adenylate cyclase activity	OPRM1, DRD1, ADCY1, ADORA3, DRD3, ADORA2A, DRD5, ADCY5, NF1, LHCGR, ADRB2, NTRK1, HTR7, NTRK2, GNAS, CALCRL	16	2.01905e-08	3.72792e-05
negative regulation of ion transport	HCRT, ADRB2, NOS1, TNF, PTGS2, NEDD4, DRD2, BCL2, DRD4, TGFB1, HTR2A	11	2.57269e-08	4.75015e-05
eating behavior	LEP, HCRT, DRD1, CCK, ADORA2A, OXT, LEPR, TH, OXTR, AGRP, NPY5R	11	2.57269e-08	4.75015e-05
positive regulation of cyclase activity	OPRM1, DRD1, ADCY1, ADORA3, DRD3, ADORA2A, DRD5, ADCY5, NF1, LHCGR, ADRB2, NTRK1, HTR7, NTRK2, GNAS, CALCRL	16	2.62551e-08	4.84767e-05
positive regulation of programmed cell death	CCK, TNF, CADM1, PTGS2, ADORA2A, GRIK2, NELL1, FASTK, PTEN, SRC, TGFB1, IL10, GCH1, GPX1, APP, AGTR2, CASP3, CD44, CASP9, APOE, ALDH1A3, BCL2, RAC1, RARB, APC, KCNMA1, PTPRC, RARG, ARHGEF7, RXRA, NF1, GRIN1, YWHAB, GRIN2A, TRIO, BRCA2, NLRP3, SOD1, CDK5, YWHAE, DAPK1, MAPK1, CD38, ADRB2, NGFR, HDAC6, NGF, PRODH	48	3.46805e-08	6.40331e-05
response to radiation	DRD1, HRAS, CCL2, DRD3, DRD2, DRD5, KIT, TGFB1, GPX1, APP, CASP3, SLC1A3, CASP9, BCL2, PTPRC, UBE2A, NF1, GRIN1, GRIN2A, BRCA2, NLGN3, DBH, CDK5, ATXN1, NRAS, NEDD4, ADRA1B, CACNA1C, CLOCK, NGF	30	3.58591e-08	6.62091e-05
transmembrane receptor protein tyrosine kinase signaling pathway	CCL2, ERBB4, NDN, ADORA2A, GRIK2, FOXO1, KIT, PTEN, TGFB1, SRC, EPHB2, PTK2, INS, EGF, NRG1, BAIAP2, MET, RAF1, IGF2, HGF, CDK5, PTPN11, NTRK3, ADRB2, EPHA6, PRLR, EPS8, NTRK1, VEGFA, TSC2, NTRK2, MAPK8IP2, NGF	32	3.67554e-08	6.7864e-05
positive regulation of macromolecule biosynthetic process	MEF2C, HRAS, GRIP1, FOXO1, CASK, CTCF, RORA, IL10, SHH, TGFB1, CTNNB1, GATA2, WNT1, APP, RARB, TBL1XR1, AR, EGR2, RARG, RXRB, PCBD1, RXRA, MED12, RXRG, ESR2, ARID1B, TBR1, HES1, MAPK1, ADRB2, MTF1, VEGFA, NSD1, CLOCK, TNF, DRD3, SOX5, TCF7L2, T, HOXA1, NPAS2, CHD8, INS, TCF4, THBS1, NKX2-5, IL4, IL6, IL5, LMX1B, NTF3, CREBBP, GRIN1, NR4A2, IGF1, TEAD1, IGF2, TBX1, ATXN1, DLX2, HDAC4, ATXN7, HDAC6…	63	3.85041e-08	7.10927e-05
positive regulation of cell death	CCK, TNF, CADM1, PTGS2, ADORA2A, GRIK2, NELL1, FASTK, PTEN, SRC, TGFB1, IL10, GCH1, GPX1, APP, AGTR2, CASP3, CD44, CASP9, APOE, ALDH1A3, BCL2, RAC1, RARB, APC, KCNMA1, PTPRC, RARG, ARHGEF7, RXRA, NF1, GRIN1, YWHAB, GRIN2A, TRIO, BRCA2, NLRP3, SOD1, CDK5, YWHAE, DAPK1, MAPK1, CD38, ADRB2, NGFR, HDAC6, NGF, PRODH	48	4.02438e-08	7.43049e-05
positive regulation of lyase activity	OPRM1, DRD1, ADCY1, ADORA3, DRD3, ADORA2A, DRD5, ADCY5, NF1, LHCGR, ADRB2, NTRK1, HTR7, NTRK2, GNAS, CALCRL	16	4.35976e-08	8.04972e-05
prepulse inhibition	DRD1, DRD3, ADORA2A, DRD2, SLC6A3, GRIN1, GRID2, FABP7	8	4.41906e-08	8.15921e-05
regulation of growth	CGA, NDN, DRD3, DRD2, TRPV1, SLC6A3, VGF, TGFB1, ARX, NRCAM, APP, AGTR2, PTK2, CD44, INS, APOE, MAPT, BCL2, PIK3CA, NRG1, PRL, AVP, TAOK2, IGF1, IGF2, NPY1R, ESR2, SOD1, PTPN11, LEP, NTRK3, CD38, ADRB2, HEPACAM, MC4R, AVPR1A, GHRL, GHSR, CACNA1C, GAP43, NGF, IL2	41	4.60539e-08	8.50324e-05
regulation of heart contraction	NOS1, ADORA3, DRD2, OXT, TH, TAC1, ADA, DMPK, P2RX4, AGTR2, ADRB2, AVPR1B, ADRA1B, CACNA1G, AVPR1A, CACNA1H, NKX2-5, IL2	18	5.36139e-08	9.89911e-05
regulation of cell migration	DRD1, ERBB4, DRD2, DRD5, TAC1, ITGB3, KIT, PTEN, ADA, TGFB1, SHH, AGTR2, APOE, INS, BCL2, RAC1, THBS1, LAMB1, APC, IL6, MAP2K1, NF1, IGF1, IGF2, CDK5, MAPK1, VEGFA, HDAC6	27	5.42198e-08	0.00010011
hindbrain development	EGR2, CYP11A1, LMX1B, GRIN1, RORA, CDK5, TBR1, SHH, FOXP2, HES1, ATP2B2, HOXA1, DAB1, BCL2, MYO16, CEP290	16	5.56993e-08	0.000102841
positive regulation of cell differentiation	MSR1, DRD2, KIT, TGFB1, SHH, ADA, EPHB2, CTNNB1, NRCAM, BDNF, ROBO1, INS, BCL2, MAPT, RARA, ROBO2, NRG1, NKX2-5, APC, PTPRC, IL6, IL5, MAP2K1, NTF3, IGF2, LEP, NTRK3, NDEL1, FOXG1, GNAS, NGFR, NGF, IL2	32	6.20141e-08	0.000114501
negative regulation of inflammatory response	GPX1, ADRB2, ADORA2A, INS, APOE, GHRL, CHRNA7, IGF2, CALCRL, GHSR, ADA, IL10, IL2	12	6.38522e-08	0.000117895
glutamate signaling pathway	GRM5, GRM4, APP, GRIN2B, GRIK2, GRIK3, GRIN1, GRID2, GRIN2A, GRIA3, HOMER1	11	6.76128e-08	0.000124838
positive regulation of apoptosis	CCK, TNF, CADM1, PTGS2, ADORA2A, NELL1, FASTK, PTEN, SRC, TGFB1, IL10, GCH1, GPX1, APP, AGTR2, CASP3, CD44, CASP9, APOE, BCL2, ALDH1A3, RAC1, RARB, APC, KCNMA1, PTPRC, RARG, ARHGEF7, RXRA, NF1, GRIN1, YWHAB, GRIN2A, TRIO, BRCA2, NLRP3, SOD1, CDK5, YWHAE, DAPK1, MAPK1, CD38, ADRB2, NGFR, HDAC6, NGF, PRODH	47	7.56532e-08	0.000139684
secretion by cell	CGA, YWHAZ, CPLX2, VGF, RIMS1, BDNF, SYN1, SYN3, SYN2, RAPGEF4, SNAP25, IL6, STX1A, NRXN3, LIN7B, NLGN1, STXBP1, NLRP3, CDK5, LEP, GRM4, DOC2A, CADPS2, CD40LG, NTRK2, MC4R, GHRL, GNAS, CACNA1C, GHSR	30	7.74391e-08	0.000142981
behavioral defense response	DRD1, CCK, GRIN2B, GRIK2, GRM7, BCL2, DRD4, GABRA5, ESR2	9	9.11527e-08	0.000168301
behavioral fear response	DRD1, CCK, GRIN2B, GRIK2, GRM7, BCL2, DRD4, GABRA5, ESR2	9	9.11527e-08	0.000168301
adult locomotory behavior	KCNMA1, SCN1A, DRD1, DRD2, GRIN1, DRD4, NR4A2, PARK2, ATXN1, APP, EPS8, PAFAH1B1, CACNA1C, OPRD1, NGF	15	9.42317e-08	0.000173987
nitrogen compound biosynthetic process	ALDOA, TSPO, ADCY1, ADORA2A, ADCY5, SLC6A3, TH, ATP10A, PAH, KMO, RORA, TGFB1, ADA, GCH1, ATP6V0C, ATP2B2, GPHN, SLC1A3, AANAT, SPR, PTS, GCHFR, DDC, SHMT1, NOS1, PCBD1, ASMT, NR4A2, QDPR, DBH, MTRR, P2RX4, ADK, MTR, BHMT, TPH1, TPH2, CBS, PRODH	39	1.0948e-07	0.00020214
reproductive behavior in a multicellular organism	AVP, PPP1R1B, OXT, DRD5, GRIN1, AVPR1A, OXTR, DBH	8	1.16704e-07	0.000215479
amine biosynthetic process	SHMT1, DDC, ASMT, SLC6A3, TH, NR4A2, PAH, DBH, MTRR, GCH1, SLC1A3, MTR, BHMT, AANAT, TPH1, PRODH, TPH2, CBS	18	1.18251e-07	0.000218335
activation of adenylate cyclase activity	OPRM1, ADRB2, ADCY1, DRD1, ADORA3, DRD3, ADORA2A, HTR7, ADCY5, NTRK1, DRD5, LHCGR, NTRK2, GNAS, CALCRL	15	1.2114e-07	0.00022367
cerebral cortex development	ARX, DAB1, TSC1, NF1, GRIN1, RAC1, LRP8, PAFAH1B1, RELN, CDK5, NR2E1, YWHAE	12	1.34182e-07	0.00024775
telencephalon cell migration	ARX, DRD1, DAB1, DRD2, RAC1, LRP8, PAFAH1B1, RELN, CDK5	9	1.74982e-07	0.000323081
positive regulation of synaptic transmission	DRD1, SLC1A3, TNF, CCL2, PTGS2, ERBB4, ADORA2A, GRIK2, OXT, NTRK2, OXTR, TAC1	12	1.90197e-07	0.000351173
positive regulation of cellular component organization	CCK, TNF, DRD3, OXT, OXTR, TAC1, KIT, TGFB1, WNT2, GATA2, INS, ROBO1, MAPT, RAC1, ROBO2, EGF, NKX2-5, APC, IGF1, IGF2, NTRK3, NDEL1, TSC1, GSK3B, GHRL, NGFR, NGF, HDAC6	27	2.21032e-07	0.000408106
negative regulation of molecular function	OPRM1, MCHR1, ADCY1, DRD1, DRD3, ADORA2A, DRD2, ADCY5, NPY2R, DRD5, OPRK1, LEPR, DRD4, HR, GABBR2, PSMB5, GPX1, CASP3, HTR1A, INS, APOE, ADRA2A, GCHFR, APC, PTPRC, OPRL1, NF1, IGF2, NPY1R, NLRP3, HDAC4, GRM4, CHRM5, ADRB2, GRM8, GRM7, TSC2, CALM1, HDAC6, OPRD1	39	2.23287e-07	0.000412269
behavioral response to cocaine	DRD1, DRD3, DRD2, DRD4, ADRA1B, ABAT, CDK5	7	2.36451e-07	0.000436575
vascular process in circulatory system	KCNMA1, AVP, ADORA2A, DRD5, SOD1, GCH1, WNT2, P2RX4, GPX1, AGTR2, ADRB2, APOE, VEGFA, ADRA1B, CACNA1G	15	2.48409e-07	0.000458654
growth	SHBG, CGA, AR, LMX1B, PTGS2, NDN, RXRB, RXRA, IGF1, BRCA2, SHH, TGFB1, PTPN11, FOXP2, GPX1, APP, NDEL1, FGA, BCL2, DHCR7, SERPINE1, ANKRD11, ADRA1B, CYFIP1, APBA2, DCX, GAP43	27	2.75641e-07	0.000508933
response to extracellular stimulus	CCK, CCL2, PTGS2, LEPR, OXT, HFE, PTEN, TGFB1, SHH, CD44, BCL2, SLC30A4, RARA, MUC1, RARG, CYP1A1, CYP11A1, RXRA, NR4A2, BRCA2, SOD1, LEP, CD38, NPY, AVPR1A, GHRL, CARTPT, GHSR, VLDLR, HDAC6	30	2.9282e-07	0.000540653
metal ion transport	SLC9A9, SCN1A, SLC9A6, DRD2, TRPV1, HFE, CACNB2, KCNJ10, KCNJ3, ATP2B2, KCNQ5, KCNQ3, KCNK9, GRIN2B, SLC30A4, CHRNA4, CHRNA7, CAMK2B, SCN7A, KCNQ2, NSF, HCN1, KCNMA1, SLC12A6, PTPRC, KCND2, SCN2A, CACNA1I, GRIN1, GRIN2A, TCN2, ITPR1, PRKCB, ACCN1, P2RX4, SLC4A10, KCNT1, NPY, TSC1, FYN, SLC6A8, RYR3, KCNN3, CACNA1G, CACNA1H, SCN8A, CACNA1C, CACNA1B	48	2.97436e-07	0.000549175
cellular hormone metabolic process	CYP1B1, CYP11A1, CYP1A1, CYP11B1, ASMT, COMT, SHH, CYP17A1, ADH4, ALDH1A3, AANAT, SRD5A1, SRD5A2, FSHB, LHB	15	3.12128e-07	0.000576303
forebrain cell migration	ARX, DRD1, DAB1, DRD2, RAC1, LRP8, PAFAH1B1, RELN, CDK5	9	3.17251e-07	0.000585762
response to nutrient levels	CCK, CCL2, PTGS2, LEPR, OXT, HFE, PTEN, TGFB1, SHH, CD44, BCL2, SLC30A4, RARA, MUC1, RARG, CYP1A1, CYP11A1, RXRA, BRCA2, SOD1, LEP, CD38, NPY, CARTPT, GHRL, GHSR, VLDLR, HDAC6	28	3.4161e-07	0.000630736
negative regulation of defense response	GPX1, ADRB2, ADORA2A, INS, APOE, GHRL, CHRNA7, IGF2, CALCRL, GHSR, ADA, IL10, IL2	12	3.67241e-07	0.000678061
cell adhesion	CADM1, PCDHA3, NELL1, CASK, L1CAM, PCDHA1, CTNNB1, NRCAM, DGCR2, APP, DAB1, CD44, ROBO1, DGCR6, CNTNAP2, ROBO2, COL11A1, DSCAM, SPON1, CNTN5, NRXN2, CNTN6, CNTNAP5, NRXN3, STXBP1, SDK1, NRXN1, CDK5, CTNNA3, HES1, HEPACAM, CD40LG, RELN, CNTN4, CNTN3, DST, CCL2, TNF, ASTN1, ITGB3, SRC, SEMA5A, LAMB4, CDH9, BCL2, FAT1, RAC1, LAMB1, THBS1, APC, PTPRC, TAOK2, NLGN1, NLGN2, NLGN3, ITGA4, PCDH19, NLGN4Y…	63	4.44416e-07	0.000820553
biological adhesion	CADM1, PCDHA3, NELL1, CASK, L1CAM, PCDHA1, CTNNB1, NRCAM, DGCR2, APP, DAB1, CD44, ROBO1, DGCR6, CNTNAP2, ROBO2, COL11A1, DSCAM, SPON1, CNTN5, NRXN2, CNTN6, CNTNAP5, NRXN3, STXBP1, SDK1, NRXN1, CDK5, CTNNA3, HES1, HEPACAM, CD40LG, RELN, CNTN4, CNTN3, DST, CCL2, TNF, ASTN1, ITGB3, SRC, SEMA5A, LAMB4, CDH9, BCL2, FAT1, RAC1, LAMB1, THBS1, APC, PTPRC, TAOK2, NLGN1, NLGN2, NLGN3, ITGA4, PCDH19, NLGN4Y…	63	4.51861e-07	0.0008343
negative regulation of locomotion	DRD1, ADORA2A, DRD2, DRD5, NF1, PTEN, SHH, TGFB1, ADA, AGTR2, APOE, BCL2, GHRL, THBS1, HTR2C	15	4.85312e-07	0.000896062
negative regulation of catalytic activity	OPRM1, MCHR1, ADCY1, DRD1, DRD3, ADORA2A, DRD2, OPRK1, NPY2R, DRD5, LEPR, ADCY5, DRD4, GABBR2, PSMB5, GPX1, CASP3, HTR1A, INS, APOE, ADRA2A, GCHFR, APC, PTPRC, OPRL1, NF1, IGF2, NPY1R, GRM4, CHRM5, GRM8, GRM7, TSC2, HDAC6, OPRD1	34	4.90986e-07	0.000906539
regulation of cell projection organization	GRIN1, KIT, MBP, EPHB2, NRCAM, NTRK3, PTK2, NDEL1, ROBO1, APOE, MAPT, RAC1, NTRK2, ROBO2, NGFR, OMG, APC, NGF	18	4.95175e-07	0.000914272
biogenic amine biosynthetic process	DDC, SLC6A3, ASMT, TH, NR4A2, AANAT, PAH, TPH1, DBH, GCH1, TPH2	11	5.04423e-07	0.000931347
regulation of cell morphogenesis	ALDOA, TAOK2, GRIN1, ATP10A, GAS2, TGFB1, MBP, EPHB2, NRCAM, NTRK3, PTK2, NDEL1, ROBO1, APOE, FYN, MAPT, VEGFA, CYFIP1, ROBO2, NGFR, OMG, NGF	22	5.13103e-07	0.000947373
phosphorylation	STK38, FASTK, CASK, TTN, TGFB1, DMPK, WNT2, APP, PIK3CA, CHRNA7, PIK3CG, BRAF, WNK3, CDK5, GRM1, CDKL5, MARK1, DAPK1, PRKCB, CDKL4, PRKD1, MAPK1, GRM4, CAMK4, MAPK3, GHRL, CARTPT, RELN, FRK, NDUFB6, CCL2, TNF, ERBB4, DRD4, KIT, SRC, EPHB2, ATP6V0C, PTK2, BCL2, ADRA2A, DCLK2, CAMK2B, EGF, THBS1, PTPRC, ERG, MAP2K1, TAOK2, MAP2K2, MET, RAF1, TRIO, HGF, SOD1, PTPN11, NTRK3, RPS6KA3, EPHA6, PRLR, CSN…	69	5.29366e-07	0.0009774
response to peptide hormone stimulus	DRD1, OXT, OXTR, FOXO1, VGF, IL10, WNT2, INS, BCL2, AANAT, SRD5A2, STS, AR, EGR2, RXRA, BAIAP2, IGF2, LEP, RETN, TSC1, FABP3, MC4R, GHSR, VLDLR, NGF	24	5.46441e-07	0.00100893
regulation of tube size	KCNMA1, AVP, ADORA2A, DRD5, SOD1, GCH1, WNT2, P2RX4, GPX1, AGTR2, ADRB2, APOE, CACNA1G, ADRA1B	14	5.46999e-07	0.00100996
regulation of blood vessel size	KCNMA1, AVP, ADORA2A, DRD5, SOD1, GCH1, WNT2, P2RX4, GPX1, AGTR2, ADRB2, APOE, CACNA1G, ADRA1B	14	5.46999e-07	0.00100996
female pregnancy	MUC1, STS, PTGS2, RXRA, LEPR, OXT, OXTR, HFE, COMT, SOD1, TGFB1, CD38, PRLR, BCL2, GHRL, GNAS, FSHB, LAMB1, GHSR, PRL	20	5.49142e-07	0.00101391
steroid metabolic process	TSPO, CYP1B1, CYP11B1, LEPR, COMT, SHH, APOE, DHCR7, CYP7A1, INSIG1, HSD17B3, SRD5A1, SRD5A2, CYP19A1, IL4, STS, CYP1A1, CYP11A1, OSBPL6, RXRA, LEP, CYP17A1, PRLR, HSD11B1, FSHB, SCP2, LHB, VLDLR	28	5.68083e-07	0.00104889
positive regulation of hydrolase activity	HCRT, DRD1, CCK, TNF, DRD2, DRD5, LHCGR, HCRTR2, AGTR2, CASP9, MC3R, PTGER3, MAP2K1, NF1, NLRP3, HOMER1, GRM5, NDEL1, TSC1, AVPR1B, TSC2, AVPR1A, APAF1, HTR2B, HTR2C, HTR2A	26	6.48435e-07	0.00119724
negative regulation of cell differentiation	DRD3, CRP, ITGB3, KIT, NR2E1, TCF7L2, TGFB1, SHH, EPHB2, CTNNB1, MBP, PTK2, BDNF, NKX2-5, APC, IL4, NF1, CREBBP, IGF1, HES1, HDAC4, MAPK1, DLX2, DLX1, FOXG1, CARTPT, CNTN4, NGFR, OMG	29	6.627e-07	0.00122358
synaptic transmission, dopaminergic	DRD1, DRD3, ADORA2A, DRD5, TH, PARK2, CDK5	7	6.81743e-07	0.00125874
regulation of muscle contraction	KCNMA1, NOS1, PTGS2, MAP2K1, OXT, OXTR, SOD1, ADA, DMPK, P2RX4, ADRB2, CHRM3, CACNA1G, CALCRL, GHSR, NKX2-5	16	7.25013e-07	0.00133863
regulation of cell motion	DRD1, ERBB4, DRD2, DRD5, TAC1, ITGB3, KIT, PTEN, ADA, TGFB1, SHH, AGTR2, APOE, INS, BCL2, RAC1, THBS1, LAMB1, APC, IL6, MAP2K1, NF1, IGF1, IGF2, CDK5, MAPK1, VEGFA, HDAC6	27	7.89016e-07	0.00145681
regulation of catecholamine secretion	HTR1B, DRD3, ADORA2A, DRD2, OXT, OXTR, CHRNA4, CARTPT, HTR2A	9	9.08804e-07	0.00167797
regulation of protein transport	IL6, TNF, CADM1, DRD3, ADORA2A, DRD2, NF1, DRD4, YWHAB, IGF2, NLRP3, CDK5, SHH, TGFB1, IL10, PTPN11, CD40LG, INS, GSK3B, EGF, IL2	20	9.69183e-07	0.00178946
indole and derivative metabolic process	ATP2B2, TDO2, ASMT, GRIN2A, AANAT, KMO, TPH1, TPH2	8	1.07512e-06	0.00198504
indolalkylamine metabolic process	ATP2B2, TDO2, ASMT, GRIN2A, AANAT, KMO, TPH1, TPH2	8	1.07512e-06	0.00198504
indole derivative metabolic process	ATP2B2, TDO2, ASMT, GRIN2A, AANAT, KMO, TPH1, TPH2	8	1.07512e-06	0.00198504
positive regulation of phospholipase C activity	HCRT, DRD1, PTGER3, DRD2, DRD5, LHCGR, HOMER1, HCRTR2, GRM5, AVPR1B, AVPR1A, MC3R, HTR2B, HTR2C, HTR2A	15	1.10926e-06	0.00204809
activation of phospholipase C activity	HCRT, DRD1, PTGER3, DRD2, DRD5, LHCGR, HOMER1, HCRTR2, GRM5, AVPR1B, AVPR1A, MC3R, HTR2B, HTR2C, HTR2A	15	1.10926e-06	0.00204809
gliogenesis	DRD1, EGR2, NDN, NTF3, ADORA2A, ARHGEF7, NF1, IGF1, SOD1, NR2E1, CDK5, SHH, CTNNB1, RELN, GAP43	15	1.10926e-06	0.00204809
negative regulation of cell communication	HCRT, DRD1, SLC6A1, PTGS2, DRD3, GRIK2, DRD2, GRIK3, DRD5, PTEN, ADA, CHD8, HTR1B, AGTR2, THBS1, APC, PTPRC, AVP, NF1, STXBP1, NPY5R, ATXN1, CD38, ADRB2, TSC1, ATXN7, TSC2, AVPR1A, RGS7, NGFR, HTR2A	31	1.18614e-06	0.00219002
regulation of protein localization	IL6, TNF, CADM1, DRD3, ADORA2A, DRD2, NF1, DRD4, YWHAB, IGF2, NLRP3, CDK5, SHH, TGFB1, IL10, PTPN11, CD40LG, INS, GSK3B, BCL2, EGF, IL2, APC	22	1.23968e-06	0.00228887
regulation of protein kinase cascade	TNF, DRD3, GRIK2, DRD2, LEPR, PTEN, TGFB1, CTNNB1, GPX1, GRIN2B, INS, CC2D1A, PRL, APC, IL4, PTPRC, IL6, IL5, TAOK2, NF1, IGF1, IGF2, GRM1, LEP, GRM4, ADRB2, NEDD4, TSC2, MAPK8IP2, HTR2B, IL2, CBS	31	1.2896e-06	0.00238106
vasodilation	WNT2, KCNMA1, P2RX4, GPX1, ADRB2, AGTR2, ADORA2A, APOE, SOD1, GCH1	10	1.32195e-06	0.00244078
regulation of axonogenesis	GRIN1, MBP, EPHB2, NTRK3, NRCAM, PTK2, NDEL1, APOE, ROBO1, MAPT, ROBO2, NGFR, OMG, NGF	14	1.34367e-06	0.00248089
gamma-aminobutyric acid signaling pathway	GABRG1, GABRG3, GABRA2, GABRA1, GABRA4, GABRA3, GABRA6, GABRA5, GABBR2	9	1.45395e-06	0.00268449
regulation of inflammatory response	IL6, PTGS2, ADORA2A, TAC1, IGF2, NPY5R, IL10, ADA, GPX1, ADRB2, APOE, INS, GHRL, CHRNA7, CALCRL, GHSR, IL2	16	1.50307e-06	0.00277518
extracellular structure organization	DRD1, CADM1, ERBB4, LMX1B, DRD2, NRXN3, NF1, GLRA2, NLGN1, NLGN2, CACNB2, NLGN3, NRXN1, CTNNB1, NRCAM, ATP2B2, GPHN, PTK2, APP, TSC1, ANK3, DRP2, NLGN4X, COL11A1	24	1.51236e-06	0.00279234
regulation of sensory perception	ADRB2, CCK, OXT, GRIN2A, HTR2C, GRM1, IL10	7	1.63807e-06	0.00302444
regulation of sensory perception of pain	ADRB2, CCK, OXT, GRIN2A, HTR2C, GRM1, IL10	7	1.63807e-06	0.00302444
regulation of protein secretion	IL6, TNF, CADM1, DRD3, ADORA2A, DRD2, DRD4, IGF2, NLRP3, TGFB1, IL10, CD40LG, INS, EGF, IL2	14	1.66008e-06	0.00306508
regulation of MAP kinase activity	PTPRC, TNF, MAP2K1, NF1, DRD4, MET, KIT, HGF, SOD1, GRM1, TGFB1, PTPN11, GRM4, APOE, TSC2, ADRA2A, GHRL, CHRNA7, EGF, THBS1, CBS, HTR2A	22	1.77388e-06	0.00327519
neurotransmitter secretion	GRM4, STX1A, DOC2A, SYN1, NRXN3, SYN3, SYN2, LIN7B, NLGN1, RIMS1, SNAP25	11	1.86351e-06	0.00344067
regulation of transmembrane transport	ADRB2, DRD3, ADORA2A, INS, DRD2, DRD4, IGF2, HOMER1, NKX2-5, PDZK1, CALM1	10	1.90267e-06	0.00351297
calcium ion transport	PTPRC, TRPV1, DRD2, GRIN1, CACNA1I, GRIN2A, CACNB2, ITPR1, PRKCB, P2RX4, ATP2B2, GRIN2B, NPY, FYN, RYR3, CACNA1G, CACNA1H, CHRNA4, CHRNA7, CAMK2B, CACNA1C, CACNA1B	22	1.99397e-06	0.00368155
regulation of cellular component biogenesis	CCK, OXT, GRIN1, STXBP1, OXTR, TAC1, KIT, PTEN, WNT2, PTK2, TSC1, GSK3B, MAPT, TSC2, RAC1, GHRL, THBS1, GHSR, SNAP25, NKX2-5, APC, HDAC6	22	1.99397e-06	0.00368155
phosphoinositide-mediated signaling	PIK3CG, HCRT, DRD1, PTGER3, DRD2, DRD5, LHCGR, IGF1, HOMER1, HCRTR2, GRM5, NPY, PIK3CA, MC3R, HTR2B, HTR2C, HTR2A	17	2.12966e-06	0.00393207
regulation of neurotransmitter secretion	HCRT, STX1A, ADORA2A, GRM8, NTRK2, STXBP1, PARK2, HTR2C, NGF	9	2.25457e-06	0.00416269
positive regulation of phospholipase activity	HCRT, DRD1, PTGER3, DRD2, DRD5, LHCGR, HOMER1, HCRTR2, GRM5, AVPR1B, AVPR1A, MC3R, HTR2B, HTR2C, HTR2A	15	2.37245e-06	0.00438034
positive regulation of cell development	NTF3, DRD2, KIT, SHH, TGFB1, EPHB2, NTRK3, NDEL1, ROBO1, MAPT, BCL2, FOXG1, ROBO2, NGFR, NGF	15	2.37245e-06	0.00438034
negative regulation of neuron apoptosis	HRAS, WFS1, GRIK2, ADORA2A, GRIN1, NR4A2, SOD1, NRAS, BDNF, DLX1, NTRK1, BCL2, NGF	13	2.41037e-06	0.00445034
regulation of establishment of protein localization	IL6, TNF, CADM1, DRD3, ADORA2A, DRD2, NF1, DRD4, YWHAB, IGF2, NLRP3, CDK5, SHH, TGFB1, IL10, PTPN11, CD40LG, INS, GSK3B, EGF, IL2	20	2.453e-06	0.00452905
metencephalon development	ATP2B2, HOXA1, DAB1, LMX1B, CYP11A1, BCL2, GRIN1, MYO16, RORA, CDK5, FOXP2	11	2.50253e-06	0.00462049
renal system process	KCNMA1, AVP, AGTR2, PTGER3, ADORA2A, TRPV1, DRD2, WFS1, BCL2, CACNA1C	10	2.69049e-06	0.00496752
regulation of neuron projection development	GRIN1, MBP, EPHB2, NTRK3, NRCAM, PTK2, NDEL1, APOE, ROBO1, MAPT, NTRK2, ROBO2, NGFR, OMG, NGF	15	2.84231e-06	0.00524783
positive regulation of growth	AVP, DRD2, SLC6A3, IGF2, ARX, NTRK3, CD38, ADRB2, INS, MAPT, BCL2, AVPR1A, GHRL, NRG1, GHSR, IL2, NGF	16	2.96121e-06	0.00546734
protein heterooligomerization	HRAS, KCND2, BRAF, MAP2K1, PCBD1, GABRA6, YWHAB, HR, GCH1, CTNNB1, TSC1, TSC2, GCHFR	13	3.00427e-06	0.00554686
activation of phospholipase C activity by G-protein coupled receptor protein signaling pathway coupled to IP3 second messenger	GRM5, HCRTR2, HCRT, DRD1, PTGER3, DRD2, DRD5, LHCGR, MC3R, HOMER1, HTR2B, HTR2C, HTR2A	13	3.00427e-06	0.00554686
response to toxin	DDC, SLC6A1, CYP1A1, SLC6A4, NR4A2, SLC6A14, GPX1, CYP17A1, HTR1B, BCL2, PON1, SLC30A4, HTR1D, HDAC6	14	3.04265e-06	0.00561771
regulation of phospholipase activity	HCRT, DRD1, PTGER3, DRD2, DRD5, LHCGR, HOMER1, HCRTR2, GRM5, AVPR1B, AVPR1A, MC3R, HTR2B, HTR2C, HTR2A	15	3.39331e-06	0.00626512
regulation of heart rate	AGTR2, DRD2, OXT, AVPR1B, AVPR1A, ADRA1B, CACNA1G, TAC1, ADA	9	3.40101e-06	0.00627933
catecholamine biosynthetic process	DDC, SLC6A3, TH, NR4A2, PAH, DBH, GCH1	7	3.46371e-06	0.0063951
positive regulation of MAP kinase activity	PTPRC, TNF, MAP2K1, DRD4, MET, KIT, HGF, SOD1, GRM1, TGFB1, PTPN11, GRM4, ADRA2A, GHRL, CHRNA7, EGF, THBS1, HTR2A	18	3.59302e-06	0.00663384
MAPKKK cascade	TNF, DRD4, OXTR, INS, ADRA2A, CHRNA7, THBS1, EGF, PTPRC, TAOK2, BRAF, MAP2K1, MET, NF1, IGF2, HGF, SOD1, GRM1, SHANK3, PTPN11, GRM4, MAPK1, CRKL, MAPK8IP2, CARTPT, GHRL	25	3.71633e-06	0.00686151
tetrahydrobiopterin metabolic process	PCBD1, QDPR, PAH, SPR, PTS, GCH1	6	3.90144e-06	0.00720325
neuropeptide signaling pathway	HCRT, MCHR1, NPY2R, GLRA2, SORCS1, TAC1, NPY1R, POMC, SORCS3, HCRTR2, HCRTR1, PNOC, NPY, CARTPT, SCG5, AGRP, OPRD1	17	4.52526e-06	0.00835498
regulation of action potential in neuron	KCNMA1, P2RX4, SCN1A, DRD1, EGR2, NTF3, TSC1, GRIK2, NF1, SCN8A, SOD1, TGFB1, MBP	13	4.59002e-06	0.00847454
negative regulation of blood pressure	ADRB2, AGTR2, NPY, DRD3, DRD2, OXT, DRD5, ABAT, GCH1	9	5.00613e-06	0.00924276
pteridine and derivative metabolic process	SHMT1, GPHN, PCBD1, MTR, QDPR, PAH, SPR, PTS, GCH1	9	5.00613e-06	0.00924276
positive regulation of blood pressure	AVP, OXT, DRD5, AVPR1B, AVPR1A, ADRA1B, ADH5, OXTR, CARTPT	9	5.00613e-06	0.00924276
response to nicotine	AVP, SLC6A3, BCL2, LEPR, ABAT, CHRNA4, CHRNA7, HTR2C	8	5.39784e-06	0.00996593
Ras protein signal transduction	HRAS, MAP2K1, MAP2K2, NF1, YWHAB, IGF1, RAF1, MYO9B, SRC, MAPK1, NRAS, CRKL, APOE, NTRK1, RASGRP1, MAPK3, ADRA2A, NGF	18	5.39879e-06	0.0099677
di-, tri-valent inorganic cation transport	PTPRC, TRPV1, DRD2, GRIN1, CACNA1I, GRIN2A, HFE, CACNB2, TCN2, ITPR1, PRKCB, P2RX4, ATP2B2, GRIN2B, NPY, FYN, RYR3, CACNA1G, CACNA1H, CHRNA4, CHRNA7, CAMK2B, CACNA1C, CACNA1B	24	5.71709e-06	0.0105553
response to corticosteroid stimulus	KCNMA1, IL6, TNF, CCL2, MAP2K1, PTGS2, RXRA, OXT, IL1RN, IL10, SRC, HTR1B, BCL2, AVPR1A, AANAT, NGF	16	6.48722e-06	0.0119771
multicellular organismal homeostasis	DRD1, PTGER3, ERBB4, TRPV1, DRD2, DBH, SOD1, CTNNB1, P2RX4, GPX1, ADRB2, BCL2, RAC1, ANKRD11, VEGFA, HTR2A	16	6.48722e-06	0.0119771
negative regulation of calcium ion transport	ADRB2, NOS1, PTGS2, DRD2, BCL2, DRD4, TGFB1	7	6.65844e-06	0.0122932
positive regulation of lipase activity	HCRT, DRD1, PTGER3, DRD2, DRD5, LHCGR, HOMER1, HCRTR2, GRM5, AVPR1B, AVPR1A, MC3R, HTR2B, HTR2C, HTR2A	15	6.66992e-06	0.0123144
response to oxygen levels	KCNMA1, CCL2, NOS1, CYP1A1, NF1, CREBBP, TH, NR4A2, OXTR, ITPR1, SHH, TGFB1, ADA, CD38, BCL2, VEGFA, ABAT, CHRNA4, CHRNA7, THBS1, VLDLR	21	6.67628e-06	0.0123262
cytosolic calcium ion homeostasis	HCRT, PTPRC, MCHR1, DRD1, AVP, PTGER3, OPRL1, DRD2, OXT, OXTR, TAC1, NPY1R, CD38, AVPR1B, CACNA1G, AVPR1A, GHRL, CACNA1C, IL2	19	6.84196e-06	0.012632
hormone biosynthetic process	CYP17A1, CYP11A1, CYP11B1, ASMT, HFE, AANAT, SRD5A1, SRD5A2, FSHB, LHB	10	6.93868e-06	0.0128106
cation transport	SLC9A9, SCN1A, SLC9A6, TRPV1, DRD2, CACNB2, HFE, KCNJ10, KCNJ3, ATP6V0C, ATP2B2, KCNQ5, KCNQ3, KCNK9, GRIN2B, SLC30A4, CHRNA4, CAMK2B, CHRNA7, SCN7A, KCNQ2, NSF, HCN1, SLC12A6, KCNMA1, PTPRC, KCND2, SCN2A, GRIN1, CACNA1I, GRIN2A, TCN2, ITPR1, PRKCB, ACCN1, P2RX4, SLC4A10, KCNT1, NPY, TSC1, SLC6A8, FYN, KCNN3, RYR3, CACNA1G, CACNA1H, SCN8A, CACNA1C, PDZK1, CACNA1B	50	7.48225e-06	0.0138141
response to vitamin	MUC1, RARG, CCL2, PTGS2, CYP1A1, RXRA, OXT, SHH, TGFB1, CD38, CD44, BCL2, SLC30A4, RARA	14	7.67069e-06	0.014162
regulation of lipase activity	HCRT, DRD1, PTGER3, DRD2, DRD5, LHCGR, HOMER1, HCRTR2, GRM5, AGTR2, AVPR1B, AVPR1A, MC3R, HTR2B, HTR2C, HTR2A	16	8.72057e-06	0.0161002
developmental growth	SHBG, CGA, NDN, PTGS2, BRCA2, IGF1, SHH, GPX1, APP, NDEL1, FGA, BCL2, SERPINE1, CYFIP1, DCX, GAP43	16	8.72057e-06	0.0161002
positive regulation of locomotion	DRD1, IL6, ERBB4, MAP2K1, IL8, TAC1, IGF1, IGF2, KIT, TGFB1, MAPK1, INS, BCL2, VEGFA, LAMB1, THBS1, APC, HDAC6	17	9.09987e-06	0.0168004
negative regulation of biosynthetic process	MEF2C, HR, PAX5, CTCF, NR2E1, IL10, TGFB1, CTNNB1, HTR1B, APOE, RARB, NRG1, TBL1XR1, RARG, RXRA, MECP2, MBD3, FOSB, MBD1, HES1, GRM8, GRM7, GHRL, CUX2, NSD1, ZMYND11, HCRT, TNF, DRD3, DRD4, ITGB3, INS, PER1, TCF4, NKX2-5, GCHFR, IL6, EHMT1, JARID2, YWHAB, BRCA2, IGF2, SOD1, FOXP1, FOXP2, ATXN1, HDAC4, DLX2, DLX1, TSC1, NEDD4, GHSR	51	9.1695e-06	0.0169289
regulation of cell morphogenesis involved in differentiation	GRIN1, TGFB1, MBP, EPHB2, NTRK3, NRCAM, PTK2, NDEL1, APOE, ROBO1, MAPT, ROBO2, NGFR, OMG, NGF	15	9.18057e-06	0.0169494
membrane invagination	ABCA7, ARC, HRAS, MSR1, DRD3, ADORA2A, CRP, STXBP1, HFE, CDK5, NRAS, GATA2, ADRB2, APP, AP1S2, APOE, NEDD4, TSC2, RAC1, SH3KBP1, DLG4, OPHN1, LRP8, BIN1, THBS1, DNM1, VLDLR	27	9.25315e-06	0.0170834
endocytosis	ABCA7, ARC, HRAS, MSR1, DRD3, ADORA2A, CRP, STXBP1, HFE, CDK5, NRAS, GATA2, ADRB2, APP, AP1S2, APOE, NEDD4, TSC2, RAC1, SH3KBP1, DLG4, OPHN1, LRP8, BIN1, THBS1, DNM1, VLDLR	27	9.25315e-06	0.0170834
synaptogenesis	NRCAM, APP, DRD1, CADM1, NRXN3, DRD2, GLRA2, NLGN1, NLGN2, NRXN1	10	9.2639e-06	0.0171032
positive regulation of adenylate cyclase activity by G-protein signaling pathway	OPRM1, ADRB2, ADCY1, DRD1, DRD3, ADORA2A, HTR7, ADCY5, DRD5, GNAS, CALCRL	11	9.38581e-06	0.0173283
activation of adenylate cyclase activity by G-protein signaling pathway	OPRM1, ADRB2, ADCY1, DRD1, DRD3, ADORA2A, HTR7, ADCY5, DRD5, GNAS, CALCRL	11	9.38581e-06	0.0173283
regulation of adenylate cyclase activity involved in G-protein signaling	OPRM1, ADRB2, ADCY1, DRD1, DRD3, ADORA2A, HTR7, ADCY5, DRD5, GNAS, CALCRL	11	9.38581e-06	0.0173283
regulation of response to food	LEP, CCK, NPY, CARTPT, GHRL, GHSR	6	1.00097e-05	0.0184801
regulation of appetite	LEP, CCK, NPY, CARTPT, GHRL, GHSR	6	1.00097e-05	0.0184801
negative regulation of cell proliferation	OPRM1, FRK, TNF, PTGS2, NDN, ADORA2A, DRD2, COMT, PTEN, TGFB1, SHH, IL10, WNT2, BDNF, CASP3, APOE, BCL2, DLG3, RARB, THBS1, APC, IL6, RARG, IL8, JARID2, RXRA, NF1, BRCA2, ESR2, HDAC4, TSC1, TSC2, MYO16, FABP3, GHRL, FABP7, IL2	37	1.01057e-05	0.0186572
regulation of ion transmembrane transport	ADRB2, DRD3, ADORA2A, DRD2, DRD4, HOMER1, NKX2-5, PDZK1, CALM1	9	1.01772e-05	0.0187892
elevation of cytosolic calcium ion concentration	HCRT, PTPRC, MCHR1, DRD1, AVP, PTGER3, OPRL1, DRD2, OXT, OXTR, TAC1, CD38, AVPR1B, CACNA1G, AVPR1A, GHRL, CACNA1C, IL2	18	1.02675e-05	0.0189559
hormone transport	LEP, SHBG, CGA, YWHAZ, IL6, MC4R, GHRL, RAPGEF4, GHSR, CACNA1C, VGF, SNAP25	12	1.03302e-05	0.0190717
response to wounding	YWHAZ, ADORA3, CCL2, TNF, ADORA2A, TRPV1, DRD5, CRP, TAC1, ITGB3, DTNBP1, IL10, SHH, TGFB1, GPX1, CASP3, SLC1A3, CD44, FGA, INS, BCL2, CNR2, RAC1, SERPINE1, NRG1, THBS1, IL6, IL5, PTGER3, MAP2K1, CYP1A1, IL8, C4B, RXRA, NF1, IL1RN, GRIN2A, STXBP1, IGF1, IGF2, NLRP3, SOD1, CDK5, HDAC4, CD40LG, TSC2, NGFR, GAP43, NGF	48	1.12386e-05	0.0207486
response to hypoxia	KCNMA1, CCL2, NOS1, CYP1A1, NF1, CREBBP, TH, NR4A2, ITPR1, SHH, TGFB1, ADA, CD38, BCL2, VEGFA, ABAT, CHRNA4, CHRNA7, THBS1, VLDLR	20	1.13626e-05	0.0209775
positive regulation of cell migration	DRD1, IL6, ERBB4, MAP2K1, TAC1, IGF1, IGF2, KIT, TGFB1, MAPK1, INS, BCL2, VEGFA, LAMB1, THBS1, APC, HDAC6	16	1.16128e-05	0.0214393
response to insulin stimulus	DRD1, AR, EGR2, BAIAP2, RXRA, FOXO1, IGF2, VGF, IL10, LEP, RETN, TSC1, INS, FABP3, MC4R, AANAT, GHSR, VLDLR	17	1.18655e-05	0.0219059
regulation of glutamate secretion	AVP, GRIN2B, ADORA2A, GRM7, AVPR1B, AVPR1A, NPY5R	7	1.18859e-05	0.0219435
regulation of cellular amine metabolic process	DRD1, INS, SLC6A3, DRD4, BHMT, NR4A2, IGF2, COMT	7	1.18859e-05	0.0219435
positive regulation of vasoconstriction	CD38, AVP, PTGS2, AVPR1A, NPY1R, DBH, HTR2A	7	1.18859e-05	0.0219435
positive regulation of neurogenesis	NTRK3, NDEL1, NTF3, ROBO1, DRD2, MAPT, FOXG1, ROBO2, KIT, NGFR, SHH, EPHB2, NGF	13	1.21399e-05	0.0224123
heterocycle biosynthetic process	TSPO, PCBD1, ASMT, QDPR, ADA, GCH1, GPHN, ADK, AANAT, SPR, PTS, TPH1, TPH2	13	1.21399e-05	0.0224123
regulation of transporter activity	ADRB2, DRD3, ADORA2A, INS, DRD2, DRD4, PON1, IGF2, HOMER1, NKX2-5, CALM1	10	1.22236e-05	0.0225669
synaptic vesicle transport	STX1A, DOC2A, STXBP1, NLGN1, DLG4, BIN1, RIMS1, CDK5, SNAP25, CTNNB1	10	1.22236e-05	0.0225669
cellular amino acid derivative catabolic process	TDO2, ALDH5A1, MAOA, SLC6A3, ABAT, KMO, COMT, DBH	8	1.29029e-05	0.0238208
developmental maturation	KCNMA1, ERBB4, PTGS2, TRPV1, GRIN1, NR4A2, STXBP1, BRCA2, CTNNB1, HES1, NRCAM, WNT1, GATA2, APP, CD44, VEGFA, DLG4	17	1.35108e-05	0.0249429
regulation of transmembrane transporter activity	ADRB2, DRD3, ADORA2A, INS, DRD2, DRD4, IGF2, HOMER1, NKX2-5, CALM1	9	1.41129e-05	0.0260543
regulation of immunoglobulin production	IL4, PTPRC, IL6, TNF, CD40LG, IL10, FOXP1, TGFB1, IL2	9	1.41129e-05	0.0260543
positive regulation of ion transport	P2RX4, ATP2B2, MCHR1, HCRT, ADRB2, DRD1, WFS1, LHCGR, HOMER1, NKX2-5, PDZK1	11	1.4994e-05	0.0276809
muscle tissue development	RXRB, RXRA, NF1, RXRG, CACNB2, TTN, HOMER1, CDK5, PTEN, FOXP1, FOXP2, GPHN, APP, TSC1, DMD, RARB, NRG1, COL11A1, NKX2-5	19	1.55044e-05	0.028623
regulation of vasoconstriction	CD38, AVP, PTGS2, MAP2K1, CHRM3, AVPR1A, NPY1R, CACNA1C, DBH, HTR2A	10	1.59532e-05	0.0294515
heart development	ERBB4, RXRB, OXT, RXRA, NF1, TH, TEAD1, OXTR, TBX1, ITGA4, TTN, PTEN, FOXP1, SHH, CTNNB1, CASP3, CRKL, TSC1, TSC2, ADRA1B, RARB, CALCRL, HTR2B, NRG1, COL11A1, NKX2-5	26	1.8151e-05	0.0335081
phosphate metabolic process	STK38, FASTK, CASK, TTN, PTEN, TGFB1, DMPK, WNT2, APP, PIK3CA, CHRNA7, PIK3CG, BRAF, PTPRN2, WNK3, CDK5, GRM1, CDKL5, MARK1, DAPK1, PRKCB, CDKL4, PRKD1, MAPK1, GRM4, CAMK4, MAPK3, GHRL, CARTPT, RELN, INPP1, FRK, NDUFB6, CCL2, TNF, ERBB4, DRD4, KIT, SRC, EPHB2, ATP6V0C, PTK2, BCL2, ADRA2A, DCLK2, CAMK2B, EGF, THBS1, PTPRC, ERG, MAP2K1, TAOK2, PTPRZ1, MAP2K2, PTPN5, MET, RAF1, TRIO, HGF, SOD1, PTPN…	74	1.88337e-05	0.0347683
phosphorus metabolic process	STK38, FASTK, CASK, TTN, PTEN, TGFB1, DMPK, WNT2, APP, PIK3CA, CHRNA7, PIK3CG, BRAF, PTPRN2, WNK3, CDK5, GRM1, CDKL5, MARK1, DAPK1, PRKCB, CDKL4, PRKD1, MAPK1, GRM4, CAMK4, MAPK3, GHRL, CARTPT, RELN, INPP1, FRK, NDUFB6, CCL2, TNF, ERBB4, DRD4, KIT, SRC, EPHB2, ATP6V0C, PTK2, BCL2, ADRA2A, DCLK2, CAMK2B, EGF, THBS1, PTPRC, ERG, MAP2K1, TAOK2, PTPRZ1, MAP2K2, PTPN5, MET, RAF1, TRIO, HGF, SOD1, PTPN…	74	1.88337e-05	0.0347683
enzyme linked receptor protein signaling pathway	CCL2, ERBB4, NDN, ADORA2A, GRIK2, USP9X, FOXO1, KIT, PTEN, SRC, TGFB1, EPHB2, PTK2, INS, EGF, NRG1, BAIAP2, MET, TRIO, RAF1, IGF2, HGF, CDK5, PTPN11, NTRK3, ADRB2, EPHA6, PRLR, EPS8, NTRK1, VEGFA, NTRK2, TSC2, MAPK8IP2, FSHB, NGF	35	1.89887e-05	0.0350544
response to pain	GRIN2B, SLC6A2, TRPV1, TAC1, RELN, COMT, DBH, GCH1	8	1.90677e-05	0.0352001
cerebral cortex cell migration	ARX, DAB1, RAC1, LRP8, PAFAH1B1, RELN, CDK5	7	1.9994e-05	0.0369099
positive regulation of amine transport	ADORA2A, DRD2, OXT, DRD4, OXTR, CARTPT, HTR2C	7	1.9994e-05	0.0369099
regulation of female receptivity	AVP, PPP1R1B, OXT, DRD5, AVPR1A	5	2.11955e-05	0.0391275
female mating behavior	AVP, PPP1R1B, OXT, DRD5, AVPR1A	5	2.11955e-05	0.0391275
ethanol oxidation	ADH4, ADH1C, ADH5, ADH6, ADH1B, ADH7, ADH1A	5	2.11955e-05	0.0391275
ethanol metabolic process	ADH4, ADH1C, ADH5, ADH6, ADH1B, ADH7, ADH1A	5	2.11955e-05	0.0391275
serotonin receptor signaling pathway	HTR1A, HTR7, HTR2C, HTR3B, HTR2A	5	2.11955e-05	0.0391275
monohydric alcohol metabolic process	ADH4, ADH1C, ADH5, ADH6, ADH1B, ADH7, ADH1A	5	2.11955e-05	0.0391275
adult feeding behavior	LEP, NPY, CARTPT, GHRL, GHSR, AGRP	6	2.16697e-05	0.0400028
blood vessel development	IL8, LEPR, NF1, FOXO1, TBX1, ITGA4, DBH, TCF7L2, PTEN, SHH, CTNNB1, SEMA5A, T, GPX1, PTK2, AGTR2, CRKL, CD44, ROBO1, APOE, DHCR7, VEGFA, NTRK2, ADRA1B, PLCD1, THBS1, EGF, NKX2-5	28	2.27986e-05	0.0420863
glial cell differentiation	DRD1, EGR2, NTF3, ADORA2A, NF1, IGF1, RELN, SOD1, CDK5, SHH, GAP43, CTNNB1	12	2.28657e-05	0.04221
mammary gland development	ERBB4, SLC6A3, MET, IGF1, BRCA2, OXTR, TGFB1, WNT2, ATP2B2, PRLR, SLC30A4, NRG1, PRL	13	2.44618e-05	0.0451558

## Sheet: BP_onlyMDAG
BP only found among the MDAG genes and not found among the sibling disorders
mating behavior
cognition
negative regulation of inflammatory response
behavioral response to cocaine
negative regulation of defense response
negative regulation of locomotion
biogenic amine biosynthetic process
indole and derivative metabolic process
indolalkylamine metabolic process
indole derivative metabolic process
regulation of sensory perception
regulation of sensory perception of pain
regulation of protein secretion
regulation of transmembrane transport
tetrahydrobiopterin metabolic process
pteridine and derivative metabolic process
negative regulation of calcium ion transport
synaptogenesis
regulation of response to food
regulation of appetite
regulation of ion transmembrane transport
heterocycle biosynthetic process
regulation of transporter activity
cellular amino acid derivative catabolic process
regulation of transmembrane transporter activity
regulation of immunoglobulin production
cerebral cortex cell migration
regulation of female receptivity
female mating behavior
ethanol oxidation
ethanol metabolic process
serotonin receptor signaling pathway
monohydric alcohol metabolic process
adult feeding behavior
