# Supplementary material for: Cross-disorder comparative analysis of comorbid conditions reveals novel autism candidate genes
Source: BMC Genomics. 2017 Apr 20;18:315. doi: 10.1186/s12864-017-3667-9 (PMC5399393; doi:10.1186/s12864-017-3667-9)
Supplement: Supplementary file 11 — Identities of the differentially expressed PBC, along with their corresponding q-values, the biological processes where they are involved and the comorbid disorders where they are implicated. Also, PBC significantly differentially expressed in each dataset and in all the three datasets. (XLSX 210 kb) [file 12864_2017_3667_MOESM11_ESM.xlsx]

## Sheet: Total#PBC
Total number of process-based candidates
PBC	Biological Processes	Disorders	# Disorders
SEPT5	regulation of secretion, regulation of cellular localization, generation of a signal involved in cell-cell signaling, synaptic transmission, neurotransmitter secretion, neurological system process, regulation of neurotransmitter levels, cell-cell signaling, positive regulation of secretion, positive regulation of transport, synaptic vesicle transport, neurotransmitter transport, transmission of n…	Schizophrenia, Sleep Disorders	2
ABCA1	regulation of cAMP metabolic process, membrane invagination, regulation of cAMP biosynthetic process, negative regulation of cell differentiation, G-protein coupled receptor protein signaling pathway, cell surface receptor linked signal transduction, positive regulation of cellular biosynthetic process, intracellular signaling cascade, positive regulation of nucleobase, nucleoside, nucleotide and…	Schizophrenia, Sleep Disorders	2
ABCB4	response to corticosteroid stimulus, response to organic substance, response to endogenous stimulus, response to steroid hormone stimulus, response to drug, response to hormone stimulus	Bipolar Spectrum Disorders, Depressive Disorder, Epilepsy, Schizophrenia, Sleep Disorders	5
ABCB6	cellular chemical homeostasis, di-, tri-valent inorganic cation homeostasis, cation homeostasis, chemical homeostasis, cellular di-, tri-valent inorganic cation homeostasis, ion homeostasis, homeostatic process, cellular ion homeostasis, cellular homeostasis, cellular cation homeostasis	Depressive Disorder, Epilepsy	2
ABCC1	response to drug	Depressive Disorder, Epilepsy, Schizophrenia, Sleep Disorders, Tuberous Sclerosis	5
ABCC5	response to organic substance, response to peptide hormone stimulus, response to endogenous stimulus, response to insulin stimulus, response to hormone stimulus	Epilepsy	1
ABCC6	neurological system process, response to drug	Epilepsy, Schizophrenia, Sleep Disorders	3
ABCC9	metal ion transport, ion transport, response to drug, cation transport	Sleep Disorders	1
ABCG1	negative regulation of cell differentiation, response to organic substance, response to endogenous stimulus, chemical homeostasis, positive regulation of biosynthetic process, response to hormone stimulus, homeostatic process, steroid metabolic process	Depressive Disorder, Epilepsy	2
ABCG2	response to drug	Epilepsy	1
ABL1	biological adhesion, regulation of cell death, phosphorylation, intracellular signaling cascade, positive regulation of catalytic activity, positive regulation of cell death, regulation of programmed cell death, protein amino acid phosphorylation, regulation of apoptosis, positive regulation of apoptosis, positive regulation of programmed cell death, positive regulation of molecular function, reg…	Tuberous Sclerosis	1
ABLIM1	neurological system process	Bipolar Spectrum Disorders, Depressive Disorder, Epilepsy	3
ACACA	response to organic substance, response to organic cyclic substance, chemical homeostasis, response to drug, homeostatic process, multicellular organismal homeostasis	Schizophrenia, Sleep Disorders	2
ACADM	biogenic amine metabolic process, cellular amino acid derivative metabolic process, striated muscle cell differentiation, muscle tissue development, heart development, muscle cell differentiation	Epilepsy	1
ACAN	biological adhesion, extracellular structure organization, cell adhesion	Schizophrenia, Sleep Disorders	2
ACCN2	calcium ion transport, metal ion transport, response to abiotic stimulus, ion transport, cation transport, di-, tri-valent inorganic cation transport	Anxiety Disorder, Depressive Disorder, Epilepsy, Panic Disorder	4
ACE	circulatory system process, blood vessel development, cell proliferation, blood circulation, regulation of cell migration, regulation of hormone levels, regulation of locomotion, regulation of system process, hormone metabolic process, response to hypoxia, response to oxygen levels, regulation of cell motion, regulation of vasoconstriction, secretion, regulation of blood pressure	Anxiety Disorder, Bipolar Spectrum Disorders, Depressive Disorder, Epilepsy, Panic Disorder, Schizophrenia, Sleep Disorders	7
ACHE	biological adhesion, regulation of secretion, neurotransmitter metabolic process, regulation of establishment of protein localization, cell proliferation, negative regulation of synaptic transmission, regulation of cellular localization, synapse organization, negative regulation of transmission of nerve impulse, synaptic transmission, response to wounding, regulation of protein localization, neur…	Anxiety Disorder, Bipolar Spectrum Disorders, Obsessive Compulsive Disorder, Panic Disorder, Schizophrenia, Sleep Disorders	6
ACOX3	steroid metabolic process	Sleep Disorders	1
ACP1	phosphorus metabolic process, phosphate metabolic process	Attention Deficit Hyperactivity Disorder, Epilepsy	2
ACSL4	learning or memory, behavior, neurological system process	Depressive Disorder, Epilepsy, Intellectual Disability, Schizophrenia, Sleep Disorders	5
ACSL6	cell proliferation	Schizophrenia	1
ACTN2	biological adhesion, regulation of cell death, cell projection organization, regulation of programmed cell death, regulation of apoptosis, cell adhesion	Anxiety Disorder, Bipolar Spectrum Disorders, Obsessive Compulsive Disorder, Panic Disorder, Schizophrenia, Sleep Disorders	6
ACVR1	regulation of cell death, phosphorylation, negative regulation of apoptosis, positive regulation of cell differentiation, blood vessel development, cell motility, positive regulation of transcription, positive regulation of multicellular organismal process, cell surface receptor linked signal transduction, positive regulation of cellular biosynthetic process, negative regulation of cell death, po…	Schizophrenia, Sleep Disorders	2
ACVR1B	regulation of cell death, phosphorylation, positive regulation of cell differentiation, cell surface receptor linked signal transduction, enzyme linked receptor protein signaling pathway, positive regulation of cell death, regulation of programmed cell death, protein amino acid phosphorylation, positive regulation of developmental process, regulation of apoptosis, positive regulation of apoptosis…	Schizophrenia, Sleep Disorders	2
ADAM10	phosphorylation, positive regulation of locomotion, cell surface receptor linked signal transduction, response to organic substance, positive regulation of growth, regulation of cell migration, positive regulation of cell migration, protein amino acid phosphorylation, regulation of cell proliferation, regulation of locomotion, cell-cell signaling, positive regulation of cell proliferation, regula…	Bipolar Spectrum Disorders, Down Syndrome, Sleep Disorders	3
ADAM15	biological adhesion, cell adhesion	Schizophrenia, Sleep Disorders	2
ADAM17	biological adhesion, regulation of cell death, negative regulation of apoptosis, positive regulation of locomotion, regulation of phosphorus metabolic process, cell motility, regulation of protein kinase activity, regulation of kinase activity, positive regulation of multicellular organismal process, cell surface receptor linked signal transduction, response to organic substance, negative regulat…	Down Syndrome	1
ADAM22	biological adhesion, cell surface receptor linked signal transduction, cell adhesion	Schizophrenia, Sleep Disorders	2
ADAM29	cell surface receptor linked signal transduction	Sleep Disorders	1
ADAMTS1	cell surface receptor linked signal transduction, regulation of cell proliferation, rhythmic process, heart development, negative regulation of cell proliferation	Schizophrenia, Sleep Disorders	2
ADAMTS13	biological adhesion, cell surface receptor linked signal transduction, response to wounding, cell adhesion	Down Syndrome	1
ADCY2	negative regulation of molecular function, activation of adenylate cyclase activity, regulation of cAMP metabolic process, regulation of phosphorus metabolic process, regulation of cAMP biosynthetic process, negative regulation of adenylate cyclase activity, regulation of protein kinase activity, positive regulation of adenylate cyclase activity, regulation of kinase activity, G-protein coupled r…	Bipolar Spectrum Disorders, Depressive Disorder, Epilepsy, Schizophrenia, Sleep Disorders	5
ADCY3	negative regulation of molecular function, activation of adenylate cyclase activity, regulation of cAMP metabolic process, regulation of phosphorus metabolic process, regulation of cAMP biosynthetic process, negative regulation of adenylate cyclase activity, regulation of protein kinase activity, positive regulation of adenylate cyclase activity, regulation of kinase activity, G-protein coupled r…	Bipolar Spectrum Disorders, Depressive Disorder, Schizophrenia, Sleep Disorders	4
ADCY4	negative regulation of molecular function, activation of adenylate cyclase activity, regulation of cAMP metabolic process, regulation of phosphorus metabolic process, regulation of cAMP biosynthetic process, negative regulation of adenylate cyclase activity, regulation of protein kinase activity, positive regulation of adenylate cyclase activity, regulation of kinase activity, G-protein coupled r…	Depressive Disorder, Epilepsy	2
ADCY6	negative regulation of molecular function, activation of adenylate cyclase activity, regulation of cAMP metabolic process, regulation of phosphorus metabolic process, regulation of cAMP biosynthetic process, negative regulation of adenylate cyclase activity, regulation of protein kinase activity, positive regulation of adenylate cyclase activity, regulation of kinase activity, G-protein coupled r…	Depressive Disorder, Epilepsy	2
ADCY7	negative regulation of molecular function, activation of adenylate cyclase activity, regulation of cAMP metabolic process, regulation of phosphorus metabolic process, regulation of cAMP biosynthetic process, negative regulation of adenylate cyclase activity, regulation of protein kinase activity, positive regulation of adenylate cyclase activity, regulation of kinase activity, G-protein coupled r…	Depressive Disorder, Epilepsy	2
ADCY8	negative regulation of molecular function, learning or memory, activation of adenylate cyclase activity, regulation of cAMP metabolic process, regulation of phosphorus metabolic process, regulation of cAMP biosynthetic process, negative regulation of adenylate cyclase activity, regulation of protein kinase activity, positive regulation of adenylate cyclase activity, regulation of kinase activity,…	Anxiety Disorder, Bipolar Spectrum Disorders, Depressive Disorder, Epilepsy, Schizophrenia, Sleep Disorders	6
ADCY9	negative regulation of molecular function, activation of adenylate cyclase activity, regulation of cAMP metabolic process, regulation of phosphorus metabolic process, regulation of cAMP biosynthetic process, negative regulation of adenylate cyclase activity, regulation of protein kinase activity, positive regulation of adenylate cyclase activity, regulation of kinase activity, G-protein coupled r…	Bipolar Spectrum Disorders, Depressive Disorder, Epilepsy, Schizophrenia, Sleep Disorders	5
ADCYAP1	activation of adenylate cyclase activity, regulation of cAMP metabolic process, regulation of cAMP biosynthetic process, positive regulation of adenylate cyclase activity, G-protein coupled receptor protein signaling pathway, cell surface receptor linked signal transduction, enzyme linked receptor protein signaling pathway, transmembrane receptor protein tyrosine kinase signaling pathway, positiv…	Anxiety Disorder, Bipolar Spectrum Disorders, Depressive Disorder, Obsessive Compulsive Disorder, Panic Disorder, Schizophrenia, Sleep Disorders	7
ADCYAP1R1	activation of adenylate cyclase activity, regulation of cAMP metabolic process, regulation of cAMP biosynthetic process, positive regulation of adenylate cyclase activity, G-protein coupled receptor protein signaling pathway, cell surface receptor linked signal transduction, enzyme linked receptor protein signaling pathway, transmembrane receptor protein tyrosine kinase signaling pathway, positiv…	Anxiety Disorder, Bipolar Spectrum Disorders, Obsessive Compulsive Disorder, Panic Disorder	4
ADIPOQ	circulatory system process, negative regulation of biosynthetic process, regulation of secretion, regulation of cell death, response to corticosteroid stimulus, regulation of phosphorus metabolic process, negative regulation of cell differentiation, regulation of membrane potential, response to nutrient levels, response to organic substance, blood circulation, regulation of cellular localization,…	Schizophrenia, Sleep Disorders	2
ADM	metal ion homeostasis, circulatory system process, response to corticosteroid stimulus, cell part morphogenesis, cell projection organization, positive regulation of multicellular organismal process, cytosolic calcium ion homeostasis, G-protein coupled receptor protein signaling pathway, cell surface receptor linked signal transduction, nitrogen compound biosynthetic process, response to nutrient…	Anxiety Disorder, Bipolar Spectrum Disorders, Depressive Disorder, Schizophrenia, Sleep Disorders	5
ADORA1	regulation of ion transport, circulatory system process, negative regulation of molecular function, regulation of secretion, regulation of cell death, phosphorylation, negative regulation of apoptosis, regulation of cAMP metabolic process, membrane invagination, regulation of phosphorus metabolic process, regulation of cAMP biosynthetic process, negative regulation of adenylate cyclase activity, …	Depressive Disorder, Epilepsy, Panic Disorder, Schizophrenia, Sleep Disorders	5
ADORA2B	circulatory system process, positive regulation of MAP kinase activity, regulation of secretion, phosphorylation, activation of adenylate cyclase activity, regulation of cAMP metabolic process, regulation of phosphorus metabolic process, regulation of cAMP biosynthetic process, regulation of protein kinase activity, vasodilation, positive regulation of adenylate cyclase activity, regulation of ki…	Anxiety Disorder, Bipolar Spectrum Disorders, Obsessive Compulsive Disorder, Panic Disorder	4
ADRA1A	G-protein coupled receptor protein signaling pathway, cell surface receptor linked signal transduction, intracellular signaling cascade, regulation of cell proliferation, cell-cell signaling, protein kinase cascade, negative regulation of cell proliferation	Anxiety Disorder, Attention Deficit Hyperactivity Disorder, Bipolar Spectrum Disorders, Depressive Disorder, Obsessive Compulsive Disorder, Panic Disorder, Schizophrenia	7
ADRA1D	circulatory system process, G-protein coupled receptor protein signaling pathway, cell surface receptor linked signal transduction, cell proliferation, intracellular signaling cascade, blood circulation, regulation of tube size, cyclic-nucleotide-mediated signaling, regulation of cell proliferation, positive regulation of blood pressure, vascular process in circulatory system, cAMP-mediated signa…	Anxiety Disorder, Bipolar Spectrum Disorders, Obsessive Compulsive Disorder, Panic Disorder	4
ADRA2B	positive regulation of MAP kinase activity, phosphorylation, blood vessel development, regulation of phosphorus metabolic process, regulation of protein kinase activity, regulation of kinase activity, G-protein coupled receptor protein signaling pathway, cell surface receptor linked signal transduction, intracellular signaling cascade, regulation of MAP kinase activity, positive regulation of cat…	Anxiety Disorder, Attention Deficit Hyperactivity Disorder, Schizophrenia, Sleep Disorders	4
ADRA2C	positive regulation of MAP kinase activity, phosphorylation, regulation of phosphorus metabolic process, regulation of protein kinase activity, regulation of kinase activity, G-protein coupled receptor protein signaling pathway, cell surface receptor linked signal transduction, intracellular signaling cascade, regulation of MAP kinase activity, positive regulation of catalytic activity, positive …	Anxiety Disorder, Attention Deficit Hyperactivity Disorder, Bipolar Spectrum Disorders, Depressive Disorder, Epilepsy, Schizophrenia	6
ADRB1	circulatory system process, regulation of multicellular organism growth, activation of adenylate cyclase activity, regulation of cAMP metabolic process, regulation of cAMP biosynthetic process, vasodilation, positive regulation of adenylate cyclase activity, positive regulation of multicellular organismal process, G-protein coupled receptor protein signaling pathway, cell surface receptor linked …	Anxiety Disorder, Attention Deficit Hyperactivity Disorder, Bipolar Spectrum Disorders, Depressive Disorder, Epilepsy, Obsessive Compulsive Disorder, Panic Disorder, Schizophrenia, Sleep Disorders	9
ADRB3	circulatory system process, regulation of multicellular organism growth, negative regulation of molecular function, activation of adenylate cyclase activity, regulation of cAMP metabolic process, membrane invagination, regulation of cAMP biosynthetic process, vasodilation, positive regulation of adenylate cyclase activity, positive regulation of multicellular organismal process, G-protein coupled…	Depressive Disorder, Schizophrenia, Sleep Disorders	3
ADRBK1	response to inorganic substance, circulatory system process, regulation of secretion, phosphorylation, G-protein coupled receptor protein signaling pathway, cell surface receptor linked signal transduction, response to organic substance, blood circulation, response to organic cyclic substance, regulation of cellular localization, regulation of amine transport, protein amino acid phosphorylation, …	Fragile X Syndrome	1
ADRBK2	phosphorylation, protein amino acid phosphorylation, phosphorus metabolic process, phosphate metabolic process	Anxiety Disorder, Bipolar Spectrum Disorders, Obsessive Compulsive Disorder, Panic Disorder, Schizophrenia, Sleep Disorders	6
ADSS	nitrogen compound biosynthetic process	Schizophrenia, Sleep Disorders	2
AFF1	positive regulation of transcription, positive regulation of cellular biosynthetic process, positive regulation of nucleobase, nucleoside, nucleotide and nucleic acid metabolic process, positive regulation of nitrogen compound metabolic process, positive regulation of transcription, DNA-dependent, positive regulation of macromolecule biosynthetic process, positive regulation of macromolecule meta…	Fragile X Syndrome	1
AFG3L2	regulation of multicellular organism growth, cell part morphogenesis, cell projection organization, regulation of membrane potential, axonogenesis, cell projection morphogenesis, cellular component morphogenesis, synapse organization, regulation of action potential in neuron, cellular chemical homeostasis, neurological system process, chemical homeostasis, striated muscle cell differentiation, re…	Anxiety Disorder	1
AFP	response to organic substance, regulation of hormone levels, rhythmic process, hormone metabolic process, cellular hormone metabolic process, steroid metabolic process	Down Syndrome, Sleep Disorders	2
AGER	positive regulation of locomotion, cell surface receptor linked signal transduction, intracellular signaling cascade, response to wounding, regulation of cell proliferation, regulation of locomotion, positive regulation of cell proliferation, protein kinase cascade, regulation of response to external stimulus	Schizophrenia, Sleep Disorders	2
AGMAT	amine biosynthetic process, nitrogen compound biosynthetic process, biogenic amine metabolic process, cellular amino acid derivative metabolic process	Bipolar Spectrum Disorders	1
AGT	regulation of neuron apoptosis, metal ion homeostasis, biological adhesion, circulatory system process, regulation of multicellular organism growth, regulation of secretion, regulation of cell death, negative regulation of apoptosis, positive regulation of locomotion, positive regulation of cell differentiation, blood vessel development, regulation of phosphorus metabolic process, regulation of p…	Anxiety Disorder, Attention Deficit Hyperactivity Disorder, Bipolar Spectrum Disorders, Depressive Disorder, Epilepsy, Obsessive Compulsive Disorder, Panic Disorder, Schizophrenia, Sleep Disorders	9
AGTR1	metal ion homeostasis, circulatory system process, regulation of secretion, positive regulation of cell differentiation, regulation of phospholipase activity, positive regulation of lipase activity, cytosolic calcium ion homeostasis, G-protein coupled receptor protein signaling pathway, cell surface receptor linked signal transduction, activation of phospholipase C activity by G-protein coupled r…	Anxiety Disorder, Bipolar Spectrum Disorders, Depressive Disorder, Obsessive Compulsive Disorder, Panic Disorder	5
AHR	positive regulation of transcription, positive regulation of cellular biosynthetic process, positive regulation of nucleobase, nucleoside, nucleotide and nucleic acid metabolic process, positive regulation of nitrogen compound metabolic process, positive regulation of transcription, DNA-dependent, positive regulation of macromolecule biosynthetic process, positive regulation of macromolecule meta…	Sleep Disorders	1
AHRR	response to inorganic substance, regulation of cell death, positive regulation of cell death, regulation of programmed cell death, regulation of apoptosis, positive regulation of apoptosis, response to metal ion, positive regulation of programmed cell death	Sleep Disorders	1
AHSG	telencephalon development, forebrain development, cerebral cortex development, pallium development, membrane invagination, positive regulation of multicellular organismal process, response to organic substance, endocytosis, response to peptide hormone stimulus, response to endogenous stimulus, response to wounding, positive regulation of cellular component organization, negative regulation of mul…	Intellectual Disability	1
AJAP1	biological adhesion, cell adhesion	Schizophrenia, Sleep Disorders	2
AKAP13	regulation of cell death, intracellular signaling cascade, positive regulation of cell death, regulation of programmed cell death, regulation of apoptosis, positive regulation of apoptosis, positive regulation of programmed cell death	Bipolar Spectrum Disorders, Schizophrenia	2
AKAP4	cell projection organization, cell motility, cell surface receptor linked signal transduction, enzyme linked receptor protein signaling pathway, cell motion, localization of cell	Tuberous Sclerosis	1
AKAP5	synaptic transmission, neurological system process, cell-cell signaling, transmission of nerve impulse	Intellectual Disability, Schizophrenia, Sleep Disorders	3
AKAP9	phosphorylation, synaptic transmission, protein amino acid phosphorylation, neurological system process, cell-cell signaling, phosphorus metabolic process, transmission of nerve impulse, phosphate metabolic process	Anxiety Disorder, Bipolar Spectrum Disorders, Obsessive Compulsive Disorder, Panic Disorder, Schizophrenia, Sleep Disorders	6
AKR1C1	chemical homeostasis, response to toxin, homeostatic process, steroid metabolic process	Anxiety Disorder, Panic Disorder	2
AKR1C2	steroid metabolic process	Anxiety Disorder, Fragile X Syndrome, Intellectual Disability, Panic Disorder, Sleep Disorders	5
AKR1C4	regulation of hormone levels, hormone metabolic process, cellular hormone metabolic process, steroid metabolic process	Bipolar Spectrum Disorders	1
AKR1D1	regulation of hormone levels, hormone metabolic process, cellular hormone metabolic process, steroid metabolic process	Bipolar Spectrum Disorders, Schizophrenia, Sleep Disorders	3
AKT1	regulation of ion transport, regulation of multicellular organism growth, negative regulation of molecular function, regulation of cell death, phosphorylation, negative regulation of apoptosis, positive regulation of cell differentiation, blood vessel development, regulation of phosphorus metabolic process, regulation of establishment of protein localization, cell projection organization, regulat…	Bipolar Spectrum Disorders, Depressive Disorder, Epilepsy, Fragile X Syndrome, Schizophrenia, Tuberous Sclerosis	6
AKT2	regulation of ion transport, phosphorylation, cell surface receptor linked signal transduction, positive regulation of cellular biosynthetic process, response to organic substance, response to peptide hormone stimulus, enzyme linked receptor protein signaling pathway, transmembrane receptor protein tyrosine kinase signaling pathway, response to endogenous stimulus, regulation of protein kinase ca…	Schizophrenia, Sleep Disorders	2
ALDH18A1	amine biosynthetic process, nitrogen compound biosynthetic process	Down Syndrome, Intellectual Disability	2
ALDH1A2	forebrain development, response to nutrient levels, response to organic substance, intracellular signaling cascade, sensory organ development, response to endogenous stimulus, regulation of cell proliferation, response to vitamin, regulation of hormone levels, response to steroid hormone stimulus, hindbrain development, hormone metabolic process, positive regulation of cell proliferation, respons…	Schizophrenia, Sleep Disorders	2
ALDH2	response to organic substance, response to organic cyclic substance, response to endogenous stimulus, response to steroid hormone stimulus, response to alkaloid, response to oxygen levels, response to hormone stimulus, response to nicotine	Anxiety Disorder, Attention Deficit Hyperactivity Disorder, Bipolar Spectrum Disorders, Depressive Disorder, Epilepsy, Panic Disorder, Schizophrenia, Sleep Disorders	8
ALDH9A1	neurotransmitter metabolic process, synaptic transmission, regulation of hormone levels, neurological system process, biogenic amine metabolic process, regulation of neurotransmitter levels, cellular amino acid derivative metabolic process, cell-cell signaling, hormone metabolic process, transmission of nerve impulse	Schizophrenia, Sleep Disorders	2
ALK	phosphorylation, cell surface receptor linked signal transduction, enzyme linked receptor protein signaling pathway, transmembrane receptor protein tyrosine kinase signaling pathway, protein amino acid phosphorylation, phosphorus metabolic process, phosphate metabolic process	Attention Deficit Hyperactivity Disorder, Depressive Disorder, Epilepsy, Schizophrenia, Sleep Disorders	5
ALOX12	regulation of cell death, negative regulation of apoptosis, negative regulation of cell death, positive regulation of growth, negative regulation of programmed cell death, cell motion, regulation of programmed cell death, regulation of cell proliferation, regulation of apoptosis, positive regulation of cell proliferation, regulation of growth, anti-apoptosis	Bipolar Spectrum Disorders, Schizophrenia, Sleep Disorders	3
ALOX15B	regulation of cell death, regulation of cell migration, positive regulation of cell death, regulation of programmed cell death, regulation of cell proliferation, regulation of locomotion, regulation of apoptosis, positive regulation of apoptosis, positive regulation of programmed cell death, regulation of cell motion, gland development, regulation of growth, negative regulation of cell proliferat…	Sleep Disorders	1
ALOX5	positive regulation of multicellular organismal process, response to nutrient levels, response to wounding, positive regulation of vasoconstriction, regulation of system process, regulation of vasoconstriction, response to extracellular stimulus	Sleep Disorders	1
AMACR	ion transport, steroid metabolic process	Tuberous Sclerosis	1
AMBP	biological adhesion, regulation of protein kinase cascade, female pregnancy, negative regulation of cell communication, negative regulation of response to stimulus, cell adhesion	Depressive Disorder	1
AMH	cell-cell signaling, positive regulation of molecular function	Fragile X Syndrome	1
ANGPT1	blood vessel development, cell surface receptor linked signal transduction, response to nutrient levels, response to organic substance, enzyme linked receptor protein signaling pathway, transmembrane receptor protein tyrosine kinase signaling pathway, response to endogenous stimulus, response to vitamin, response to steroid hormone stimulus, rhythmic process, response to hypoxia, response to oxyg…	Bipolar Spectrum Disorders	1
ANKH	locomotory behavior, behavior, ion transport	Intellectual Disability	1
ANKK1	phosphorylation, protein amino acid phosphorylation, phosphorus metabolic process, phosphate metabolic process	Bipolar Spectrum Disorders, Epilepsy, Schizophrenia, Sleep Disorders	4
ANO2	ion transport	Anxiety Disorder, Panic Disorder	2
ANO3	ion transport	Epilepsy	1
ANPEP	blood vessel development	Depressive Disorder	1
ANXA5	regulation of cell death, negative regulation of apoptosis, response to organic substance, negative regulation of cell death, negative regulation of programmed cell death, regulation of programmed cell death, response to wounding, negative regulation of multicellular organismal process, regulation of apoptosis, anti-apoptosis	Schizophrenia, Sleep Disorders	2
ANXA7	metal ion homeostasis, cell proliferation, calcium ion homeostasis, cellular chemical homeostasis, di-, tri-valent inorganic cation homeostasis, cation homeostasis, chemical homeostasis, response to abiotic stimulus, cellular metal ion homeostasis, regulation of cell morphogenesis, cellular calcium ion homeostasis, cellular di-, tri-valent inorganic cation homeostasis, ion homeostasis, homeostati…	Attention Deficit Hyperactivity Disorder, Schizophrenia, Sleep Disorders	3
AP3B1	positive regulation of cell differentiation, membrane invagination, endocytosis, response to wounding, positive regulation of developmental process	Schizophrenia, Sleep Disorders	2
AP3B2	membrane invagination, endocytosis	Schizophrenia, Sleep Disorders	2
AP3D1	positive regulation of cell differentiation, positive regulation of developmental process	Schizophrenia, Sleep Disorders	2
APBA1	biological adhesion, generation of a signal involved in cell-cell signaling, locomotory behavior, synaptic transmission, behavior, neurological system process, cell-cell signaling, growth, transmission of nerve impulse, secretion, secretion by cell, cell adhesion	Schizophrenia, Sleep Disorders	2
APBA3	intracellular signaling cascade, synaptic transmission, neurological system process, cell-cell signaling, transmission of nerve impulse	Sleep Disorders	1
APBB2	regulation of cell death, negative regulation of apoptosis, cell part morphogenesis, cell projection organization, cell motility, axonogenesis, intracellular signaling cascade, cell projection morphogenesis, cellular component morphogenesis, negative regulation of cell death, negative regulation of programmed cell death, cell motion, positive regulation of cell death, neuron migration, regulation…	Sleep Disorders	1
APEX1	homeostatic process, cellular homeostasis	Anxiety Disorder	1
APOA4	response to inorganic substance, biological adhesion, positive regulation of lipase activity, positive regulation of cellular biosynthetic process, positive regulation of catalytic activity, positive regulation of hydrolase activity, biogenic amine metabolic process, cellular amino acid derivative metabolic process, regulation of system process, chemical homeostasis, positive regulation of biosyn…	Depressive Disorder, Epilepsy	2
APOA5	positive regulation of lipase activity, positive regulation of cellular biosynthetic process, positive regulation of catalytic activity, response to wounding, positive regulation of cellular component organization, developmental growth, positive regulation of hydrolase activity, chemical homeostasis, positive regulation of biosynthetic process, positive regulation of molecular function, positive …	Schizophrenia, Sleep Disorders	2
APOB	response to inorganic substance, positive regulation of cell differentiation, blood vessel development, cell motility, response to organic substance, cell motion, positive regulation of developmental process, response to metal ion, localization of cell, chemical homeostasis, homeostatic process, steroid metabolic process	Bipolar Spectrum Disorders, Schizophrenia, Sleep Disorders	3
APOC3	negative regulation of molecular function, negative regulation of biosynthetic process, G-protein coupled receptor protein signaling pathway, cell surface receptor linked signal transduction, intracellular signaling cascade, negative regulation of multicellular organismal process, negative regulation of transport, Ras protein signal transduction, chemical homeostasis, homeostatic process, steroid…	Schizophrenia, Sleep Disorders	2
APOL1	ion transport, steroid metabolic process	Schizophrenia	1
APOL2	female pregnancy, response to wounding, steroid metabolic process	Schizophrenia	1
APPL1	regulation of establishment of protein localization, cell surface receptor linked signal transduction, cell proliferation, response to organic substance, response to peptide hormone stimulus, enzyme linked receptor protein signaling pathway, transmembrane receptor protein tyrosine kinase signaling pathway, response to endogenous stimulus, regulation of protein localization, response to insulin st…	Schizophrenia, Sleep Disorders	2
AQP4	secretion	Epilepsy, Schizophrenia, Sleep Disorders	3
ARHGAP4	regulation of cell death, intracellular signaling cascade, positive regulation of cell death, regulation of programmed cell death, regulation of apoptosis, positive regulation of apoptosis, Ras protein signal transduction, positive regulation of programmed cell death	Down Syndrome, Schizophrenia, Sleep Disorders, Tuberous Sclerosis	4
ARHGEF11	regulation of cell death, positive regulation of transcription, G-protein coupled receptor protein signaling pathway, cell surface receptor linked signal transduction, positive regulation of cellular biosynthetic process, intracellular signaling cascade, cellular component morphogenesis, positive regulation of nucleobase, nucleoside, nucleotide and nucleic acid metabolic process, positive regulat…	Schizophrenia, Sleep Disorders	2
ARHGEF5	intracellular signaling cascade	Bipolar Spectrum Disorders	1
ARHGEF6	regulation of cell death, intracellular signaling cascade, positive regulation of cell death, regulation of programmed cell death, MAPKKK cascade, regulation of apoptosis, positive regulation of apoptosis, positive regulation of programmed cell death, protein kinase cascade	Intellectual Disability	1
ARHGEF9	regulation of cell death, positive regulation of cell death, regulation of programmed cell death, regulation of apoptosis, positive regulation of apoptosis, positive regulation of programmed cell death	Epilepsy	1
ARID1A	positive regulation of transcription, positive regulation of cellular biosynthetic process, intracellular signaling cascade, positive regulation of nucleobase, nucleoside, nucleotide and nucleic acid metabolic process, positive regulation of nitrogen compound metabolic process, positive regulation of transcription, DNA-dependent, positive regulation of macromolecule biosynthetic process, positive…	Epilepsy, Intellectual Disability	2
ARID4A	negative regulation of biosynthetic process	Intellectual Disability	1
ARID5A	negative regulation of biosynthetic process	Schizophrenia	1
ARID5B	negative regulation of biosynthetic process, cell motility, cell surface receptor linked signal transduction, enzyme linked receptor protein signaling pathway, transmembrane receptor protein tyrosine kinase signaling pathway, cell motion, localization of cell, cell migration, growth	Schizophrenia	1
ARL5B	intracellular signaling cascade	Schizophrenia, Sleep Disorders	2
ARNT	positive regulation of cell differentiation, positive regulation of transcription, positive regulation of multicellular organismal process, positive regulation of cellular biosynthetic process, positive regulation of nucleobase, nucleoside, nucleotide and nucleic acid metabolic process, positive regulation of nitrogen compound metabolic process, positive regulation of transcription, DNA-dependent…	Sleep Disorders, Tuberous Sclerosis	2
ARNTL	positive regulation of transcription, positive regulation of cellular biosynthetic process, positive regulation of nucleobase, nucleoside, nucleotide and nucleic acid metabolic process, positive regulation of nitrogen compound metabolic process, positive regulation of transcription, DNA-dependent, positive regulation of macromolecule biosynthetic process, positive regulation of macromolecule meta…	Bipolar Spectrum Disorders, Depressive Disorder, Schizophrenia, Sleep Disorders	4
ARNTL2	rhythmic process	Anxiety Disorder, Bipolar Spectrum Disorders, Depressive Disorder, Schizophrenia, Sleep Disorders	5
ARRB1	neurological system process, response to radiation, response to abiotic stimulus, response to light stimulus	Depressive Disorder, Epilepsy	2
ARRB2	membrane invagination, cell surface receptor linked signal transduction, endocytosis, enzyme linked receptor protein signaling pathway, neurological system process	Attention Deficit Hyperactivity Disorder, Schizophrenia, Sleep Disorders	3
ARSA	response to nutrient levels, response to organic substance, response to endogenous stimulus, response to steroid hormone stimulus, response to ethanol, response to abiotic stimulus, response to hormone stimulus, response to estrogen stimulus, response to extracellular stimulus	Down Syndrome, Fragile X Syndrome, Intellectual Disability	3
ARVCF	biological adhesion, cell adhesion	Schizophrenia	1
AS3MT	response to inorganic substance	Schizophrenia, Sleep Disorders	2
ASAH1	response to organic substance	Bipolar Spectrum Disorders, Epilepsy, Fragile X Syndrome, Schizophrenia, Sleep Disorders	5
ASB13	intracellular signaling cascade	Sleep Disorders	1
ASCL1	telencephalon development, forebrain development, regulation of cell development, cerebral cortex development, pallium development, cell motility, positive regulation of transcription, cell surface receptor linked signal transduction, cell proliferation, positive regulation of cellular biosynthetic process, regulation of nervous system development, sensory organ development, positive regulation o…	Bipolar Spectrum Disorders, Schizophrenia, Sleep Disorders, Tuberous Sclerosis	4
ASPM	forebrain development, regulation of cell development, negative regulation of cell differentiation, cell proliferation, regulation of nervous system development, regulation of neuron differentiation, regulation of neurogenesis	Intellectual Disability, Schizophrenia, Sleep Disorders	3
ATF4	positive regulation of transcription, positive regulation of cellular biosynthetic process, positive regulation of nucleobase, nucleoside, nucleotide and nucleic acid metabolic process, positive regulation of nitrogen compound metabolic process, positive regulation of transcription, DNA-dependent, positive regulation of macromolecule biosynthetic process, positive regulation of macromolecule meta…	Bipolar Spectrum Disorders, Schizophrenia, Tuberous Sclerosis	3
ATF5	regulation of cell development, regulation of cell death, negative regulation of apoptosis, negative regulation of cell differentiation, regulation of nervous system development, negative regulation of cell death, negative regulation of programmed cell death, regulation of programmed cell death, regulation of apoptosis, regulation of transcription from RNA polymerase II promoter, regulation of ne…	Bipolar Spectrum Disorders, Schizophrenia	2
ATF7IP	negative regulation of biosynthetic process, positive regulation of transcription, positive regulation of cellular biosynthetic process, positive regulation of nucleobase, nucleoside, nucleotide and nucleic acid metabolic process, positive regulation of nitrogen compound metabolic process, positive regulation of transcription, DNA-dependent, positive regulation of macromolecule biosynthetic proce…	Depressive Disorder	1
ATL1	cell part morphogenesis, cell projection organization, axonogenesis, cell projection morphogenesis, cellular component morphogenesis, neuron projection morphogenesis, neuron development, cell morphogenesis involved in neuron differentiation, cell morphogenesis, neuron differentiation, neuron projection development, cell morphogenesis involved in differentiation	Fragile X Syndrome	1
ATM	regulation of neuron apoptosis, regulation of cell death, phosphorylation, negative regulation of apoptosis, intracellular signaling cascade, negative regulation of cell death, negative regulation of programmed cell death, positive regulation of cell death, regulation of programmed cell death, protein amino acid phosphorylation, response to radiation, regulation of apoptosis, positive regulation …	Schizophrenia, Sleep Disorders	2
ATN1	negative regulation of biosynthetic process, regulation of cell development, regulation of nervous system development, regulation of neuron differentiation, regulation of transcription from RNA polymerase II promoter, regulation of neurogenesis	Epilepsy, Fragile X Syndrome, Intellectual Disability, Schizophrenia, Sleep Disorders	5
ATP13A4	nitrogen compound biosynthetic process, ion transport, cation transport	Bipolar Spectrum Disorders	1
ATP1A1	circulatory system process, negative regulation of biosynthetic process, positive regulation of multicellular organismal process, nitrogen compound biosynthetic process, blood circulation, metal ion transport, negative regulation of multicellular organismal process, regulation of system process, regulation of muscle contraction, ion transport, response to drug, regulation of heart contraction, ca…	Bipolar Spectrum Disorders, Schizophrenia, Sleep Disorders	3
ATP1A2	metal ion homeostasis, circulatory system process, learning or memory, cytosolic calcium ion homeostasis, nitrogen compound biosynthetic process, blood circulation, locomotory behavior, calcium ion homeostasis, cellular chemical homeostasis, synaptic transmission, visual learning, metal ion transport, behavior, adult locomotory behavior, neurological system process, response to radiation, negativ…	Bipolar Spectrum Disorders, Epilepsy, Schizophrenia, Sleep Disorders	4
ATP1A3	learning or memory, cell surface receptor linked signal transduction, nitrogen compound biosynthetic process, memory, locomotory behavior, glutamate signaling pathway, visual learning, metal ion transport, behavior, adult locomotory behavior, neurological system process, response to radiation, response to abiotic stimulus, learning, ion transport, response to drug, adult behavior, cation transpor…	Bipolar Spectrum Disorders, Epilepsy, Schizophrenia, Sleep Disorders	4
ATP1B1	nitrogen compound biosynthetic process, metal ion transport, response to hypoxia, ion transport, response to oxygen levels, cation transport	Schizophrenia, Sleep Disorders	2
ATP1B2	nitrogen compound biosynthetic process, metal ion transport, ion transport, cation transport	Tuberous Sclerosis	1
ATP2A2	metal ion homeostasis, biological adhesion, calcium ion transport, nitrogen compound biosynthetic process, calcium ion homeostasis, cellular chemical homeostasis, metal ion transport, negative regulation of multicellular organismal process, di-, tri-valent inorganic cation homeostasis, cation homeostasis, regulation of system process, chemical homeostasis, cellular metal ion homeostasis, ion tran…	Bipolar Spectrum Disorders	1
ATP2B1	calcium ion transport, nitrogen compound biosynthetic process, metal ion transport, ion transport, cation transport, di-, tri-valent inorganic cation transport	Schizophrenia, Sleep Disorders	2
ATP2B3	calcium ion transport, nitrogen compound biosynthetic process, metal ion transport, ion transport, cation transport, di-, tri-valent inorganic cation transport	Attention Deficit Hyperactivity Disorder	1
ATP2B4	calcium ion transport, nitrogen compound biosynthetic process, metal ion transport, ion transport, cation transport, di-, tri-valent inorganic cation transport	Schizophrenia, Sleep Disorders	2
ATP6	phosphorylation, nitrogen compound biosynthetic process, ion transport, response to oxygen levels, phosphorus metabolic process, cation transport, phosphate metabolic process	Epilepsy, Schizophrenia, Sleep Disorders	3
ATP6V0A1	phosphorylation, nitrogen compound biosynthetic process, ion transport, phosphorus metabolic process, cation transport, phosphate metabolic process	Depressive Disorder	1
ATP7A	forebrain development, regulation of neuron apoptosis, response to inorganic substance, negative regulation of molecular function, regulation of cell death, blood vessel development, regulation of phosphorus metabolic process, dopamine metabolic process, cell part morphogenesis, cell projection organization, nitrogen compound biosynthetic process, catechol metabolic process, cell projection morph…	Schizophrenia	1
ATP7B	metal ion homeostasis, response to inorganic substance, nitrogen compound biosynthetic process, response to organic substance, calcium ion homeostasis, cellular chemical homeostasis, metal ion transport, mammary gland development, response to metal ion, di-, tri-valent inorganic cation homeostasis, rhythmic process, cation homeostasis, chemical homeostasis, cellular metal ion homeostasis, ion tra…	Epilepsy	1
ATXN2	regulation of multicellular organism growth, negative regulation of multicellular organismal process, regulation of growth	Epilepsy, Schizophrenia, Sleep Disorders	3
ATXN3	synaptic transmission, neurological system process, cell-cell signaling, transmission of nerve impulse	Depressive Disorder, Epilepsy, Fragile X Syndrome, Intellectual Disability, Schizophrenia, Sleep Disorders	6
AVPR2	activation of adenylate cyclase activity, regulation of cAMP metabolic process, regulation of cAMP biosynthetic process, positive regulation of adenylate cyclase activity, G-protein coupled receptor protein signaling pathway, cell surface receptor linked signal transduction, intracellular signaling cascade, cyclic-nucleotide-mediated signaling, positive regulation of catalytic activity, regulatio…	Anxiety Disorder, Bipolar Spectrum Disorders, Obsessive Compulsive Disorder, Panic Disorder	4
AXIN1	regulation of phosphorus metabolic process, cell surface receptor linked signal transduction, regulation of protein kinase cascade, positive regulation of macromolecule metabolic process, neurological system process, positive regulation of cell communication, regulation of phosphorylation, regulation of phosphate metabolic process, developmental maturation, negative regulation of cell communicati…	Schizophrenia, Sleep Disorders	2
AXIN2	negative regulation of cell differentiation, cell surface receptor linked signal transduction, regulation of cell proliferation, negative regulation of cell communication, negative regulation of cell proliferation	Depressive Disorder, Epilepsy	2
BAAT	steroid metabolic process	Sleep Disorders	1
BACE2	negative regulation of biosynthetic process, regulation of hormone levels, hormone metabolic process, secretion, secretion by cell	Down Syndrome, Intellectual Disability	2
BAD	regulation of cell death, positive regulation of cell differentiation, cell proliferation, positive regulation of cell death, regulation of programmed cell death, positive regulation of developmental process, regulation of apoptosis, positive regulation of apoptosis, positive regulation of programmed cell death, chemical homeostasis, homeostatic process	Tuberous Sclerosis	1
BAG1	regulation of cell death, negative regulation of apoptosis, cell surface receptor linked signal transduction, negative regulation of cell death, negative regulation of programmed cell death, regulation of programmed cell death, regulation of apoptosis, anti-apoptosis, neuron differentiation	Sleep Disorders	1
BAG3	regulation of cell death, negative regulation of apoptosis, negative regulation of cell death, negative regulation of programmed cell death, regulation of programmed cell death, regulation of apoptosis, anti-apoptosis	Schizophrenia, Sleep Disorders	2
BAI2	G-protein coupled receptor protein signaling pathway, cell surface receptor linked signal transduction, neuropeptide signaling pathway	Sleep Disorders	1
BAI3	G-protein coupled receptor protein signaling pathway, cell surface receptor linked signal transduction, neuropeptide signaling pathway	Sleep Disorders	1
BAIAP3	generation of a signal involved in cell-cell signaling, synaptic transmission, neurotransmitter secretion, neurological system process, regulation of neurotransmitter levels, cell-cell signaling, neurotransmitter transport, transmission of nerve impulse, secretion, secretion by cell	Anxiety Disorder, Epilepsy	2
BAP1	regulation of cell proliferation, negative regulation of cell proliferation	Schizophrenia, Sleep Disorders	2
BBS9	neurological system process	Fragile X Syndrome, Intellectual Disability	2
BCAN	telencephalon development, forebrain development, biological adhesion, pallium development, regulation of system process, regulation of neurological system process, regulation of synaptic plasticity, regulation of transmission of nerve impulse, cell adhesion, regulation of synaptic transmission, regulation of neuronal synaptic plasticity	Schizophrenia, Sleep Disorders	2
BCHE	learning or memory, response to corticosteroid stimulus, response to nutrient levels, response to organic substance, negative regulation of synaptic transmission, negative regulation of transmission of nerve impulse, response to endogenous stimulus, response to vitamin, behavior, response to steroid hormone stimulus, neurological system process, response to alkaloid, negative regulation of neurol…	Attention Deficit Hyperactivity Disorder, Schizophrenia, Sleep Disorders	3
BCL2L14	regulation of cell death, regulation of programmed cell death, regulation of apoptosis	Sleep Disorders	1
BCL9	cell surface receptor linked signal transduction	Bipolar Spectrum Disorders, Depressive Disorder, Schizophrenia, Sleep Disorders	4
BCR	phosphorylation, intracellular signaling cascade, protein amino acid phosphorylation, phosphorus metabolic process, phosphate metabolic process	Bipolar Spectrum Disorders, Depressive Disorder	2
BDKRB1	metal ion homeostasis, regulation of ion transport, circulatory system process, positive regulation of locomotion, regulation of phosphorus metabolic process, regulation of protein kinase activity, regulation of kinase activity, cytosolic calcium ion homeostasis, G-protein coupled receptor protein signaling pathway, cell surface receptor linked signal transduction, response to organic substance, …	Anxiety Disorder, Bipolar Spectrum Disorders, Obsessive Compulsive Disorder, Panic Disorder, Sleep Disorders	5
BDKRB2	metal ion homeostasis, circulatory system process, regulation of cell death, negative regulation of apoptosis, regulation of phosphorus metabolic process, cytosolic calcium ion homeostasis, G-protein coupled receptor protein signaling pathway, cell surface receptor linked signal transduction, negative regulation of cell death, blood circulation, enzyme linked receptor protein signaling pathway, t…	Anxiety Disorder, Bipolar Spectrum Disorders, Obsessive Compulsive Disorder, Panic Disorder, Sleep Disorders	5
BHLHE40	negative regulation of biosynthetic process, regulation of system process, regulation of neurological system process, regulation of synaptic plasticity, regulation of transmission of nerve impulse, regulation of synaptic transmission, regulation of neuronal synaptic plasticity	Bipolar Spectrum Disorders, Depressive Disorder, Epilepsy, Sleep Disorders	4
BHLHE41	cell proliferation	Bipolar Spectrum Disorders, Depressive Disorder, Epilepsy, Schizophrenia, Sleep Disorders	5
BIK	regulation of cell death, positive regulation of cell death, regulation of programmed cell death, regulation of apoptosis, positive regulation of apoptosis, positive regulation of programmed cell death	Schizophrenia, Sleep Disorders	2
BLK	phosphorylation, intracellular signaling cascade, protein amino acid phosphorylation, protein kinase cascade, phosphorus metabolic process, phosphate metabolic process	Epilepsy	1
BMP15	positive regulation of transcription, positive regulation of cellular biosynthetic process, positive regulation of nucleobase, nucleoside, nucleotide and nucleic acid metabolic process, positive regulation of nitrogen compound metabolic process, positive regulation of macromolecule biosynthetic process, positive regulation of macromolecule metabolic process, positive regulation of biosynthetic pr…	Intellectual Disability	1
BMP2	negative regulation of biosynthetic process, regulation of cell development, phosphorylation, positive regulation of cell differentiation, regulation of phosphorus metabolic process, positive regulation of transcription, positive regulation of multicellular organismal process, cell surface receptor linked signal transduction, positive regulation of cellular biosynthetic process, response to nutri…	Sleep Disorders	1
BMP4	telencephalon development, forebrain development, regulation of cell development, regulation of cell death, response to corticosteroid stimulus, positive regulation of cell differentiation, blood vessel development, regulation of phosphorus metabolic process, regulation of establishment of protein localization, positive regulation of transcription, negative regulation of cell differentiation, pos…	Tuberous Sclerosis	1
BMP5	growth	Depressive Disorder	1
BMP6	positive regulation of cell differentiation, positive regulation of transcription, positive regulation of multicellular organismal process, cell surface receptor linked signal transduction, positive regulation of cellular biosynthetic process, positive regulation of nucleobase, nucleoside, nucleotide and nucleic acid metabolic process, enzyme linked receptor protein signaling pathway, positive re…	Schizophrenia, Sleep Disorders	2
BMP7	regulation of cell development, regulation of cell death, phosphorylation, positive regulation of cell differentiation, regulation of phosphorus metabolic process, cell part morphogenesis, cell projection organization, positive regulation of transcription, negative regulation of cell differentiation, positive regulation of multicellular organismal process, cell surface receptor linked signal tran…	Depressive Disorder, Sleep Disorders	2
BMPR2	circulatory system process, phosphorylation, positive regulation of cell differentiation, regulation of phosphorus metabolic process, positive regulation of multicellular organismal process, cell surface receptor linked signal transduction, response to nutrient levels, blood circulation, enzyme linked receptor protein signaling pathway, transmembrane receptor protein tyrosine kinase signaling pat…	Intellectual Disability	1
BNIP2	regulation of cell death, negative regulation of apoptosis, negative regulation of cell death, negative regulation of programmed cell death, regulation of programmed cell death, regulation of apoptosis, anti-apoptosis	Sleep Disorders	1
BNIP3L	regulation of cell death, negative regulation of apoptosis, negative regulation of cell death, negative regulation of programmed cell death, positive regulation of cell death, regulation of programmed cell death, regulation of apoptosis, positive regulation of apoptosis, positive regulation of programmed cell death, anti-apoptosis	Schizophrenia, Sleep Disorders	2
BRAP	negative regulation of cell communication	Schizophrenia, Sleep Disorders	2
BRCA1	negative regulation of biosynthetic process, regulation of cell death, positive regulation of transcription, positive regulation of cellular biosynthetic process, response to organic substance, intracellular signaling cascade, positive regulation of nucleobase, nucleoside, nucleotide and nucleic acid metabolic process, positive regulation of nitrogen compound metabolic process, response to endoge…	Anxiety Disorder, Fragile X Syndrome, Sleep Disorders	3
BRE	intracellular signaling cascade, positive regulation of nucleobase, nucleoside, nucleotide and nucleic acid metabolic process, positive regulation of nitrogen compound metabolic process, positive regulation of macromolecule metabolic process, response to radiation, response to abiotic stimulus	Attention Deficit Hyperactivity Disorder, Bipolar Spectrum Disorders	2
BSN	synaptic transmission, neurological system process, cell-cell signaling, transmission of nerve impulse	Bipolar Spectrum Disorders, Schizophrenia, Sleep Disorders	3
BTBD9	biological adhesion, cell adhesion	Anxiety Disorder, Attention Deficit Hyperactivity Disorder, Obsessive Compulsive Disorder, Schizophrenia, Sleep Disorders	5
BTG1	regulation of cell development, regulation of cell death, positive regulation of cell differentiation, cell motility, cell motion, regulation of programmed cell death, regulation of cell proliferation, positive regulation of developmental process, regulation of apoptosis, localization of cell, cell migration, regulation of growth, negative regulation of cell proliferation	Down Syndrome	1
BTG2	regulation of cell death, negative regulation of apoptosis, response to organic substance, negative regulation of cell death, response to organic cyclic substance, response to peptide hormone stimulus, response to organic nitrogen, negative regulation of programmed cell death, response to endogenous stimulus, regulation of programmed cell death, regulation of cell proliferation, regulation of apo…	Schizophrenia, Sleep Disorders	2
C1QA	response to wounding, cell-cell signaling	Schizophrenia, Sleep Disorders	2
C1QB	response to corticosteroid stimulus, response to organic substance, response to endogenous stimulus, response to wounding, response to steroid hormone stimulus, response to hormone stimulus	Schizophrenia, Sleep Disorders	2
C1QL1	locomotory behavior, behavior	Anxiety Disorder	1
C1QTNF3	ion transport, steroid metabolic process	Schizophrenia, Sleep Disorders	2
C2	response to wounding	Bipolar Spectrum Disorders, Fragile X Syndrome, Tuberous Sclerosis	3
C3	G-protein coupled receptor protein signaling pathway, cell surface receptor linked signal transduction, response to wounding, positive regulation of cellular component organization, positive regulation of transport, regulation of response to external stimulus, regulation of inflammatory response	Epilepsy, Tuberous Sclerosis	2
C4BPA	response to wounding	Schizophrenia	1
C4BPB	response to wounding	Schizophrenia	1
C5	positive regulation of MAP kinase activity, phosphorylation, regulation of phosphorus metabolic process, regulation of protein kinase activity, regulation of kinase activity, G-protein coupled receptor protein signaling pathway, cell surface receptor linked signal transduction, intracellular signaling cascade, locomotory behavior, regulation of MAP kinase activity, positive regulation of catalyti…	Down Syndrome, Fragile X Syndrome	2
C7	metal ion homeostasis, cellular chemical homeostasis, response to wounding, cation homeostasis, chemical homeostasis, cellular metal ion homeostasis, ion homeostasis, homeostatic process, cellular ion homeostasis, cellular homeostasis, cellular cation homeostasis	Fragile X Syndrome	1
C9	regulation of cell death, positive regulation of catalytic activity, positive regulation of cell death, regulation of programmed cell death, response to wounding, positive regulation of hydrolase activity, regulation of apoptosis, positive regulation of apoptosis, positive regulation of programmed cell death, positive regulation of molecular function	Down Syndrome	1
CA2	response to inorganic substance, positive regulation of cell differentiation, positive regulation of multicellular organismal process, response to organic substance, response to endogenous stimulus, response to steroid hormone stimulus, positive regulation of developmental process, response to metal ion, response to abiotic stimulus, response to hormone stimulus, regulation of homeostatic process…	Fragile X Syndrome	1
CA4	response to organic substance, response to endogenous stimulus, response to steroid hormone stimulus, neurological system process, response to drug, response to hormone stimulus	Tuberous Sclerosis	1
CABIN1	cell surface receptor linked signal transduction	Schizophrenia, Sleep Disorders	2
CACNA1A	regulation of neuron apoptosis, metal ion homeostasis, calcium ion transport, response to pain, negative regulation of biosynthetic process, regulation of cell development, regulation of secretion, regulation of cell death, negative regulation of apoptosis, neurotransmitter metabolic process, regulation of neuron projection development, cell part morphogenesis, cell projection organization, regul…	Bipolar Spectrum Disorders, Epilepsy, Intellectual Disability, Schizophrenia, Sleep Disorders	5
CACNA1E	calcium ion transport, synaptic transmission, metal ion transport, neurological system process, cell-cell signaling, chemical homeostasis, ion transport, cation transport, transmission of nerve impulse, homeostatic process, di-, tri-valent inorganic cation transport	Bipolar Spectrum Disorders	1
CACNA2D1	regulation of ion transport, calcium ion transport, metal ion transport, regulation of calcium ion transport, regulation of metal ion transport, ion transport, cation transport, di-, tri-valent inorganic cation transport	Bipolar Spectrum Disorders	1
CACNA2D4	calcium ion transport, metal ion transport, neurological system process, ion transport, cation transport, di-, tri-valent inorganic cation transport	Bipolar Spectrum Disorders, Schizophrenia	2
CACNB4	metal ion homeostasis, regulation of ion transport, calcium ion transport, G-protein coupled receptor protein signaling pathway, cell surface receptor linked signal transduction, regulation of membrane potential, nerve-nerve synaptic transmission, synapse organization, generation of a signal involved in cell-cell signaling, locomotory behavior, calcium ion homeostasis, cellular chemical homeostas…	Epilepsy	1
CACNG2	calcium ion transport, regulation of membrane potential, synapse organization, cellular chemical homeostasis, metal ion transport, neurological system process, chemical homeostasis, striated muscle cell differentiation, ion transport, ion homeostasis, muscle tissue development, muscle cell differentiation, cation transport, transmission of nerve impulse, homeostatic process, extracellular structu…	Bipolar Spectrum Disorders, Schizophrenia	2
CACNG3	calcium ion transport, metal ion transport, ion transport, cation transport, di-, tri-valent inorganic cation transport	Epilepsy	1
CACNG5	calcium ion transport, metal ion transport, ion transport, cation transport, di-, tri-valent inorganic cation transport	Bipolar Spectrum Disorders, Schizophrenia, Sleep Disorders	3
CAD	phosphorylation, nitrogen compound biosynthetic process, protein amino acid phosphorylation, phosphorus metabolic process, phosphate metabolic process	Schizophrenia, Sleep Disorders	2
CADM3	biological adhesion, cell adhesion	Schizophrenia, Sleep Disorders	2
CALCA	metal ion homeostasis, regulation of ion transport, biological adhesion, circulatory system process, response to pain, negative regulation of biosynthetic process, activation of adenylate cyclase activity, positive regulation of cell differentiation, regulation of cAMP metabolic process, regulation of phosphorus metabolic process, regulation of cAMP biosynthetic process, regulation of phospholipa…	Anxiety Disorder, Bipolar Spectrum Disorders, Depressive Disorder, Obsessive Compulsive Disorder, Panic Disorder, Schizophrenia, Sleep Disorders	7
CALCB	metal ion homeostasis, circulatory system process, vasodilation, G-protein coupled receptor protein signaling pathway, cell surface receptor linked signal transduction, blood circulation, regulation of tube size, calcium ion homeostasis, cellular chemical homeostasis, vascular process in circulatory system, di-, tri-valent inorganic cation homeostasis, cation homeostasis, chemical homeostasis, ce…	Anxiety Disorder, Bipolar Spectrum Disorders, Obsessive Compulsive Disorder, Panic Disorder	4
CALCOCO1	positive regulation of transcription, cell surface receptor linked signal transduction, positive regulation of cellular biosynthetic process, intracellular signaling cascade, positive regulation of nucleobase, nucleoside, nucleotide and nucleic acid metabolic process, positive regulation of nitrogen compound metabolic process, positive regulation of transcription, DNA-dependent, positive regulati…	Anxiety Disorder, Panic Disorder	2
CALHM1	calcium ion transport, metal ion transport, ion transport, cation transport, di-, tri-valent inorganic cation transport	Epilepsy, Intellectual Disability	2
CALY	membrane invagination, G-protein coupled receptor protein signaling pathway, cell surface receptor linked signal transduction, endocytosis, positive regulation of cellular component organization, positive regulation of transport	Attention Deficit Hyperactivity Disorder	1
CAMK1	phosphorylation, positive regulation of cell differentiation, protein amino acid phosphorylation, positive regulation of developmental process, phosphorus metabolic process, phosphate metabolic process	Anxiety Disorder, Bipolar Spectrum Disorders, Obsessive Compulsive Disorder, Panic Disorder	4
CAMK1D	regulation of cell death, phosphorylation, regulation of programmed cell death, protein amino acid phosphorylation, regulation of apoptosis, phosphorus metabolic process, phosphate metabolic process	Sleep Disorders	1
CAMK2A	calcium ion transport, regulation of secretion, phosphorylation, regulation of neurotransmitter secretion, regulation of cellular localization, metal ion transport, protein amino acid phosphorylation, regulation of system process, ion transport, positive regulation of molecular function, phosphorus metabolic process, regulation of neurological system process, cation transport, regulation of synap…	Bipolar Spectrum Disorders, Intellectual Disability, Schizophrenia, Sleep Disorders	4
CAMK2G	calcium ion transport, phosphorylation, generation of a signal involved in cell-cell signaling, metal ion transport, protein amino acid phosphorylation, regulation of hormone levels, cell-cell signaling, ion transport, phosphorus metabolic process, hormone transport, cation transport, phosphate metabolic process, secretion, secretion by cell, di-, tri-valent inorganic cation transport	Schizophrenia, Sleep Disorders	2
CAMKK2	phosphorylation, regulation of phosphorus metabolic process, positive regulation of transcription, regulation of protein kinase activity, regulation of kinase activity, positive regulation of cellular biosynthetic process, intracellular signaling cascade, positive regulation of nucleobase, nucleoside, nucleotide and nucleic acid metabolic process, positive regulation of nitrogen compound metaboli…	Anxiety Disorder, Bipolar Spectrum Disorders, Depressive Disorder, Epilepsy, Panic Disorder, Schizophrenia, Sleep Disorders	7
CAMKV	phosphorylation, protein amino acid phosphorylation, phosphorus metabolic process, phosphate metabolic process	Schizophrenia, Sleep Disorders	2
CAPN10	regulation of secretion, regulation of cell death, response to organic substance, response to peptide hormone stimulus, regulation of cellular localization, response to endogenous stimulus, positive regulation of cell death, regulation of programmed cell death, regulation of apoptosis, positive regulation of apoptosis, positive regulation of programmed cell death, positive regulation of secretion…	Schizophrenia, Sleep Disorders	2
CASP8	regulation of cell death, blood vessel development, response to organic substance, regulation of protein kinase cascade, positive regulation of cell death, regulation of programmed cell death, protein heterooligomerization, regulation of apoptosis, positive regulation of apoptosis, positive regulation of programmed cell death, positive regulation of cell communication, heart development, positive…	Sleep Disorders	1
CAT	response to inorganic substance, negative regulation of molecular function, regulation of cell death, negative regulation of apoptosis, negative regulation of cell death, negative regulation of programmed cell death, regulation of protein kinase cascade, regulation of programmed cell death, response to radiation, regulation of apoptosis, positive regulation of cell communication, response to abio…	Anxiety Disorder, Bipolar Spectrum Disorders, Depressive Disorder, Down Syndrome, Schizophrenia, Sleep Disorders	6
CAV1	metal ion homeostasis, response to inorganic substance, regulation of ion transport, circulatory system process, calcium ion transport, negative regulation of molecular function, negative regulation of biosynthetic process, response to corticosteroid stimulus, blood vessel development, membrane invagination, regulation of phosphorus metabolic process, negative regulation of cell differentiation, …	Fragile X Syndrome	1
CBL	cell surface receptor linked signal transduction, enzyme linked receptor protein signaling pathway, transmembrane receptor protein tyrosine kinase signaling pathway, positive regulation of cellular component organization, positive regulation of transport	Down Syndrome	1
CC2D2A	cell projection organization	Epilepsy, Intellectual Disability	2
CCDC88A	regulation of phosphorus metabolic process, cell projection organization, cell motility, regulation of protein kinase activity, regulation of kinase activity, positive regulation of catalytic activity, positive regulation of kinase activity, cell motion, regulation of cell proliferation, regulation of transferase activity, localization of cell, regulation of phosphorylation, regulation of phospha…	Schizophrenia, Sleep Disorders	2
CCKAR	forebrain development, metal ion homeostasis, regulation of phospholipase activity, cell part morphogenesis, cell projection organization, cell motility, positive regulation of lipase activity, cytosolic calcium ion homeostasis, G-protein coupled receptor protein signaling pathway, cell surface receptor linked signal transduction, axonogenesis, activation of phospholipase C activity by G-protein …	Anxiety Disorder, Bipolar Spectrum Disorders, Depressive Disorder, Obsessive Compulsive Disorder, Panic Disorder, Schizophrenia, Sleep Disorders	7
CCKBR	metal ion homeostasis, regulation of phospholipase activity, positive regulation of lipase activity, cytosolic calcium ion homeostasis, G-protein coupled receptor protein signaling pathway, cell surface receptor linked signal transduction, cell proliferation, activation of phospholipase C activity by G-protein coupled receptor protein signaling pathway coupled to IP3 second messenger, intracellul…	Anxiety Disorder, Bipolar Spectrum Disorders, Depressive Disorder, Obsessive Compulsive Disorder, Panic Disorder, Schizophrenia, Sleep Disorders	7
CCL24	locomotory behavior, response to wounding, behavior, cell-cell signaling	Bipolar Spectrum Disorders, Depressive Disorder	2
CCND2	regulation of cell development, regulation of phosphorus metabolic process, regulation of protein kinase activity, regulation of kinase activity, regulation of nervous system development, response to organic substance, response to organic cyclic substance, response to peptide hormone stimulus, regulation of neuron differentiation, response to endogenous stimulus, positive regulation of catalytic …	Sleep Disorders	1
CCR2	metal ion homeostasis, negative regulation of molecular function, regulation of cAMP metabolic process, regulation of cAMP biosynthetic process, negative regulation of adenylate cyclase activity, cytosolic calcium ion homeostasis, G-protein coupled receptor protein signaling pathway, cell surface receptor linked signal transduction, negative regulation of lyase activity, intracellular signaling c…	Anxiety Disorder	1
CCR3	metal ion homeostasis, biological adhesion, cytosolic calcium ion homeostasis, G-protein coupled receptor protein signaling pathway, cell surface receptor linked signal transduction, intracellular signaling cascade, locomotory behavior, calcium ion homeostasis, cyclic-nucleotide-mediated signaling, cellular chemical homeostasis, response to wounding, cAMP-mediated signaling, behavior, second-mess…	Schizophrenia, Sleep Disorders	2
CCR5	metal ion homeostasis, cytosolic calcium ion homeostasis, G-protein coupled receptor protein signaling pathway, cell surface receptor linked signal transduction, locomotory behavior, calcium ion homeostasis, cellular chemical homeostasis, response to wounding, behavior, di-, tri-valent inorganic cation homeostasis, cell-cell signaling, cation homeostasis, chemical homeostasis, cellular metal ion …	Schizophrenia, Sleep Disorders	2
CCR6	metal ion homeostasis, cytosolic calcium ion homeostasis, G-protein coupled receptor protein signaling pathway, cell surface receptor linked signal transduction, locomotory behavior, calcium ion homeostasis, cellular chemical homeostasis, cell motion, behavior, di-, tri-valent inorganic cation homeostasis, cation homeostasis, chemical homeostasis, cellular metal ion homeostasis, cellular calcium …	Bipolar Spectrum Disorders, Depressive Disorder	2
CCRL2	G-protein coupled receptor protein signaling pathway, cell surface receptor linked signal transduction, locomotory behavior, behavior	Sleep Disorders	1
CD14	membrane invagination, positive regulation of multicellular organismal process, cell surface receptor linked signal transduction, response to organic substance, endocytosis, response to wounding	Epilepsy, Schizophrenia, Sleep Disorders	3
CD160	cell surface receptor linked signal transduction, cell proliferation	Anxiety Disorder	1
CD274	cell surface receptor linked signal transduction, cell proliferation, regulation of cell proliferation, negative regulation of cell proliferation	Sleep Disorders	1
CD2AP	biological adhesion, cell projection organization, cell motility, cell motion, localization of cell, cell migration, cell adhesion	Down Syndrome, Intellectual Disability	2
CD33	biological adhesion, regulation of cell proliferation, cell-cell signaling, negative regulation of cell proliferation, cell adhesion	Down Syndrome, Intellectual Disability	2
CD34	biological adhesion, cell motility, cell motion, localization of cell, cell migration, cell adhesion	Tuberous Sclerosis	1
CD36	biological adhesion, positive regulation of cell differentiation, membrane invagination, intracellular signaling cascade, endocytosis, cyclic-nucleotide-mediated signaling, response to wounding, positive regulation of developmental process, second-messenger-mediated signaling, cell adhesion	Intellectual Disability	1
CD3E	regulation of cell death, regulation of phosphorus metabolic process, G-protein coupled receptor protein signaling pathway, cell surface receptor linked signal transduction, positive regulation of cellular biosynthetic process, enzyme linked receptor protein signaling pathway, transmembrane receptor protein tyrosine kinase signaling pathway, positive regulation of macromolecule biosynthetic proce…	Depressive Disorder, Epilepsy	2
CD4	biological adhesion, regulation of phosphorus metabolic process, regulation of protein kinase activity, regulation of kinase activity, cell surface receptor linked signal transduction, positive regulation of cellular biosynthetic process, response to organic substance, enzyme linked receptor protein signaling pathway, transmembrane receptor protein tyrosine kinase signaling pathway, positive regu…	Tuberous Sclerosis	1
CD40	regulation of secretion, regulation of establishment of protein localization, positive regulation of multicellular organismal process, cell surface receptor linked signal transduction, cell proliferation, positive regulation of nucleobase, nucleoside, nucleotide and nucleic acid metabolic process, regulation of cellular localization, positive regulation of nitrogen compound metabolic process, reg…	Epilepsy	1
CD46	response to wounding	Schizophrenia, Sleep Disorders	2
CD48	response to organic substance	Schizophrenia, Sleep Disorders	2
CD55	metal ion homeostasis, cytosolic calcium ion homeostasis, calcium ion homeostasis, cellular chemical homeostasis, response to wounding, di-, tri-valent inorganic cation homeostasis, cation homeostasis, chemical homeostasis, cellular metal ion homeostasis, cellular calcium ion homeostasis, cellular di-, tri-valent inorganic cation homeostasis, ion homeostasis, homeostatic process, cellular ion hom…	Down Syndrome, Intellectual Disability	2
CDC25A	regulation of phosphorus metabolic process, regulation of protein kinase activity, regulation of kinase activity, cell proliferation, regulation of transferase activity, regulation of phosphorylation, regulation of phosphate metabolic process, phosphorus metabolic process, phosphate metabolic process	Schizophrenia, Sleep Disorders	2
CDC25B	regulation of phosphorus metabolic process, regulation of protein kinase activity, regulation of kinase activity, positive regulation of catalytic activity, positive regulation of kinase activity, regulation of cell proliferation, regulation of transferase activity, regulation of phosphorylation, regulation of phosphate metabolic process, positive regulation of protein kinase activity, positive r…	Bipolar Spectrum Disorders	1
CDC42	regulation of phosphorus metabolic process, cell projection organization, regulation of kinase activity, intracellular signaling cascade, cellular component morphogenesis, positive regulation of catalytic activity, positive regulation of kinase activity, positive regulation of cellular component organization, regulation of cellular component biogenesis, regulation of transferase activity, regulat…	Anxiety Disorder, Tuberous Sclerosis	2
CDC42SE2	membrane invagination, endocytosis, regulation of cell morphogenesis	Schizophrenia, Sleep Disorders	2
CDH1	forebrain development, biological adhesion, regulation of cell death, regulation of establishment of protein localization, cell projection organization, response to organic substance, regulation of cellular localization, synapse organization, regulation of programmed cell death, regulation of protein localization, regulation of apoptosis, response to drug, positive regulation of transport, respon…	Fragile X Syndrome, Schizophrenia, Sleep Disorders	3
CDH12	biological adhesion, cell adhesion	Bipolar Spectrum Disorders, Schizophrenia	2
CDH13	biological adhesion, regulation of cell death, negative regulation of apoptosis, positive regulation of locomotion, blood vessel development, cell projection organization, cell motility, cell proliferation, response to organic substance, intracellular signaling cascade, negative regulation of cell death, negative regulation of programmed cell death, response to endogenous stimulus, regulation of …	Attention Deficit Hyperactivity Disorder, Bipolar Spectrum Disorders, Depressive Disorder, Epilepsy, Schizophrenia, Sleep Disorders	6
CDH17	biological adhesion, cell adhesion	Depressive Disorder, Epilepsy	2
CDH2	biological adhesion, regulation of cell development, blood vessel development, regulation of neuron projection development, cell motility, regulation of nervous system development, regulation of neuron differentiation, synapse organization, cell motion, protein heterooligomerization, regulation of axonogenesis, regulation of protein localization, regulation of cell morphogenesis involved in diffe…	Anxiety Disorder, Obsessive Compulsive Disorder, Schizophrenia, Sleep Disorders	4
CDH7	biological adhesion, cell adhesion	Bipolar Spectrum Disorders, Depressive Disorder, Epilepsy	3
CDK5R1	regulation of neuron apoptosis, biological adhesion, regulation of cell development, regulation of cell death, phosphorylation, regulation of phosphorus metabolic process, cell part morphogenesis, cell projection organization, cell motility, regulation of protein kinase activity, regulation of kinase activity, G-protein coupled receptor protein signaling pathway, cell surface receptor linked sign…	Intellectual Disability	1
CDK5RAP1	negative regulation of molecular function, regulation of cell development, regulation of phosphorus metabolic process, regulation of protein kinase activity, regulation of kinase activity, regulation of nervous system development, regulation of neuron differentiation, regulation of transferase activity, regulation of phosphorylation, regulation of phosphate metabolic process, regulation of neurog…	Sleep Disorders	1
CDKN1A	response to inorganic substance, negative regulation of molecular function, regulation of cell death, negative regulation of apoptosis, response to corticosteroid stimulus, regulation of phosphorus metabolic process, regulation of protein kinase activity, regulation of kinase activity, response to organic substance, negative regulation of cell death, response to organic cyclic substance, response…	Fragile X Syndrome	1
CDKN2A	negative regulation of molecular function, regulation of cell death, regulation of phosphorus metabolic process, regulation of protein kinase activity, regulation of kinase activity, regulation of cellular localization, positive regulation of catalytic activity, positive regulation of cell death, regulation of programmed cell death, regulation of cell proliferation, positive regulation of hydrola…	Down Syndrome, Schizophrenia, Sleep Disorders	3
CDKN2B	positive regulation of cell differentiation, regulation of phosphorus metabolic process, regulation of protein kinase activity, regulation of kinase activity, response to nutrient levels, response to organic substance, response to organic cyclic substance, regulation of cell proliferation, positive regulation of developmental process, regulation of transferase activity, positive regulation of cel…	Bipolar Spectrum Disorders	1
CDKN2C	regulation of cell death, regulation of phosphorus metabolic process, regulation of protein kinase activity, regulation of kinase activity, positive regulation of cell death, glial cell differentiation, regulation of programmed cell death, regulation of cell proliferation, regulation of transferase activity, regulation of apoptosis, positive regulation of apoptosis, positive regulation of program…	Sleep Disorders	1
CDKN3	regulation of phosphorus metabolic process, regulation of protein kinase activity, regulation of kinase activity, regulation of cell proliferation, regulation of transferase activity, regulation of phosphorylation, regulation of phosphate metabolic process, phosphorus metabolic process, phosphate metabolic process, negative regulation of cell proliferation	Sleep Disorders	1
CEACAM6	cell-cell signaling	Schizophrenia, Sleep Disorders	2
CELF2	regulation of system process, regulation of heart contraction	Sleep Disorders	1
CELSR1	biological adhesion, G-protein coupled receptor protein signaling pathway, cell surface receptor linked signal transduction, neuropeptide signaling pathway, cell adhesion	Schizophrenia, Sleep Disorders	2
CERKL	regulation of phosphorus metabolic process, regulation of protein kinase activity, regulation of kinase activity, G-protein coupled receptor protein signaling pathway, cell surface receptor linked signal transduction, positive regulation of catalytic activity, positive regulation of kinase activity, neurological system process, regulation of transferase activity, regulation of phosphorylation, re…	Schizophrenia, Sleep Disorders	2
CES1	response to toxin	Attention Deficit Hyperactivity Disorder	1
CFB	response to nutrient levels, response to organic substance, response to wounding, response to extracellular stimulus	Bipolar Spectrum Disorders, Down Syndrome, Schizophrenia, Sleep Disorders	4
CFH	response to wounding	Bipolar Spectrum Disorders	1
CGRRF1	regulation of cell proliferation, regulation of growth, negative regulation of cell proliferation	Sleep Disorders	1
CHAT	neurotransmitter metabolic process, cell projection organization, synapse organization, locomotory behavior, synaptic transmission, behavior, adult locomotory behavior, neurological system process, regulation of neurotransmitter levels, cell-cell signaling, rhythmic process, regulation of system process, striated muscle cell differentiation, neuron development, muscle tissue development, adult be…	Anxiety Disorder, Bipolar Spectrum Disorders, Depressive Disorder, Epilepsy, Obsessive Compulsive Disorder, Panic Disorder, Schizophrenia, Sleep Disorders	8
CHGA	circulatory system process, blood circulation, regulation of blood pressure	Schizophrenia, Sleep Disorders	2
CHKB	biogenic amine metabolic process, cellular amino acid derivative metabolic process, ion transport, cation transport	Sleep Disorders	1
CHL1	biological adhesion, cell adhesion	Bipolar Spectrum Disorders, Depressive Disorder, Down Syndrome, Epilepsy, Intellectual Disability, Schizophrenia	6
CHRDL1	cell surface receptor linked signal transduction, enzyme linked receptor protein signaling pathway	Intellectual Disability	1
CHRFAM7A	metal ion homeostasis, calcium ion transport, positive regulation of MAP kinase activity, learning or memory, phosphorylation, regulation of phosphorus metabolic process, regulation of protein kinase activity, regulation of kinase activity, memory, response to organic substance, intracellular signaling cascade, response to organic cyclic substance, calcium ion homeostasis, regulation of MAP kinas…	Attention Deficit Hyperactivity Disorder, Bipolar Spectrum Disorders, Depressive Disorder, Epilepsy, Schizophrenia	5
CHRM1	regulation of phosphorus metabolic process, regulation of phospholipase activity, regulation of protein kinase activity, regulation of kinase activity, positive regulation of lipase activity, G-protein coupled receptor protein signaling pathway, cell surface receptor linked signal transduction, cell proliferation, activation of phospholipase C activity by G-protein coupled receptor protein signal…	Anxiety Disorder, Bipolar Spectrum Disorders, Obsessive Compulsive Disorder, Panic Disorder, Schizophrenia	5
CHRM2	regulation of phospholipase activity, positive regulation of lipase activity, G-protein coupled receptor protein signaling pathway, cell surface receptor linked signal transduction, activation of phospholipase C activity by G-protein coupled receptor protein signaling pathway coupled to IP3 second messenger, intracellular signaling cascade, phosphoinositide-mediated signaling, positive regulation…	Anxiety Disorder, Attention Deficit Hyperactivity Disorder, Bipolar Spectrum Disorders, Depressive Disorder, Obsessive Compulsive Disorder, Panic Disorder, Schizophrenia	7
CHRM4	negative regulation of molecular function, regulation of cAMP metabolic process, regulation of cAMP biosynthetic process, negative regulation of adenylate cyclase activity, G-protein coupled receptor protein signaling pathway, cell surface receptor linked signal transduction, cell proliferation, negative regulation of lyase activity, intracellular signaling cascade, cyclic-nucleotide-mediated sig…	Bipolar Spectrum Disorders, Schizophrenia, Sleep Disorders	3
CHRNA1	regulation of membrane potential, synapse organization, regulation of action potential in neuron, neuromuscular process, cellular chemical homeostasis, synaptic transmission, developmental growth, neurological system process, cell-cell signaling, chemical homeostasis, striated muscle cell differentiation, ion transport, regulation of action potential, ion homeostasis, muscle tissue development, m…	Anxiety Disorder, Bipolar Spectrum Disorders, Obsessive Compulsive Disorder, Panic Disorder	4
CHRNA10	calcium ion transport, sensory organ development, synaptic transmission, metal ion transport, regulation of cell proliferation, neurological system process, cell-cell signaling, response to abiotic stimulus, ion transport, cation transport, transmission of nerve impulse, di-, tri-valent inorganic cation transport	Attention Deficit Hyperactivity Disorder, Bipolar Spectrum Disorders, Schizophrenia	3
CHRNA2	ion transport	Anxiety Disorder, Attention Deficit Hyperactivity Disorder, Bipolar Spectrum Disorders, Epilepsy, Obsessive Compulsive Disorder, Panic Disorder, Schizophrenia	7
CHRNA3	response to inorganic substance, regulation of cell development, regulation of secretion, regulation of phosphorus metabolic process, regulation of neuron projection development, regulation of protein kinase activity, regulation of kinase activity, regulation of neurotransmitter secretion, cell surface receptor linked signal transduction, regulation of membrane potential, regulation of nervous sy…	Anxiety Disorder, Attention Deficit Hyperactivity Disorder, Bipolar Spectrum Disorders, Depressive Disorder, Epilepsy, Schizophrenia	6
CHRNA5	response to organic substance, response to organic cyclic substance, synaptic transmission, behavior, neurological system process, response to alkaloid, cell-cell signaling, ion transport, response to nicotine, adult behavior, transmission of nerve impulse	Anxiety Disorder, Attention Deficit Hyperactivity Disorder, Bipolar Spectrum Disorders, Depressive Disorder, Epilepsy, Obsessive Compulsive Disorder, Panic Disorder, Schizophrenia, Sleep Disorders	9
CHRNA6	regulation of secretion, regulation of membrane potential, regulation of cellular localization, regulation of amine transport, cellular chemical homeostasis, synaptic transmission, neurological system process, regulation of catecholamine secretion, cell-cell signaling, chemical homeostasis, ion transport, ion homeostasis, transmission of nerve impulse, homeostatic process, cellular ion homeostasi…	Anxiety Disorder, Attention Deficit Hyperactivity Disorder, Bipolar Spectrum Disorders, Obsessive Compulsive Disorder, Panic Disorder, Schizophrenia	6
CHRNA9	calcium ion transport, sensory organ development, metal ion transport, neurological system process, response to abiotic stimulus, ion transport, cation transport, di-, tri-valent inorganic cation transport	Bipolar Spectrum Disorders, Schizophrenia	2
CHRNB1	regulation of membrane potential, response to organic substance, response to organic cyclic substance, cellular chemical homeostasis, synaptic transmission, behavior, neurological system process, response to alkaloid, cell-cell signaling, chemical homeostasis, striated muscle cell differentiation, ion transport, ion homeostasis, response to nicotine, adult behavior, muscle cell differentiation, c…	Anxiety Disorder, Bipolar Spectrum Disorders, Obsessive Compulsive Disorder, Panic Disorder	4
CHRNB2	forebrain development, regulation of cellular amine metabolic process, calcium ion transport, regulation of cell development, regulation of secretion, learning or memory, regulation of neuron projection development, cell part morphogenesis, cell projection organization, positive regulation of multicellular organismal process, regulation of membrane potential, axonogenesis, memory, regulation of n…	Anxiety Disorder, Attention Deficit Hyperactivity Disorder, Bipolar Spectrum Disorders, Epilepsy, Obsessive Compulsive Disorder, Panic Disorder, Schizophrenia, Sleep Disorders	8
CHRNB4	regulation of secretion, regulation of neurotransmitter secretion, regulation of membrane potential, response to organic substance, response to organic cyclic substance, regulation of cellular localization, locomotory behavior, cellular chemical homeostasis, synaptic transmission, behavior, neurological system process, response to alkaloid, renal system process, cell-cell signaling, regulation of…	Anxiety Disorder, Attention Deficit Hyperactivity Disorder, Bipolar Spectrum Disorders, Depressive Disorder, Epilepsy, Obsessive Compulsive Disorder, Panic Disorder, Schizophrenia, Sleep Disorders	9
CHRND	regulation of membrane potential, neuromuscular process, cellular chemical homeostasis, developmental growth, neurological system process, chemical homeostasis, ion transport, ion homeostasis, muscle tissue development, growth, homeostatic process, cellular ion homeostasis, cellular homeostasis	Anxiety Disorder, Bipolar Spectrum Disorders, Obsessive Compulsive Disorder, Panic Disorder	4
CHRNE	regulation of membrane potential, cellular chemical homeostasis, synaptic transmission, neurological system process, cell-cell signaling, chemical homeostasis, ion transport, ion homeostasis, transmission of nerve impulse, homeostatic process, cellular ion homeostasis, cellular homeostasis	Anxiety Disorder, Bipolar Spectrum Disorders, Obsessive Compulsive Disorder, Panic Disorder	4
CHRNG	regulation of membrane potential, cellular chemical homeostasis, chemical homeostasis, ion transport, ion homeostasis, homeostatic process, cellular ion homeostasis, cellular homeostasis	Anxiety Disorder, Bipolar Spectrum Disorders, Obsessive Compulsive Disorder, Panic Disorder	4
CHST1	response to wounding	Schizophrenia, Sleep Disorders	2
CHST10	biological adhesion, learning or memory, memory, behavior, neurological system process, learning, cell adhesion	Schizophrenia, Sleep Disorders	2
CHST2	response to wounding	Schizophrenia, Sleep Disorders	2
CHST8	hormone biosynthetic process, regulation of hormone levels, hormone metabolic process	Schizophrenia, Sleep Disorders	2
CIITA	negative regulation of biosynthetic process, positive regulation of transcription, positive regulation of cellular biosynthetic process, response to organic substance, positive regulation of nucleobase, nucleoside, nucleotide and nucleic acid metabolic process, positive regulation of nitrogen compound metabolic process, positive regulation of transcription, DNA-dependent, positive regulation of m…	Sleep Disorders, Tuberous Sclerosis	2
CIT	phosphorylation, intracellular signaling cascade, protein amino acid phosphorylation, phosphorus metabolic process, phosphate metabolic process	Bipolar Spectrum Disorders, Schizophrenia, Sleep Disorders	3
CLASP2	cell motility, cellular component morphogenesis, cell motion, localization of cell, cell migration, cell morphogenesis	Depressive Disorder, Epilepsy, Intellectual Disability	3
CLCN1	neurological system process, ion transport, transmission of nerve impulse	Epilepsy	1
CLCN2	ion transport	Epilepsy	1
CLCN3	cellular chemical homeostasis, cation homeostasis, chemical homeostasis, ion transport, ion homeostasis, homeostatic process, cellular ion homeostasis, cellular homeostasis, cellular cation homeostasis	Epilepsy	1
CLCN4	ion transport	Epilepsy	1
CLCN5	membrane invagination, endocytosis, ion transport, secretion	Epilepsy	1
CLCN6	ion transport, homeostatic process, cellular homeostasis	Epilepsy	1
CLCN7	ion transport	Epilepsy	1
CLDN11	biological adhesion, regulation of membrane potential, regulation of action potential in neuron, cellular chemical homeostasis, neurological system process, chemical homeostasis, regulation of action potential, ion homeostasis, transmission of nerve impulse, homeostatic process, cellular ion homeostasis, cellular homeostasis, cell adhesion	Schizophrenia, Sleep Disorders	2
CLDN16	metal ion homeostasis, biological adhesion, cellular chemical homeostasis, cation homeostasis, chemical homeostasis, cellular metal ion homeostasis, ion transport, ion homeostasis, homeostatic process, cellular ion homeostasis, secretion, cellular homeostasis, cellular cation homeostasis, cell adhesion	Bipolar Spectrum Disorders	1
CLDN5	biological adhesion, cell adhesion	Schizophrenia	1
CLEC1B	cell surface receptor linked signal transduction	Bipolar Spectrum Disorders	1
CLINT1	membrane invagination, endocytosis	Anxiety Disorder, Bipolar Spectrum Disorders, Schizophrenia	3
CLN3	regulation of neuron apoptosis, metal ion homeostasis, negative regulation of molecular function, learning or memory, regulation of cell death, negative regulation of apoptosis, neurotransmitter metabolic process, membrane invagination, cytosolic calcium ion homeostasis, cell surface receptor linked signal transduction, regulation of membrane potential, response to nutrient levels, negative regul…	Tuberous Sclerosis	1
CLN5	cellular chemical homeostasis, neurological system process, cation homeostasis, chemical homeostasis, developmental maturation, ion homeostasis, neuron development, homeostatic process, cellular ion homeostasis, neuron differentiation, cellular homeostasis, cellular cation homeostasis	Epilepsy	1
CLSTN2	biological adhesion, cell adhesion	Schizophrenia, Sleep Disorders	2
CLU	regulation of cell death, negative regulation of apoptosis, positive regulation of cell differentiation, cell part morphogenesis, cell projection organization, cell projection morphogenesis, cellular component morphogenesis, negative regulation of cell death, negative regulation of programmed cell death, regulation of programmed cell death, response to wounding, regulation of cell proliferation, …	Anxiety Disorder, Down Syndrome, Intellectual Disability, Panic Disorder, Schizophrenia, Sleep Disorders	6
CMTM8	locomotory behavior, behavior	Attention Deficit Hyperactivity Disorder, Bipolar Spectrum Disorders, Depressive Disorder, Epilepsy	4
CNBP	positive regulation of transcription, positive regulation of cellular biosynthetic process, startle response, positive regulation of nucleobase, nucleoside, nucleotide and nucleic acid metabolic process, positive regulation of nitrogen compound metabolic process, positive regulation of transcription, DNA-dependent, positive regulation of macromolecule biosynthetic process, positive regulation of …	Epilepsy	1
CNNM2	ion transport	Schizophrenia	1
CNP	cell part morphogenesis, cell projection organization, axonogenesis, cell projection morphogenesis, cellular component morphogenesis, locomotory behavior, synaptic transmission, behavior, adult locomotory behavior, neurological system process, cell-cell signaling, neuron projection morphogenesis, neuron development, cell morphogenesis involved in neuron differentiation, adult behavior, transmissi…	Bipolar Spectrum Disorders, Depressive Disorder, Epilepsy, Schizophrenia	4
CNTF	regulation of neuron apoptosis, regulation of cell development, regulation of secretion, regulation of cell death, negative regulation of apoptosis, positive regulation of cell differentiation, regulation of phosphorus metabolic process, regulation of neuron projection development, negative regulation of cell differentiation, regulation of membrane potential, regulation of nervous system developm…	Anxiety Disorder, Bipolar Spectrum Disorders, Depressive Disorder, Obsessive Compulsive Disorder, Panic Disorder, Schizophrenia	6
CNTFR	regulation of cell proliferation, positive regulation of cell proliferation	Anxiety Disorder, Bipolar Spectrum Disorders, Obsessive Compulsive Disorder, Panic Disorder	4
CNTN1	biological adhesion, cell surface receptor linked signal transduction, cell adhesion	Anxiety Disorder, Bipolar Spectrum Disorders, Obsessive Compulsive Disorder, Panic Disorder, Schizophrenia, Sleep Disorders	6
CNTN2	biological adhesion, cell part morphogenesis, cell projection organization, cell motility, axonogenesis, cell projection morphogenesis, cellular component morphogenesis, cell motion, neuron migration, localization of cell, neuron projection morphogenesis, cell migration, neuron development, cell morphogenesis involved in neuron differentiation, cell morphogenesis, neuron differentiation, neuron p…	Anxiety Disorder, Bipolar Spectrum Disorders, Obsessive Compulsive Disorder, Panic Disorder, Schizophrenia, Sleep Disorders	6
CNTNAP1	biological adhesion, cell adhesion	Anxiety Disorder, Bipolar Spectrum Disorders, Obsessive Compulsive Disorder, Panic Disorder, Schizophrenia	5
COL21A1	biological adhesion, cell adhesion	Bipolar Spectrum Disorders, Schizophrenia, Sleep Disorders	3
COL2A1	biological adhesion, regulation of cell death, negative regulation of apoptosis, sensory organ development, negative regulation of cell death, negative regulation of programmed cell death, regulation of programmed cell death, neurological system process, regulation of apoptosis, heart development, homeostatic process, multicellular organismal homeostasis, extracellular structure organization, cel…	Intellectual Disability	1
COL4A3BP	phosphorylation, cell part morphogenesis, cell proliferation, cellular component morphogenesis, protein amino acid phosphorylation, chemical homeostasis, phosphorus metabolic process, heart development, phosphate metabolic process, cell morphogenesis, homeostatic process, neuron projection development	Epilepsy	1
COL4A4	regulation of cell development, positive regulation of multicellular organismal process, regulation of nervous system development, positive regulation of synaptic transmission, synaptic transmission, positive regulation of transmission of nerve impulse, regulation of cellular component biogenesis, neurological system process, cell-cell signaling, regulation of system process, positive regulation …	Schizophrenia, Sleep Disorders	2
COL5A1	biological adhesion, blood vessel development, cell motility, sensory organ development, cell motion, response to wounding, localization of cell, cell migration, heart development, extracellular structure organization, cell adhesion	Tuberous Sclerosis	1
COL6A1	biological adhesion, cell adhesion	Down Syndrome, Intellectual Disability	2
COL6A2	biological adhesion, response to organic substance, extracellular structure organization, cell adhesion	Down Syndrome, Intellectual Disability	2
COL6A3	biological adhesion, cell adhesion	Down Syndrome	1
COL7A1	biological adhesion, cell adhesion	Schizophrenia, Sleep Disorders	2
COL8A1	biological adhesion, cell proliferation, sensory organ development, cell adhesion	Schizophrenia, Sleep Disorders	2
CORO1A	biological adhesion, calcium ion transport, positive regulation of locomotion, membrane invagination, cell projection organization, cell motility, response to organic substance, endocytosis, locomotory behavior, regulation of cell migration, positive regulation of cell migration, cell motion, metal ion transport, regulation of cell proliferation, regulation of cellular component biogenesis, behav…	Schizophrenia, Sleep Disorders	2
CORT	negative regulation of molecular function, regulation of cAMP metabolic process, regulation of cAMP biosynthetic process, negative regulation of adenylate cyclase activity, G-protein coupled receptor protein signaling pathway, cell surface receptor linked signal transduction, negative regulation of lyase activity, intracellular signaling cascade, cyclic-nucleotide-mediated signaling, regulation o…	Anxiety Disorder, Bipolar Spectrum Disorders, Obsessive Compulsive Disorder, Panic Disorder, Schizophrenia, Sleep Disorders	6
CP	response to nutrient levels, cellular chemical homeostasis, metal ion transport, di-, tri-valent inorganic cation homeostasis, cation homeostasis, chemical homeostasis, ion transport, cellular di-, tri-valent inorganic cation homeostasis, ion homeostasis, cation transport, homeostatic process, cellular ion homeostasis, cellular homeostasis, cellular cation homeostasis, response to extracellular s…	Down Syndrome	1
CPLX1	synaptic transmission, neurological system process, cell-cell signaling, neurotransmitter transport, transmission of nerve impulse, secretion, secretion by cell	Bipolar Spectrum Disorders, Depressive Disorder, Epilepsy, Schizophrenia, Sleep Disorders	5
CPLX3	regulation of secretion, regulation of neurotransmitter secretion, regulation of cellular localization, generation of a signal involved in cell-cell signaling, synaptic transmission, neurotransmitter secretion, regulation of hormone levels, neurological system process, regulation of neurotransmitter levels, cell-cell signaling, regulation of system process, synaptic vesicle transport, regulation …	Schizophrenia	1
CPLX4	regulation of secretion, regulation of neurotransmitter secretion, regulation of cellular localization, regulation of system process, regulation of neurological system process, neurotransmitter transport, secretion, secretion by cell, regulation of transmission of nerve impulse, regulation of synaptic transmission, regulation of neurotransmitter transport	Schizophrenia	1
CPOX	response to inorganic substance, nitrogen compound biosynthetic process, response to metal ion, response to drug	Depressive Disorder, Epilepsy	2
CPS1	response to corticosteroid stimulus, response to amine stimulus, positive regulation of multicellular organismal process, nitrogen compound biosynthetic process, response to nutrient levels, response to organic substance, response to peptide hormone stimulus, response to organic nitrogen, response to endogenous stimulus, response to steroid hormone stimulus, cellular amino acid derivative metabol…	Down Syndrome, Epilepsy, Intellectual Disability, Schizophrenia, Sleep Disorders	5
CPT1A	regulation of secretion, regulation of cellular localization, feeding behavior, eating behavior, behavior	Epilepsy	1
CPT1B	biogenic amine metabolic process, cellular amino acid derivative metabolic process, ion transport, cation transport	Sleep Disorders	1
CPT2	ion transport, cation transport	Epilepsy	1
CR1	response to wounding	Bipolar Spectrum Disorders, Down Syndrome, Intellectual Disability, Schizophrenia, Sleep Disorders	5
CRADD	regulation of cell death, positive regulation of cell death, regulation of programmed cell death, regulation of apoptosis, positive regulation of apoptosis, positive regulation of programmed cell death	Sleep Disorders	1
CREB1	forebrain development, regulation of multicellular organism growth, regulation of secretion, regulation of cell death, phosphorylation, cell part morphogenesis, cell projection organization, positive regulation of transcription, positive regulation of multicellular organismal process, cell surface receptor linked signal transduction, axonogenesis, positive regulation of cellular biosynthetic proc…	Anxiety Disorder, Bipolar Spectrum Disorders, Depressive Disorder, Panic Disorder, Schizophrenia, Sleep Disorders	6
CREB3	regulation of ion transport, positive regulation of locomotion, locomotory behavior, regulation of cell migration, positive regulation of cell migration, regulation of cell proliferation, regulation of calcium ion transport, behavior, regulation of locomotion, regulation of metal ion transport, regulation of cell motion, positive regulation of transport, regulation of response to external stimulu…	Bipolar Spectrum Disorders	1
CREM	intracellular signaling cascade	Anxiety Disorder, Bipolar Spectrum Disorders, Depressive Disorder, Epilepsy, Panic Disorder, Schizophrenia, Sleep Disorders	7
CRH	regulation of neuron apoptosis, regulation of secretion, learning or memory, regulation of cell death, positive regulation of multicellular organismal process, G-protein coupled receptor protein signaling pathway, cell surface receptor linked signal transduction, memory, regulation of cellular localization, feeding behavior, synaptic transmission, positive regulation of cell death, female pregnan…	Anxiety Disorder, Bipolar Spectrum Disorders, Depressive Disorder, Obsessive Compulsive Disorder, Panic Disorder, Schizophrenia, Sleep Disorders	7
CRHBP	learning or memory, female pregnancy, regulation of hormone levels, behavior, neurological system process, hormone metabolic process	Anxiety Disorder, Bipolar Spectrum Disorders, Depressive Disorder, Obsessive Compulsive Disorder, Panic Disorder, Schizophrenia, Sleep Disorders	7
CRHR1	activation of adenylate cyclase activity, regulation of cAMP metabolic process, regulation of cAMP biosynthetic process, positive regulation of adenylate cyclase activity, G-protein coupled receptor protein signaling pathway, cell surface receptor linked signal transduction, intracellular signaling cascade, cyclic-nucleotide-mediated signaling, positive regulation of catalytic activity, regulatio…	Anxiety Disorder, Bipolar Spectrum Disorders, Depressive Disorder, Fragile X Syndrome, Obsessive Compulsive Disorder, Panic Disorder, Schizophrenia, Sleep Disorders	8
CRHR2	G-protein coupled receptor protein signaling pathway, cell surface receptor linked signal transduction, intracellular signaling cascade, cyclic-nucleotide-mediated signaling, cAMP-mediated signaling, second-messenger-mediated signaling, G-protein signaling, coupled to cyclic nucleotide second messenger, G-protein signaling, coupled to cAMP nucleotide second messenger	Anxiety Disorder, Bipolar Spectrum Disorders, Depressive Disorder, Obsessive Compulsive Disorder, Panic Disorder, Schizophrenia, Sleep Disorders	7
CROCC	cell projection organization	Intellectual Disability	1
CRTC1	positive regulation of transcription, positive regulation of cellular biosynthetic process, positive regulation of nucleobase, nucleoside, nucleotide and nucleic acid metabolic process, positive regulation of nitrogen compound metabolic process, positive regulation of transcription, DNA-dependent, positive regulation of macromolecule biosynthetic process, positive regulation of macromolecule meta…	Tuberous Sclerosis	1
CRY1	rhythmic process, circadian rhythm	Anxiety Disorder, Bipolar Spectrum Disorders, Depressive Disorder, Sleep Disorders	4
CRY2	rhythmic process, circadian rhythm	Anxiety Disorder, Bipolar Spectrum Disorders, Depressive Disorder, Schizophrenia, Sleep Disorders	5
CSF2	regulation of cell death, negative regulation of apoptosis, positive regulation of cell differentiation, regulation of phosphorus metabolic process, positive regulation of cellular biosynthetic process, negative regulation of cell death, positive regulation of nucleobase, nucleoside, nucleotide and nucleic acid metabolic process, positive regulation of nitrogen compound metabolic process, negativ…	Down Syndrome	1
CSGALNACT1	cell proliferation, extracellular structure organization	Depressive Disorder	1
CSH2	female pregnancy	Fragile X Syndrome	1
CSNK1G2	phosphorylation, cell surface receptor linked signal transduction, protein amino acid phosphorylation, phosphorus metabolic process, phosphate metabolic process	Epilepsy	1
CSNK2A1	phosphorylation, cell surface receptor linked signal transduction, protein amino acid phosphorylation, phosphorus metabolic process, phosphate metabolic process	Bipolar Spectrum Disorders, Schizophrenia, Sleep Disorders	3
CSPG5	regulation of system process, regulation of neurological system process, regulation of growth, regulation of transmission of nerve impulse, regulation of synaptic transmission	Schizophrenia, Sleep Disorders	2
CSTB	negative regulation of molecular function, regulation of cell death, locomotory behavior, regulation of programmed cell death, behavior, adult locomotory behavior, regulation of apoptosis, adult behavior, negative regulation of catalytic activity	Epilepsy	1
CTF1	cell surface receptor linked signal transduction, cell proliferation, enzyme linked receptor protein signaling pathway, regulation of cell proliferation, cell-cell signaling, positive regulation of cell proliferation, neuron development, neuron differentiation	Sleep Disorders	1
CTLA4	negative regulation of cell differentiation, regulation of cell proliferation, negative regulation of response to stimulus, negative regulation of cell proliferation	Bipolar Spectrum Disorders, Depressive Disorder, Epilepsy, Schizophrenia, Sleep Disorders	5
CTNNA1	biological adhesion, cell adhesion	Schizophrenia	1
CTNNA2	biological adhesion, cell part morphogenesis, cell projection organization, cell motility, axonogenesis, startle response, cell projection morphogenesis, cellular component morphogenesis, prepulse inhibition, neuromuscular process, negative regulation of response to external stimulus, synaptic transmission, cell motion, hindbrain development, neurological system process, localization of cell, cel…	Attention Deficit Hyperactivity Disorder	1
CTNNAL1	biological adhesion, cell adhesion	Sleep Disorders	1
CTNND1	biological adhesion, cell surface receptor linked signal transduction, cell adhesion	Schizophrenia, Sleep Disorders	2
CTNND2	biological adhesion, learning or memory, behavior, neurological system process, regulation of system process, learning, regulation of neurological system process, regulation of synaptic plasticity, regulation of transmission of nerve impulse, cell adhesion, regulation of synaptic transmission	Anxiety Disorder, Bipolar Spectrum Disorders, Depressive Disorder, Epilepsy, Panic Disorder, Schizophrenia, Sleep Disorders	7
CTSD	response to nutrient levels, response to extracellular stimulus	Attention Deficit Hyperactivity Disorder, Depressive Disorder, Epilepsy, Schizophrenia, Sleep Disorders	5
CUL7	blood vessel development	Intellectual Disability	1
CUX1	negative regulation of biosynthetic process, sensory organ development, regulation of transcription from RNA polymerase II promoter, neuron differentiation	Depressive Disorder, Epilepsy, Schizophrenia	3
CXCL16	positive regulation of locomotion, membrane invagination, cell motility, G-protein coupled receptor protein signaling pathway, cell surface receptor linked signal transduction, response to organic substance, endocytosis, positive regulation of growth, locomotory behavior, regulation of cell migration, positive regulation of cell migration, cell motion, behavior, regulation of locomotion, localiza…	Schizophrenia, Sleep Disorders	2
CYBA	circulatory system process, blood circulation, response to wounding, regulation of blood pressure	Schizophrenia, Sleep Disorders	2
CYBB	response to wounding, ion transport	Sleep Disorders	1
CYFIP2	biological adhesion, cell adhesion	Fragile X Syndrome	1
CYP11B2	metal ion homeostasis, circulatory system process, blood circulation, hormone biosynthetic process, positive regulation of blood pressure, regulation of hormone levels, renal system process, cation homeostasis, hormone metabolic process, chemical homeostasis, ion homeostasis, cellular hormone metabolic process, homeostatic process, steroid metabolic process, regulation of blood pressure	Depressive Disorder	1
CYP24A1	response to nutrient levels, intracellular signaling cascade, response to vitamin, steroid metabolic process, response to extracellular stimulus	Epilepsy	1
CYP26A1	intracellular signaling cascade, regulation of hormone levels, hormone metabolic process, negative regulation of cell communication, cellular hormone metabolic process	Schizophrenia, Sleep Disorders	2
CYP26B1	intracellular signaling cascade, regulation of hormone levels, hormone metabolic process, negative regulation of cell communication, cellular hormone metabolic process	Schizophrenia, Sleep Disorders	2
CYP26C1	regulation of hormone levels, hormone metabolic process, negative regulation of cell communication, cellular hormone metabolic process	Schizophrenia, Sleep Disorders	2
CYP27A1	steroid metabolic process	Tuberous Sclerosis	1
CYP27B1	metal ion homeostasis, calcium ion transport, negative regulation of molecular function, positive regulation of cell differentiation, response to nutrient levels, response to organic substance, calcium ion homeostasis, response to endogenous stimulus, positive regulation of catalytic activity, metal ion transport, female pregnancy, regulation of cell proliferation, response to vitamin, response t…	Epilepsy	1
CYP2R1	steroid metabolic process	Epilepsy	1
CYP3A4	steroid metabolic process	Bipolar Spectrum Disorders, Depressive Disorder, Epilepsy, Schizophrenia, Tuberous Sclerosis	5
CYP3A5	steroid metabolic process	Epilepsy, Schizophrenia, Sleep Disorders	3
CYTB	phosphorylation, neurological system process, phosphorus metabolic process, phosphate metabolic process	Bipolar Spectrum Disorders, Depressive Disorder, Epilepsy, Schizophrenia, Sleep Disorders	5
DAB2	membrane invagination, cell proliferation, cellular component morphogenesis, endocytosis, cell morphogenesis, secretion, regulation of growth, cell morphogenesis involved in differentiation	Schizophrenia, Sleep Disorders	2
DACT1	cell surface receptor linked signal transduction	Attention Deficit Hyperactivity Disorder	1
DAD1	regulation of cell death, negative regulation of apoptosis, response to nutrient levels, negative regulation of cell death, negative regulation of programmed cell death, regulation of programmed cell death, regulation of apoptosis, response to drug, anti-apoptosis, response to extracellular stimulus	Sleep Disorders	1
DARC	G-protein coupled receptor protein signaling pathway, cell surface receptor linked signal transduction, response to wounding	Schizophrenia, Sleep Disorders	2
DAXX	positive regulation of MAP kinase activity, negative regulation of biosynthetic process, regulation of cell death, phosphorylation, regulation of phosphorus metabolic process, regulation of protein kinase activity, regulation of kinase activity, intracellular signaling cascade, regulation of MAP kinase activity, regulation of protein kinase cascade, positive regulation of catalytic activity, posi…	Intellectual Disability	1
DBP	regulation of cell proliferation, rhythmic process, regulation of transcription from RNA polymerase II promoter	Bipolar Spectrum Disorders, Depressive Disorder, Schizophrenia, Sleep Disorders	4
DCC	regulation of cell death, cell part morphogenesis, cell projection organization, cell motility, axonogenesis, cell projection morphogenesis, cellular component morphogenesis, cell motion, central nervous system neuron differentiation, positive regulation of cell death, neuron migration, regulation of programmed cell death, regulation of apoptosis, positive regulation of apoptosis, localization of…	Schizophrenia, Sleep Disorders	2
DCDC2	cell motility, intracellular signaling cascade, cell motion, neuron migration, localization of cell, cell migration	Attention Deficit Hyperactivity Disorder, Schizophrenia	2
DCLK1	forebrain development, phosphorylation, cell part morphogenesis, cell projection organization, cell motility, axonogenesis, intracellular signaling cascade, cell projection morphogenesis, cellular component morphogenesis, cell motion, central nervous system neuron differentiation, neuron migration, protein amino acid phosphorylation, developmental growth, localization of cell, central nervous sys…	Attention Deficit Hyperactivity Disorder, Bipolar Spectrum Disorders, Schizophrenia, Sleep Disorders	4
DDIT3	response to inorganic substance, negative regulation of molecular function, regulation of cell death, response to amine stimulus, positive regulation of transcription, positive regulation of cellular biosynthetic process, response to nutrient levels, response to organic substance, positive regulation of nucleobase, nucleoside, nucleotide and nucleic acid metabolic process, response to organic nit…	Bipolar Spectrum Disorders, Tuberous Sclerosis	2
DDR1	biological adhesion, phosphorylation, cell surface receptor linked signal transduction, response to organic substance, sensory organ development, enzyme linked receptor protein signaling pathway, transmembrane receptor protein tyrosine kinase signaling pathway, female pregnancy, protein amino acid phosphorylation, regulation of cell proliferation, mammary gland development, phosphorus metabolic p…	Schizophrenia, Sleep Disorders	2
DDR2	biological adhesion, phosphorylation, cell surface receptor linked signal transduction, enzyme linked receptor protein signaling pathway, transmembrane receptor protein tyrosine kinase signaling pathway, protein amino acid phosphorylation, regulation of cell proliferation, positive regulation of cell proliferation, phosphorus metabolic process, phosphate metabolic process, regulation of growth, c…	Epilepsy, Schizophrenia, Sleep Disorders	3
DFNB31	cell projection organization, sensory organ development, synaptic transmission, neurological system process, cell-cell signaling, neuron development, transmission of nerve impulse, homeostatic process, multicellular organismal homeostasis, neuron differentiation	Bipolar Spectrum Disorders	1
DGCR8	response to organic substance	Depressive Disorder, Fragile X Syndrome, Schizophrenia, Sleep Disorders	4
DGKB	regulation of phosphorus metabolic process, regulation of protein kinase activity, regulation of kinase activity, G-protein coupled receptor protein signaling pathway, cell surface receptor linked signal transduction, intracellular signaling cascade, positive regulation of catalytic activity, positive regulation of kinase activity, regulation of transferase activity, regulation of phosphorylation…	Sleep Disorders	1
DGKH	regulation of phosphorus metabolic process, regulation of protein kinase activity, regulation of kinase activity, G-protein coupled receptor protein signaling pathway, cell surface receptor linked signal transduction, intracellular signaling cascade, positive regulation of catalytic activity, positive regulation of kinase activity, regulation of transferase activity, regulation of phosphorylation…	Anxiety Disorder, Attention Deficit Hyperactivity Disorder, Bipolar Spectrum Disorders, Depressive Disorder, Schizophrenia, Sleep Disorders	6
DGKI	regulation of phosphorus metabolic process, regulation of protein kinase activity, regulation of kinase activity, G-protein coupled receptor protein signaling pathway, cell surface receptor linked signal transduction, intracellular signaling cascade, positive regulation of catalytic activity, positive regulation of kinase activity, regulation of transferase activity, regulation of phosphorylation…	Bipolar Spectrum Disorders, Schizophrenia, Sleep Disorders	3
DGKZ	regulation of phosphorus metabolic process, regulation of protein kinase activity, regulation of kinase activity, G-protein coupled receptor protein signaling pathway, cell surface receptor linked signal transduction, intracellular signaling cascade, positive regulation of catalytic activity, positive regulation of kinase activity, regulation of transferase activity, regulation of phosphorylation…	Bipolar Spectrum Disorders, Schizophrenia, Sleep Disorders	3
DHFR	amine biosynthetic process, nitrogen compound biosynthetic process	Down Syndrome, Epilepsy, Intellectual Disability, Schizophrenia, Sleep Disorders	5
DICER1	blood vessel development, negative regulation of cell differentiation, response to organic substance	Schizophrenia, Sleep Disorders	2
DIO1	hormone biosynthetic process, regulation of hormone levels, hormone metabolic process	Depressive Disorder	1
DIO2	hormone biosynthetic process, regulation of hormone levels, hormone metabolic process, response to abiotic stimulus	Bipolar Spectrum Disorders, Depressive Disorder, Intellectual Disability	3
DIRAS2	intracellular signaling cascade	Attention Deficit Hyperactivity Disorder, Bipolar Spectrum Disorders	2
DKK1	forebrain development, cell surface receptor linked signal transduction, negative regulation of cell communication	Schizophrenia, Sleep Disorders	2
DKK4	cell surface receptor linked signal transduction, negative regulation of cell communication	Schizophrenia, Sleep Disorders	2
DLG1	biological adhesion, cell proliferation, cellular component morphogenesis, cell morphogenesis, cell adhesion	Anxiety Disorder, Bipolar Spectrum Disorders, Intellectual Disability, Obsessive Compulsive Disorder, Panic Disorder, Schizophrenia	6
DLG5	biological adhesion, regulation of cell death, intracellular signaling cascade, regulation of programmed cell death, regulation of cell proliferation, regulation of apoptosis, negative regulation of cell proliferation, cell adhesion	Schizophrenia, Sleep Disorders	2
DLGAP1	synaptic transmission, neurological system process, cell-cell signaling, transmission of nerve impulse	Anxiety Disorder, Obsessive Compulsive Disorder, Schizophrenia	3
DLGAP4	cell-cell signaling	Anxiety Disorder, Bipolar Spectrum Disorders, Obsessive Compulsive Disorder, Panic Disorder, Schizophrenia, Sleep Disorders	6
DMRT1	intracellular signaling cascade	Bipolar Spectrum Disorders, Schizophrenia, Sleep Disorders	3
DNAJA2	regulation of cell proliferation, positive regulation of cell proliferation	Schizophrenia	1
DNMT1	negative regulation of biosynthetic process, positive regulation of macromolecule metabolic process, positive regulation of cellular component organization, positive regulation of gene expression, regulation of transcription from RNA polymerase II promoter	Anxiety Disorder, Bipolar Spectrum Disorders, Depressive Disorder, Schizophrenia, Sleep Disorders	5
DNMT3A	negative regulation of biosynthetic process, regulation of transcription from RNA polymerase II promoter	Depressive Disorder, Intellectual Disability, Schizophrenia, Sleep Disorders	4
DNMT3B	negative regulation of biosynthetic process, regulation of cell development, positive regulation of cell differentiation, regulation of nervous system development, regulation of neuron differentiation, positive regulation of macromolecule metabolic process, positive regulation of cellular component organization, response to radiation, positive regulation of developmental process, cellular amino a…	Depressive Disorder, Down Syndrome, Intellectual Disability, Schizophrenia	4
DOCK1	membrane invagination, cell surface receptor linked signal transduction, intracellular signaling cascade, endocytosis	Schizophrenia, Sleep Disorders	2
DOK5	cell surface receptor linked signal transduction, intracellular signaling cascade, enzyme linked receptor protein signaling pathway, transmembrane receptor protein tyrosine kinase signaling pathway, MAPKKK cascade, protein kinase cascade	Bipolar Spectrum Disorders	1
DPP4	response to hypoxia, response to oxygen levels	Depressive Disorder	1
DSC3	biological adhesion, cell adhesion	Obsessive Compulsive Disorder	1
DSP	response to wounding	Schizophrenia, Sleep Disorders	2
DTNA	synaptic transmission, neurological system process, cell-cell signaling, transmission of nerve impulse	Bipolar Spectrum Disorders	1
DUSP1	response to inorganic substance, regulation of cell death, response to corticosteroid stimulus, response to nutrient levels, response to organic substance, intracellular signaling cascade, response to endogenous stimulus, positive regulation of cell death, regulation of programmed cell death, response to vitamin, response to steroid hormone stimulus, response to radiation, regulation of apoptosis…	Schizophrenia, Sleep Disorders	2
DUSP6	negative regulation of molecular function, regulation of phosphorus metabolic process, regulation of protein kinase activity, regulation of kinase activity, intracellular signaling cascade, regulation of MAP kinase activity, MAPKKK cascade, regulation of transferase activity, regulation of phosphorylation, regulation of phosphate metabolic process, protein kinase cascade, phosphorus metabolic pro…	Bipolar Spectrum Disorders, Schizophrenia, Sleep Disorders	3
DVL2	cell surface receptor linked signal transduction, intracellular signaling cascade, heart development	Depressive Disorder	1
EBF1	positive regulation of transcription, positive regulation of cellular biosynthetic process, positive regulation of nucleobase, nucleoside, nucleotide and nucleic acid metabolic process, positive regulation of nitrogen compound metabolic process, positive regulation of macromolecule biosynthetic process, positive regulation of macromolecule metabolic process, positive regulation of biosynthetic pr…	Down Syndrome, Schizophrenia	2
EBF2	positive regulation of transcription, positive regulation of cellular biosynthetic process, positive regulation of nucleobase, nucleoside, nucleotide and nucleic acid metabolic process, positive regulation of nitrogen compound metabolic process, positive regulation of macromolecule biosynthetic process, positive regulation of macromolecule metabolic process, positive regulation of biosynthetic pr…	Schizophrenia, Sleep Disorders	2
ECE1	circulatory system process, sensory organ development, blood circulation, positive regulation of macromolecule metabolic process, regulation of hormone levels, regulation of system process, positive regulation of cell communication, hormone metabolic process, response to hypoxia, response to oxygen levels, heart development, cellular hormone metabolic process, regulation of vasoconstriction, posi…	Sleep Disorders	1
EDN1	metal ion homeostasis, circulatory system process, positive regulation of MAP kinase activity, negative regulation of biosynthetic process, regulation of cell development, regulation of secretion, positive regulation of locomotion, regulation of cAMP metabolic process, blood vessel development, regulation of phosphorus metabolic process, regulation of cAMP biosynthetic process, regulation of phos…	Sleep Disorders	1
EDN2	metal ion homeostasis, circulatory system process, regulation of secretion, positive regulation of locomotion, regulation of phosphorus metabolic process, cell motility, regulation of protein kinase activity, regulation of kinase activity, positive regulation of multicellular organismal process, cytosolic calcium ion homeostasis, G-protein coupled receptor protein signaling pathway, cell surface …	Sleep Disorders	1
EDN3	circulatory system process, positive regulation of MAP kinase activity, regulation of secretion, positive regulation of locomotion, regulation of phosphorus metabolic process, cell motility, regulation of protein kinase activity, regulation of kinase activity, regulation of neurotransmitter secretion, positive regulation of multicellular organismal process, cell surface receptor linked signal tra…	Down Syndrome, Intellectual Disability, Sleep Disorders	3
EDNRA	metal ion homeostasis, regulation of ion transport, circulatory system process, negative regulation of biosynthetic process, activation of adenylate cyclase activity, regulation of cAMP metabolic process, blood vessel development, regulation of phosphorus metabolic process, regulation of cAMP biosynthetic process, regulation of phospholipase activity, regulation of protein kinase activity, positi…	Sleep Disorders	1
EDNRB	metal ion homeostasis, circulatory system process, negative regulation of molecular function, response to pain, regulation of cell death, negative regulation of apoptosis, regulation of cAMP metabolic process, regulation of phosphorus metabolic process, regulation of cAMP biosynthetic process, regulation of phospholipase activity, cell motility, negative regulation of adenylate cyclase activity, …	Down Syndrome, Intellectual Disability, Sleep Disorders	3
EFNB2	cell-cell signaling	Schizophrenia, Sleep Disorders	2
EGFR	response to inorganic substance, biological adhesion, positive regulation of MAP kinase activity, regulation of cell death, phosphorylation, negative regulation of apoptosis, positive regulation of locomotion, regulation of phosphorus metabolic process, regulation of phospholipase activity, cell part morphogenesis, cell projection organization, regulation of protein kinase activity, regulation of…	Anxiety Disorder, Attention Deficit Hyperactivity Disorder, Bipolar Spectrum Disorders, Depressive Disorder, Down Syndrome, Obsessive Compulsive Disorder, Panic Disorder, Tuberous Sclerosis	8
EGR1	negative regulation of biosynthetic process, learning or memory, positive regulation of transcription, positive regulation of cellular biosynthetic process, response to organic substance, positive regulation of nucleobase, nucleoside, nucleotide and nucleic acid metabolic process, positive regulation of nitrogen compound metabolic process, positive regulation of transcription, DNA-dependent, posi…	Bipolar Spectrum Disorders, Depressive Disorder, Schizophrenia, Sleep Disorders	4
EGR3	synaptic transmission, neurological system process, cell-cell signaling, rhythmic process, circadian rhythm, transmission of nerve impulse	Bipolar Spectrum Disorders, Schizophrenia	2
EGR4	positive regulation of transcription, positive regulation of cellular biosynthetic process, positive regulation of nucleobase, nucleoside, nucleotide and nucleic acid metabolic process, positive regulation of nitrogen compound metabolic process, positive regulation of macromolecule biosynthetic process, positive regulation of macromolecule metabolic process, regulation of cell proliferation, posi…	Bipolar Spectrum Disorders, Schizophrenia, Sleep Disorders	3
EHF	positive regulation of transcription, cell proliferation, positive regulation of cellular biosynthetic process, positive regulation of nucleobase, nucleoside, nucleotide and nucleic acid metabolic process, positive regulation of nitrogen compound metabolic process, positive regulation of transcription, DNA-dependent, positive regulation of macromolecule biosynthetic process, positive regulation o…	Schizophrenia, Sleep Disorders	2
EIF2AK2	phosphorylation, response to organic substance, protein amino acid phosphorylation, regulation of cell proliferation, phosphorus metabolic process, phosphate metabolic process, negative regulation of cell proliferation	Fragile X Syndrome	1
EIF2AK4	negative regulation of biosynthetic process, phosphorylation, response to nutrient levels, response to organic substance, protein amino acid phosphorylation, phosphorus metabolic process, phosphate metabolic process, response to extracellular stimulus	Schizophrenia	1
EIF2C1	negative regulation of biosynthetic process	Depressive Disorder, Epilepsy, Schizophrenia, Sleep Disorders	4
EIF4A3	negative regulation of biosynthetic process	Intellectual Disability	1
EIF4EBP1	negative regulation of biosynthetic process, cell surface receptor linked signal transduction, response to organic substance, response to peptide hormone stimulus, enzyme linked receptor protein signaling pathway, transmembrane receptor protein tyrosine kinase signaling pathway, response to endogenous stimulus, regulation of cellular component biogenesis, response to insulin stimulus, response to…	Tuberous Sclerosis	1
ELMOD1	membrane invagination, endocytosis	Sleep Disorders	1
ELN	circulatory system process, cell proliferation, blood circulation, regulation of cellular component biogenesis, muscle tissue development, extracellular structure organization	Intellectual Disability	1
ELOVL4	neurological system process	Epilepsy	1
ELP3	regulation of transcription from RNA polymerase II promoter	Depressive Disorder, Schizophrenia, Sleep Disorders	3
ELP4	regulation of transcription from RNA polymerase II promoter	Epilepsy	1
EMP1	cell proliferation, growth	Depressive Disorder, Epilepsy	2
EMX2	telencephalon development, forebrain development, cerebral cortex development, pallium development, cell motility, cell proliferation, cell motion, localization of cell, response to drug, forebrain cell migration, cell migration, neuron differentiation	Depressive Disorder, Epilepsy, Schizophrenia, Sleep Disorders	4
EN1	hindbrain development, neuron development, neuron differentiation	Intellectual Disability, Schizophrenia, Sleep Disorders	3
ENPEP	blood vessel development, cell motility, cell proliferation, cell motion, localization of cell, cell-cell signaling, cell migration	Depressive Disorder, Epilepsy	2
ENPP1	negative regulation of biosynthetic process, regulation of phosphorus metabolic process, negative regulation of cell differentiation, response to organic substance, response to peptide hormone stimulus, response to endogenous stimulus, cellular chemical homeostasis, negative regulation of transport, chemical homeostasis, regulation of phosphorylation, regulation of phosphate metabolic process, io…	Schizophrenia, Sleep Disorders	2
EPHA1	phosphorylation, cell surface receptor linked signal transduction, enzyme linked receptor protein signaling pathway, transmembrane receptor protein tyrosine kinase signaling pathway, protein amino acid phosphorylation, phosphorus metabolic process, phosphate metabolic process	Down Syndrome, Intellectual Disability	2
EPHA3	phosphorylation, cell surface receptor linked signal transduction, response to organic substance, enzyme linked receptor protein signaling pathway, transmembrane receptor protein tyrosine kinase signaling pathway, response to wounding, protein amino acid phosphorylation, phosphorus metabolic process, phosphate metabolic process, homeostatic process, multicellular organismal homeostasis	Down Syndrome	1
EPHA5	phosphorylation, cell surface receptor linked signal transduction, enzyme linked receptor protein signaling pathway, transmembrane receptor protein tyrosine kinase signaling pathway, protein amino acid phosphorylation, phosphorus metabolic process, phosphate metabolic process	Bipolar Spectrum Disorders	1
EPHB1	phosphorylation, cell part morphogenesis, cell projection organization, cell surface receptor linked signal transduction, axonogenesis, cell projection morphogenesis, sensory organ development, cellular component morphogenesis, enzyme linked receptor protein signaling pathway, transmembrane receptor protein tyrosine kinase signaling pathway, cell motion, central nervous system neuron differentiat…	Depressive Disorder, Epilepsy, Schizophrenia, Sleep Disorders	4
EPHX1	response to organic substance, response to organic cyclic substance, response to toxin	Epilepsy	1
EPHX2	metal ion homeostasis, circulatory system process, positive regulation of multicellular organismal process, blood circulation, calcium ion homeostasis, cellular chemical homeostasis, response to wounding, positive regulation of blood pressure, di-, tri-valent inorganic cation homeostasis, cation homeostasis, regulation of system process, chemical homeostasis, cellular metal ion homeostasis, cellu…	Schizophrenia, Sleep Disorders	2
EPM2A	behavior, phosphorus metabolic process, phosphate metabolic process	Epilepsy	1
EPO	circulatory system process, regulation of phosphorus metabolic process, positive regulation of transcription, positive regulation of cellular biosynthetic process, positive regulation of nucleobase, nucleoside, nucleotide and nucleic acid metabolic process, blood circulation, positive regulation of nitrogen compound metabolic process, regulation of protein kinase cascade, positive regulation of t…	Schizophrenia, Sleep Disorders	2
EPOR	metal ion homeostasis, cytosolic calcium ion homeostasis, intracellular signaling cascade, calcium ion homeostasis, cellular chemical homeostasis, female pregnancy, di-, tri-valent inorganic cation homeostasis, cation homeostasis, chemical homeostasis, cellular metal ion homeostasis, cellular calcium ion homeostasis, cellular di-, tri-valent inorganic cation homeostasis, ion homeostasis, heart de…	Schizophrenia, Sleep Disorders	2
ERBB2IP	biological adhesion, cell surface receptor linked signal transduction, cellular component morphogenesis, enzyme linked receptor protein signaling pathway, transmembrane receptor protein tyrosine kinase signaling pathway, growth, cell morphogenesis, cell adhesion	Schizophrenia, Sleep Disorders	2
ERBB3	regulation of neuron apoptosis, regulation of secretion, regulation of cell death, phosphorylation, negative regulation of apoptosis, cell part morphogenesis, cell projection organization, cell surface receptor linked signal transduction, axonogenesis, response to organic substance, intracellular signaling cascade, cell projection morphogenesis, sensory organ development, cellular component morph…	Bipolar Spectrum Disorders, Schizophrenia	2
ERCC2	regulation of cell death, negative regulation of apoptosis, positive regulation of transcription, regulation of membrane potential, cell proliferation, positive regulation of cellular biosynthetic process, cellular component morphogenesis, negative regulation of cell death, positive regulation of nucleobase, nucleoside, nucleotide and nucleic acid metabolic process, regulation of action potential…	Down Syndrome, Intellectual Disability	2
EREG	negative regulation of biosynthetic process, blood vessel development, regulation of phosphorus metabolic process, negative regulation of cell differentiation, regulation of protein kinase activity, regulation of kinase activity, positive regulation of multicellular organismal process, cell surface receptor linked signal transduction, cell proliferation, positive regulation of cellular biosynthet…	Anxiety Disorder, Bipolar Spectrum Disorders, Tuberous Sclerosis	3
ETS2	positive regulation of transcription, positive regulation of cellular biosynthetic process, positive regulation of nucleobase, nucleoside, nucleotide and nucleic acid metabolic process, positive regulation of nitrogen compound metabolic process, positive regulation of transcription, DNA-dependent, positive regulation of macromolecule biosynthetic process, positive regulation of macromolecule meta…	Down Syndrome, Intellectual Disability	2
F2	metal ion homeostasis, regulation of ion transport, calcium ion transport, regulation of cell death, phosphorylation, regulation of phosphorus metabolic process, positive regulation of multicellular organismal process, cytosolic calcium ion homeostasis, cell surface receptor linked signal transduction, intracellular signaling cascade, calcium ion homeostasis, positive regulation of catalytic acti…	Epilepsy	1
F3	regulation of cell death, negative regulation of apoptosis, positive regulation of locomotion, positive regulation of multicellular organismal process, negative regulation of cell death, negative regulation of programmed cell death, regulation of protein kinase cascade, positive regulation of catalytic activity, regulation of cell migration, positive regulation of cell migration, regulation of pr…	Down Syndrome	1
F5	biological adhesion, circulatory system process, blood circulation, response to wounding, cell adhesion	Epilepsy, Schizophrenia	2
F8	biological adhesion, response to wounding, cell adhesion	Fragile X Syndrome	1
FABP4	negative regulation of molecular function, negative regulation of biosynthetic process, response to corticosteroid stimulus, regulation of phosphorus metabolic process, regulation of protein kinase activity, regulation of kinase activity, response to organic substance, response to endogenous stimulus, regulation of cell proliferation, response to steroid hormone stimulus, regulation of transferas…	Sleep Disorders, Tuberous Sclerosis	2
FADS1	response to nutrient levels, response to organic substance, response to organic cyclic substance, response to peptide hormone stimulus, response to endogenous stimulus, response to vitamin, cell-cell signaling, response to insulin stimulus, response to hormone stimulus, response to extracellular stimulus	Attention Deficit Hyperactivity Disorder, Bipolar Spectrum Disorders, Depressive Disorder, Epilepsy, Schizophrenia, Sleep Disorders	6
FAM3D	regulation of secretion, regulation of cellular localization, negative regulation of transport, negative regulation of secretion	Sleep Disorders	1
FAS	regulation of cell death, negative regulation of apoptosis, response to corticosteroid stimulus, response to organic substance, negative regulation of cell death, negative regulation of programmed cell death, response to endogenous stimulus, positive regulation of cell death, regulation of programmed cell death, response to steroid hormone stimulus, regulation of apoptosis, positive regulation of…	Epilepsy, Schizophrenia, Sleep Disorders	3
FAT4	biological adhesion, cell adhesion	Bipolar Spectrum Disorders, Depressive Disorder, Epilepsy	3
FBN1	heart development	Bipolar Spectrum Disorders, Intellectual Disability, Schizophrenia, Sleep Disorders	4
FBP1	response to organic substance, response to peptide hormone stimulus, response to endogenous stimulus, response to insulin stimulus, response to hormone stimulus	Schizophrenia, Sleep Disorders	2
FCGR1A	membrane invagination, endocytosis	Schizophrenia, Sleep Disorders	2
FEZ1	biological adhesion, cell part morphogenesis, cell projection organization, axonogenesis, cell projection morphogenesis, cellular component morphogenesis, cell motion, neuron projection morphogenesis, neuron development, cell morphogenesis involved in neuron differentiation, cell morphogenesis, axon guidance, neuron differentiation, neuron projection development, cell adhesion, cell morphogenesis…	Bipolar Spectrum Disorders, Schizophrenia	2
FGF1	blood vessel development, cell surface receptor linked signal transduction, intracellular signaling cascade, enzyme linked receptor protein signaling pathway, transmembrane receptor protein tyrosine kinase signaling pathway, regulation of cell proliferation, cell-cell signaling, positive regulation of cell proliferation, protein kinase cascade	Schizophrenia, Sleep Disorders	2
FGF10	positive regulation of locomotion, blood vessel development, negative regulation of cell differentiation, cell surface receptor linked signal transduction, cell proliferation, sensory organ development, enzyme linked receptor protein signaling pathway, transmembrane receptor protein tyrosine kinase signaling pathway, locomotory behavior, response to wounding, positive regulation of cellular compo…	Attention Deficit Hyperactivity Disorder	1
FGF14	cell-cell signaling	Depressive Disorder, Epilepsy	2
FGF2	positive regulation of MAP kinase activity, negative regulation of biosynthetic process, regulation of cell development, regulation of secretion, regulation of cell death, phosphorylation, positive regulation of locomotion, positive regulation of cell differentiation, blood vessel development, regulation of phosphorus metabolic process, cell motility, positive regulation of transcription, regulat…	Anxiety Disorder, Depressive Disorder, Epilepsy, Schizophrenia, Sleep Disorders	5
FGF9	blood vessel development, positive regulation of multicellular organismal process, cell surface receptor linked signal transduction, sensory organ development, enzyme linked receptor protein signaling pathway, transmembrane receptor protein tyrosine kinase signaling pathway, regulation of protein kinase cascade, regulation of cell proliferation, positive regulation of developmental process, cell-…	Attention Deficit Hyperactivity Disorder	1
FGFBP1	regulation of cell proliferation, cell-cell signaling, negative regulation of cell proliferation	Sleep Disorders	1
FGFR1	phosphorylation, cell projection organization, cell surface receptor linked signal transduction, intracellular signaling cascade, enzyme linked receptor protein signaling pathway, transmembrane receptor protein tyrosine kinase signaling pathway, protein amino acid phosphorylation, regulation of cell proliferation, MAPKKK cascade, positive regulation of cell proliferation, neuron development, prot…	Schizophrenia, Sleep Disorders	2
FGFR2	phosphorylation, cell surface receptor linked signal transduction, enzyme linked receptor protein signaling pathway, transmembrane receptor protein tyrosine kinase signaling pathway, protein amino acid phosphorylation, regulation of cell proliferation, positive regulation of cell proliferation, phosphorus metabolic process, growth, phosphate metabolic process	Bipolar Spectrum Disorders, Depressive Disorder, Schizophrenia, Sleep Disorders	4
FGFR3	phosphorylation, cell surface receptor linked signal transduction, intracellular signaling cascade, enzyme linked receptor protein signaling pathway, transmembrane receptor protein tyrosine kinase signaling pathway, protein amino acid phosphorylation, regulation of cell proliferation, MAPKKK cascade, positive regulation of cell proliferation, protein kinase cascade, phosphorus metabolic process, …	Sleep Disorders	1
FH	homeostatic process, multicellular organismal homeostasis	Sleep Disorders	1
FLNA	negative regulation of molecular function, regulation of cAMP metabolic process, regulation of establishment of protein localization, regulation of cAMP biosynthetic process, negative regulation of adenylate cyclase activity, G-protein coupled receptor protein signaling pathway, cell surface receptor linked signal transduction, negative regulation of lyase activity, intracellular signaling cascad…	Fragile X Syndrome, Tuberous Sclerosis	2
FLRT2	biological adhesion, cell adhesion	Sleep Disorders	1
FLRT3	biological adhesion, cell adhesion	Intellectual Disability	1
FLT3	phosphorylation, negative regulation of cell differentiation, cell surface receptor linked signal transduction, enzyme linked receptor protein signaling pathway, transmembrane receptor protein tyrosine kinase signaling pathway, protein amino acid phosphorylation, regulation of cell proliferation, positive regulation of cell proliferation, phosphorus metabolic process, phosphate metabolic process,…	Down Syndrome, Intellectual Disability	2
FN1	biological adhesion, cell motility, cellular component morphogenesis, cell motion, response to wounding, localization of cell, regulation of cell morphogenesis, cell migration, cell morphogenesis, cell adhesion, cell morphogenesis involved in differentiation	Schizophrenia, Sleep Disorders	2
FOS	response to inorganic substance, learning or memory, response to corticosteroid stimulus, positive regulation of transcription, cell surface receptor linked signal transduction, positive regulation of cellular biosynthetic process, response to organic substance, positive regulation of nucleobase, nucleoside, nucleotide and nucleic acid metabolic process, response to organic cyclic substance, enzy…	Fragile X Syndrome	1
FOXC1	circulatory system process, regulation of cell death, negative regulation of apoptosis, blood vessel development, cell motility, positive regulation of transcription, cell surface receptor linked signal transduction, cell proliferation, positive regulation of cellular biosynthetic process, sensory organ development, negative regulation of cell death, positive regulation of nucleobase, nucleoside,…	Intellectual Disability	1
FOXO3	regulation of cell death, positive regulation of cell differentiation, positive regulation of transcription, positive regulation of cellular biosynthetic process, positive regulation of nucleobase, nucleoside, nucleotide and nucleic acid metabolic process, positive regulation of nitrogen compound metabolic process, positive regulation of transcription, DNA-dependent, positive regulation of macrom…	Bipolar Spectrum Disorders, Sleep Disorders	2
FREM3	biological adhesion, cell adhesion	Depressive Disorder, Epilepsy, Sleep Disorders	3
FRZB	cell surface receptor linked signal transduction, negative regulation of cell communication	Down Syndrome, Intellectual Disability	2
FSHR	activation of adenylate cyclase activity, regulation of cAMP metabolic process, regulation of cAMP biosynthetic process, positive regulation of adenylate cyclase activity, G-protein coupled receptor protein signaling pathway, cell surface receptor linked signal transduction, intracellular signaling cascade, positive regulation of adenylate cyclase activity by G-protein signaling pathway, cyclic-n…	Intellectual Disability	1
FSTL1	cell surface receptor linked signal transduction, enzyme linked receptor protein signaling pathway	Schizophrenia, Sleep Disorders	2
FTMT	positive regulation of catalytic activity, cellular chemical homeostasis, metal ion transport, regulation of cell proliferation, regulation of lyase activity, regulation of transferase activity, di-, tri-valent inorganic cation homeostasis, cation homeostasis, chemical homeostasis, ion transport, positive regulation of cell proliferation, positive regulation of molecular function, cellular di-, t…	Sleep Disorders	1
FXN	response to inorganic substance, regulation of multicellular organism growth, phosphorylation, nitrogen compound biosynthetic process, positive regulation of growth, locomotory behavior, positive regulation of catalytic activity, neuromuscular process, cellular chemical homeostasis, regulation of cell proliferation, behavior, adult locomotory behavior, neurological system process, regulation of l…	Bipolar Spectrum Disorders, Fragile X Syndrome, Intellectual Disability, Panic Disorder, Schizophrenia, Sleep Disorders, Tuberous Sclerosis	7
FXYD6	ion transport	Schizophrenia	1
FZD2	metal ion homeostasis, cytosolic calcium ion homeostasis, G-protein coupled receptor protein signaling pathway, cell surface receptor linked signal transduction, intracellular signaling cascade, calcium ion homeostasis, cyclic-nucleotide-mediated signaling, cellular chemical homeostasis, second-messenger-mediated signaling, di-, tri-valent inorganic cation homeostasis, cell-cell signaling, cation…	Bipolar Spectrum Disorders	1
FZD3	G-protein coupled receptor protein signaling pathway, cell surface receptor linked signal transduction, cell proliferation, sensory organ development	Bipolar Spectrum Disorders, Depressive Disorder, Epilepsy, Schizophrenia	4
FZD9	learning or memory, G-protein coupled receptor protein signaling pathway, cell surface receptor linked signal transduction, cell proliferation, behavior, neurological system process	Anxiety Disorder, Bipolar Spectrum Disorders, Schizophrenia, Sleep Disorders	4
G3BP1	intracellular signaling cascade, Ras protein signal transduction	Fragile X Syndrome	1
G6PD	cellular amino acid derivative metabolic process, developmental maturation, homeostatic process, steroid metabolic process	Fragile X Syndrome	1
GAA	circulatory system process, sensory organ development, blood circulation, locomotory behavior, neuromuscular process, behavior, neurological system process, regulation of system process, regulation of heart contraction, muscle tissue development, heart development, homeostatic process, cellular homeostasis	Tuberous Sclerosis	1
GAB1	positive regulation of MAP kinase activity, phosphorylation, regulation of phosphorus metabolic process, regulation of protein kinase activity, regulation of kinase activity, cell surface receptor linked signal transduction, cell proliferation, response to organic substance, intracellular signaling cascade, response to peptide hormone stimulus, enzyme linked receptor protein signaling pathway, tr…	Sleep Disorders	1
GABARAP	synaptic transmission, neurological system process, cell-cell signaling, transmission of nerve impulse	Epilepsy, Schizophrenia, Sleep Disorders	3
GABBR1	negative regulation of molecular function, regulation of cAMP metabolic process, regulation of cAMP biosynthetic process, negative regulation of adenylate cyclase activity, G-protein coupled receptor protein signaling pathway, cell surface receptor linked signal transduction, negative regulation of lyase activity, regulation of nucleotide metabolic process, regulation of adenylate cyclase activit…	Anxiety Disorder, Bipolar Spectrum Disorders, Epilepsy, Obsessive Compulsive Disorder, Panic Disorder, Schizophrenia, Sleep Disorders	7
GABRB2	G-protein coupled receptor protein signaling pathway, cell surface receptor linked signal transduction, synaptic transmission, neurological system process, cell-cell signaling, ion transport, gamma-aminobutyric acid signaling pathway, transmission of nerve impulse	Anxiety Disorder, Bipolar Spectrum Disorders, Epilepsy, Obsessive Compulsive Disorder, Panic Disorder, Schizophrenia	6
GABRE	G-protein coupled receptor protein signaling pathway, cell surface receptor linked signal transduction, ion transport, response to drug, gamma-aminobutyric acid signaling pathway	Anxiety Disorder, Bipolar Spectrum Disorders, Depressive Disorder, Epilepsy, Obsessive Compulsive Disorder, Panic Disorder	6
GABRG2	G-protein coupled receptor protein signaling pathway, cell surface receptor linked signal transduction, synaptic transmission, behavior, neurological system process, cell-cell signaling, ion transport, gamma-aminobutyric acid signaling pathway, adult behavior, transmission of nerve impulse	Anxiety Disorder, Bipolar Spectrum Disorders, Depressive Disorder, Epilepsy, Obsessive Compulsive Disorder, Panic Disorder, Schizophrenia	7
GABRP	ion transport	Anxiety Disorder, Bipolar Spectrum Disorders, Depressive Disorder, Epilepsy, Obsessive Compulsive Disorder, Panic Disorder, Schizophrenia, Sleep Disorders	8
GABRR1	G-protein coupled receptor protein signaling pathway, cell surface receptor linked signal transduction, synaptic transmission, neurological system process, cell-cell signaling, ion transport, gamma-aminobutyric acid signaling pathway, transmission of nerve impulse	Anxiety Disorder, Bipolar Spectrum Disorders, Obsessive Compulsive Disorder, Panic Disorder, Schizophrenia, Sleep Disorders	6
GABRR2	G-protein coupled receptor protein signaling pathway, cell surface receptor linked signal transduction, synaptic transmission, neurological system process, cell-cell signaling, ion transport, gamma-aminobutyric acid signaling pathway, transmission of nerve impulse	Anxiety Disorder, Bipolar Spectrum Disorders, Epilepsy, Obsessive Compulsive Disorder, Panic Disorder, Schizophrenia, Sleep Disorders	7
GABRR3	G-protein coupled receptor protein signaling pathway, cell surface receptor linked signal transduction, synaptic transmission, neurological system process, cell-cell signaling, ion transport, gamma-aminobutyric acid signaling pathway, transmission of nerve impulse	Anxiety Disorder, Bipolar Spectrum Disorders, Obsessive Compulsive Disorder, Panic Disorder	4
GADD45A	negative regulation of molecular function, regulation of phosphorus metabolic process, regulation of protein kinase activity, regulation of kinase activity, regulation of transferase activity, regulation of phosphorylation, regulation of phosphate metabolic process, negative regulation of catalytic activity	Schizophrenia, Sleep Disorders	2
GAL	regulation of cell death, G-protein coupled receptor protein signaling pathway, cell surface receptor linked signal transduction, response to organic substance, response to peptide hormone stimulus, generation of a signal involved in cell-cell signaling, feeding behavior, response to endogenous stimulus, positive regulation of cell death, regulation of programmed cell death, response to wounding,…	Anxiety Disorder, Bipolar Spectrum Disorders, Depressive Disorder, Obsessive Compulsive Disorder, Panic Disorder, Schizophrenia, Sleep Disorders	7
GALR1	negative regulation of molecular function, activation of adenylate cyclase activity, regulation of cAMP metabolic process, regulation of cAMP biosynthetic process, negative regulation of adenylate cyclase activity, positive regulation of adenylate cyclase activity, G-protein coupled receptor protein signaling pathway, cell surface receptor linked signal transduction, negative regulation of lyase …	Anxiety Disorder, Bipolar Spectrum Disorders, Obsessive Compulsive Disorder, Panic Disorder, Schizophrenia, Sleep Disorders	6
GALR2	metal ion homeostasis, learning or memory, activation of adenylate cyclase activity, regulation of cAMP metabolic process, regulation of cAMP biosynthetic process, cell projection organization, positive regulation of adenylate cyclase activity, cytosolic calcium ion homeostasis, G-protein coupled receptor protein signaling pathway, cell surface receptor linked signal transduction, intracellular s…	Anxiety Disorder, Bipolar Spectrum Disorders, Obsessive Compulsive Disorder, Panic Disorder	4
GALR3	negative regulation of molecular function, learning or memory, regulation of cAMP metabolic process, regulation of cAMP biosynthetic process, negative regulation of adenylate cyclase activity, G-protein coupled receptor protein signaling pathway, cell surface receptor linked signal transduction, negative regulation of lyase activity, feeding behavior, regulation of nucleotide metabolic process, s…	Anxiety Disorder, Bipolar Spectrum Disorders, Obsessive Compulsive Disorder, Panic Disorder, Schizophrenia, Sleep Disorders	6
GATA1	regulation of transcription from RNA polymerase II promoter	Down Syndrome, Intellectual Disability	2
GATA4	positive regulation of transcription, positive regulation of multicellular organismal process, positive regulation of cellular biosynthetic process, positive regulation of nucleobase, nucleoside, nucleotide and nucleic acid metabolic process, positive regulation of nitrogen compound metabolic process, positive regulation of transcription, DNA-dependent, positive regulation of macromolecule biosyn…	Down Syndrome, Intellectual Disability	2
GATA5	positive regulation of transcription, positive regulation of cellular biosynthetic process, positive regulation of nucleobase, nucleoside, nucleotide and nucleic acid metabolic process, positive regulation of nitrogen compound metabolic process, positive regulation of macromolecule biosynthetic process, positive regulation of macromolecule metabolic process, positive regulation of biosynthetic pr…	Down Syndrome, Intellectual Disability	2
GC	steroid metabolic process	Epilepsy, Tuberous Sclerosis	2
GCG	regulation of secretion, G-protein coupled receptor protein signaling pathway, cell surface receptor linked signal transduction, cell proliferation, response to organic substance, intracellular signaling cascade, regulation of cellular localization, feeding behavior, response to endogenous stimulus, behavior, response to hormone stimulus	Anxiety Disorder	1
GCK	regulation of ion transport, negative regulation of biosynthetic process, regulation of secretion, phosphorylation, positive regulation of cellular biosynthetic process, response to organic substance, intracellular signaling cascade, regulation of cellular localization, cellular chemical homeostasis, positive regulation of macromolecule biosynthetic process, positive regulation of macromolecule m…	Intellectual Disability	1
GCLC	regulation of neuron apoptosis, response to inorganic substance, circulatory system process, negative regulation of biosynthetic process, regulation of cell death, negative regulation of apoptosis, regulation of membrane potential, response to organic substance, negative regulation of cell death, blood circulation, regulation of tube size, negative regulation of programmed cell death, response to…	Bipolar Spectrum Disorders, Schizophrenia	2
GCLM	regulation of neuron apoptosis, circulatory system process, regulation of cell death, negative regulation of apoptosis, regulation of membrane potential, negative regulation of cell death, blood circulation, regulation of tube size, negative regulation of programmed cell death, positive regulation of catalytic activity, cellular chemical homeostasis, regulation of programmed cell death, vascular …	Bipolar Spectrum Disorders, Schizophrenia	2
GDF2	phosphorylation, regulation of phosphorus metabolic process, positive regulation of transcription, cell surface receptor linked signal transduction, positive regulation of cellular biosynthetic process, positive regulation of nucleobase, nucleoside, nucleotide and nucleic acid metabolic process, enzyme linked receptor protein signaling pathway, positive regulation of nitrogen compound metabolic p…	Anxiety Disorder, Bipolar Spectrum Disorders, Obsessive Compulsive Disorder, Panic Disorder, Schizophrenia, Sleep Disorders	6
GDF7	phosphorylation, regulation of phosphorus metabolic process, cell part morphogenesis, cell projection organization, positive regulation of transcription, cell surface receptor linked signal transduction, axonogenesis, positive regulation of cellular biosynthetic process, cell projection morphogenesis, cellular component morphogenesis, positive regulation of nucleobase, nucleoside, nucleotide and …	Sleep Disorders	1
GDF9	cell surface receptor linked signal transduction, cellular component morphogenesis, enzyme linked receptor protein signaling pathway, developmental growth, growth, cell morphogenesis, regulation of growth, cell morphogenesis involved in differentiation	Intellectual Disability	1
GDI1	intracellular signaling cascade	Fragile X Syndrome, Intellectual Disability	2
GDNF	regulation of neuron apoptosis, regulation of secretion, regulation of cell death, negative regulation of apoptosis, cell projection organization, cell motility, positive regulation of transcription, positive regulation of cellular biosynthetic process, negative regulation of cell death, positive regulation of nucleobase, nucleoside, nucleotide and nucleic acid metabolic process, regulation of ce…	Anxiety Disorder, Attention Deficit Hyperactivity Disorder, Bipolar Spectrum Disorders, Depressive Disorder, Epilepsy, Obsessive Compulsive Disorder, Panic Disorder, Schizophrenia, Sleep Disorders	9
GFRA1	cell surface receptor linked signal transduction	Depressive Disorder, Epilepsy, Schizophrenia	3
GFRA2	cell surface receptor linked signal transduction, enzyme linked receptor protein signaling pathway, transmembrane receptor protein tyrosine kinase signaling pathway	Schizophrenia	1
GFRA3	cell part morphogenesis, cell projection organization, cell motility, axonogenesis, cell projection morphogenesis, cellular component morphogenesis, cell motion, neuron migration, localization of cell, neuron projection morphogenesis, cell migration, neuron development, cell morphogenesis involved in neuron differentiation, cell morphogenesis, axon guidance, neuron differentiation, neuron project…	Schizophrenia, Sleep Disorders	2
GGT1	cellular amino acid derivative metabolic process	Sleep Disorders	1
GH1	regulation of multicellular organism growth, positive regulation of MAP kinase activity, regulation of phosphorus metabolic process, regulation of protein kinase activity, regulation of kinase activity, positive regulation of multicellular organismal process, cell surface receptor linked signal transduction, response to organic substance, intracellular signaling cascade, response to peptide hormo…	Schizophrenia, Sleep Disorders	2
GHR	regulation of neuron apoptosis, regulation of multicellular organism growth, positive regulation of MAP kinase activity, regulation of cell death, phosphorylation, response to corticosteroid stimulus, membrane invagination, regulation of phosphorus metabolic process, regulation of protein kinase activity, regulation of kinase activity, positive regulation of multicellular organismal process, cell…	Intellectual Disability	1
GHRH	forebrain development, metal ion homeostasis, regulation of multicellular organism growth, regulation of secretion, activation of adenylate cyclase activity, regulation of cAMP metabolic process, regulation of cAMP biosynthetic process, positive regulation of transcription, positive regulation of adenylate cyclase activity, positive regulation of multicellular organismal process, cytosolic calciu…	Anxiety Disorder, Bipolar Spectrum Disorders, Obsessive Compulsive Disorder, Panic Disorder	4
GHRHR	forebrain development, regulation of multicellular organism growth, regulation of secretion, activation of adenylate cyclase activity, response to corticosteroid stimulus, regulation of cAMP metabolic process, regulation of cAMP biosynthetic process, positive regulation of adenylate cyclase activity, positive regulation of multicellular organismal process, G-protein coupled receptor protein signa…	Anxiety Disorder, Bipolar Spectrum Disorders, Obsessive Compulsive Disorder, Panic Disorder	4
GIPR	metal ion homeostasis, activation of adenylate cyclase activity, regulation of cAMP metabolic process, regulation of cAMP biosynthetic process, positive regulation of adenylate cyclase activity, cytosolic calcium ion homeostasis, G-protein coupled receptor protein signaling pathway, cell surface receptor linked signal transduction, response to nutrient levels, intracellular signaling cascade, pos…	Schizophrenia, Sleep Disorders	2
GJA1	regulation of ion transport, cell part morphogenesis, cell projection organization, cell projection morphogenesis, cellular component morphogenesis, regulation of protein kinase cascade, positive regulation of macromolecule metabolic process, regulation of cell proliferation, regulation of calcium ion transport, regulation of metal ion transport, cell-cell signaling, positive regulation of cell c…	Down Syndrome, Epilepsy, Schizophrenia, Sleep Disorders	4
GJA8	sensory organ development, neurological system process	Schizophrenia, Sleep Disorders	2
GJB2	neurological system process, cell-cell signaling	Attention Deficit Hyperactivity Disorder, Down Syndrome	2
GJB3	neurological system process	Down Syndrome	1
GJB6	sensory organ development, regulation of cell proliferation, neurological system process, negative regulation of cell proliferation	Down Syndrome, Schizophrenia, Sleep Disorders	3
GLI2	forebrain development, negative regulation of biosynthetic process, regulation of cell development, positive regulation of cell differentiation, cell part morphogenesis, cell projection organization, positive regulation of transcription, negative regulation of cell differentiation, cell surface receptor linked signal transduction, cell proliferation, axonogenesis, positive regulation of cellular …	Schizophrenia, Sleep Disorders	2
GLI3	telencephalon development, forebrain development, negative regulation of biosynthetic process, regulation of cell death, pallium development, positive regulation of cell differentiation, regulation of establishment of protein localization, positive regulation of transcription, negative regulation of cell differentiation, cell surface receptor linked signal transduction, positive regulation of cel…	Epilepsy	1
GLP1R	metal ion homeostasis, learning or memory, activation of adenylate cyclase activity, regulation of cAMP metabolic process, regulation of cAMP biosynthetic process, positive regulation of adenylate cyclase activity, cytosolic calcium ion homeostasis, G-protein coupled receptor protein signaling pathway, cell surface receptor linked signal transduction, intracellular signaling cascade, generation o…	Schizophrenia	1
GLRA1	G-protein coupled receptor protein signaling pathway, cell surface receptor linked signal transduction, regulation of membrane potential, startle response, nerve-nerve synaptic transmission, negative regulation of transmission of nerve impulse, locomotory behavior, neuromuscular process, cellular chemical homeostasis, synaptic transmission, neuropeptide signaling pathway, protein heterooligomeriz…	Anxiety Disorder, Bipolar Spectrum Disorders, Epilepsy, Obsessive Compulsive Disorder, Panic Disorder	5
GLRA3	synaptic transmission, neurological system process, cell-cell signaling, ion transport, transmission of nerve impulse	Anxiety Disorder, Bipolar Spectrum Disorders, Epilepsy, Obsessive Compulsive Disorder, Panic Disorder	5
GLRB	G-protein coupled receptor protein signaling pathway, cell surface receptor linked signal transduction, regulation of membrane potential, startle response, nerve-nerve synaptic transmission, locomotory behavior, neuromuscular process, cellular chemical homeostasis, synaptic transmission, neuropeptide signaling pathway, protein heterooligomerization, behavior, adult locomotory behavior, neurologic…	Anxiety Disorder, Bipolar Spectrum Disorders, Epilepsy, Obsessive Compulsive Disorder, Panic Disorder	5
GLUD1	regulation of secretion, amine biosynthetic process, nitrogen compound biosynthetic process, regulation of cellular localization, positive regulation of secretion, positive regulation of transport	Epilepsy, Intellectual Disability, Schizophrenia, Sleep Disorders	4
GLUD2	amine biosynthetic process, nitrogen compound biosynthetic process	Epilepsy, Intellectual Disability, Schizophrenia, Sleep Disorders	4
GLUL	amine biosynthetic process, nitrogen compound biosynthetic process, cell proliferation, response to organic substance	Schizophrenia, Sleep Disorders	2
GMFB	phosphorylation, protein amino acid phosphorylation, phosphorus metabolic process, phosphate metabolic process	Anxiety Disorder, Bipolar Spectrum Disorders, Obsessive Compulsive Disorder, Panic Disorder	4
GMIP	negative regulation of molecular function, intracellular signaling cascade, negative regulation of catalytic activity	Depressive Disorder	1
GMPS	nitrogen compound biosynthetic process	Schizophrenia, Sleep Disorders	2
GNA11	regulation of phospholipase activity, positive regulation of lipase activity, G-protein coupled receptor protein signaling pathway, cell surface receptor linked signal transduction, regulation of membrane potential, activation of phospholipase C activity by G-protein coupled receptor protein signaling pathway coupled to IP3 second messenger, intracellular signaling cascade, phosphoinositide-media…	Schizophrenia	1
GNA12	G-protein coupled receptor protein signaling pathway, cell surface receptor linked signal transduction, intracellular signaling cascade, response to wounding, Ras protein signal transduction, regulation of cell morphogenesis, protein kinase cascade	Schizophrenia	1
GNA13	metal ion homeostasis, blood vessel development, regulation of phospholipase activity, positive regulation of lipase activity, cytosolic calcium ion homeostasis, G-protein coupled receptor protein signaling pathway, cell surface receptor linked signal transduction, intracellular signaling cascade, calcium ion homeostasis, positive regulation of catalytic activity, regulation of cell migration, ce…	Schizophrenia	1
GNAI2	regulation of ion transport, negative regulation of molecular function, phosphorylation, regulation of cAMP metabolic process, regulation of phosphorus metabolic process, regulation of cAMP biosynthetic process, negative regulation of adenylate cyclase activity, regulation of protein kinase activity, regulation of kinase activity, G-protein coupled receptor protein signaling pathway, cell surface…	Schizophrenia	1
GNAL	negative regulation of molecular function, activation of adenylate cyclase activity, regulation of cAMP metabolic process, regulation of cAMP biosynthetic process, response to amine stimulus, negative regulation of adenylate cyclase activity, positive regulation of adenylate cyclase activity, G-protein coupled receptor protein signaling pathway, cell surface receptor linked signal transduction, n…	Bipolar Spectrum Disorders	1
GNAQ	forebrain development, activation of adenylate cyclase activity, regulation of cAMP metabolic process, regulation of cAMP biosynthetic process, regulation of phospholipase activity, positive regulation of adenylate cyclase activity, positive regulation of lipase activity, G-protein coupled receptor protein signaling pathway, cell surface receptor linked signal transduction, regulation of membrane…	Epilepsy	1
GNB3	circulatory system process, G-protein coupled receptor protein signaling pathway, cell surface receptor linked signal transduction, response to organic substance, intracellular signaling cascade, blood circulation, response to endogenous stimulus, response to hormone stimulus, regulation of blood pressure	Anxiety Disorder, Bipolar Spectrum Disorders, Depressive Disorder, Epilepsy, Obsessive Compulsive Disorder, Panic Disorder, Schizophrenia, Sleep Disorders	8
GNG2	G-protein coupled receptor protein signaling pathway, cell surface receptor linked signal transduction, cell proliferation, response to organic substance, intracellular signaling cascade, response to endogenous stimulus, response to hormone stimulus	Bipolar Spectrum Disorders	1
GNL3	regulation of cell proliferation	Anxiety Disorder, Bipolar Spectrum Disorders, Schizophrenia, Sleep Disorders	4
GNRH1	regulation of cell death, negative regulation of apoptosis, response to corticosteroid stimulus, response to organic substance, negative regulation of cell death, negative regulation of programmed cell death, response to endogenous stimulus, female pregnancy, regulation of programmed cell death, regulation of cell proliferation, response to steroid hormone stimulus, regulation of apoptosis, respo…	Anxiety Disorder, Bipolar Spectrum Disorders, Obsessive Compulsive Disorder, Panic Disorder	4
GNRHR	G-protein coupled receptor protein signaling pathway, cell surface receptor linked signal transduction, regulation of cell proliferation, negative regulation of cell proliferation	Anxiety Disorder, Bipolar Spectrum Disorders, Obsessive Compulsive Disorder, Panic Disorder	4
GNRHR2	G-protein coupled receptor protein signaling pathway, cell surface receptor linked signal transduction	Anxiety Disorder, Bipolar Spectrum Disorders, Obsessive Compulsive Disorder, Panic Disorder, Schizophrenia, Sleep Disorders	6
GOLPH3	cell proliferation, positive regulation of cell communication, positive regulation of signal transduction	Schizophrenia, Sleep Disorders	2
GPBAR1	G-protein coupled receptor protein signaling pathway, cell surface receptor linked signal transduction	Depressive Disorder	1
GPC3	regulation of cell proliferation, positive regulation of cell communication, positive regulation of signal transduction, regulation of growth, negative regulation of cell proliferation	Fragile X Syndrome, Intellectual Disability	2
GPI	blood vessel development	Intellectual Disability	1
GPR120	G-protein coupled receptor protein signaling pathway, cell surface receptor linked signal transduction, generation of a signal involved in cell-cell signaling, regulation of hormone levels, cell-cell signaling, hormone transport, secretion, secretion by cell	Sleep Disorders	1
GPR125	G-protein coupled receptor protein signaling pathway, cell surface receptor linked signal transduction, neuropeptide signaling pathway	Bipolar Spectrum Disorders, Schizophrenia, Sleep Disorders	3
GPR126	G-protein coupled receptor protein signaling pathway, cell surface receptor linked signal transduction, neuropeptide signaling pathway	Sleep Disorders	1
GPR155	intracellular signaling cascade	Fragile X Syndrome	1
GPR156	G-protein coupled receptor protein signaling pathway, cell surface receptor linked signal transduction	Sleep Disorders	1
GPR162	G-protein coupled receptor protein signaling pathway, cell surface receptor linked signal transduction	Fragile X Syndrome	1
GPR17	G-protein coupled receptor protein signaling pathway, cell surface receptor linked signal transduction	Schizophrenia, Sleep Disorders	2
GPR176	G-protein coupled receptor protein signaling pathway, cell surface receptor linked signal transduction, synaptic transmission, neurological system process, cell-cell signaling, transmission of nerve impulse	Sleep Disorders	1
GPR50	G-protein coupled receptor protein signaling pathway, cell surface receptor linked signal transduction, cell-cell signaling	Attention Deficit Hyperactivity Disorder, Bipolar Spectrum Disorders, Depressive Disorder, Schizophrenia, Sleep Disorders	5
GPR56	biological adhesion, G-protein coupled receptor protein signaling pathway, cell surface receptor linked signal transduction, neuropeptide signaling pathway, cell-cell signaling, cell adhesion	Intellectual Disability	1
GPR6	metal ion homeostasis, cytosolic calcium ion homeostasis, G-protein coupled receptor protein signaling pathway, cell surface receptor linked signal transduction, calcium ion homeostasis, cellular chemical homeostasis, di-, tri-valent inorganic cation homeostasis, cation homeostasis, chemical homeostasis, cellular metal ion homeostasis, cellular calcium ion homeostasis, cellular di-, tri-valent in…	Sleep Disorders	1
GPR78	G-protein coupled receptor protein signaling pathway, cell surface receptor linked signal transduction	Bipolar Spectrum Disorders, Schizophrenia, Sleep Disorders	3
GPR85	G-protein coupled receptor protein signaling pathway, cell surface receptor linked signal transduction	Schizophrenia, Sleep Disorders	2
GPR88	G-protein coupled receptor protein signaling pathway, cell surface receptor linked signal transduction	Bipolar Spectrum Disorders, Schizophrenia, Sleep Disorders	3
GPR98	biological adhesion, cell projection organization, negative regulation of cell differentiation, G-protein coupled receptor protein signaling pathway, cell surface receptor linked signal transduction, sensory organ development, neuropeptide signaling pathway, neurological system process, response to abiotic stimulus, neuron development, neuron differentiation, cell adhesion	Schizophrenia, Sleep Disorders	2
GPRC5B	G-protein coupled receptor protein signaling pathway, cell surface receptor linked signal transduction	Attention Deficit Hyperactivity Disorder, Depressive Disorder	2
GPX3	response to inorganic substance, cellular amino acid derivative metabolic process	Bipolar Spectrum Disorders, Schizophrenia, Sleep Disorders	3
GRB10	cell surface receptor linked signal transduction, response to organic substance, response to peptide hormone stimulus, enzyme linked receptor protein signaling pathway, transmembrane receptor protein tyrosine kinase signaling pathway, response to endogenous stimulus, negative regulation of transport, cell-cell signaling, negative regulation of cell communication, response to insulin stimulus, res…	Schizophrenia, Sleep Disorders	2
GRB2	cell surface receptor linked signal transduction, response to organic substance, intracellular signaling cascade, response to peptide hormone stimulus, enzyme linked receptor protein signaling pathway, transmembrane receptor protein tyrosine kinase signaling pathway, response to endogenous stimulus, protein heterooligomerization, MAPKKK cascade, Ras protein signal transduction, cell-cell signalin…	Schizophrenia, Sleep Disorders	2
GRIA1	learning or memory, membrane invagination, memory, endocytosis, synaptic transmission, behavior, neurological system process, cell-cell signaling, ion transport, transmission of nerve impulse	Anxiety Disorder, Bipolar Spectrum Disorders, Depressive Disorder, Obsessive Compulsive Disorder, Panic Disorder, Schizophrenia	6
GRIA2	response to inorganic substance, membrane invagination, positive regulation of multicellular organismal process, endocytosis, positive regulation of synaptic transmission, synaptic transmission, positive regulation of transmission of nerve impulse, neurological system process, response to metal ion, cell-cell signaling, regulation of system process, positive regulation of cell communication, ion …	Anxiety Disorder, Bipolar Spectrum Disorders, Depressive Disorder, Obsessive Compulsive Disorder, Panic Disorder, Schizophrenia	6
GRIA4	positive regulation of multicellular organismal process, cell surface receptor linked signal transduction, positive regulation of synaptic transmission, synaptic transmission, positive regulation of transmission of nerve impulse, glutamate signaling pathway, neurological system process, cell-cell signaling, regulation of system process, positive regulation of cell communication, ion transport, re…	Anxiety Disorder, Bipolar Spectrum Disorders, Depressive Disorder, Obsessive Compulsive Disorder, Panic Disorder, Schizophrenia	6
GRIK1	response to pain, regulation of secretion, positive regulation of multicellular organismal process, cell surface receptor linked signal transduction, regulation of membrane potential, negative regulation of synaptic transmission, regulation of amine transport, negative regulation of transmission of nerve impulse, positive regulation of synaptic transmission, cellular chemical homeostasis, synapti…	Anxiety Disorder, Bipolar Spectrum Disorders, Depressive Disorder, Epilepsy, Obsessive Compulsive Disorder, Panic Disorder, Schizophrenia, Sleep Disorders	8
GRIK4	cell surface receptor linked signal transduction, synaptic transmission, glutamate signaling pathway, neurological system process, cell-cell signaling, ion transport, transmission of nerve impulse	Anxiety Disorder, Bipolar Spectrum Disorders, Depressive Disorder, Intellectual Disability, Obsessive Compulsive Disorder, Panic Disorder, Schizophrenia	7
GRIK5	synaptic transmission, neurological system process, cell-cell signaling, ion transport, transmission of nerve impulse	Anxiety Disorder, Bipolar Spectrum Disorders, Obsessive Compulsive Disorder, Panic Disorder, Schizophrenia, Sleep Disorders	6
GRIN2C	cell surface receptor linked signal transduction, regulation of membrane potential, neuromuscular process, cellular chemical homeostasis, synaptic transmission, glutamate signaling pathway, response to wounding, neurological system process, cell-cell signaling, regulation of system process, chemical homeostasis, ion transport, regulation of excitatory postsynaptic membrane potential, ion homeosta…	Bipolar Spectrum Disorders, Schizophrenia	2
GRIN2D	startle response, nerve-nerve synaptic transmission, locomotory behavior, neuromuscular process, synaptic transmission, behavior, adult locomotory behavior, neurological system process, cell-cell signaling, regulation of system process, ion transport, adult behavior, regulation of neurological system process, transmission of nerve impulse	Bipolar Spectrum Disorders, Schizophrenia	2
GRIN3A	calcium ion transport, cell projection organization, cell surface receptor linked signal transduction, startle response, response to organic substance, prepulse inhibition, neuromuscular process, negative regulation of response to external stimulus, glutamate signaling pathway, metal ion transport, neurological system process, response to ethanol, rhythmic process, ion transport, negative regulat…	Anxiety Disorder, Bipolar Spectrum Disorders, Depressive Disorder, Epilepsy, Intellectual Disability, Obsessive Compulsive Disorder, Panic Disorder, Schizophrenia, Sleep Disorders	9
GRIN3B	regulation of ion transport, cell surface receptor linked signal transduction, glutamate signaling pathway, regulation of calcium ion transport, regulation of metal ion transport, ion transport	Anxiety Disorder, Bipolar Spectrum Disorders, Schizophrenia, Sleep Disorders	4
GRK5	phosphorylation, G-protein coupled receptor protein signaling pathway, cell surface receptor linked signal transduction, intracellular signaling cascade, cyclic-nucleotide-mediated signaling, protein amino acid phosphorylation, cAMP-mediated signaling, second-messenger-mediated signaling, response to drug, G-protein signaling, coupled to cyclic nucleotide second messenger, phosphorus metabolic pr…	Depressive Disorder, Epilepsy, Sleep Disorders	3
GRK6	phosphorylation, protein amino acid phosphorylation, phosphorus metabolic process, phosphate metabolic process	Schizophrenia, Sleep Disorders	2
GRLF1	forebrain development, negative regulation of biosynthetic process, sensory organ development, regulation of cell morphogenesis	Anxiety Disorder, Bipolar Spectrum Disorders, Obsessive Compulsive Disorder, Panic Disorder	4
GRM2	negative regulation of molecular function, regulation of cAMP metabolic process, regulation of cAMP biosynthetic process, negative regulation of adenylate cyclase activity, G-protein coupled receptor protein signaling pathway, cell surface receptor linked signal transduction, negative regulation of lyase activity, response to organic substance, response to organic cyclic substance, generation of …	Anxiety Disorder, Bipolar Spectrum Disorders, Depressive Disorder, Epilepsy, Obsessive Compulsive Disorder, Panic Disorder, Schizophrenia, Sleep Disorders	8
GRM3	negative regulation of molecular function, regulation of cAMP metabolic process, regulation of cAMP biosynthetic process, negative regulation of adenylate cyclase activity, G-protein coupled receptor protein signaling pathway, cell surface receptor linked signal transduction, negative regulation of lyase activity, regulation of nucleotide metabolic process, synaptic transmission, regulation of ad…	Anxiety Disorder, Bipolar Spectrum Disorders, Depressive Disorder, Obsessive Compulsive Disorder, Panic Disorder, Schizophrenia, Sleep Disorders	7
GRM6	negative regulation of molecular function, regulation of cAMP metabolic process, regulation of cAMP biosynthetic process, negative regulation of adenylate cyclase activity, G-protein coupled receptor protein signaling pathway, cell surface receptor linked signal transduction, negative regulation of lyase activity, intracellular signaling cascade, locomotory behavior, cyclic-nucleotide-mediated si…	Anxiety Disorder, Bipolar Spectrum Disorders, Obsessive Compulsive Disorder, Panic Disorder, Schizophrenia, Sleep Disorders	6
GRN	female pregnancy, regulation of cell proliferation, positive regulation of cell proliferation	Bipolar Spectrum Disorders, Schizophrenia, Sleep Disorders	3
GRP	G-protein coupled receptor protein signaling pathway, cell surface receptor linked signal transduction, neuropeptide signaling pathway	Anxiety Disorder, Bipolar Spectrum Disorders, Obsessive Compulsive Disorder, Panic Disorder, Sleep Disorders	5
GSK3A	negative regulation of molecular function, phosphorylation, cell surface receptor linked signal transduction, response to organic substance, response to peptide hormone stimulus, enzyme linked receptor protein signaling pathway, transmembrane receptor protein tyrosine kinase signaling pathway, response to endogenous stimulus, protein amino acid phosphorylation, negative regulation of transport, r…	Bipolar Spectrum Disorders, Schizophrenia, Sleep Disorders	3
GSR	cellular amino acid derivative metabolic process, homeostatic process, cellular homeostasis	Epilepsy	1
GSS	response to inorganic substance, response to metal ion, cellular amino acid derivative metabolic process	Epilepsy, Schizophrenia, Sleep Disorders	3
GSTA1	cellular amino acid derivative metabolic process	Schizophrenia, Sleep Disorders	2
GSTM3	response to organic substance, response to endogenous stimulus, response to steroid hormone stimulus, response to hormone stimulus, response to estrogen stimulus	Epilepsy	1
GSTT1	cellular amino acid derivative metabolic process	Anxiety Disorder, Bipolar Spectrum Disorders, Depressive Disorder, Down Syndrome, Epilepsy, Intellectual Disability, Schizophrenia	7
GTF2H1	regulation of phosphorus metabolic process, positive regulation of transcription, regulation of protein kinase activity, regulation of kinase activity, positive regulation of cellular biosynthetic process, positive regulation of nucleobase, nucleoside, nucleotide and nucleic acid metabolic process, positive regulation of nitrogen compound metabolic process, positive regulation of transcription, D…	Sleep Disorders	1
GULP1	membrane invagination, endocytosis	Schizophrenia, Sleep Disorders	2
GYS2	response to organic substance	Schizophrenia, Sleep Disorders	2
HABP2	biological adhesion, cell adhesion	Schizophrenia, Sleep Disorders	2
HAGH	cellular amino acid derivative metabolic process	Schizophrenia	1
HAPLN1	biological adhesion, cell adhesion	Schizophrenia, Sleep Disorders	2
HAPLN2	biological adhesion, cell adhesion	Schizophrenia, Sleep Disorders	2
HAPLN3	biological adhesion, cell adhesion	Schizophrenia, Sleep Disorders	2
HAPLN4	biological adhesion, cell adhesion	Schizophrenia, Sleep Disorders	2
HCN2	regulation of membrane potential, cellular chemical homeostasis, metal ion transport, cell-cell signaling, chemical homeostasis, ion transport, ion homeostasis, cation transport, homeostatic process, cellular ion homeostasis, cellular homeostasis	Epilepsy	1
HCN4	circulatory system process, blood circulation, metal ion transport, regulation of system process, ion transport, regulation of heart contraction, cation transport	Anxiety Disorder, Bipolar Spectrum Disorders, Obsessive Compulsive Disorder	3
HDAC10	negative regulation of biosynthetic process, regulation of transcription from RNA polymerase II promoter	Schizophrenia, Sleep Disorders	2
HDAC2	negative regulation of molecular function, negative regulation of biosynthetic process, positive regulation of transcription, positive regulation of multicellular organismal process, positive regulation of cellular biosynthetic process, response to organic substance, positive regulation of nucleobase, nucleoside, nucleotide and nucleic acid metabolic process, response to organic cyclic substance,…	Anxiety Disorder, Schizophrenia, Sleep Disorders	3
HDAC3	negative regulation of biosynthetic process, regulation of cell development, regulation of cell death, negative regulation of apoptosis, blood vessel development, negative regulation of cell differentiation, negative regulation of cell death, negative regulation of programmed cell death, regulation of protein kinase cascade, regulation of programmed cell death, regulation of apoptosis, response t…	Schizophrenia, Sleep Disorders	2
HDAC5	negative regulation of biosynthetic process, regulation of cell development, positive regulation of transcription, negative regulation of cell differentiation, positive regulation of cellular biosynthetic process, response to organic substance, positive regulation of nucleobase, nucleoside, nucleotide and nucleic acid metabolic process, response to peptide hormone stimulus, positive regulation of…	Anxiety Disorder, Depressive Disorder, Epilepsy	3
HDAC9	negative regulation of biosynthetic process, regulation of cell development, positive regulation of locomotion, response to organic substance, response to peptide hormone stimulus, response to endogenous stimulus, regulation of cell migration, positive regulation of cell migration, response to wounding, regulation of locomotion, positive regulation of developmental process, regulation of cell mot…	Anxiety Disorder, Down Syndrome, Fragile X Syndrome, Intellectual Disability, Schizophrenia, Sleep Disorders	6
HDC	amine biosynthetic process, nitrogen compound biosynthetic process, catechol metabolic process, phenol metabolic process, biogenic amine metabolic process, cellular amino acid derivative metabolic process, catecholamine metabolic process, diol metabolic process, catecholamine biosynthetic process	Schizophrenia, Sleep Disorders	2
HIF1A	positive regulation of locomotion, positive regulation of cell differentiation, blood vessel development, cell motility, positive regulation of transcription, positive regulation of multicellular organismal process, positive regulation of cellular biosynthetic process, cellular component morphogenesis, positive regulation of nucleobase, nucleoside, nucleotide and nucleic acid metabolic process, p…	Sleep Disorders	1
HIPK3	negative regulation of molecular function, regulation of cell death, phosphorylation, negative regulation of apoptosis, regulation of phosphorus metabolic process, regulation of protein kinase activity, regulation of kinase activity, negative regulation of cell death, negative regulation of programmed cell death, regulation of MAP kinase activity, regulation of protein kinase cascade, regulation …	Schizophrenia, Sleep Disorders	2
HMGA2	regulation of growth	Epilepsy, Schizophrenia, Sleep Disorders	3
HMGB1	negative regulation of biosynthetic process, regulation of cell death, negative regulation of apoptosis, negative regulation of cell death, negative regulation of programmed cell death, regulation of programmed cell death, regulation of cellular component biogenesis, regulation of apoptosis, regulation of transcription from RNA polymerase II promoter, anti-apoptosis	Intellectual Disability	1
HMGCS2	response to nutrient levels, response to organic substance, response to peptide hormone stimulus, response to endogenous stimulus, response to drug, response to hormone stimulus, steroid metabolic process, response to extracellular stimulus	Bipolar Spectrum Disorders	1
HMX3	sensory organ development, neuromuscular process, female pregnancy, neurological system process	Schizophrenia, Sleep Disorders	2
HNF1A	negative regulation of biosynthetic process, regulation of secretion, positive regulation of transcription, nitrogen compound biosynthetic process, positive regulation of cellular biosynthetic process, response to organic substance, positive regulation of nucleobase, nucleoside, nucleotide and nucleic acid metabolic process, regulation of cellular localization, generation of a signal involved in …	Intellectual Disability	1
HNF4A	negative regulation of molecular function, regulation of phosphorus metabolic process, regulation of establishment of protein localization, positive regulation of transcription, positive regulation of cellular biosynthetic process, response to organic substance, positive regulation of nucleobase, nucleoside, nucleotide and nucleic acid metabolic process, regulation of cellular localization, posit…	Bipolar Spectrum Disorders, Epilepsy, Schizophrenia, Sleep Disorders	4
HOMER2	G-protein coupled receptor protein signaling pathway, cell surface receptor linked signal transduction, glutamate signaling pathway	Anxiety Disorder, Bipolar Spectrum Disorders, Obsessive Compulsive Disorder, Panic Disorder, Schizophrenia, Sleep Disorders	6
HOMER3	G-protein coupled receptor protein signaling pathway, cell surface receptor linked signal transduction, glutamate signaling pathway	Schizophrenia, Sleep Disorders	2
HP	cellular chemical homeostasis, di-, tri-valent inorganic cation homeostasis, cation homeostasis, chemical homeostasis, cellular di-, tri-valent inorganic cation homeostasis, ion homeostasis, homeostatic process, cellular ion homeostasis, cellular homeostasis, cellular cation homeostasis	Depressive Disorder, Epilepsy, Schizophrenia, Sleep Disorders	4
HPRT1	telencephalon development, forebrain development, regulation of cellular amine metabolic process, response to amine stimulus, dopamine metabolic process, cell part morphogenesis, cell projection organization, nitrogen compound biosynthetic process, cell proliferation, catechol metabolic process, response to organic substance, cell projection morphogenesis, cellular component morphogenesis, respon…	Fragile X Syndrome	1
HPS4	positive regulation of developmental process	Schizophrenia, Sleep Disorders	2
HRH1	regulation of phospholipase activity, positive regulation of lipase activity, G-protein coupled receptor protein signaling pathway, cell surface receptor linked signal transduction, positive regulation of cellular biosynthetic process, activation of phospholipase C activity by G-protein coupled receptor protein signaling pathway coupled to IP3 second messenger, intracellular signaling cascade, ph…	Schizophrenia	1
HRH2	G-protein coupled receptor protein signaling pathway, cell surface receptor linked signal transduction, intracellular signaling cascade, cyclic-nucleotide-mediated signaling, second-messenger-mediated signaling, G-protein signaling, coupled to cyclic nucleotide second messenger	Schizophrenia, Sleep Disorders	2
HRH3	metal ion homeostasis, circulatory system process, negative regulation of molecular function, regulation of secretion, learning or memory, regulation of cAMP metabolic process, regulation of cAMP biosynthetic process, negative regulation of adenylate cyclase activity, cytosolic calcium ion homeostasis, G-protein coupled receptor protein signaling pathway, cell surface receptor linked signal trans…	Schizophrenia, Sleep Disorders	2
HRH4	G-protein coupled receptor protein signaling pathway, cell surface receptor linked signal transduction, response to wounding	Schizophrenia, Sleep Disorders	2
HS3ST2	rhythmic process, circadian rhythm	Schizophrenia, Sleep Disorders	2
HSD11B2	circulatory system process, response to corticosteroid stimulus, response to nutrient levels, response to organic substance, blood circulation, response to peptide hormone stimulus, response to endogenous stimulus, female pregnancy, hormone biosynthetic process, positive regulation of blood pressure, regulation of hormone levels, response to steroid hormone stimulus, renal system process, hormone…	Bipolar Spectrum Disorders, Schizophrenia, Sleep Disorders	3
HSD17B1	hormone biosynthetic process, regulation of hormone levels, hormone metabolic process, cellular hormone metabolic process, steroid metabolic process	Down Syndrome	1
HSD17B12	steroid metabolic process, extracellular structure organization	Sleep Disorders	1
HSD3B1	hormone biosynthetic process, regulation of hormone levels, hormone metabolic process, cellular hormone metabolic process, steroid metabolic process	Schizophrenia, Sleep Disorders	2
HSD3B2	steroid metabolic process	Bipolar Spectrum Disorders	1
HSP90B1	metal ion homeostasis, regulation of cell death, negative regulation of apoptosis, negative regulation of cell death, negative regulation of programmed cell death, calcium ion homeostasis, cellular chemical homeostasis, regulation of programmed cell death, regulation of apoptosis, di-, tri-valent inorganic cation homeostasis, cation homeostasis, response to hypoxia, chemical homeostasis, cellular…	Bipolar Spectrum Disorders, Schizophrenia, Sleep Disorders	3
HSPA1A	regulation of cell death, negative regulation of apoptosis, response to organic substance, negative regulation of cell death, negative regulation of programmed cell death, regulation of programmed cell death, regulation of apoptosis, anti-apoptosis	Depressive Disorder, Epilepsy, Schizophrenia	3
HSPA1B	regulation of cell death, negative regulation of apoptosis, response to organic substance, negative regulation of cell death, negative regulation of programmed cell death, regulation of programmed cell death, regulation of apoptosis, anti-apoptosis	Depressive Disorder, Epilepsy, Schizophrenia	3
HSPA1L	response to organic substance, response to abiotic stimulus, homeostatic process	Bipolar Spectrum Disorders, Depressive Disorder, Schizophrenia	3
HSPA4	response to organic substance, response to abiotic stimulus	Bipolar Spectrum Disorders	1
HSPA5	negative regulation of molecular function, regulation of cell death, negative regulation of apoptosis, response to nutrient levels, negative regulation of cell death, negative regulation of programmed cell death, regulation of programmed cell death, regulation of apoptosis, negative regulation of catalytic activity, anti-apoptosis, response to extracellular stimulus	Bipolar Spectrum Disorders, Schizophrenia, Sleep Disorders	3
HSPA8	response to organic substance	Schizophrenia, Sleep Disorders	2
HSPD1	negative regulation of apoptosis, positive regulation of multicellular organismal process, cell proliferation, positive regulation of cell death, regulation of programmed cell death, positive regulation of hydrolase activity, regulation of apoptosis, positive regulation of programmed cell death, positive regulation of molecular function	Epilepsy, Schizophrenia	2
HSPG2	biological adhesion, muscle tissue development, heart development, extracellular structure organization, cell adhesion	Schizophrenia	1
HTR1F	G-protein coupled receptor protein signaling pathway, cell surface receptor linked signal transduction, intracellular signaling cascade, cyclic-nucleotide-mediated signaling, synaptic transmission, neurological system process, second-messenger-mediated signaling, cell-cell signaling, G-protein signaling, coupled to cyclic nucleotide second messenger, transmission of nerve impulse	Anxiety Disorder, Bipolar Spectrum Disorders, Obsessive Compulsive Disorder, Panic Disorder, Schizophrenia, Sleep Disorders	6
HTR3D	ion transport	Anxiety Disorder, Depressive Disorder, Epilepsy, Obsessive Compulsive Disorder, Schizophrenia, Sleep Disorders	6
HTR3E	ion transport	Anxiety Disorder, Depressive Disorder, Epilepsy, Obsessive Compulsive Disorder, Schizophrenia, Sleep Disorders	6
HTRA1	negative regulation of cell communication, regulation of growth	Depressive Disorder, Schizophrenia, Sleep Disorders	3
HTT	telencephalon development, forebrain development, regulation of neuron apoptosis, response to inorganic substance, learning or memory, regulation of cell death, negative regulation of apoptosis, G-protein coupled receptor protein signaling pathway, cell surface receptor linked signal transduction, regulation of membrane potential, nitrogen compound biosynthetic process, negative regulation of cel…	Anxiety Disorder, Depressive Disorder, Fragile X Syndrome, Obsessive Compulsive Disorder, Schizophrenia, Sleep Disorders	6
ICAM1	biological adhesion, positive regulation of locomotion, cell motility, positive regulation of cellular biosynthetic process, positive regulation of nitrogen compound metabolic process, regulation of cell migration, positive regulation of cell migration, cell motion, regulation of locomotion, localization of cell, positive regulation of biosynthetic process, regulation of cell motion, cell migrati…	Schizophrenia, Sleep Disorders, Tuberous Sclerosis	3
ICOSLG	regulation of cell proliferation, response to abiotic stimulus, positive regulation of cell proliferation	Sleep Disorders	1
ID2	negative regulation of molecular function, negative regulation of biosynthetic process, positive regulation of cell differentiation, response to organic substance, regulation of cell proliferation, positive regulation of developmental process, positive regulation of cell proliferation, regulation of transcription from RNA polymerase II promoter, heart development, homeostatic process	Attention Deficit Hyperactivity Disorder	1
ID4	telencephalon development, forebrain development, negative regulation of biosynthetic process, regulation of cell development, pallium development, negative regulation of cell differentiation, cell proliferation, regulation of nervous system development, regulation of neuron differentiation, regulation of cell proliferation, positive regulation of cell proliferation, regulation of transcription f…	Fragile X Syndrome	1
IDE	protein heterooligomerization, regulation of hormone levels, hormone metabolic process	Down Syndrome, Intellectual Disability	2
IDH1	response to organic substance, response to organic cyclic substance, response to endogenous stimulus, response to steroid hormone stimulus, cellular amino acid derivative metabolic process, response to hormone stimulus	Epilepsy	1
IDO1	regulation of cell death, negative regulation of apoptosis, positive regulation of multicellular organismal process, response to organic substance, negative regulation of cell death, negative regulation of programmed cell death, female pregnancy, regulation of programmed cell death, response to wounding, regulation of cell proliferation, behavior, negative regulation of multicellular organismal p…	Anxiety Disorder, Depressive Disorder, Schizophrenia, Sleep Disorders	4
IDO2	biogenic amine metabolic process, cellular amino acid derivative metabolic process	Anxiety Disorder, Depressive Disorder, Epilepsy	3
IDUA	cellular component morphogenesis, chemical homeostasis, cell morphogenesis, homeostatic process	Intellectual Disability	1
IFNAR1	positive regulation of multicellular organismal process, cell surface receptor linked signal transduction, intracellular signaling cascade, protein kinase cascade	Sleep Disorders	1
IFNG	regulation of secretion, regulation of cell death, phosphorylation, regulation of phosphorus metabolic process, regulation of establishment of protein localization, cell motility, positive regulation of transcription, positive regulation of multicellular organismal process, cell surface receptor linked signal transduction, positive regulation of cellular biosynthetic process, regulation of nervou…	Bipolar Spectrum Disorders, Depressive Disorder, Down Syndrome, Intellectual Disability, Schizophrenia, Sleep Disorders, Tuberous Sclerosis	7
IGF1R	regulation of cell death, phosphorylation, negative regulation of apoptosis, positive regulation of locomotion, cell part morphogenesis, cell projection organization, cell surface receptor linked signal transduction, axonogenesis, positive regulation of cellular biosynthetic process, response to organic substance, intracellular signaling cascade, cell projection morphogenesis, cellular component …	Schizophrenia, Sleep Disorders	2
IGF2BP2	negative regulation of biosynthetic process	Schizophrenia, Sleep Disorders	2
IGF2R	regulation of cell death, membrane invagination, endocytosis, regulation of programmed cell death, regulation of apoptosis	Attention Deficit Hyperactivity Disorder, Schizophrenia, Sleep Disorders	3
IGFBP1	cell surface receptor linked signal transduction, response to organic substance, response to peptide hormone stimulus, enzyme linked receptor protein signaling pathway, positive regulation of growth, transmembrane receptor protein tyrosine kinase signaling pathway, response to endogenous stimulus, response to wounding, developmental growth, response to insulin stimulus, response to hormone stimul…	Sleep Disorders	1
IGFBP3	regulation of cell development, regulation of cell death, phosphorylation, positive regulation of cell differentiation, regulation of phosphorus metabolic process, regulation of cell migration, positive regulation of cell death, regulation of programmed cell death, protein amino acid phosphorylation, regulation of cell proliferation, regulation of locomotion, positive regulation of developmental …	Schizophrenia, Sleep Disorders	2
IGFBP7	biological adhesion, response to corticosteroid stimulus, response to nutrient levels, response to organic substance, response to organic cyclic substance, response to endogenous stimulus, female pregnancy, regulation of cell proliferation, response to vitamin, response to steroid hormone stimulus, response to abiotic stimulus, response to hormone stimulus, regulation of growth, negative regulati…	Bipolar Spectrum Disorders	1
IK	cell-cell signaling	Sleep Disorders	1
IKBKE	phosphorylation, regulation of protein kinase cascade, protein amino acid phosphorylation, positive regulation of cell communication, phosphorus metabolic process, phosphate metabolic process, positive regulation of signal transduction	Anxiety Disorder, Depressive Disorder, Epilepsy, Panic Disorder	4
IKZF1	forebrain development, regulation of multicellular organism growth, negative regulation of biosynthetic process, positive regulation of cell differentiation, positive regulation of transcription, positive regulation of multicellular organismal process, positive regulation of cellular biosynthetic process, sensory organ development, positive regulation of nucleobase, nucleoside, nucleotide and nuc…	Down Syndrome, Intellectual Disability	2
IL10RB	response to wounding	Sleep Disorders	1
IL11	regulation of secretion, regulation of phosphorus metabolic process, positive regulation of transcription, positive regulation of cellular biosynthetic process, positive regulation of nucleobase, nucleoside, nucleotide and nucleic acid metabolic process, regulation of cellular localization, positive regulation of nitrogen compound metabolic process, regulation of protein kinase cascade, positive …	Depressive Disorder	1
IL12A	regulation of cell death, regulation of phosphorus metabolic process, cell motility, positive regulation of multicellular organismal process, response to organic substance, regulation of protein kinase cascade, cell motion, positive regulation of macromolecule metabolic process, positive regulation of cell death, regulation of programmed cell death, regulation of cell proliferation, response to r…	Schizophrenia, Sleep Disorders	2
IL12B	regulation of cell death, cell motility, positive regulation of multicellular organismal process, cell surface receptor linked signal transduction, positive regulation of cellular biosynthetic process, positive regulation of macromolecule biosynthetic process, cell motion, positive regulation of macromolecule metabolic process, positive regulation of cell death, regulation of programmed cell deat…	Schizophrenia, Sleep Disorders	2
IL12RB1	phosphorylation, cell surface receptor linked signal transduction, protein amino acid phosphorylation, regulation of cell proliferation, positive regulation of cell proliferation, phosphorus metabolic process, phosphate metabolic process	Schizophrenia, Sleep Disorders	2
IL13	regulation of ion transport, regulation of secretion, regulation of establishment of protein localization, regulation of cellular localization, cell motion, response to wounding, regulation of cell proliferation, regulation of protein localization, cell-cell signaling, positive regulation of cell proliferation, positive regulation of secretion, positive regulation of transport, regulation of prot…	Schizophrenia, Sleep Disorders, Tuberous Sclerosis	3
IL17A	positive regulation of transcription, positive regulation of cellular biosynthetic process, positive regulation of nucleobase, nucleoside, nucleotide and nucleic acid metabolic process, positive regulation of nitrogen compound metabolic process, positive regulation of transcription, DNA-dependent, positive regulation of macromolecule biosynthetic process, positive regulation of macromolecule meta…	Sleep Disorders, Tuberous Sclerosis	2
IL17RA	cell surface receptor linked signal transduction	Tuberous Sclerosis	1
IL18	blood vessel development, positive regulation of multicellular organismal process, regulation of cell proliferation, behavior, cell-cell signaling, response to hypoxia, response to abiotic stimulus, response to oxygen levels, positive regulation of cell proliferation	Depressive Disorder, Schizophrenia, Sleep Disorders	3
IL18RAP	cell surface receptor linked signal transduction, response to wounding	Schizophrenia, Sleep Disorders	2
IL19	regulation of cell death, positive regulation of cell death, regulation of programmed cell death, regulation of apoptosis, positive regulation of apoptosis, positive regulation of programmed cell death	Anxiety Disorder, Depressive Disorder, Panic Disorder, Schizophrenia, Sleep Disorders	5
IL1A	regulation of secretion, regulation of cell death, negative regulation of apoptosis, regulation of establishment of protein localization, positive regulation of multicellular organismal process, cell proliferation, positive regulation of cellular biosynthetic process, negative regulation of cell death, regulation of cellular localization, negative regulation of programmed cell death, positive reg…	Anxiety Disorder, Depressive Disorder, Down Syndrome, Epilepsy, Intellectual Disability, Schizophrenia, Sleep Disorders	7
IL1B	metal ion homeostasis, positive regulation of MAP kinase activity, negative regulation of molecular function, regulation of secretion, learning or memory, regulation of cell death, phosphorylation, negative regulation of apoptosis, response to corticosteroid stimulus, blood vessel development, regulation of phosphorus metabolic process, regulation of establishment of protein localization, cell mo…	Anxiety Disorder, Bipolar Spectrum Disorders, Depressive Disorder, Down Syndrome, Epilepsy, Intellectual Disability, Obsessive Compulsive Disorder, Schizophrenia, Sleep Disorders	9
IL1R1	cell surface receptor linked signal transduction, response to organic substance	Epilepsy, Schizophrenia, Sleep Disorders	3
IL20	positive regulation of cell differentiation, regulation of phosphorus metabolic process, regulation of protein kinase cascade, positive regulation of macromolecule metabolic process, positive regulation of developmental process, positive regulation of cell communication, regulation of phosphorylation, regulation of phosphate metabolic process, positive regulation of signal transduction, regulatio…	Depressive Disorder, Epilepsy	2
IL21	positive regulation of cell differentiation, positive regulation of multicellular organismal process, positive regulation of cellular biosynthetic process, positive regulation of macromolecule biosynthetic process, positive regulation of macromolecule metabolic process, regulation of cell proliferation, positive regulation of developmental process, positive regulation of biosynthetic process, pos…	Epilepsy, Schizophrenia, Sleep Disorders	3
IL23R	response to wounding	Bipolar Spectrum Disorders	1
IL28RA	regulation of cell proliferation, negative regulation of cell proliferation	Anxiety Disorder, Depressive Disorder	2
IL2RB	regulation of cell death, negative regulation of apoptosis, negative regulation of cell death, negative regulation of programmed cell death, positive regulation of macromolecule metabolic process, regulation of programmed cell death, regulation of apoptosis, positive regulation of gene expression, anti-apoptosis	Bipolar Spectrum Disorders, Schizophrenia, Sleep Disorders	3
IL3	regulation of cell death, negative regulation of apoptosis, regulation of phosphorus metabolic process, positive regulation of cellular biosynthetic process, negative regulation of cell death, positive regulation of nucleobase, nucleoside, nucleotide and nucleic acid metabolic process, positive regulation of nitrogen compound metabolic process, negative regulation of programmed cell death, regula…	Schizophrenia, Sleep Disorders	2
IL4R	positive regulation of cell differentiation, negative regulation of cell differentiation, positive regulation of developmental process	Schizophrenia, Sleep Disorders	2
IL6R	negative regulation of biosynthetic process, regulation of cell death, positive regulation of locomotion, response to corticosteroid stimulus, positive regulation of cell differentiation, regulation of phosphorus metabolic process, cell motility, positive regulation of multicellular organismal process, response to organic substance, response to peptide hormone stimulus, locomotory behavior, respo…	Epilepsy, Schizophrenia, Sleep Disorders, Tuberous Sclerosis	4
IL9	positive regulation of cellular biosynthetic process, positive regulation of macromolecule biosynthetic process, positive regulation of macromolecule metabolic process, response to wounding, regulation of cell proliferation, positive regulation of biosynthetic process, positive regulation of cell proliferation	Schizophrenia, Sleep Disorders	2
IMPA1	response to inorganic substance, response to metal ion, phosphorus metabolic process, phosphate metabolic process	Bipolar Spectrum Disorders	1
IMPA2	phosphorus metabolic process, phosphate metabolic process	Anxiety Disorder, Bipolar Spectrum Disorders, Epilepsy, Schizophrenia, Sleep Disorders	5
IMPDH2	nitrogen compound biosynthetic process, cell proliferation	Schizophrenia, Sleep Disorders	2
INHA	negative regulation of biosynthetic process, regulation of secretion, regulation of cell death, regulation of phosphorus metabolic process, negative regulation of cell differentiation, cell surface receptor linked signal transduction, regulation of cellular localization, positive regulation of cell death, regulation of programmed cell death, regulation of cell proliferation, negative regulation o…	Epilepsy, Fragile X Syndrome, Intellectual Disability	3
INHBA	negative regulation of biosynthetic process, regulation of secretion, regulation of cell death, positive regulation of cell differentiation, regulation of phosphorus metabolic process, positive regulation of transcription, negative regulation of cell differentiation, cell surface receptor linked signal transduction, positive regulation of cellular biosynthetic process, positive regulation of nucl…	Anxiety Disorder, Bipolar Spectrum Disorders, Obsessive Compulsive Disorder, Panic Disorder	4
INSIG2	steroid metabolic process	Schizophrenia, Sleep Disorders	2
INSR	response to inorganic substance, positive regulation of MAP kinase activity, negative regulation of molecular function, phosphorylation, positive regulation of locomotion, response to corticosteroid stimulus, regulation of phosphorus metabolic process, regulation of protein kinase activity, regulation of kinase activity, G-protein coupled receptor protein signaling pathway, cell surface receptor …	Epilepsy	1
IRS1	positive regulation of locomotion, regulation of phosphorus metabolic process, regulation of kinase activity, cell surface receptor linked signal transduction, positive regulation of cellular biosynthetic process, response to organic substance, intracellular signaling cascade, response to peptide hormone stimulus, enzyme linked receptor protein signaling pathway, transmembrane receptor protein ty…	Depressive Disorder, Epilepsy, Schizophrenia, Sleep Disorders, Tuberous Sclerosis	5
IRS2	positive regulation of locomotion, cell surface receptor linked signal transduction, cell proliferation, positive regulation of cellular biosynthetic process, response to organic substance, response to peptide hormone stimulus, enzyme linked receptor protein signaling pathway, transmembrane receptor protein tyrosine kinase signaling pathway, response to endogenous stimulus, regulation of cell mig…	Epilepsy	1
ISL1	forebrain development, regulation of cell development, cell part morphogenesis, cell projection organization, cell motility, positive regulation of transcription, negative regulation of cell differentiation, axonogenesis, positive regulation of cellular biosynthetic process, regulation of nervous system development, cell projection morphogenesis, cellular component morphogenesis, positive regulat…	Attention Deficit Hyperactivity Disorder	1
ITGA1	regulation of neuron apoptosis, biological adhesion, circulatory system process, positive regulation of MAP kinase activity, regulation of cell death, phosphorylation, regulation of phosphorus metabolic process, cell part morphogenesis, cell projection organization, cell motility, regulation of protein kinase activity, vasodilation, regulation of kinase activity, cell surface receptor linked sign…	Attention Deficit Hyperactivity Disorder	1
ITGA3	biological adhesion, cell surface receptor linked signal transduction, cell adhesion	Schizophrenia, Sleep Disorders	2
ITGA8	biological adhesion, learning or memory, cell projection organization, cell surface receptor linked signal transduction, memory, sensory organ development, behavior, neurological system process, positive regulation of cell communication, positive regulation of signal transduction, extracellular structure organization, cell adhesion	Schizophrenia, Sleep Disorders	2
ITGA9	biological adhesion, cell surface receptor linked signal transduction, cell adhesion	Bipolar Spectrum Disorders	1
ITGAM	biological adhesion, cell motility, cell surface receptor linked signal transduction, cell proliferation, locomotory behavior, cell motion, behavior, localization of cell, cell migration, cell adhesion	Epilepsy	1
ITGAV	biological adhesion, negative regulation of biosynthetic process, blood vessel development, membrane invagination, negative regulation of cell differentiation, cell surface receptor linked signal transduction, endocytosis, negative regulation of transport, cell adhesion	Schizophrenia, Sleep Disorders	2
ITGB1	biological adhesion, cell motility, negative regulation of cell differentiation, cell surface receptor linked signal transduction, cellular component morphogenesis, cell motion, regulation of cell proliferation, localization of cell, striated muscle cell differentiation, positive regulation of cell proliferation, cell migration, muscle tissue development, heart development, muscle cell differenti…	Schizophrenia, Sleep Disorders	2
ITGB2	biological adhesion, regulation of phosphorus metabolic process, cell motility, cell surface receptor linked signal transduction, locomotory behavior, cell motion, response to wounding, behavior, localization of cell, cell-cell signaling, regulation of phosphorylation, regulation of phosphate metabolic process, regulation of cell morphogenesis, cell migration, cell adhesion	Down Syndrome, Sleep Disorders	2
ITGB8	biological adhesion, cell surface receptor linked signal transduction, cell adhesion	Schizophrenia, Sleep Disorders	2
ITIH4	response to wounding	Bipolar Spectrum Disorders, Depressive Disorder, Epilepsy, Schizophrenia	4
ITK	phosphorylation, intracellular signaling cascade, protein amino acid phosphorylation, phosphorus metabolic process, phosphate metabolic process	Tuberous Sclerosis	1
ITPR2	calcium ion transport, metal ion transport, response to hypoxia, ion transport, response to oxygen levels, cation transport, di-, tri-valent inorganic cation transport	Bipolar Spectrum Disorders	1
JAG1	positive regulation of cell differentiation, blood vessel development, negative regulation of cell differentiation, cell surface receptor linked signal transduction, sensory organ development, regulation of cell migration, regulation of cell proliferation, regulation of locomotion, positive regulation of developmental process, positive regulation of cell communication, regulation of cell motion, …	Down Syndrome, Fragile X Syndrome, Intellectual Disability	3
JAG2	regulation of cell death, cell surface receptor linked signal transduction, sensory organ development, regulation of cell migration, regulation of programmed cell death, regulation of cell proliferation, regulation of locomotion, regulation of apoptosis, response to hypoxia, response to oxygen levels, regulation of cell motion, neuron differentiation	Schizophrenia, Sleep Disorders	2
JAK2	regulation of neuron apoptosis, metal ion homeostasis, negative regulation of molecular function, regulation of secretion, regulation of cell death, phosphorylation, positive regulation of locomotion, positive regulation of cell differentiation, regulation of phosphorus metabolic process, regulation of establishment of protein localization, cell part morphogenesis, cell projection organization, r…	Down Syndrome, Intellectual Disability	2
JUN	regulation of neuron apoptosis, response to inorganic substance, learning or memory, regulation of cell death, positive regulation of cell differentiation, blood vessel development, regulation of phosphorus metabolic process, positive regulation of transcription, cell surface receptor linked signal transduction, regulation of membrane potential, positive regulation of cellular biosynthetic proces…	Fragile X Syndrome	1
KALRN	regulation of cell development, regulation of cell death, phosphorylation, regulation of neuron projection development, cell part morphogenesis, cell projection organization, axonogenesis, regulation of nervous system development, intracellular signaling cascade, cell projection morphogenesis, cellular component morphogenesis, regulation of neuron differentiation, positive regulation of cell deat…	Attention Deficit Hyperactivity Disorder, Schizophrenia, Sleep Disorders	3
KCNAB1	metal ion transport, ion transport, cation transport	Epilepsy, Schizophrenia	2
KCNE1	circulatory system process, regulation of membrane potential, blood circulation, cellular chemical homeostasis, metal ion transport, neurological system process, regulation of system process, chemical homeostasis, ion transport, developmental maturation, regulation of heart contraction, ion homeostasis, cation transport, homeostatic process, cellular ion homeostasis, membrane depolarization, cell…	Down Syndrome, Epilepsy, Intellectual Disability, Schizophrenia, Sleep Disorders	5
KCNE2	circulatory system process, blood circulation, metal ion transport, regulation of system process, ion transport, regulation of heart contraction, cation transport	Down Syndrome, Epilepsy, Intellectual Disability, Schizophrenia, Sleep Disorders	5
KCNH1	metal ion transport, striated muscle cell differentiation, ion transport, muscle cell differentiation, cation transport	Schizophrenia, Sleep Disorders	2
KCNH2	circulatory system process, regulation of membrane potential, blood circulation, cellular chemical homeostasis, metal ion transport, regulation of system process, chemical homeostasis, ion transport, regulation of heart contraction, ion homeostasis, cation transport, homeostatic process, cellular ion homeostasis, cellular homeostasis	Epilepsy, Intellectual Disability, Schizophrenia, Sleep Disorders	4
KCNH5	metal ion transport, ion transport, cation transport	Schizophrenia, Sleep Disorders	2
KCNH7	metal ion transport, ion transport, cation transport	Bipolar Spectrum Disorders	1
KCNIP4	metal ion transport, ion transport, cation transport	Attention Deficit Hyperactivity Disorder, Bipolar Spectrum Disorders, Depressive Disorder, Epilepsy	4
KCNJ11	regulation of secretion, regulation of membrane potential, response to organic substance, regulation of cellular localization, cellular chemical homeostasis, metal ion transport, neurological system process, negative regulation of transport, chemical homeostasis, ion transport, response to drug, ion homeostasis, cation transport, homeostatic process, cellular ion homeostasis, cellular homeostasis…	Bipolar Spectrum Disorders, Epilepsy, Schizophrenia, Sleep Disorders	4
KCNJ5	metal ion transport, ion transport, cation transport	Attention Deficit Hyperactivity Disorder	1
KCNJ6	metal ion transport, ion transport, cation transport	Bipolar Spectrum Disorders, Depressive Disorder, Down Syndrome, Epilepsy, Schizophrenia	5
KCNJ9	metal ion transport, ion transport, cation transport	Epilepsy	1
KCNK2	G-protein coupled receptor protein signaling pathway, cell surface receptor linked signal transduction, metal ion transport, ion transport, cation transport	Anxiety Disorder, Depressive Disorder	2
KCNMB3	response to inorganic substance, regulation of membrane potential, regulation of action potential in neuron, cellular chemical homeostasis, metal ion transport, neurological system process, response to metal ion, chemical homeostasis, ion transport, regulation of action potential, ion homeostasis, cation transport, transmission of nerve impulse, homeostatic process, cellular ion homeostasis, cell…	Epilepsy	1
KCNMB4	response to inorganic substance, regulation of secretion, regulation of neurotransmitter secretion, regulation of membrane potential, regulation of cellular localization, regulation of action potential in neuron, cellular chemical homeostasis, synaptic transmission, metal ion transport, neurological system process, response to metal ion, cell-cell signaling, regulation of system process, chemical…	Epilepsy	1
KCNQ1	circulatory system process, regulation of secretion, regulation of membrane potential, blood circulation, regulation of cellular localization, cellular chemical homeostasis, metal ion transport, neurological system process, negative regulation of transport, regulation of system process, chemical homeostasis, ion transport, regulation of heart contraction, ion homeostasis, cation transport, homeos…	Epilepsy, Schizophrenia, Sleep Disorders	3
KCTD12	metal ion transport, ion transport, cation transport	Bipolar Spectrum Disorders	1
KCTD7	metal ion transport, ion transport, cation transport	Epilepsy	1
KDR	metal ion homeostasis, phosphorylation, positive regulation of locomotion, blood vessel development, cell motility, cell surface receptor linked signal transduction, enzyme linked receptor protein signaling pathway, transmembrane receptor protein tyrosine kinase signaling pathway, calcium ion homeostasis, regulation of cell migration, positive regulation of cell migration, cell motion, protein am…	Depressive Disorder, Epilepsy	2
KIF3A	cell part morphogenesis, cell projection organization, cell projection morphogenesis, cellular component morphogenesis, heart development, cell morphogenesis	Epilepsy, Schizophrenia, Sleep Disorders	3
KL	positive regulation of multicellular organismal process, cell surface receptor linked signal transduction, enzyme linked receptor protein signaling pathway, transmembrane receptor protein tyrosine kinase signaling pathway, response to wounding, positive regulation of developmental process	Attention Deficit Hyperactivity Disorder	1
KLF13	positive regulation of transcription, positive regulation of cellular biosynthetic process, positive regulation of nucleobase, nucleoside, nucleotide and nucleic acid metabolic process, positive regulation of nitrogen compound metabolic process, positive regulation of transcription, DNA-dependent, positive regulation of macromolecule biosynthetic process, positive regulation of macromolecule meta…	Schizophrenia, Sleep Disorders	2
KLF5	blood vessel development, cell projection organization, positive regulation of transcription, positive regulation of cellular biosynthetic process, positive regulation of nucleobase, nucleoside, nucleotide and nucleic acid metabolic process, positive regulation of nitrogen compound metabolic process, positive regulation of macromolecule biosynthetic process, positive regulation of macromolecule m…	Schizophrenia, Sleep Disorders	2
KLF6	positive regulation of transcription, positive regulation of cellular biosynthetic process, positive regulation of nucleobase, nucleoside, nucleotide and nucleic acid metabolic process, positive regulation of nitrogen compound metabolic process, positive regulation of transcription, DNA-dependent, positive regulation of macromolecule biosynthetic process, positive regulation of macromolecule meta…	Anxiety Disorder, Sleep Disorders	2
KLK8	regulation of cell development, learning or memory, regulation of neuron projection development, cell part morphogenesis, cell projection organization, negative regulation of cell differentiation, cell proliferation, memory, regulation of nervous system development, cell projection morphogenesis, cellular component morphogenesis, regulation of neuron differentiation, negative regulation of respon…	Bipolar Spectrum Disorders, Depressive Disorder, Epilepsy, Schizophrenia, Sleep Disorders	5
KNG1	metal ion homeostasis, circulatory system process, regulation of cell death, vasodilation, cytosolic calcium ion homeostasis, G-protein coupled receptor protein signaling pathway, cell surface receptor linked signal transduction, blood circulation, regulation of tube size, calcium ion homeostasis, cellular chemical homeostasis, positive regulation of cell death, regulation of programmed cell deat…	Anxiety Disorder, Bipolar Spectrum Disorders, Obsessive Compulsive Disorder, Panic Disorder	4
KRAS	regulation of neuron apoptosis, positive regulation of MAP kinase activity, learning or memory, regulation of cell death, negative regulation of apoptosis, response to corticosteroid stimulus, membrane invagination, regulation of phosphorus metabolic process, regulation of protein kinase activity, regulation of kinase activity, response to organic substance, intracellular signaling cascade, negat…	Down Syndrome, Intellectual Disability	2
KREMEN1	cell surface receptor linked signal transduction	Schizophrenia, Sleep Disorders	2
KRIT1	intracellular signaling cascade	Epilepsy	1
KSR2	phosphorylation, intracellular signaling cascade, protein amino acid phosphorylation, phosphorus metabolic process, phosphate metabolic process	Intellectual Disability	1
LAMB2	biological adhesion, cell part morphogenesis, cell projection organization, axonogenesis, cell projection morphogenesis, cellular component morphogenesis, response to wounding, developmental growth, neuron projection morphogenesis, neuron development, cell morphogenesis involved in neuron differentiation, growth, cell morphogenesis, neuron differentiation, neuron projection development, cell adhe…	Schizophrenia, Sleep Disorders	2
LAMP3	cell proliferation	Bipolar Spectrum Disorders	1
LARGE	homeostatic process, cellular homeostasis	Epilepsy, Intellectual Disability	2
LAT	cell surface receptor linked signal transduction, intracellular signaling cascade, second-messenger-mediated signaling, Ras protein signal transduction, secretion, secretion by cell	Epilepsy, Tuberous Sclerosis	2
LAT2	cell surface receptor linked signal transduction, intracellular signaling cascade, second-messenger-mediated signaling, secretion, secretion by cell	Anxiety Disorder	1
LBXCOR1	negative regulation of biosynthetic process, negative regulation of cell communication	Anxiety Disorder, Attention Deficit Hyperactivity Disorder, Obsessive Compulsive Disorder, Sleep Disorders	4
LDHA	response to extracellular stimulus	Anxiety Disorder, Panic Disorder, Sleep Disorders, Tuberous Sclerosis	4
LDLR	membrane invagination, response to organic substance, endocytosis, response to endogenous stimulus, response to steroid hormone stimulus, chemical homeostasis, response to hormone stimulus, response to estrogen stimulus, homeostatic process, steroid metabolic process	Intellectual Disability	1
LEF1	telencephalon development, forebrain development, response to inorganic substance, biological adhesion, negative regulation of biosynthetic process, pallium development, positive regulation of transcription, cell surface receptor linked signal transduction, positive regulation of cellular biosynthetic process, response to organic substance, cellular component morphogenesis, positive regulation of…	Depressive Disorder, Epilepsy	2
LGI1	positive regulation of multicellular organismal process, cell proliferation, positive regulation of synaptic transmission, positive regulation of transmission of nerve impulse, regulation of system process, positive regulation of cell communication, regulation of neurological system process, positive regulation of neurological system process, regulation of transmission of nerve impulse, regulatio…	Depressive Disorder, Epilepsy, Schizophrenia, Sleep Disorders	4
LGI4	regulation of membrane potential, regulation of action potential in neuron, cellular chemical homeostasis, neurological system process, chemical homeostasis, regulation of action potential, developmental maturation, ion homeostasis, neuron development, transmission of nerve impulse, homeostatic process, cellular ion homeostasis, neuron differentiation, cellular homeostasis	Epilepsy	1
LGSN	amine biosynthetic process, nitrogen compound biosynthetic process	Depressive Disorder, Epilepsy	2
LIF	regulation of secretion, positive regulation of cell differentiation, regulation of phosphorus metabolic process, positive regulation of transcription, negative regulation of cell differentiation, cell surface receptor linked signal transduction, positive regulation of cellular biosynthetic process, positive regulation of nucleobase, nucleoside, nucleotide and nucleic acid metabolic process, enzy…	Anxiety Disorder, Bipolar Spectrum Disorders, Obsessive Compulsive Disorder, Panic Disorder, Schizophrenia, Sleep Disorders	6
LIFR	cell part morphogenesis, cell projection organization, cell surface receptor linked signal transduction, response to organic substance, cell projection morphogenesis, cellular component morphogenesis, enzyme linked receptor protein signaling pathway, regulation of cell proliferation, positive regulation of cell proliferation, neuron projection morphogenesis, neuron development, cell morphogenesis…	Schizophrenia, Sleep Disorders	2
LIN7A	generation of a signal involved in cell-cell signaling, synaptic transmission, neurotransmitter secretion, neurological system process, regulation of neurotransmitter levels, cell-cell signaling, synaptic vesicle transport, neurotransmitter transport, transmission of nerve impulse, secretion, secretion by cell	Intellectual Disability, Schizophrenia, Sleep Disorders	3
LIN7C	generation of a signal involved in cell-cell signaling, synaptic transmission, neurotransmitter secretion, neurological system process, regulation of neurotransmitter levels, cell-cell signaling, neurotransmitter transport, transmission of nerve impulse, secretion, secretion by cell	Attention Deficit Hyperactivity Disorder, Schizophrenia, Sleep Disorders	3
LINGO1	regulation of cell development, regulation of neuron projection development, cell projection organization, negative regulation of cell differentiation, regulation of nervous system development, intracellular signaling cascade, regulation of neuron differentiation, central nervous system neuron differentiation, regulation of axonogenesis, regulation of cell morphogenesis involved in differentiatio…	Tuberous Sclerosis	1
LMLN	biological adhesion, cell adhesion	Bipolar Spectrum Disorders	1
LMO1	cell proliferation	Schizophrenia, Sleep Disorders	2
LMX1A	telencephalon development, forebrain development, regulation of cell development, pallium development, cell part morphogenesis, cell projection organization, negative regulation of cell differentiation, axonogenesis, regulation of nervous system development, cell projection morphogenesis, cellular component morphogenesis, regulation of neuron differentiation, cell motion, central nervous system n…	Anxiety Disorder, Obsessive Compulsive Disorder, Schizophrenia, Sleep Disorders	4
LPAR1	metal ion homeostasis, positive regulation of MAP kinase activity, phosphorylation, regulation of phosphorus metabolic process, regulation of phospholipase activity, cell projection organization, regulation of protein kinase activity, regulation of kinase activity, positive regulation of lipase activity, cytosolic calcium ion homeostasis, G-protein coupled receptor protein signaling pathway, cell…	Sleep Disorders	1
LPHN3	G-protein coupled receptor protein signaling pathway, cell surface receptor linked signal transduction, neuropeptide signaling pathway	Attention Deficit Hyperactivity Disorder, Sleep Disorders	2
LPL	positive regulation of cell differentiation, positive regulation of developmental process, chemical homeostasis, homeostatic process	Schizophrenia, Sleep Disorders, Tuberous Sclerosis	3
LPO	response to inorganic substance	Depressive Disorder	1
LRP1	membrane invagination, regulation of phosphorus metabolic process, regulation of protein kinase activity, regulation of kinase activity, G-protein coupled receptor protein signaling pathway, cell surface receptor linked signal transduction, cell proliferation, endocytosis, positive regulation of catalytic activity, positive regulation of kinase activity, regulation of transferase activity, regula…	Schizophrenia, Sleep Disorders	2
LRPAP1	negative regulation of molecular function, cell proliferation, negative regulation of multicellular organismal process	Schizophrenia, Sleep Disorders	2
LRRK2	regulation of cell death, phosphorylation, intracellular signaling cascade, positive regulation of macromolecule metabolic process, positive regulation of cell death, regulation of programmed cell death, protein amino acid phosphorylation, MAPKKK cascade, positive regulation of programmed cell death, protein kinase cascade, phosphorus metabolic process, phosphate metabolic process	Schizophrenia, Sleep Disorders	2
LSAMP	biological adhesion, cell adhesion	Anxiety Disorder, Bipolar Spectrum Disorders, Depressive Disorder, Epilepsy, Panic Disorder, Schizophrenia, Sleep Disorders	7
LTA	regulation of neuron apoptosis, regulation of ion transport, regulation of cell death, regulation of establishment of protein localization, positive regulation of multicellular organismal process, response to nutrient levels, response to organic substance, intracellular signaling cascade, regulation of amine transport, regulation of protein kinase cascade, positive regulation of synaptic transmis…	Bipolar Spectrum Disorders, Depressive Disorder, Epilepsy, Schizophrenia, Sleep Disorders	5
LTA4H	response to wounding	Depressive Disorder, Epilepsy	2
LYN	regulation of ion transport, regulation of cell development, phosphorylation, positive regulation of cell differentiation, regulation of phosphorus metabolic process, response to amine stimulus, cell surface receptor linked signal transduction, regulation of nervous system development, response to organic substance, intracellular signaling cascade, response to organic cyclic substance, response t…	Anxiety Disorder, Bipolar Spectrum Disorders, Obsessive Compulsive Disorder, Panic Disorder	4
M6PR	membrane invagination, endocytosis	Depressive Disorder	1
MAB21L1	sensory organ development, regulation of cell proliferation, positive regulation of cell proliferation	Bipolar Spectrum Disorders	1
MACF1	cell part morphogenesis, cell projection organization, cell surface receptor linked signal transduction, axonogenesis, cell projection morphogenesis, cellular component morphogenesis, cell motion, neuron projection morphogenesis, neuron development, cell morphogenesis involved in neuron differentiation, cell morphogenesis, neuron differentiation, neuron projection development, cell morphogenesis …	Schizophrenia, Sleep Disorders	2
MAG	biological adhesion, regulation of cell development, regulation of neuron projection development, negative regulation of cell differentiation, regulation of nervous system development, regulation of neuron differentiation, regulation of axonogenesis, regulation of cell morphogenesis involved in differentiation, regulation of cell projection organization, regulation of cell morphogenesis, regulati…	Schizophrenia	1
MAGI1	biological adhesion, cell surface receptor linked signal transduction, cell adhesion	Bipolar Spectrum Disorders, Depressive Disorder, Epilepsy, Schizophrenia, Sleep Disorders	5
MAGI2	intracellular signaling cascade	Anxiety Disorder, Bipolar Spectrum Disorders, Depressive Disorder, Down Syndrome, Epilepsy, Intellectual Disability, Obsessive Compulsive Disorder, Panic Disorder, Schizophrenia, Sleep Disorders0	10
MAP1A	neurological system process	Bipolar Spectrum Disorders, Schizophrenia, Sleep Disorders	3
MAP1B	response to inorganic substance, regulation of cell development, positive regulation of cell differentiation, regulation of neuron projection development, cell part morphogenesis, cell projection organization, axonogenesis, response to nutrient levels, regulation of nervous system development, response to organic substance, cell projection morphogenesis, cellular component morphogenesis, response…	Fragile X Syndrome, Schizophrenia, Sleep Disorders, Tuberous Sclerosis	4
MAP1LC3A	response to nutrient levels, response to extracellular stimulus	Tuberous Sclerosis	1
MAP2K5	phosphorylation, intracellular signaling cascade, positive regulation of growth, protein amino acid phosphorylation, regulation of cell proliferation, MAPKKK cascade, positive regulation of cell proliferation, protein kinase cascade, phosphorus metabolic process, heart development, phosphate metabolic process, regulation of growth	Anxiety Disorder, Attention Deficit Hyperactivity Disorder, Depressive Disorder, Obsessive Compulsive Disorder, Sleep Disorders	5
MAP3K3	phosphorylation, intracellular signaling cascade, regulation of protein kinase cascade, protein amino acid phosphorylation, MAPKKK cascade, positive regulation of cell communication, protein kinase cascade, phosphorus metabolic process, phosphate metabolic process, positive regulation of signal transduction	Schizophrenia, Sleep Disorders	2
MAP3K7	regulation of cell death, phosphorylation, negative regulation of apoptosis, blood vessel development, regulation of phosphorus metabolic process, regulation of protein kinase activity, regulation of kinase activity, positive regulation of multicellular organismal process, cell surface receptor linked signal transduction, intracellular signaling cascade, negative regulation of cell death, enzyme …	Sleep Disorders	1
MAPK14	phosphorylation, positive regulation of cell differentiation, blood vessel development, positive regulation of transcription, cell surface receptor linked signal transduction, positive regulation of cellular biosynthetic process, response to organic substance, intracellular signaling cascade, positive regulation of nucleobase, nucleoside, nucleotide and nucleic acid metabolic process, positive re…	Schizophrenia, Sleep Disorders	2
MAPK4	phosphorylation, protein amino acid phosphorylation, phosphorus metabolic process, phosphate metabolic process	Schizophrenia	1
MAPK8	response to inorganic substance, regulation of cell death, phosphorylation, negative regulation of apoptosis, intracellular signaling cascade, negative regulation of cell death, negative regulation of programmed cell death, cell motion, positive regulation of cell death, regulation of programmed cell death, protein amino acid phosphorylation, response to radiation, MAPKKK cascade, regulation of a…	Tuberous Sclerosis	1
MAPK8IP1	negative regulation of molecular function, regulation of cell death, phosphorylation, negative regulation of apoptosis, regulation of phosphorus metabolic process, regulation of protein kinase activity, regulation of kinase activity, intracellular signaling cascade, negative regulation of cell death, negative regulation of programmed cell death, regulation of MAP kinase activity, regulation of pr…	Schizophrenia, Sleep Disorders	2
MAPKAPK3	phosphorylation, intracellular signaling cascade, protein amino acid phosphorylation, Ras protein signal transduction, phosphorus metabolic process, phosphate metabolic process	Schizophrenia, Sleep Disorders	2
MASP2	response to wounding	Panic Disorder	1
MAT2A	amine biosynthetic process, nitrogen compound biosynthetic process, response to organic substance, response to endogenous stimulus, response to radiation, cellular amino acid derivative metabolic process, rhythmic process, response to abiotic stimulus, response to drug, response to hormone stimulus, circadian rhythm, response to light stimulus	Anxiety Disorder	1
MATK	phosphorylation, cell proliferation, protein amino acid phosphorylation, regulation of cell proliferation, positive regulation of cell proliferation, phosphorus metabolic process, phosphate metabolic process	Schizophrenia, Sleep Disorders	2
MB	response to inorganic substance, response to organic substance, response to endogenous stimulus, response to hypoxia, response to oxygen levels, response to hormone stimulus, heart development, homeostatic process	Tuberous Sclerosis	1
MBD2	negative regulation of biosynthetic process, reproductive behavior, regulation of cell proliferation, behavior, reproductive behavior in a multicellular organism, positive regulation of cell communication, regulation of transcription from RNA polymerase II promoter, positive regulation of signal transduction	Schizophrenia, Sleep Disorders	2
MBL2	membrane invagination, endocytosis, response to wounding, ion transport	Down Syndrome, Epilepsy, Panic Disorder	3
MC1R	G-protein coupled receptor protein signaling pathway, cell surface receptor linked signal transduction, intracellular signaling cascade, cyclic-nucleotide-mediated signaling, response to radiation, second-messenger-mediated signaling, response to abiotic stimulus, G-protein signaling, coupled to cyclic nucleotide second messenger, response to light stimulus, neuron differentiation	Depressive Disorder	1
MC2R	G-protein coupled receptor protein signaling pathway, cell surface receptor linked signal transduction, intracellular signaling cascade, cyclic-nucleotide-mediated signaling, second-messenger-mediated signaling, G-protein signaling, coupled to cyclic nucleotide second messenger	Depressive Disorder, Epilepsy, Schizophrenia, Sleep Disorders	4
MC5R	G-protein coupled receptor protein signaling pathway, cell surface receptor linked signal transduction, intracellular signaling cascade, cyclic-nucleotide-mediated signaling, second-messenger-mediated signaling, G-protein signaling, coupled to cyclic nucleotide second messenger	Bipolar Spectrum Disorders, Schizophrenia, Sleep Disorders	3
MCHR2	G-protein coupled receptor protein signaling pathway, cell surface receptor linked signal transduction	Bipolar Spectrum Disorders, Schizophrenia, Sleep Disorders	3
MCL1	regulation of cell death, negative regulation of apoptosis, response to organic substance, negative regulation of cell death, negative regulation of programmed cell death, regulation of programmed cell death, regulation of apoptosis, homeostatic process, anti-apoptosis, cellular homeostasis	Sleep Disorders, Tuberous Sclerosis	2
MCTP2	intracellular signaling cascade, second-messenger-mediated signaling	Depressive Disorder, Schizophrenia, Sleep Disorders	3
MDGA1	cell motility, cell motion, neuron migration, localization of cell, cell migration, neuron differentiation	Bipolar Spectrum Disorders, Depressive Disorder, Schizophrenia	3
MDK	response to wounding, gland development	Bipolar Spectrum Disorders, Schizophrenia, Sleep Disorders	3
MDM2	negative regulation of biosynthetic process, positive regulation of macromolecule metabolic process, regulation of cell proliferation, positive regulation of cell proliferation, regulation of transcription from RNA polymerase II promoter	Down Syndrome, Intellectual Disability, Schizophrenia, Sleep Disorders	4
MDM4	negative regulation of biosynthetic process, cell proliferation, regulation of cell proliferation, positive regulation of cell proliferation, regulation of transcription from RNA polymerase II promoter, negative regulation of cell proliferation	Down Syndrome, Intellectual Disability, Sleep Disorders, Tuberous Sclerosis	4
MED15	regulation of transcription from RNA polymerase II promoter	Schizophrenia, Sleep Disorders	2
MEFV	response to wounding	Epilepsy, Sleep Disorders, Tuberous Sclerosis	3
MEGF10	biological adhesion, membrane invagination, endocytosis, cell adhesion	Bipolar Spectrum Disorders, Schizophrenia, Sleep Disorders	3
MEIS2	negative regulation of biosynthetic process, positive regulation of transcription, positive regulation of cellular biosynthetic process, sensory organ development, positive regulation of nucleobase, nucleoside, nucleotide and nucleic acid metabolic process, positive regulation of nitrogen compound metabolic process, positive regulation of transcription, DNA-dependent, positive regulation of macro…	Anxiety Disorder, Obsessive Compulsive Disorder, Schizophrenia, Sleep Disorders	4
MFAP4	biological adhesion, cell adhesion	Epilepsy, Intellectual Disability	2
MFI2	cellular chemical homeostasis, metal ion transport, di-, tri-valent inorganic cation homeostasis, cation homeostasis, chemical homeostasis, ion transport, cellular di-, tri-valent inorganic cation homeostasis, ion homeostasis, cation transport, homeostatic process, cellular ion homeostasis, di-, tri-valent inorganic cation transport, cellular homeostasis, cellular cation homeostasis	Bipolar Spectrum Disorders	1
MGLL	response to wounding	Schizophrenia, Sleep Disorders	2
MICA	cell surface receptor linked signal transduction, response to abiotic stimulus	Epilepsy, Sleep Disorders	2
MICB	cell surface receptor linked signal transduction, response to nutrient levels, response to vitamin, response to abiotic stimulus, negative regulation of response to stimulus, response to extracellular stimulus	Schizophrenia, Sleep Disorders	2
MIF	regulation of cell death, negative regulation of apoptosis, cell surface receptor linked signal transduction, cell proliferation, negative regulation of cell death, negative regulation of programmed cell death, regulation of programmed cell death, response to wounding, regulation of apoptosis	Sleep Disorders, Tuberous Sclerosis	2
MITF	regulation of cell death, negative regulation of apoptosis, positive regulation of transcription, cell surface receptor linked signal transduction, positive regulation of cellular biosynthetic process, sensory organ development, negative regulation of cell death, positive regulation of nucleobase, nucleoside, nucleotide and nucleic acid metabolic process, positive regulation of nitrogen compound …	Schizophrenia, Sleep Disorders	2
MKL1	regulation of cell death, negative regulation of apoptosis, positive regulation of transcription, positive regulation of cellular biosynthetic process, negative regulation of cell death, positive regulation of nucleobase, nucleoside, nucleotide and nucleic acid metabolic process, positive regulation of nitrogen compound metabolic process, negative regulation of programmed cell death, positive reg…	Schizophrenia	1
MLC1	ion transport	Bipolar Spectrum Disorders, Schizophrenia, Sleep Disorders	3
MLH1	regulation of cell death, intracellular signaling cascade, positive regulation of cell death, regulation of programmed cell death, regulation of apoptosis, positive regulation of apoptosis, positive regulation of programmed cell death	Anxiety Disorder, Depressive Disorder, Epilepsy, Tuberous Sclerosis	4
MLL	positive regulation of transcription, positive regulation of cellular biosynthetic process, positive regulation of nucleobase, nucleoside, nucleotide and nucleic acid metabolic process, positive regulation of nitrogen compound metabolic process, positive regulation of transcription, DNA-dependent, positive regulation of macromolecule biosynthetic process, positive regulation of macromolecule meta…	Down Syndrome, Intellectual Disability	2
MME	cell-cell signaling	Tuberous Sclerosis	1
MMP13	response to organic substance, response to endogenous stimulus, response to steroid hormone stimulus, response to hypoxia, response to abiotic stimulus, response to oxygen levels, response to hormone stimulus, response to estrogen stimulus	Tuberous Sclerosis	1
MMP2	blood vessel development, response to hypoxia, response to oxygen levels, developmental maturation	Epilepsy, Sleep Disorders, Tuberous Sclerosis	3
MMP3	response to amine stimulus, response to organic substance, response to organic nitrogen, response to endogenous stimulus	Bipolar Spectrum Disorders, Schizophrenia, Sleep Disorders	3
MMP9	regulation of cell death, positive regulation of locomotion, regulation of cell migration, positive regulation of cell migration, positive regulation of cell death, regulation of programmed cell death, regulation of locomotion, regulation of apoptosis, positive regulation of apoptosis, positive regulation of programmed cell death, regulation of cell motion, extracellular structure organization	Bipolar Spectrum Disorders, Epilepsy, Fragile X Syndrome, Schizophrenia, Tuberous Sclerosis	5
MMRN1	biological adhesion, response to wounding, cell adhesion	Tuberous Sclerosis	1
MOBKL1A	phosphorylation, protein amino acid phosphorylation, phosphorus metabolic process, phosphate metabolic process	Depressive Disorder	1
MORF4	cell proliferation, regulation of growth	Fragile X Syndrome, Tuberous Sclerosis	2
MPL	cell surface receptor linked signal transduction, cell proliferation	Down Syndrome	1
MPO	response to inorganic substance, regulation of cell death, negative regulation of apoptosis, negative regulation of cell death, negative regulation of programmed cell death, regulation of programmed cell death, regulation of apoptosis, anti-apoptosis	Schizophrenia, Sleep Disorders, Tuberous Sclerosis	3
MPZ	regulation of membrane potential, regulation of action potential in neuron, cellular chemical homeostasis, synaptic transmission, neurological system process, cell-cell signaling, chemical homeostasis, regulation of action potential, ion homeostasis, transmission of nerve impulse, homeostatic process, cellular ion homeostasis, cellular homeostasis	Schizophrenia, Sleep Disorders	2
MPZL1	cell surface receptor linked signal transduction, enzyme linked receptor protein signaling pathway, transmembrane receptor protein tyrosine kinase signaling pathway, cell-cell signaling	Schizophrenia, Sleep Disorders	2
MSH2	regulation of neuron apoptosis, regulation of cell death, phosphorylation, negative regulation of apoptosis, response to amine stimulus, nitrogen compound biosynthetic process, response to organic substance, intracellular signaling cascade, negative regulation of cell death, response to organic cyclic substance, response to organic nitrogen, negative regulation of programmed cell death, response …	Anxiety Disorder, Depressive Disorder, Epilepsy, Tuberous Sclerosis	4
MST1R	phosphorylation, cell surface receptor linked signal transduction, enzyme linked receptor protein signaling pathway, transmembrane receptor protein tyrosine kinase signaling pathway, cell motion, protein amino acid phosphorylation, regulation of cell proliferation, positive regulation of cell proliferation, phosphorus metabolic process, phosphate metabolic process	Schizophrenia, Sleep Disorders	2
MSX1	forebrain development, negative regulation of biosynthetic process, regulation of cell death, negative regulation of apoptosis, cell surface receptor linked signal transduction, response to organic substance, negative regulation of cell death, enzyme linked receptor protein signaling pathway, negative regulation of programmed cell death, regulation of programmed cell death, regulation of cell pro…	Sleep Disorders, Tuberous Sclerosis	2
MSX2	regulation of cell death, negative regulation of apoptosis, cell surface receptor linked signal transduction, response to organic substance, negative regulation of cell death, enzyme linked receptor protein signaling pathway, negative regulation of programmed cell death, positive regulation of cell death, regulation of programmed cell death, regulation of cell proliferation, regulation of apoptos…	Sleep Disorders, Tuberous Sclerosis	2
MT2A	cellular chemical homeostasis, di-, tri-valent inorganic cation homeostasis, cation homeostasis, chemical homeostasis, cellular di-, tri-valent inorganic cation homeostasis, ion homeostasis, homeostatic process, cellular ion homeostasis, cellular homeostasis, cellular cation homeostasis	Anxiety Disorder	1
MTHFD1	amine biosynthetic process, nitrogen compound biosynthetic process	Bipolar Spectrum Disorders, Down Syndrome, Epilepsy, Intellectual Disability, Schizophrenia, Sleep Disorders	6
MTMR12	phosphorus metabolic process, phosphate metabolic process	Schizophrenia, Sleep Disorders	2
MTMR7	phosphorus metabolic process, phosphate metabolic process	Depressive Disorder	1
MTOR	phosphorylation, regulation of phosphorus metabolic process, response to amine stimulus, cell projection organization, regulation of protein kinase activity, regulation of kinase activity, positive regulation of cellular biosynthetic process, response to nutrient levels, response to organic substance, intracellular signaling cascade, response to peptide hormone stimulus, response to organic nitro…	Anxiety Disorder	1
MTTP	chemical homeostasis, homeostatic process	Schizophrenia, Sleep Disorders	2
MUC4	biological adhesion, cell adhesion	Bipolar Spectrum Disorders	1
MUTED	regulation of cell death, negative regulation of apoptosis, negative regulation of cell death, negative regulation of programmed cell death, regulation of programmed cell death, regulation of apoptosis, homeostatic process, anti-apoptosis, cellular homeostasis	Schizophrenia, Sleep Disorders	2
MVK	phosphorylation, phosphorus metabolic process, phosphate metabolic process, steroid metabolic process	Sleep Disorders, Tuberous Sclerosis	2
MVP	response to drug	Epilepsy	1
MYCBP2	cell part morphogenesis, cell projection organization, axonogenesis, cell projection morphogenesis, cellular component morphogenesis, cell motion, central nervous system neuron differentiation, regulation of protein localization, central nervous system neuron development, neuron projection morphogenesis, neuron development, cell morphogenesis involved in neuron differentiation, cell morphogenesis…	Tuberous Sclerosis	1
MYH10	telencephalon development, forebrain development, cell part morphogenesis, cell projection organization, cell motility, cell proliferation, axonogenesis, cell projection morphogenesis, sensory organ development, cellular component morphogenesis, neuromuscular process, cell motion, neuron migration, response to wounding, hindbrain development, neurological system process, localization of cell, str…	Sleep Disorders, Tuberous Sclerosis	2
MYH11	cellular component morphogenesis, striated muscle cell differentiation, muscle tissue development, heart development, muscle cell differentiation, extracellular structure organization	Epilepsy, Schizophrenia, Sleep Disorders	3
MYH9	biological adhesion, blood vessel development, cell projection organization, cell motility, cell surface receptor linked signal transduction, cellular component morphogenesis, cell motion, localization of cell, striated muscle cell differentiation, regulation of cell morphogenesis, cell migration, muscle cell differentiation, cell morphogenesis, cell adhesion, cell morphogenesis involved in diffe…	Schizophrenia, Sleep Disorders	2
MYO3A	phosphorylation, protein amino acid phosphorylation, neurological system process, phosphorus metabolic process, phosphate metabolic process	Anxiety Disorder, Depressive Disorder	2
NADSYN1	nitrogen compound biosynthetic process	Epilepsy	1
NAGS	amine biosynthetic process, nitrogen compound biosynthetic process	Epilepsy	1
NALCN	metal ion transport, ion transport, cation transport	Bipolar Spectrum Disorders, Schizophrenia	2
NANOGP8	cell proliferation	Anxiety Disorder, Obsessive Compulsive Disorder	2
NAPA	neuron differentiation	Schizophrenia	1
NBN	regulation of cell development, negative regulation of cell differentiation, cell proliferation, regulation of nervous system development, intracellular signaling cascade, regulation of neuron differentiation, neuromuscular process, regulation of cell proliferation, developmental growth, neurological system process, response to drug, positive regulation of cell proliferation, regulation of neurog…	Fragile X Syndrome	1
NCAM1	biological adhesion, cell surface receptor linked signal transduction, positive regulation of cell communication, positive regulation of signal transduction, cell adhesion	Anxiety Disorder, Bipolar Spectrum Disorders, Obsessive Compulsive Disorder, Panic Disorder, Schizophrenia, Sleep Disorders	6
NCAM2	biological adhesion, cell part morphogenesis, cell projection organization, axonogenesis, cell projection morphogenesis, cellular component morphogenesis, neurological system process, neuron projection morphogenesis, neuron development, cell morphogenesis involved in neuron differentiation, cell morphogenesis, neuron differentiation, neuron projection development, cell adhesion, cell morphogenesi…	Anxiety Disorder, Bipolar Spectrum Disorders, Obsessive Compulsive Disorder, Panic Disorder, Schizophrenia, Sleep Disorders	6
NCAN	biological adhesion, synaptic transmission, neurological system process, cell-cell signaling, transmission of nerve impulse, cell adhesion	Attention Deficit Hyperactivity Disorder, Bipolar Spectrum Disorders, Schizophrenia	3
NCBP2	regulation of cellular localization, positive regulation of transport	Bipolar Spectrum Disorders	1
NCDN	regulation of system process, regulation of neurological system process, regulation of synaptic plasticity, homeostatic process, multicellular organismal homeostasis, regulation of transmission of nerve impulse, regulation of synaptic transmission, regulation of neuronal synaptic plasticity	Schizophrenia, Sleep Disorders	2
NCOA2	negative regulation of biosynthetic process, positive regulation of transcription, positive regulation of cellular biosynthetic process, intracellular signaling cascade, positive regulation of nucleobase, nucleoside, nucleotide and nucleic acid metabolic process, positive regulation of nitrogen compound metabolic process, positive regulation of transcription, DNA-dependent, positive regulation of…	Bipolar Spectrum Disorders	1
NCOR2	negative regulation of biosynthetic process, regulation of transcription from RNA polymerase II promoter	Bipolar Spectrum Disorders	1
NCS1	regulation of secretion, intracellular signaling cascade, phosphoinositide-mediated signaling, regulation of cellular localization, second-messenger-mediated signaling, positive regulation of secretion, positive regulation of transport	Anxiety Disorder	1
ND1	phosphorylation, phosphorus metabolic process, phosphate metabolic process	Bipolar Spectrum Disorders	1
ND2	phosphorylation, phosphorus metabolic process, phosphate metabolic process	Bipolar Spectrum Disorders, Depressive Disorder, Schizophrenia, Sleep Disorders	4
ND3	phosphorylation, phosphorus metabolic process, phosphate metabolic process	Bipolar Spectrum Disorders, Schizophrenia, Sleep Disorders	3
ND4L	phosphorylation, phosphorus metabolic process, phosphate metabolic process	Bipolar Spectrum Disorders, Depressive Disorder, Schizophrenia, Sleep Disorders	4
ND5	phosphorylation, phosphorus metabolic process, phosphate metabolic process	Bipolar Spectrum Disorders, Epilepsy, Intellectual Disability, Schizophrenia, Sleep Disorders	5
ND6	response to inorganic substance, phosphorylation, phosphorus metabolic process, phosphate metabolic process	Bipolar Spectrum Disorders, Depressive Disorder, Schizophrenia, Sleep Disorders	4
NDE1	telencephalon development, forebrain development, cerebral cortex development, pallium development, cell motility, cell proliferation, cellular component morphogenesis, cell motion, neuron migration, localization of cell, cell migration, cell morphogenesis	Bipolar Spectrum Disorders, Epilepsy, Intellectual Disability, Schizophrenia	4
NDP	cell surface receptor linked signal transduction, cell proliferation, neurological system process, cell-cell signaling	Intellectual Disability	1
NDUFAB1	phosphorylation, phosphorus metabolic process, phosphate metabolic process	Anxiety Disorder, Bipolar Spectrum Disorders, Schizophrenia	3
NDUFS1	phosphorylation, regulation of membrane potential, cellular chemical homeostasis, chemical homeostasis, ion homeostasis, phosphorus metabolic process, phosphate metabolic process, homeostatic process, cellular ion homeostasis, cellular homeostasis	Schizophrenia, Sleep Disorders	2
NDUFS7	phosphorylation, phosphorus metabolic process, phosphate metabolic process	Bipolar Spectrum Disorders, Schizophrenia, Sleep Disorders	3
NDUFV2	phosphorylation, phosphorus metabolic process, muscle tissue development, heart development, phosphate metabolic process	Bipolar Spectrum Disorders, Schizophrenia	2
NEFM	regulation of cell development, regulation of neuron projection development, regulation of nervous system development, regulation of neuron differentiation, regulation of axonogenesis, regulation of cell morphogenesis involved in differentiation, regulation of cell projection organization, regulation of cell morphogenesis, regulation of neurogenesis	Schizophrenia, Sleep Disorders	2
NEGR1	biological adhesion, cell adhesion	Schizophrenia, Sleep Disorders	2
NEK4	phosphorylation, protein amino acid phosphorylation, phosphorus metabolic process, phosphate metabolic process	Bipolar Spectrum Disorders, Schizophrenia, Sleep Disorders	3
NEK6	phosphorylation, regulation of protein kinase cascade, protein amino acid phosphorylation, positive regulation of cell communication, phosphorus metabolic process, phosphate metabolic process, positive regulation of signal transduction	Sleep Disorders	1
NEO1	biological adhesion, striated muscle cell differentiation, muscle cell differentiation, cell adhesion	Schizophrenia, Sleep Disorders	2
NES	response to nutrient levels, response to radiation, response to abiotic stimulus, response to drug, response to extracellular stimulus	Down Syndrome	1
NET1	regulation of cell death, intracellular signaling cascade, positive regulation of cell death, regulation of programmed cell death, regulation of apoptosis, positive regulation of apoptosis, positive regulation of programmed cell death, regulation of growth	Attention Deficit Hyperactivity Disorder, Bipolar Spectrum Disorders, Schizophrenia, Sleep Disorders	4
NEUROD1	regulation of cell development, regulation of secretion, regulation of cell death, negative regulation of apoptosis, positive regulation of cell differentiation, positive regulation of transcription, positive regulation of cellular biosynthetic process, regulation of nervous system development, response to organic substance, intracellular signaling cascade, sensory organ development, negative reg…	Anxiety Disorder, Bipolar Spectrum Disorders, Obsessive Compulsive Disorder, Panic Disorder, Sleep Disorders	5
NEUROD2	learning or memory, behavioral fear response, behavior, neurological system process, behavioral defense response, associative learning, multicellular organismal response to stress, learning, neuron development, regulation of transcription from RNA polymerase II promoter, fear response, neuron differentiation	Anxiety Disorder, Bipolar Spectrum Disorders, Obsessive Compulsive Disorder, Panic Disorder, Sleep Disorders	5
NEUROD4	cell motility, cell surface receptor linked signal transduction, cell proliferation, sensory organ development, cell motion, neuron migration, glial cell differentiation, localization of cell, cell migration, neuron development, gliogenesis, neuron differentiation	Anxiety Disorder, Bipolar Spectrum Disorders, Obsessive Compulsive Disorder, Panic Disorder	4
NFASC	biological adhesion, cell part morphogenesis, cell projection organization, axonogenesis, cell projection morphogenesis, cellular component morphogenesis, synapse organization, cell motion, neuron projection morphogenesis, neuron development, cell morphogenesis involved in neuron differentiation, cell morphogenesis, axon guidance, extracellular structure organization, neuron differentiation, neur…	Schizophrenia, Sleep Disorders	2
NFAT5	positive regulation of transcription, positive regulation of cellular biosynthetic process, positive regulation of nucleobase, nucleoside, nucleotide and nucleic acid metabolic process, positive regulation of nitrogen compound metabolic process, positive regulation of transcription, DNA-dependent, positive regulation of macromolecule biosynthetic process, positive regulation of macromolecule meta…	Sleep Disorders	1
NFATC2	positive regulation of transcription, positive regulation of cellular biosynthetic process, positive regulation of nucleobase, nucleoside, nucleotide and nucleic acid metabolic process, positive regulation of nitrogen compound metabolic process, positive regulation of transcription, DNA-dependent, positive regulation of macromolecule biosynthetic process, positive regulation of macromolecule meta…	Depressive Disorder, Epilepsy, Sleep Disorders, Tuberous Sclerosis	4
NFE2L2	positive regulation of transcription, positive regulation of cellular biosynthetic process, response to organic substance, positive regulation of nucleobase, nucleoside, nucleotide and nucleic acid metabolic process, positive regulation of transcription, DNA-dependent, positive regulation of macromolecule biosynthetic process, positive regulation of macromolecule metabolic process, positive regul…	Epilepsy	1
NFKB1	negative regulation of molecular function, negative regulation of biosynthetic process, regulation of cell death, negative regulation of apoptosis, positive regulation of cell differentiation, positive regulation of transcription, positive regulation of cellular biosynthetic process, negative regulation of cell death, positive regulation of nucleobase, nucleoside, nucleotide and nucleic acid meta…	Schizophrenia, Sleep Disorders, Tuberous Sclerosis	3
NFKB2	extracellular structure organization	Sleep Disorders, Tuberous Sclerosis	2
NFKBIL1	regulation of neuron apoptosis, regulation of ion transport, regulation of cell death, regulation of establishment of protein localization, positive regulation of multicellular organismal process, intracellular signaling cascade, regulation of cellular localization, regulation of amine transport, regulation of protein kinase cascade, positive regulation of synaptic transmission, positive regulati…	Anxiety Disorder, Obsessive Compulsive Disorder, Schizophrenia, Sleep Disorders	4
NFYA	positive regulation of transcription, positive regulation of cellular biosynthetic process, positive regulation of nucleobase, nucleoside, nucleotide and nucleic acid metabolic process, positive regulation of nitrogen compound metabolic process, positive regulation of transcription, DNA-dependent, positive regulation of macromolecule biosynthetic process, positive regulation of macromolecule meta…	Tuberous Sclerosis	1
NFYB	positive regulation of transcription, positive regulation of cellular biosynthetic process, positive regulation of nucleobase, nucleoside, nucleotide and nucleic acid metabolic process, positive regulation of nitrogen compound metabolic process, positive regulation of transcription, DNA-dependent, positive regulation of macromolecule biosynthetic process, positive regulation of macromolecule meta…	Fragile X Syndrome	1
NGFRAP1	regulation of cell death, positive regulation of cell death, regulation of programmed cell death, regulation of apoptosis, positive regulation of apoptosis, positive regulation of programmed cell death	Tuberous Sclerosis	1
NHLRC2	homeostatic process, cellular homeostasis	Schizophrenia, Sleep Disorders	2
NKX2-1	telencephalon development, forebrain development, circulatory system process, negative regulation of biosynthetic process, cerebral cortex development, pallium development, cell part morphogenesis, cell projection organization, cell motility, positive regulation of transcription, axonogenesis, positive regulation of cellular biosynthetic process, response to organic substance, cell projection mor…	Anxiety Disorder, Obsessive Compulsive Disorder	2
NMI	intracellular signaling cascade, response to wounding, protein kinase cascade	Tuberous Sclerosis	1
NOD2	negative regulation of molecular function, regulation of secretion, regulation of cell death, regulation of phosphorus metabolic process, regulation of establishment of protein localization, positive regulation of multicellular organismal process, positive regulation of cellular biosynthetic process, response to organic substance, intracellular signaling cascade, regulation of cellular localizati…	Bipolar Spectrum Disorders	1
NOS2	circulatory system process, regulation of secretion, blood vessel development, G-protein coupled receptor protein signaling pathway, cell surface receptor linked signal transduction, nitrogen compound biosynthetic process, cell proliferation, intracellular signaling cascade, blood circulation, regulation of cellular localization, cyclic-nucleotide-mediated signaling, regulation of cell proliferat…	Anxiety Disorder, Bipolar Spectrum Disorders, Depressive Disorder, Epilepsy, Obsessive Compulsive Disorder, Panic Disorder, Schizophrenia, Sleep Disorders	8
NOS3	response to inorganic substance, regulation of ion transport, circulatory system process, negative regulation of molecular function, regulation of cell death, negative regulation of apoptosis, blood vessel development, response to amine stimulus, cell motility, positive regulation of multicellular organismal process, cell surface receptor linked signal transduction, nitrogen compound biosynthetic…	Anxiety Disorder, Bipolar Spectrum Disorders, Depressive Disorder, Down Syndrome, Intellectual Disability, Obsessive Compulsive Disorder, Panic Disorder, Schizophrenia, Sleep Disorders	9
NOTCH1	forebrain development, regulation of cell development, regulation of cell death, negative regulation of apoptosis, positive regulation of cell differentiation, blood vessel development, cell part morphogenesis, cell projection organization, positive regulation of transcription, negative regulation of cell differentiation, cell surface receptor linked signal transduction, axonogenesis, positive re…	Schizophrenia, Sleep Disorders, Tuberous Sclerosis	3
NOTCH2	regulation of cell death, negative regulation of apoptosis, negative regulation of cell differentiation, cell surface receptor linked signal transduction, negative regulation of cell death, negative regulation of programmed cell death, positive regulation of cell death, regulation of programmed cell death, response to wounding, regulation of cell proliferation, developmental growth, regulation of…	Schizophrenia, Sleep Disorders	2
NOTCH3	forebrain development, regulation of cell development, negative regulation of cell differentiation, cell surface receptor linked signal transduction, regulation of nervous system development, regulation of neuron differentiation, response to wounding, developmental growth, regulation of neurogenesis, growth, neuron differentiation	Bipolar Spectrum Disorders, Schizophrenia, Sleep Disorders	3
NOTCH4	blood vessel development, positive regulation of transcription, negative regulation of cell differentiation, cell surface receptor linked signal transduction, positive regulation of cellular biosynthetic process, intracellular signaling cascade, cellular component morphogenesis, positive regulation of nucleobase, nucleoside, nucleotide and nucleic acid metabolic process, positive regulation of ni…	Bipolar Spectrum Disorders, Schizophrenia	2
NOVA1	locomotory behavior, synaptic transmission, behavior, neurological system process, cell-cell signaling, transmission of nerve impulse	Schizophrenia, Sleep Disorders	2
NPAS3	behavioral interaction between organisms, locomotory behavior, reproductive behavior, behavior, reproductive behavior in a multicellular organism, social behavior	Attention Deficit Hyperactivity Disorder, Bipolar Spectrum Disorders, Depressive Disorder, Schizophrenia	4
NPHP1	biological adhesion, behavior, response to radiation, response to abiotic stimulus, secretion, response to light stimulus, visual behavior, cell adhesion	Intellectual Disability	1
NPPA	circulatory system process, nitrogen compound biosynthetic process, blood circulation, regulation of tube size, vascular process in circulatory system, regulation of blood pressure, regulation of growth, regulation of blood vessel size	Anxiety Disorder, Bipolar Spectrum Disorders, Obsessive Compulsive Disorder, Panic Disorder, Sleep Disorders	5
NPPB	circulatory system process, cell surface receptor linked signal transduction, blood circulation, regulation of tube size, vascular process in circulatory system, renal system process, regulation of system process, chemical homeostasis, ion homeostasis, homeostatic process, secretion, regulation of blood pressure, regulation of growth, regulation of blood vessel size	Anxiety Disorder, Bipolar Spectrum Disorders, Obsessive Compulsive Disorder, Panic Disorder, Sleep Disorders	5
NPPC	circulatory system process, regulation of multicellular organism growth, positive regulation of cell differentiation, positive regulation of multicellular organismal process, nitrogen compound biosynthetic process, positive regulation of cellular biosynthetic process, response to organic substance, positive regulation of nucleobase, nucleoside, nucleotide and nucleic acid metabolic process, blood…	Anxiety Disorder, Bipolar Spectrum Disorders, Obsessive Compulsive Disorder, Panic Disorder, Schizophrenia, Sleep Disorders	6
NPR1	circulatory system process, phosphorylation, dopamine metabolic process, cell surface receptor linked signal transduction, nitrogen compound biosynthetic process, catechol metabolic process, positive regulation of cellular biosynthetic process, intracellular signaling cascade, positive regulation of nucleobase, nucleoside, nucleotide and nucleic acid metabolic process, blood circulation, positive…	Anxiety Disorder, Bipolar Spectrum Disorders, Obsessive Compulsive Disorder, Panic Disorder, Sleep Disorders	5
NPR2	circulatory system process, phosphorylation, cell surface receptor linked signal transduction, nitrogen compound biosynthetic process, intracellular signaling cascade, blood circulation, protein amino acid phosphorylation, phosphorus metabolic process, phosphate metabolic process, regulation of blood pressure	Anxiety Disorder, Bipolar Spectrum Disorders, Obsessive Compulsive Disorder, Panic Disorder, Sleep Disorders	5
NPR3	circulatory system process, negative regulation of molecular function, regulation of cAMP metabolic process, regulation of cAMP biosynthetic process, regulation of phospholipase activity, negative regulation of adenylate cyclase activity, positive regulation of lipase activity, G-protein coupled receptor protein signaling pathway, cell surface receptor linked signal transduction, activation of ph…	Anxiety Disorder, Bipolar Spectrum Disorders, Obsessive Compulsive Disorder, Panic Disorder, Schizophrenia, Sleep Disorders	6
NPS	G-protein coupled receptor protein signaling pathway, cell surface receptor linked signal transduction, neuropeptide signaling pathway	Anxiety Disorder, Panic Disorder, Sleep Disorders	3
NPSR1	G-protein coupled receptor protein signaling pathway, cell surface receptor linked signal transduction	Anxiety Disorder, Attention Deficit Hyperactivity Disorder, Obsessive Compulsive Disorder, Panic Disorder, Schizophrenia, Sleep Disorders	6
NPTN	biological adhesion, regulation of cell development, positive regulation of cell differentiation, regulation of nervous system development, positive regulation of developmental process, positive regulation of cell development, regulation of system process, positive regulation of neurogenesis, regulation of neurological system process, regulation of neurogenesis, regulation of synaptic plasticity,…	Schizophrenia, Sleep Disorders	2
NPTX1	synaptic transmission, neurological system process, cell-cell signaling, transmission of nerve impulse	Bipolar Spectrum Disorders, Schizophrenia, Sleep Disorders	3
NQO1	regulation of neuron apoptosis, negative regulation of molecular function, regulation of cell death, nitrogen compound biosynthetic process, synaptic transmission, positive regulation of cell death, regulation of programmed cell death, neurological system process, regulation of apoptosis, positive regulation of apoptosis, positive regulation of programmed cell death, cell-cell signaling, response…	Bipolar Spectrum Disorders, Depressive Disorder, Epilepsy, Schizophrenia	4
NR1D1	rhythmic process, circadian rhythm	Bipolar Spectrum Disorders, Depressive Disorder, Schizophrenia, Sleep Disorders	4
NR1H4	negative regulation of biosynthetic process, positive regulation of transcription, positive regulation of cellular biosynthetic process, response to organic substance, positive regulation of nucleobase, nucleoside, nucleotide and nucleic acid metabolic process, positive regulation of nitrogen compound metabolic process, positive regulation of transcription, DNA-dependent, positive regulation of m…	Fragile X Syndrome	1
NR1I2	negative regulation of biosynthetic process, steroid metabolic process	Bipolar Spectrum Disorders, Depressive Disorder, Epilepsy	3
NR2F2	forebrain development, negative regulation of biosynthetic process, blood vessel development, cell motility, positive regulation of transcription, positive regulation of cellular biosynthetic process, positive regulation of nucleobase, nucleoside, nucleotide and nucleic acid metabolic process, positive regulation of nitrogen compound metabolic process, positive regulation of transcription, DNA-de…	Bipolar Spectrum Disorders	1
NR2F6	sensory perception of pain, neurological system process, response to radiation, response to abiotic stimulus, neuron development, response to light stimulus, neuron differentiation	Schizophrenia, Sleep Disorders	2
NR3C1	regulation of neuron apoptosis, regulation of cell death, response to organic substance, intracellular signaling cascade, positive regulation of cell death, regulation of programmed cell death, regulation of hormone levels, regulation of apoptosis, positive regulation of apoptosis, positive regulation of programmed cell death, hormone metabolic process, cellular hormone metabolic process, gland d…	Anxiety Disorder, Attention Deficit Hyperactivity Disorder, Bipolar Spectrum Disorders, Depressive Disorder, Down Syndrome, Epilepsy, Obsessive Compulsive Disorder, Panic Disorder, Schizophrenia, Sleep Disorders0	10
NR4A1	negative regulation of molecular function, regulation of cell death, positive regulation of transcription, positive regulation of cellular biosynthetic process, positive regulation of nucleobase, nucleoside, nucleotide and nucleic acid metabolic process, positive regulation of nitrogen compound metabolic process, positive regulation of transcription, DNA-dependent, positive regulation of macromol…	Bipolar Spectrum Disorders, Schizophrenia, Sleep Disorders	3
NR4A3	positive regulation of transcription, positive regulation of cellular biosynthetic process, response to organic substance, sensory organ development, positive regulation of nucleobase, nucleoside, nucleotide and nucleic acid metabolic process, response to peptide hormone stimulus, positive regulation of nitrogen compound metabolic process, response to endogenous stimulus, positive regulation of t…	Bipolar Spectrum Disorders, Schizophrenia, Sleep Disorders	3
NRG3	intracellular signaling cascade, mammary gland development, protein kinase cascade, gland development, regulation of growth	Anxiety Disorder, Attention Deficit Hyperactivity Disorder, Bipolar Spectrum Disorders, Down Syndrome, Obsessive Compulsive Disorder, Panic Disorder, Schizophrenia	7
NRIP1	negative regulation of biosynthetic process, positive regulation of transcription, positive regulation of cellular biosynthetic process, intracellular signaling cascade, positive regulation of nucleobase, nucleoside, nucleotide and nucleic acid metabolic process, positive regulation of nitrogen compound metabolic process, positive regulation of transcription, DNA-dependent, positive regulation of…	Down Syndrome, Tuberous Sclerosis	2
NRP1	biological adhesion, regulation of cell development, blood vessel development, regulation of neuron projection development, cell part morphogenesis, cell projection organization, cell motility, negative regulation of cell differentiation, cell surface receptor linked signal transduction, axonogenesis, regulation of nervous system development, cell projection morphogenesis, cellular component morp…	Anxiety Disorder, Bipolar Spectrum Disorders, Down Syndrome, Obsessive Compulsive Disorder, Panic Disorder, Schizophrenia, Sleep Disorders	7
NT5E	nitrogen compound biosynthetic process, negative regulation of response to external stimulus, negative regulation of response to stimulus, regulation of response to external stimulus, regulation of inflammatory response	Depressive Disorder, Epilepsy, Sleep Disorders, Tuberous Sclerosis	4
NTAN1	learning or memory, memory, locomotory behavior, behavior, adult locomotory behavior, neurological system process, adult behavior	Intellectual Disability, Schizophrenia, Sleep Disorders	3
NTM	biological adhesion, neuron development, neuron differentiation, cell adhesion	Attention Deficit Hyperactivity Disorder	1
NTS	circulatory system process, blood circulation, regulation of tube size, vascular process in circulatory system, regulation of blood vessel size	Anxiety Disorder, Bipolar Spectrum Disorders, Down Syndrome, Obsessive Compulsive Disorder, Panic Disorder, Sleep Disorders, Tuberous Sclerosis	7
NTSR1	G-protein coupled receptor protein signaling pathway, cell surface receptor linked signal transduction, locomotory behavior, synaptic transmission, behavior, adult locomotory behavior, neurological system process, cell-cell signaling, adult behavior, transmission of nerve impulse	Anxiety Disorder, Bipolar Spectrum Disorders, Down Syndrome, Obsessive Compulsive Disorder, Panic Disorder, Schizophrenia, Sleep Disorders	7
NTSR2	regulation of phospholipase activity, positive regulation of lipase activity, G-protein coupled receptor protein signaling pathway, cell surface receptor linked signal transduction, regulation of membrane potential, activation of phospholipase C activity by G-protein coupled receptor protein signaling pathway coupled to IP3 second messenger, intracellular signaling cascade, phosphoinositide-media…	Anxiety Disorder, Bipolar Spectrum Disorders, Down Syndrome, Obsessive Compulsive Disorder, Panic Disorder	5
NUDT3	cell-cell signaling	Attention Deficit Hyperactivity Disorder	1
NUFIP1	positive regulation of transcription, positive regulation of cellular biosynthetic process, positive regulation of nucleobase, nucleoside, nucleotide and nucleic acid metabolic process, positive regulation of nitrogen compound metabolic process, positive regulation of transcription, DNA-dependent, positive regulation of macromolecule biosynthetic process, positive regulation of macromolecule meta…	Fragile X Syndrome	1
NUMB	forebrain development, regulation of cell development, positive regulation of cell differentiation, regulation of neuron projection development, cell part morphogenesis, cell projection organization, cell proliferation, axonogenesis, regulation of nervous system development, cell projection morphogenesis, cellular component morphogenesis, regulation of neuron differentiation, positive regulation …	Bipolar Spectrum Disorders, Schizophrenia, Sleep Disorders	3
NUMBL	forebrain development, regulation of cell development, positive regulation of cell differentiation, regulation of neuron projection development, cell part morphogenesis, cell projection organization, cell proliferation, axonogenesis, regulation of nervous system development, cell projection morphogenesis, cellular component morphogenesis, regulation of neuron differentiation, positive regulation …	Schizophrenia, Sleep Disorders	2
NXN	cell surface receptor linked signal transduction, homeostatic process, cellular homeostasis	Bipolar Spectrum Disorders	1
NXPH2	G-protein coupled receptor protein signaling pathway, cell surface receptor linked signal transduction, neuropeptide signaling pathway	Schizophrenia, Sleep Disorders	2
NXPH3	G-protein coupled receptor protein signaling pathway, cell surface receptor linked signal transduction, neuropeptide signaling pathway	Schizophrenia, Sleep Disorders	2
NXPH4	G-protein coupled receptor protein signaling pathway, cell surface receptor linked signal transduction, neuropeptide signaling pathway	Schizophrenia, Sleep Disorders	2
OBSL1	cellular component morphogenesis, striated muscle cell differentiation, muscle tissue development, heart development, muscle cell differentiation	Intellectual Disability	1
OLIG1	neuron differentiation	Anxiety Disorder, Down Syndrome, Obsessive Compulsive Disorder	3
OLIG2	negative regulation of biosynthetic process, regulation of membrane potential, regulation of action potential in neuron, cellular chemical homeostasis, glial cell differentiation, neurological system process, chemical homeostasis, regulation of action potential, ion homeostasis, regulation of transcription from RNA polymerase II promoter, gliogenesis, transmission of nerve impulse, homeostatic pr…	Anxiety Disorder, Down Syndrome, Obsessive Compulsive Disorder, Schizophrenia	4
OLR1	response to inorganic substance, biological adhesion, circulatory system process, blood circulation, response to wounding, cell adhesion	Schizophrenia, Sleep Disorders	2
OPA1	cell part morphogenesis, cellular component morphogenesis, neurological system process	Bipolar Spectrum Disorders	1
OPCML	biological adhesion, neuron development, neuron differentiation, cell adhesion	Schizophrenia	1
OPN4	G-protein coupled receptor protein signaling pathway, cell surface receptor linked signal transduction, neurological system process, response to radiation, rhythmic process, response to abiotic stimulus, response to light stimulus	Depressive Disorder, Sleep Disorders	2
OR10K1	G-protein coupled receptor protein signaling pathway, cell surface receptor linked signal transduction, neurological system process	Sleep Disorders, Tuberous Sclerosis	2
OR10T2	G-protein coupled receptor protein signaling pathway, cell surface receptor linked signal transduction, neurological system process	Sleep Disorders	1
OR10Z1	G-protein coupled receptor protein signaling pathway, cell surface receptor linked signal transduction, neurological system process	Sleep Disorders	1
OR14L1P	G-protein coupled receptor protein signaling pathway, cell surface receptor linked signal transduction, neurological system process	Schizophrenia	1
OR2K2	G-protein coupled receptor protein signaling pathway, cell surface receptor linked signal transduction, neurological system process	Schizophrenia, Sleep Disorders	2
OR2S2	G-protein coupled receptor protein signaling pathway, cell surface receptor linked signal transduction, neurological system process	Sleep Disorders	1
OR2T2	G-protein coupled receptor protein signaling pathway, cell surface receptor linked signal transduction, neurological system process	Schizophrenia	1
OR4B1	G-protein coupled receptor protein signaling pathway, cell surface receptor linked signal transduction, neurological system process	Depressive Disorder, Epilepsy	2
OR52B4	G-protein coupled receptor protein signaling pathway, cell surface receptor linked signal transduction, neurological system process	Sleep Disorders	1
OR52D1	G-protein coupled receptor protein signaling pathway, cell surface receptor linked signal transduction, neurological system process	Sleep Disorders	1
OR52E6	G-protein coupled receptor protein signaling pathway, cell surface receptor linked signal transduction, neurological system process	Sleep Disorders	1
OR6C1	G-protein coupled receptor protein signaling pathway, cell surface receptor linked signal transduction, neurological system process	Sleep Disorders	1
OR8S1	G-protein coupled receptor protein signaling pathway, cell surface receptor linked signal transduction, neurological system process	Sleep Disorders	1
ORM1	response to wounding	Depressive Disorder, Epilepsy	2
OSM	response to pain, regulation of secretion, phosphorylation, regulation of phosphorus metabolic process, positive regulation of transcription, cell proliferation, positive regulation of cellular biosynthetic process, intracellular signaling cascade, positive regulation of nucleobase, nucleoside, nucleotide and nucleic acid metabolic process, regulation of cellular localization, positive regulation…	Anxiety Disorder, Bipolar Spectrum Disorders, Down Syndrome, Obsessive Compulsive Disorder, Panic Disorder	5
OTX2	forebrain development, cell part morphogenesis, cell projection organization, axonogenesis, cell projection morphogenesis, cellular component morphogenesis, cell motion, neuron projection morphogenesis, neuron development, cell morphogenesis involved in neuron differentiation, cell morphogenesis, axon guidance, neuron differentiation, neuron projection development, cell morphogenesis involved in …	Bipolar Spectrum Disorders, Schizophrenia, Sleep Disorders	3
OXA1L	negative regulation of molecular function, negative regulation of catalytic activity	Sleep Disorders, Tuberous Sclerosis	2
OXER1	regulation of cAMP metabolic process, regulation of cAMP biosynthetic process, G-protein coupled receptor protein signaling pathway, cell surface receptor linked signal transduction, regulation of nucleotide metabolic process, regulation of nucleotide biosynthetic process, regulation of cyclic nucleotide metabolic process, regulation of cyclic nucleotide biosynthetic process	Anxiety Disorder	1
P2RX1	regulation of ion transport, circulatory system process, regulation of cell death, regulation of membrane potential, response to organic substance, blood circulation, regulation of tube size, nerve-nerve synaptic transmission, regulation of action potential in neuron, generation of a signal involved in cell-cell signaling, positive regulation of catalytic activity, cellular chemical homeostasis, …	Depressive Disorder	1
P2RX7	metal ion homeostasis, response to inorganic substance, regulation of ion transport, calcium ion transport, positive regulation of MAP kinase activity, regulation of secretion, regulation of cell death, phosphorylation, membrane invagination, regulation of phosphorus metabolic process, regulation of establishment of protein localization, cell projection organization, regulation of protein kinase …	Anxiety Disorder, Bipolar Spectrum Disorders, Depressive Disorder, Down Syndrome, Epilepsy, Panic Disorder, Schizophrenia, Sleep Disorders	8
P2RY1	regulation of ion transport, regulation of phospholipase activity, positive regulation of lipase activity, G-protein coupled receptor protein signaling pathway, cell surface receptor linked signal transduction, activation of phospholipase C activity by G-protein coupled receptor protein signaling pathway coupled to IP3 second messenger, intracellular signaling cascade, phosphoinositide-mediated s…	Depressive Disorder	1
P2RY11	activation of adenylate cyclase activity, regulation of cAMP metabolic process, regulation of cAMP biosynthetic process, regulation of phospholipase activity, positive regulation of adenylate cyclase activity, positive regulation of lipase activity, G-protein coupled receptor protein signaling pathway, cell surface receptor linked signal transduction, activation of phospholipase C activity by G-p…	Sleep Disorders	1
P2RY8	G-protein coupled receptor protein signaling pathway, cell surface receptor linked signal transduction	Down Syndrome	1
PADI2	nitrogen compound biosynthetic process, cellular amino acid derivative metabolic process	Schizophrenia, Sleep Disorders	2
PADI4	nitrogen compound biosynthetic process, cellular amino acid derivative metabolic process	Schizophrenia, Sleep Disorders	2
PAG1	intracellular signaling cascade	Anxiety Disorder, Schizophrenia, Sleep Disorders	3
PAICS	nitrogen compound biosynthetic process	Schizophrenia, Sleep Disorders	2
PAK2	negative regulation of molecular function, phosphorylation, regulation of phosphorus metabolic process, regulation of protein kinase activity, regulation of kinase activity, protein amino acid phosphorylation, regulation of transferase activity, regulation of phosphorylation, regulation of phosphate metabolic process, phosphorus metabolic process, phosphate metabolic process, negative regulation …	Intellectual Disability, Schizophrenia	2
PAK3	phosphorylation, protein amino acid phosphorylation, phosphorus metabolic process, phosphate metabolic process	Intellectual Disability, Schizophrenia, Sleep Disorders	3
PAK7	regulation of cell death, phosphorylation, negative regulation of apoptosis, negative regulation of cell death, negative regulation of programmed cell death, regulation of programmed cell death, protein amino acid phosphorylation, regulation of apoptosis, phosphorus metabolic process, phosphate metabolic process, anti-apoptosis	Bipolar Spectrum Disorders, Schizophrenia, Sleep Disorders	3
PAPPA	female pregnancy	Down Syndrome, Sleep Disorders	2
PARD3	biological adhesion, regulation of phosphorus metabolic process, cell part morphogenesis, cell projection organization, regulation of protein kinase activity, regulation of kinase activity, G-protein coupled receptor protein signaling pathway, cell surface receptor linked signal transduction, axonogenesis, cell projection morphogenesis, cellular component morphogenesis, positive regulation of cat…	Down Syndrome, Intellectual Disability, Schizophrenia, Sleep Disorders	4
PARD6B	cell part morphogenesis, cell projection organization, axonogenesis, cell projection morphogenesis, cellular component morphogenesis, regulation of cell migration, regulation of locomotion, regulation of cell motion, neuron projection morphogenesis, neuron development, cell morphogenesis involved in neuron differentiation, cell morphogenesis, neuron differentiation, neuron projection development,…	Bipolar Spectrum Disorders	1
PARK7	response to inorganic substance, regulation of membrane potential, intracellular signaling cascade, nerve-nerve synaptic transmission, locomotory behavior, cellular chemical homeostasis, synaptic transmission, behavior, adult locomotory behavior, neurological system process, Ras protein signal transduction, regulation of neurotransmitter levels, cell-cell signaling, chemical homeostasis, response…	Sleep Disorders	1
PAWR	negative regulation of biosynthetic process, regulation of cell death, positive regulation of cellular biosynthetic process, positive regulation of macromolecule biosynthetic process, positive regulation of macromolecule metabolic process, positive regulation of cell death, regulation of programmed cell death, regulation of cell proliferation, regulation of apoptosis, positive regulation of apopt…	Anxiety Disorder, Bipolar Spectrum Disorders, Depressive Disorder, Down Syndrome, Epilepsy, Schizophrenia	6
PAX7	regulation of cell death, negative regulation of apoptosis, negative regulation of cell death, negative regulation of programmed cell death, regulation of programmed cell death, response to wounding, developmental growth, regulation of apoptosis, muscle tissue development, growth, anti-apoptosis, neuron differentiation	Sleep Disorders	1
PAX8	positive regulation of transcription, positive regulation of cellular biosynthetic process, positive regulation of nucleobase, nucleoside, nucleotide and nucleic acid metabolic process, positive regulation of nitrogen compound metabolic process, positive regulation of transcription, DNA-dependent, positive regulation of macromolecule biosynthetic process, positive regulation of macromolecule meta…	Down Syndrome	1
PBK	phosphorylation, protein amino acid phosphorylation, phosphorus metabolic process, phosphate metabolic process	Schizophrenia, Sleep Disorders	2
PBRM1	heart development	Bipolar Spectrum Disorders, Schizophrenia	2
PBX1	negative regulation of molecular function, regulation of cell development, positive regulation of transcription, negative regulation of cell differentiation, positive regulation of cellular biosynthetic process, regulation of nervous system development, positive regulation of nucleobase, nucleoside, nucleotide and nucleic acid metabolic process, regulation of neuron differentiation, positive regu…	Anxiety Disorder, Down Syndrome, Obsessive Compulsive Disorder	3
PCDH12	biological adhesion, neuron development, neuron differentiation, cell adhesion	Schizophrenia, Sleep Disorders	2
PCDH7	biological adhesion, cell adhesion	Schizophrenia, Sleep Disorders	2
PCDHB11	biological adhesion, synapse organization, synaptic transmission, neurological system process, cell-cell signaling, transmission of nerve impulse, extracellular structure organization, cell adhesion	Schizophrenia, Sleep Disorders	2
PCK1	response to organic substance, response to peptide hormone stimulus, response to endogenous stimulus, chemical homeostasis, response to insulin stimulus, response to hormone stimulus, homeostatic process	Schizophrenia, Sleep Disorders	2
PCLO	regulation of secretion, intracellular signaling cascade, regulation of cellular localization, generation of a signal involved in cell-cell signaling, cyclic-nucleotide-mediated signaling, synaptic transmission, neurotransmitter secretion, regulation of hormone levels, cAMP-mediated signaling, neurological system process, second-messenger-mediated signaling, regulation of neurotransmitter levels,…	Bipolar Spectrum Disorders, Depressive Disorder, Schizophrenia, Sleep Disorders	4
PCM1	cell part morphogenesis, cell projection organization, cell projection morphogenesis, cellular component morphogenesis, cell morphogenesis	Schizophrenia	1
PCNA	cell proliferation, intracellular signaling cascade, phosphoinositide-mediated signaling, second-messenger-mediated signaling	Tuberous Sclerosis	1
PCNT	cell part morphogenesis, cell projection organization, cell projection morphogenesis, cellular component morphogenesis, cell morphogenesis	Bipolar Spectrum Disorders, Depressive Disorder, Schizophrenia	3
PCSK1	forebrain development, response to inorganic substance, regulation of secretion, response to corticosteroid stimulus, regulation of establishment of protein localization, response to nutrient levels, response to organic substance, response to organic cyclic substance, response to peptide hormone stimulus, regulation of cellular localization, response to endogenous stimulus, response to wounding, …	Tuberous Sclerosis	1
PCSK5	circulatory system process, blood circulation, female pregnancy, regulation of hormone levels, renal system process, cell-cell signaling, hormone metabolic process, heart development, secretion, regulation of blood pressure, secretion by cell	Attention Deficit Hyperactivity Disorder	1
PCSK9	regulation of neuron apoptosis, negative regulation of molecular function, regulation of cell death, response to nutrient levels, response to organic substance, response to peptide hormone stimulus, response to endogenous stimulus, positive regulation of macromolecule metabolic process, positive regulation of cell death, regulation of programmed cell death, positive regulation of cellular compone…	Sleep Disorders	1
PCYT1A	biogenic amine metabolic process, cellular amino acid derivative metabolic process, response to abiotic stimulus	Bipolar Spectrum Disorders, Down Syndrome, Obsessive Compulsive Disorder	3
PDE5A	circulatory system process, vasodilation, blood circulation, regulation of tube size, vascular process in circulatory system, response to hypoxia, response to oxygen levels, regulation of blood vessel size	Depressive Disorder, Epilepsy	2
PDE6A	neurological system process	Depressive Disorder, Epilepsy	2
PDE6C	neurological system process, response to radiation, response to abiotic stimulus, response to light stimulus	Depressive Disorder, Epilepsy	2
PDE7B	synaptic transmission, neurological system process, cell-cell signaling, transmission of nerve impulse	Schizophrenia, Sleep Disorders	2
PDE9A	intracellular signaling cascade, cyclic-nucleotide-mediated signaling, second-messenger-mediated signaling	Anxiety Disorder, Depressive Disorder, Down Syndrome	3
PDGFB	positive regulation of MAP kinase activity, negative regulation of biosynthetic process, positive regulation of locomotion, regulation of phosphorus metabolic process, cell projection organization, cell motility, regulation of protein kinase activity, regulation of kinase activity, cell surface receptor linked signal transduction, cell proliferation, positive regulation of cellular biosynthetic p…	Schizophrenia, Sleep Disorders	2
PDGFRB	phosphorylation, positive regulation of locomotion, regulation of phosphorus metabolic process, cell motility, cell surface receptor linked signal transduction, enzyme linked receptor protein signaling pathway, transmembrane receptor protein tyrosine kinase signaling pathway, locomotory behavior, regulation of cell migration, positive regulation of cell migration, cell motion, protein amino acid …	Schizophrenia, Sleep Disorders	2
PDK1	phosphorylation, intracellular signaling cascade, protein amino acid phosphorylation, phosphorus metabolic process, phosphate metabolic process	Tuberous Sclerosis	1
PDXK	cell proliferation	Anxiety Disorder, Bipolar Spectrum Disorders, Down Syndrome, Obsessive Compulsive Disorder, Panic Disorder	5
PDYN	G-protein coupled receptor protein signaling pathway, cell surface receptor linked signal transduction, synaptic transmission, neuropeptide signaling pathway, neurological system process, cell-cell signaling, transmission of nerve impulse	Anxiety Disorder, Bipolar Spectrum Disorders, Down Syndrome, Epilepsy, Obsessive Compulsive Disorder, Panic Disorder, Schizophrenia, Sleep Disorders	8
PDZD2	biological adhesion, cell adhesion	Schizophrenia, Sleep Disorders	2
PEA15	regulation of cell death, negative regulation of apoptosis, negative regulation of cell death, negative regulation of programmed cell death, regulation of programmed cell death, negative regulation of transport, regulation of apoptosis, anti-apoptosis	Schizophrenia, Sleep Disorders	2
PECAM1	biological adhesion, cell adhesion	Tuberous Sclerosis	1
PEMT	response to amine stimulus, cell proliferation, response to nutrient levels, response to organic substance, response to organic nitrogen, response to endogenous stimulus, positive regulation of macromolecule metabolic process, regulation of cell proliferation, response to vitamin, response to ethanol, biogenic amine metabolic process, cellular amino acid derivative metabolic process, response to …	Schizophrenia, Sleep Disorders	2
PENK	G-protein coupled receptor protein signaling pathway, cell surface receptor linked signal transduction, behavioral fear response, neuropeptide signaling pathway, sensory perception of pain, behavior, neurological system process, behavioral defense response, multicellular organismal response to stress, fear response	Anxiety Disorder, Bipolar Spectrum Disorders, Down Syndrome, Obsessive Compulsive Disorder, Panic Disorder, Sleep Disorders	6
PER3	rhythmic process, circadian rhythm	Anxiety Disorder, Bipolar Spectrum Disorders, Depressive Disorder, Epilepsy, Schizophrenia, Sleep Disorders	6
PGP	regulation of cell death, regulation of programmed cell death, regulation of apoptosis	Epilepsy, Schizophrenia, Sleep Disorders	3
PGR	intracellular signaling cascade, regulation of cell proliferation, mammary gland development, cell-cell signaling, rhythmic process, developmental maturation, gland development	Anxiety Disorder, Down Syndrome, Panic Disorder, Sleep Disorders, Tuberous Sclerosis	5
PHGDH	cell projection organization, amine biosynthetic process, nitrogen compound biosynthetic process, glial cell differentiation, cellular amino acid derivative metabolic process, neuron development, gliogenesis, neuron differentiation, neuron projection development	Schizophrenia, Sleep Disorders	2
PHLPP1	rhythmic process, circadian rhythm	Sleep Disorders	1
PHOX2B	regulation of cell development, positive regulation of cell differentiation, cell motility, negative regulation of cell differentiation, regulation of nervous system development, regulation of neuron differentiation, cell motion, neuron migration, hindbrain development, positive regulation of developmental process, localization of cell, cell migration, regulation of neurogenesis	Bipolar Spectrum Disorders, Epilepsy, Schizophrenia, Sleep Disorders	4
PI4KA	phosphorylation, intracellular signaling cascade, phosphoinositide-mediated signaling, synaptic transmission, neurological system process, second-messenger-mediated signaling, cell-cell signaling, phosphorus metabolic process, transmission of nerve impulse, phosphate metabolic process	Bipolar Spectrum Disorders, Schizophrenia	2
PIAS2	positive regulation of transcription, positive regulation of cellular biosynthetic process, intracellular signaling cascade, positive regulation of nucleobase, nucleoside, nucleotide and nucleic acid metabolic process, positive regulation of nitrogen compound metabolic process, positive regulation of transcription, DNA-dependent, positive regulation of macromolecule biosynthetic process, positive…	Schizophrenia	1
PICALM	membrane invagination, endocytosis	Down Syndrome, Intellectual Disability	2
PICK1	phosphorylation, regulation of phosphorus metabolic process, regulation of protein kinase activity, regulation of kinase activity, G-protein coupled receptor protein signaling pathway, cell surface receptor linked signal transduction, enzyme linked receptor protein signaling pathway, transmembrane receptor protein tyrosine kinase signaling pathway, positive regulation of catalytic activity, posit…	Anxiety Disorder, Bipolar Spectrum Disorders, Down Syndrome, Obsessive Compulsive Disorder, Panic Disorder, Schizophrenia, Sleep Disorders	7
PIK3C2A	phosphorylation, intracellular signaling cascade, phosphoinositide-mediated signaling, second-messenger-mediated signaling, phosphorus metabolic process, phosphate metabolic process	Bipolar Spectrum Disorders, Schizophrenia, Sleep Disorders	3
PIK3C2G	phosphorylation, intracellular signaling cascade, phosphoinositide-mediated signaling, second-messenger-mediated signaling, phosphorus metabolic process, phosphate metabolic process	Schizophrenia, Sleep Disorders	2
PIK3C3	phosphorylation, intracellular signaling cascade, phosphoinositide-mediated signaling, protein amino acid phosphorylation, second-messenger-mediated signaling, phosphorus metabolic process, phosphate metabolic process	Bipolar Spectrum Disorders, Intellectual Disability, Schizophrenia	3
PIK3CB	metal ion homeostasis, biological adhesion, positive regulation of MAP kinase activity, phosphorylation, regulation of phosphorus metabolic process, regulation of protein kinase activity, regulation of kinase activity, G-protein coupled receptor protein signaling pathway, cell surface receptor linked signal transduction, intracellular signaling cascade, phosphoinositide-mediated signaling, locomo…	Schizophrenia, Sleep Disorders	2
PINK1	regulation of secretion, phosphorylation, positive regulation of multicellular organismal process, intracellular signaling cascade, regulation of cellular localization, regulation of amine transport, positive regulation of synaptic transmission, positive regulation of transmission of nerve impulse, protein amino acid phosphorylation, regulation of catecholamine secretion, positive regulation of a…	Schizophrenia, Sleep Disorders	2
PIP4K2A	phosphorylation, phosphorus metabolic process, phosphate metabolic process	Bipolar Spectrum Disorders, Schizophrenia	2
PIP5K1B	phosphorylation, phosphorus metabolic process, phosphate metabolic process	Schizophrenia, Sleep Disorders	2
PIWIL2	negative regulation of cell differentiation, positive regulation of cellular biosynthetic process, positive regulation of macromolecule biosynthetic process, positive regulation of macromolecule metabolic process, positive regulation of biosynthetic process, steroid metabolic process	Schizophrenia, Sleep Disorders	2
PKD1	biological adhesion, calcium ion transport, blood vessel development, G-protein coupled receptor protein signaling pathway, cell surface receptor linked signal transduction, intracellular signaling cascade, metal ion transport, neuropeptide signaling pathway, response to abiotic stimulus, ion transport, protein kinase cascade, heart development, cation transport, di-, tri-valent inorganic cation …	Tuberous Sclerosis	1
PKIA	negative regulation of molecular function, negative regulation of biosynthetic process, regulation of phosphorus metabolic process, regulation of establishment of protein localization, regulation of protein kinase activity, regulation of kinase activity, regulation of cellular localization, regulation of protein localization, negative regulation of transport, regulation of transferase activity, r…	Bipolar Spectrum Disorders, Schizophrenia, Sleep Disorders	3
PKNOX2	regulation of transcription from RNA polymerase II promoter	Schizophrenia, Sleep Disorders	2
PKP1	biological adhesion, cell adhesion	Anxiety Disorder, Down Syndrome, Panic Disorder, Sleep Disorders	4
PLA2G1B	regulation of ion transport, positive regulation of MAP kinase activity, regulation of secretion, phosphorylation, regulation of phosphorus metabolic process, regulation of establishment of protein localization, regulation of phospholipase activity, cell motility, positive regulation of transcription, regulation of protein kinase activity, regulation of kinase activity, positive regulation of lip…	Schizophrenia, Sleep Disorders	2
PLA2G2A	positive regulation of cell differentiation, negative regulation of cell differentiation, regulation of cell proliferation, positive regulation of developmental process, regulation of response to external stimulus, negative regulation of cell proliferation, regulation of inflammatory response	Depressive Disorder, Schizophrenia, Sleep Disorders	3
PLA2G2D	response to wounding	Bipolar Spectrum Disorders	1
PLA2G4A	response to inorganic substance, regulation of cell death, response to corticosteroid stimulus, positive regulation of multicellular organismal process, positive regulation of cellular biosynthetic process, response to nutrient levels, response to organic substance, response to organic nitrogen, response to endogenous stimulus, positive regulation of cell death, female pregnancy, regulation of pr…	Bipolar Spectrum Disorders, Depressive Disorder, Schizophrenia	3
PLA2G4B	intracellular signaling cascade, response to wounding, second-messenger-mediated signaling	Schizophrenia, Sleep Disorders	2
PLA2G4C	intracellular signaling cascade, response to wounding	Schizophrenia, Sleep Disorders	2
PLA2G7	response to wounding	Schizophrenia	1
PLAA	response to wounding	Bipolar Spectrum Disorders, Schizophrenia, Sleep Disorders	3
PLAT	blood vessel development, cell motility, cell surface receptor linked signal transduction, nerve-nerve synaptic transmission, enzyme linked receptor protein signaling pathway, transmembrane receptor protein tyrosine kinase signaling pathway, synaptic transmission, cell motion, response to wounding, neurological system process, localization of cell, cell-cell signaling, regulation of system proces…	Schizophrenia, Sleep Disorders	2
PLCB2	regulation of phospholipase activity, positive regulation of lipase activity, intracellular signaling cascade, positive regulation of phospholipase C activity, positive regulation of catalytic activity, activation of phospholipase C activity, positive regulation of hydrolase activity, neurological system process, positive regulation of molecular function, positive regulation of phospholipase acti…	Sleep Disorders	1
PLCB4	intracellular signaling cascade	Anxiety Disorder, Bipolar Spectrum Disorders, Down Syndrome, Obsessive Compulsive Disorder, Panic Disorder, Schizophrenia, Sleep Disorders	7
PLCD4	intracellular signaling cascade	Anxiety Disorder, Bipolar Spectrum Disorders, Down Syndrome, Obsessive Compulsive Disorder, Panic Disorder	5
PLCE1	metal ion homeostasis, positive regulation of MAP kinase activity, phosphorylation, regulation of phosphorus metabolic process, regulation of phospholipase activity, regulation of protein kinase activity, regulation of kinase activity, positive regulation of lipase activity, cytosolic calcium ion homeostasis, G-protein coupled receptor protein signaling pathway, cell surface receptor linked signa…	Bipolar Spectrum Disorders, Sleep Disorders	2
PLCG1	intracellular signaling cascade	Anxiety Disorder, Bipolar Spectrum Disorders, Down Syndrome, Obsessive Compulsive Disorder, Panic Disorder, Sleep Disorders	6
PLCG2	metal ion homeostasis, response to inorganic substance, regulation of ion transport, regulation of cell death, cytosolic calcium ion homeostasis, cell surface receptor linked signal transduction, response to organic substance, intracellular signaling cascade, negative regulation of cell death, negative regulation of programmed cell death, calcium ion homeostasis, cellular chemical homeostasis, re…	Anxiety Disorder, Bipolar Spectrum Disorders, Down Syndrome, Obsessive Compulsive Disorder, Panic Disorder, Schizophrenia, Sleep Disorders	7
PLCXD2	intracellular signaling cascade	Sleep Disorders	1
PLCXD3	intracellular signaling cascade	Bipolar Spectrum Disorders	1
PLD1	positive regulation of locomotion, response to organic substance, intracellular signaling cascade, response to peptide hormone stimulus, locomotory behavior, response to endogenous stimulus, regulation of cell migration, positive regulation of cell migration, behavior, regulation of locomotion, Ras protein signal transduction, regulation of cell motion, response to hormone stimulus	Anxiety Disorder, Bipolar Spectrum Disorders, Down Syndrome, Obsessive Compulsive Disorder, Panic Disorder, Sleep Disorders	6
PLD2	membrane invagination, intracellular signaling cascade, endocytosis, negative regulation of cell communication	Anxiety Disorder, Bipolar Spectrum Disorders, Down Syndrome, Obsessive Compulsive Disorder, Panic Disorder, Sleep Disorders	6
PLEK	biological adhesion, negative regulation of molecular function, negative regulation of biosynthetic process, regulation of phosphorus metabolic process, regulation of phospholipase activity, cell projection organization, G-protein coupled receptor protein signaling pathway, cell surface receptor linked signal transduction, intracellular signaling cascade, positive regulation of catalytic activity…	Sleep Disorders, Tuberous Sclerosis	2
PLEKHB1	response to radiation, response to abiotic stimulus, response to light stimulus	Attention Deficit Hyperactivity Disorder, Bipolar Spectrum Disorders	2
PLP1	cell surface receptor linked signal transduction, regulation of membrane potential, regulation of action potential in neuron, cellular chemical homeostasis, synaptic transmission, glial cell differentiation, neurological system process, cell-cell signaling, chemical homeostasis, regulation of action potential, developmental maturation, ion homeostasis, gliogenesis, transmission of nerve impulse, …	Anxiety Disorder, Intellectual Disability, Schizophrenia, Sleep Disorders	4
PLXNA2	cell motility, cell surface receptor linked signal transduction, cell motion, hindbrain development, localization of cell, cell migration	Anxiety Disorder, Depressive Disorder, Schizophrenia	3
PLXNB1	regulation of cell development, positive regulation of cell differentiation, regulation of neuron projection development, cell motility, regulation of nervous system development, intracellular signaling cascade, regulation of neuron differentiation, cell motion, positive regulation of cellular component organization, regulation of axonogenesis, positive regulation of developmental process, regula…	Schizophrenia, Sleep Disorders	2
PMCH	metal ion homeostasis, circulatory system process, positive regulation of multicellular organismal process, cytosolic calcium ion homeostasis, G-protein coupled receptor protein signaling pathway, cell surface receptor linked signal transduction, negative regulation of synaptic transmission, blood circulation, negative regulation of transmission of nerve impulse, calcium ion homeostasis, feeding …	Anxiety Disorder, Bipolar Spectrum Disorders, Down Syndrome, Obsessive Compulsive Disorder, Panic Disorder, Schizophrenia, Sleep Disorders	7
PMP22	regulation of membrane potential, cellular component morphogenesis, regulation of action potential in neuron, cellular chemical homeostasis, synaptic transmission, regulation of cell proliferation, neurological system process, cell-cell signaling, chemical homeostasis, regulation of action potential, ion homeostasis, transmission of nerve impulse, homeostatic process, cellular ion homeostasis, ne…	Sleep Disorders, Tuberous Sclerosis	2
PNMT	amine biosynthetic process, nitrogen compound biosynthetic process, catechol metabolic process, phenol metabolic process, biogenic amine metabolic process, cellular amino acid derivative metabolic process, catecholamine metabolic process, diol metabolic process, catecholamine biosynthetic process	Anxiety Disorder, Attention Deficit Hyperactivity Disorder, Bipolar Spectrum Disorders, Down Syndrome, Obsessive Compulsive Disorder, Panic Disorder, Sleep Disorders	7
POLR3C	positive regulation of multicellular organismal process	Depressive Disorder, Epilepsy	2
POMT1	extracellular structure organization	Intellectual Disability	1
POU1F1	forebrain development, positive regulation of transcription, positive regulation of cellular biosynthetic process, positive regulation of nucleobase, nucleoside, nucleotide and nucleic acid metabolic process, positive regulation of nitrogen compound metabolic process, positive regulation of transcription, DNA-dependent, positive regulation of macromolecule biosynthetic process, positive regulatio…	Intellectual Disability	1
POU3F2	telencephalon development, forebrain development, regulation of multicellular organism growth, regulation of cell development, cerebral cortex development, pallium development, regulation of neuron projection development, cell motility, positive regulation of transcription, positive regulation of multicellular organismal process, regulation of membrane potential, cell proliferation, positive regu…	Bipolar Spectrum Disorders, Schizophrenia, Sleep Disorders	3
POU3F3	telencephalon development, forebrain development, negative regulation of biosynthetic process, regulation of cell death, cerebral cortex development, negative regulation of apoptosis, pallium development, cell motility, positive regulation of transcription, cell proliferation, positive regulation of cellular biosynthetic process, negative regulation of cell death, positive regulation of nucleobas…	Intellectual Disability	1
POU3F4	forebrain development, sensory organ development, neurological system process, neuron differentiation	Fragile X Syndrome	1
PPA2	phosphorus metabolic process, phosphate metabolic process	Schizophrenia, Sleep Disorders	2
PPARA	circulatory system process, negative regulation of biosynthetic process, positive regulation of transcription, negative regulation of cell differentiation, positive regulation of cellular biosynthetic process, response to nutrient levels, response to organic substance, positive regulation of nucleobase, nucleoside, nucleotide and nucleic acid metabolic process, blood circulation, response to pept…	Schizophrenia	1
PPARD	biological adhesion, negative regulation of biosynthetic process, positive regulation of cell differentiation, cell motility, regulation of membrane potential, cell proliferation, regulation of action potential in neuron, regulation of protein kinase cascade, cellular chemical homeostasis, cell motion, female pregnancy, response to wounding, regulation of cell proliferation, developmental growth,…	Bipolar Spectrum Disorders, Schizophrenia, Sleep Disorders	3
PPARG	circulatory system process, negative regulation of molecular function, negative regulation of biosynthetic process, regulation of cell development, positive regulation of cell differentiation, positive regulation of transcription, negative regulation of cell differentiation, positive regulation of cellular biosynthetic process, response to nutrient levels, regulation of nervous system development…	Epilepsy, Schizophrenia, Sleep Disorders	3
PPARGC1A	positive regulation of transcription, positive regulation of cellular biosynthetic process, response to nutrient levels, intracellular signaling cascade, positive regulation of nucleobase, nucleoside, nucleotide and nucleic acid metabolic process, positive regulation of nitrogen compound metabolic process, positive regulation of transcription, DNA-dependent, cellular chemical homeostasis, positiv…	Bipolar Spectrum Disorders, Depressive Disorder, Schizophrenia, Sleep Disorders	4
PPARGC1B	response to corticosteroid stimulus, positive regulation of transcription, positive regulation of cellular biosynthetic process, response to organic substance, intracellular signaling cascade, positive regulation of nucleobase, nucleoside, nucleotide and nucleic acid metabolic process, positive regulation of nitrogen compound metabolic process, response to endogenous stimulus, positive regulation…	Sleep Disorders	1
PPM1A	positive regulation of transcription, cell surface receptor linked signal transduction, positive regulation of cellular biosynthetic process, positive regulation of nucleobase, nucleoside, nucleotide and nucleic acid metabolic process, positive regulation of nitrogen compound metabolic process, regulation of protein kinase cascade, positive regulation of transcription, DNA-dependent, positive reg…	Depressive Disorder	1
PPP1R15A	response to organic substance	Tuberous Sclerosis	1
PPP1R2	regulation of phosphorus metabolic process, regulation of phosphate metabolic process	Bipolar Spectrum Disorders	1
PPP2CA	negative regulation of molecular function, regulation of cell death, regulation of phosphorus metabolic process, regulation of protein kinase activity, regulation of kinase activity, response to organic substance, intracellular signaling cascade, regulation of MAP kinase activity, regulation of protein kinase cascade, positive regulation of cell death, regulation of programmed cell death, second-…	Sleep Disorders	1
PPP2R2A	response to organic substance, response to organic cyclic substance, response to alkaloid, phosphorus metabolic process, phosphate metabolic process	Schizophrenia, Sleep Disorders	2
PPP3CA	calcium ion transport, response to amine stimulus, regulation of membrane potential, response to organic substance, response to organic nitrogen, response to endogenous stimulus, cellular chemical homeostasis, synaptic transmission, response to amphetamine, metal ion transport, neurological system process, cell-cell signaling, regulation of system process, chemical homeostasis, striated muscle ce…	Schizophrenia, Sleep Disorders	2
PPP3CB	calcium ion transport, regulation of membrane potential, response to organic substance, cellular chemical homeostasis, synaptic transmission, metal ion transport, neurological system process, cell-cell signaling, regulation of system process, chemical homeostasis, striated muscle cell differentiation, ion transport, regulation of excitatory postsynaptic membrane potential, ion homeostasis, negati…	Attention Deficit Hyperactivity Disorder, Schizophrenia, Sleep Disorders	3
PPP3CC	regulation of cell death, positive regulation of cell death, regulation of programmed cell death, regulation of apoptosis, positive regulation of apoptosis, positive regulation of programmed cell death	Anxiety Disorder, Bipolar Spectrum Disorders, Down Syndrome, Schizophrenia	4
PPP3R1	regulation of cell death, positive regulation of cell death, regulation of programmed cell death, regulation of apoptosis, positive regulation of apoptosis, positive regulation of programmed cell death	Schizophrenia, Sleep Disorders	2
PPT1	regulation of neuron apoptosis, regulation of cell death, negative regulation of apoptosis, membrane invagination, negative regulation of cell death, endocytosis, negative regulation of programmed cell death, cellular chemical homeostasis, synaptic transmission, regulation of programmed cell death, positive regulation of cellular component organization, neurological system process, regulation of …	Schizophrenia, Sleep Disorders	2
PPYR1	circulatory system process, G-protein coupled receptor protein signaling pathway, cell surface receptor linked signal transduction, blood circulation, feeding behavior, behavior	Intellectual Disability	1
PRDM1	negative regulation of biosynthetic process, positive regulation of macromolecule metabolic process, positive regulation of gene expression, regulation of transcription from RNA polymerase II promoter	Depressive Disorder	1
PRDX2	response to inorganic substance, positive regulation of MAP kinase activity, negative regulation of molecular function, regulation of cell death, phosphorylation, negative regulation of apoptosis, regulation of phosphorus metabolic process, negative regulation of cell differentiation, regulation of protein kinase activity, regulation of kinase activity, cell proliferation, response to organic sub…	Fragile X Syndrome	1
PRKAA1	positive regulation of MAP kinase activity, negative regulation of biosynthetic process, phosphorylation, regulation of phosphorus metabolic process, regulation of protein kinase activity, regulation of kinase activity, intracellular signaling cascade, regulation of MAP kinase activity, positive regulation of catalytic activity, positive regulation of kinase activity, protein amino acid phosphory…	Schizophrenia, Sleep Disorders	2
PRKAA2	phosphorylation, protein amino acid phosphorylation, protein heterooligomerization, phosphorus metabolic process, phosphate metabolic process, steroid metabolic process	Schizophrenia, Sleep Disorders, Tuberous Sclerosis	3
PRKAB1	protein heterooligomerization	Schizophrenia, Sleep Disorders	2
PRKACG	phosphorylation, regulation of phosphorus metabolic process, regulation of protein kinase activity, regulation of kinase activity, response to organic substance, intracellular signaling cascade, response to endogenous stimulus, positive regulation of catalytic activity, positive regulation of kinase activity, protein amino acid phosphorylation, regulation of transferase activity, regulation of ph…	Schizophrenia, Sleep Disorders	2
PRKAG1	phosphorylation, regulation of phosphorus metabolic process, regulation of protein kinase activity, regulation of kinase activity, positive regulation of catalytic activity, positive regulation of kinase activity, protein amino acid phosphorylation, protein heterooligomerization, regulation of transferase activity, regulation of phosphorylation, regulation of phosphate metabolic process, positive…	Schizophrenia, Sleep Disorders	2
PRKAG2	negative regulation of molecular function, regulation of phosphorus metabolic process, regulation of protein kinase activity, regulation of kinase activity, nitrogen compound biosynthetic process, intracellular signaling cascade, positive regulation of catalytic activity, positive regulation of kinase activity, positive regulation of macromolecule metabolic process, regulation of transferase acti…	Schizophrenia, Sleep Disorders	2
PRKAG3	intracellular signaling cascade, protein kinase cascade	Schizophrenia, Sleep Disorders	2
PRKAR1A	regulation of phosphorus metabolic process, regulation of protein kinase activity, regulation of kinase activity, response to organic substance, intracellular signaling cascade, response to endogenous stimulus, positive regulation of catalytic activity, positive regulation of kinase activity, regulation of transferase activity, regulation of phosphorylation, regulation of phosphate metabolic proc…	Intellectual Disability	1
PRKAR2A	regulation of phosphorus metabolic process, regulation of protein kinase activity, regulation of kinase activity, response to organic substance, intracellular signaling cascade, response to endogenous stimulus, positive regulation of catalytic activity, positive regulation of kinase activity, regulation of transferase activity, regulation of phosphorylation, regulation of phosphate metabolic proc…	Schizophrenia, Sleep Disorders	2
PRKAR2B	learning or memory, regulation of phosphorus metabolic process, regulation of protein kinase activity, regulation of kinase activity, response to organic substance, intracellular signaling cascade, response to endogenous stimulus, positive regulation of catalytic activity, positive regulation of kinase activity, behavior, neurological system process, regulation of transferase activity, regulation…	Schizophrenia, Sleep Disorders	2
PRKCA	metal ion homeostasis, response to inorganic substance, negative regulation of molecular function, negative regulation of biosynthetic process, regulation of secretion, learning or memory, regulation of cell death, phosphorylation, positive regulation of locomotion, response to corticosteroid stimulus, regulation of phosphorus metabolic process, cell part morphogenesis, cell projection organizati…	Anxiety Disorder, Bipolar Spectrum Disorders, Down Syndrome, Obsessive Compulsive Disorder, Panic Disorder, Schizophrenia	6
PRKCE	regulation of cell death, phosphorylation, regulation of phosphorus metabolic process, intracellular signaling cascade, positive regulation of cell death, regulation of programmed cell death, protein amino acid phosphorylation, regulation of apoptosis, positive regulation of apoptosis, positive regulation of programmed cell death, regulation of phosphorylation, regulation of phosphate metabolic p…	Schizophrenia, Sleep Disorders	2
PRKCG	learning or memory, phosphorylation, intracellular signaling cascade, positive regulation of nucleobase, nucleoside, nucleotide and nucleic acid metabolic process, positive regulation of nitrogen compound metabolic process, positive regulation of macromolecule metabolic process, protein amino acid phosphorylation, behavior, neurological system process, phosphorus metabolic process, phosphate meta…	Attention Deficit Hyperactivity Disorder, Depressive Disorder	2
PRKCH	phosphorylation, intracellular signaling cascade, protein amino acid phosphorylation, phosphorus metabolic process, phosphate metabolic process	Depressive Disorder, Sleep Disorders	2
PRKCQ	regulation of secretion, phosphorylation, regulation of establishment of protein localization, positive regulation of cellular biosynthetic process, response to organic substance, intracellular signaling cascade, response to organic cyclic substance, response to peptide hormone stimulus, regulation of cellular localization, response to endogenous stimulus, positive regulation of macromolecule bio…	Sleep Disorders	1
PRKCZ	negative regulation of molecular function, learning or memory, regulation of cell death, phosphorylation, negative regulation of apoptosis, regulation of phosphorus metabolic process, regulation of establishment of protein localization, regulation of phospholipase activity, regulation of protein kinase activity, regulation of kinase activity, positive regulation of lipase activity, positive regul…	Bipolar Spectrum Disorders	1
PRKG1	forebrain development, phosphorylation, cell projection organization, cell motility, cell motion, neuron migration, protein amino acid phosphorylation, localization of cell, cell migration, neuron development, phosphorus metabolic process, phosphate metabolic process, neuron differentiation, neuron projection development	Attention Deficit Hyperactivity Disorder, Fragile X Syndrome, Schizophrenia, Sleep Disorders	4
PRND	cellular chemical homeostasis, di-, tri-valent inorganic cation homeostasis, cation homeostasis, chemical homeostasis, cellular di-, tri-valent inorganic cation homeostasis, ion homeostasis, homeostatic process, cellular ion homeostasis, cellular homeostasis, cellular cation homeostasis	Schizophrenia	1
PRNP	response to inorganic substance, regulation of cell death, negative regulation of apoptosis, negative regulation of cell death, negative regulation of programmed cell death, cellular chemical homeostasis, regulation of programmed cell death, regulation of apoptosis, response to metal ion, di-, tri-valent inorganic cation homeostasis, cation homeostasis, chemical homeostasis, cellular di-, tri-val…	Attention Deficit Hyperactivity Disorder, Bipolar Spectrum Disorders, Down Syndrome, Epilepsy, Intellectual Disability, Schizophrenia, Sleep Disorders	7
PROCR	response to wounding	Intellectual Disability	1
PROKR2	G-protein coupled receptor protein signaling pathway, cell surface receptor linked signal transduction, rhythmic process, circadian rhythm	Bipolar Spectrum Disorders, Depressive Disorder, Epilepsy	3
PROM1	neurological system process	Fragile X Syndrome	1
PRPF6	positive regulation of transcription, positive regulation of cellular biosynthetic process, positive regulation of nucleobase, nucleoside, nucleotide and nucleic acid metabolic process, positive regulation of nitrogen compound metabolic process, positive regulation of transcription, DNA-dependent, positive regulation of macromolecule biosynthetic process, positive regulation of macromolecule meta…	Schizophrenia	1
PRR5	positive regulation of locomotion, regulation of cell migration, positive regulation of cell migration, regulation of locomotion, regulation of cell motion	Bipolar Spectrum Disorders	1
PRR5-ARHGAP8	positive regulation of locomotion, regulation of cell migration, positive regulation of cell migration, regulation of locomotion, regulation of cell motion	Bipolar Spectrum Disorders	1
PSD	neuron differentiation	Depressive Disorder	1
PSEN1	telencephalon development, forebrain development, regulation of neuron apoptosis, metal ion homeostasis, biological adhesion, positive regulation of MAP kinase activity, negative regulation of molecular function, regulation of cell development, learning or memory, regulation of cell death, cerebral cortex development, phosphorylation, negative regulation of apoptosis, pallium development, blood v…	Depressive Disorder, Down Syndrome, Intellectual Disability, Schizophrenia, Sleep Disorders	5
PSEN2	forebrain development, circulatory system process, calcium ion transport, learning or memory, regulation of cell death, negative regulation of apoptosis, regulation of phosphorus metabolic process, regulation of protein kinase activity, regulation of kinase activity, positive regulation of multicellular organismal process, cell surface receptor linked signal transduction, memory, intracellular si…	Down Syndrome, Schizophrenia, Sleep Disorders	3
PSMB4	negative regulation of molecular function, positive regulation of catalytic activity, positive regulation of macromolecule metabolic process, positive regulation of molecular function, negative regulation of catalytic activity	Depressive Disorder	1
PSMB6	negative regulation of molecular function, positive regulation of catalytic activity, positive regulation of macromolecule metabolic process, positive regulation of molecular function, negative regulation of catalytic activity	Anxiety Disorder, Fragile X Syndrome, Tuberous Sclerosis	3
PSMB7	negative regulation of molecular function, positive regulation of catalytic activity, positive regulation of macromolecule metabolic process, positive regulation of molecular function, negative regulation of catalytic activity	Fragile X Syndrome	1
PSMC4	negative regulation of molecular function, positive regulation of catalytic activity, positive regulation of macromolecule metabolic process, positive regulation of molecular function, negative regulation of catalytic activity	Tuberous Sclerosis	1
PSMD4	negative regulation of molecular function, positive regulation of catalytic activity, positive regulation of macromolecule metabolic process, positive regulation of molecular function, negative regulation of catalytic activity	Sleep Disorders	1
PSMD9	negative regulation of molecular function, regulation of secretion, positive regulation of transcription, positive regulation of cellular biosynthetic process, positive regulation of nucleobase, nucleoside, nucleotide and nucleic acid metabolic process, regulation of cellular localization, positive regulation of nitrogen compound metabolic process, positive regulation of catalytic activity, posit…	Anxiety Disorder, Bipolar Spectrum Disorders, Depressive Disorder, Down Syndrome, Schizophrenia, Sleep Disorders	6
PSRC1	positive regulation of transcription, positive regulation of cellular biosynthetic process, positive regulation of nucleobase, nucleoside, nucleotide and nucleic acid metabolic process, positive regulation of nitrogen compound metabolic process, positive regulation of transcription, DNA-dependent, positive regulation of macromolecule biosynthetic process, positive regulation of macromolecule meta…	Bipolar Spectrum Disorders	1
PTCH1	regulation of multicellular organism growth, cell surface receptor linked signal transduction, cell proliferation, response to nutrient levels, response to organic substance, response to organic cyclic substance, response to endogenous stimulus, regulation of cell proliferation, response to vitamin, response to steroid hormone stimulus, negative regulation of multicellular organismal process, mam…	Sleep Disorders	1
PTGDR	G-protein coupled receptor protein signaling pathway, cell surface receptor linked signal transduction	Sleep Disorders	1
PTGDS	locomotory behavior, behavior, rhythmic process, circadian rhythm	Schizophrenia, Sleep Disorders	2
PTGER4	G-protein coupled receptor protein signaling pathway, cell surface receptor linked signal transduction, intracellular signaling cascade, cyclic-nucleotide-mediated signaling, cAMP-mediated signaling, second-messenger-mediated signaling, G-protein signaling, coupled to cyclic nucleotide second messenger, G-protein signaling, coupled to cAMP nucleotide second messenger	Bipolar Spectrum Disorders, Schizophrenia, Sleep Disorders	3
PTGFR	G-protein coupled receptor protein signaling pathway, cell surface receptor linked signal transduction	Bipolar Spectrum Disorders	1
PTGS1	circulatory system process, regulation of secretion, response to corticosteroid stimulus, positive regulation of multicellular organismal process, response to organic substance, blood circulation, response to organic nitrogen, regulation of cellular localization, regulation of amine transport, response to endogenous stimulus, regulation of cell proliferation, response to steroid hormone stimulus,…	Schizophrenia, Sleep Disorders	2
PTH	metal ion homeostasis, regulation of cell death, activation of adenylate cyclase activity, regulation of cAMP metabolic process, regulation of cAMP biosynthetic process, positive regulation of transcription, positive regulation of adenylate cyclase activity, G-protein coupled receptor protein signaling pathway, cell surface receptor linked signal transduction, positive regulation of cellular bios…	Sleep Disorders	1
PTK2B	metal ion homeostasis, response to inorganic substance, biological adhesion, positive regulation of MAP kinase activity, phosphorylation, positive regulation of locomotion, blood vessel development, regulation of phosphorus metabolic process, cell projection organization, cell motility, regulation of protein kinase activity, regulation of kinase activity, cytosolic calcium ion homeostasis, cell s…	Depressive Disorder, Epilepsy, Schizophrenia, Sleep Disorders	4
PTK7	biological adhesion, phosphorylation, cellular component morphogenesis, protein amino acid phosphorylation, phosphorus metabolic process, phosphate metabolic process, cell morphogenesis, cell adhesion	Panic Disorder	1
PTN	learning or memory, cell surface receptor linked signal transduction, enzyme linked receptor protein signaling pathway, regulation of cell proliferation, behavior, neurological system process, learning, positive regulation of cell proliferation	Anxiety Disorder, Bipolar Spectrum Disorders, Down Syndrome, Obsessive Compulsive Disorder, Panic Disorder	5
PTPN21	phosphorus metabolic process, phosphate metabolic process	Schizophrenia, Sleep Disorders	2
PTPN22	cell surface receptor linked signal transduction, phosphorus metabolic process, phosphate metabolic process	Bipolar Spectrum Disorders, Epilepsy	2
PTPRA	phosphorylation, cell surface receptor linked signal transduction, response to organic substance, response to peptide hormone stimulus, enzyme linked receptor protein signaling pathway, transmembrane receptor protein tyrosine kinase signaling pathway, response to endogenous stimulus, protein amino acid phosphorylation, response to insulin stimulus, response to hormone stimulus, phosphorus metabol…	Schizophrenia, Sleep Disorders	2
PTPRD	cell surface receptor linked signal transduction, enzyme linked receptor protein signaling pathway, phosphorus metabolic process, phosphate metabolic process	Anxiety Disorder, Bipolar Spectrum Disorders, Down Syndrome, Epilepsy, Obsessive Compulsive Disorder, Sleep Disorders	6
PTPRF	regulation of neuron apoptosis, biological adhesion, regulation of cell development, regulation of cell death, positive regulation of cell differentiation, regulation of neuron projection development, cell surface receptor linked signal transduction, regulation of nervous system development, regulation of neuron differentiation, enzyme linked receptor protein signaling pathway, synaptic transmiss…	Schizophrenia, Sleep Disorders	2
PTPRG	cell surface receptor linked signal transduction, enzyme linked receptor protein signaling pathway, transmembrane receptor protein tyrosine kinase signaling pathway, phosphorus metabolic process, phosphate metabolic process	Bipolar Spectrum Disorders, Schizophrenia	2
PTPRO	phosphorus metabolic process, phosphate metabolic process	Bipolar Spectrum Disorders, Schizophrenia, Sleep Disorders	3
PTPRR	phosphorus metabolic process, phosphate metabolic process, neuron differentiation	Depressive Disorder	1
PTPRU	biological adhesion, negative regulation of biosynthetic process, response to corticosteroid stimulus, cell surface receptor linked signal transduction, response to organic substance, enzyme linked receptor protein signaling pathway, response to endogenous stimulus, regulation of cell migration, regulation of cell proliferation, regulation of locomotion, response to steroid hormone stimulus, regu…	Sleep Disorders	1
PVR	biological adhesion, cell motility, cell motion, localization of cell, cell migration, cell adhesion	Schizophrenia, Sleep Disorders	2
PVRL1	biological adhesion, cell part morphogenesis, cell projection organization, axonogenesis, regulation of nervous system development, cell projection morphogenesis, sensory organ development, cellular component morphogenesis, synaptic transmission, cell motion, regulation of cellular component biogenesis, neurological system process, cell-cell signaling, neuron projection morphogenesis, neuron deve…	Schizophrenia, Sleep Disorders	2
PVRL2	biological adhesion, cell adhesion	Schizophrenia, Sleep Disorders	2
PVRL3	biological adhesion, sensory organ development, cell adhesion	Schizophrenia, Sleep Disorders	2
PXK	regulation of ion transport, negative regulation of molecular function, phosphorylation, response to wounding, protein amino acid phosphorylation, negative regulation of transport, regulation of system process, phosphorus metabolic process, regulation of neurological system process, negative regulation of ion transport, phosphate metabolic process, negative regulation of catalytic activity, regul…	Epilepsy	1
QKI	blood vessel development, regulation of membrane potential, regulation of action potential in neuron, cellular chemical homeostasis, neurological system process, chemical homeostasis, regulation of action potential, ion homeostasis, muscle cell differentiation, transmission of nerve impulse, homeostatic process, cellular ion homeostasis, cellular homeostasis	Schizophrenia, Sleep Disorders	2
RAB18	membrane invagination, intracellular signaling cascade, endocytosis	Intellectual Disability	1
RAB26	regulation of secretion, intracellular signaling cascade, regulation of cellular localization	Tuberous Sclerosis	1
RAB2A	intracellular signaling cascade	Bipolar Spectrum Disorders	1
RAB3A	regulation of secretion, membrane invagination, cell part morphogenesis, cell projection organization, regulation of neurotransmitter secretion, axonogenesis, intracellular signaling cascade, cell projection morphogenesis, cellular component morphogenesis, endocytosis, regulation of cellular localization, generation of a signal involved in cell-cell signaling, synaptic transmission, neurotransmit…	Intellectual Disability, Schizophrenia	2
RAB40AL	intracellular signaling cascade	Intellectual Disability	1
RAD1	intracellular signaling cascade	Sleep Disorders	1
RALBP1	intracellular signaling cascade, locomotory behavior, positive regulation of catalytic activity, positive regulation of hydrolase activity, behavior, positive regulation of molecular function	Epilepsy	1
RALGDS	intracellular signaling cascade, Ras protein signal transduction	Tuberous Sclerosis	1
RAN	positive regulation of transcription, positive regulation of cellular biosynthetic process, intracellular signaling cascade, positive regulation of nucleobase, nucleoside, nucleotide and nucleic acid metabolic process, positive regulation of nitrogen compound metabolic process, positive regulation of transcription, DNA-dependent, positive regulation of macromolecule biosynthetic process, positive…	Fragile X Syndrome	1
RANBP1	positive regulation of cellular component organization	Schizophrenia, Sleep Disorders	2
RAPGEF3	regulation of phosphorus metabolic process, cell proliferation, intracellular signaling cascade, regulation of phosphorylation, regulation of phosphate metabolic process	Anxiety Disorder, Down Syndrome	2
RAPGEF6	intracellular signaling cascade, Ras protein signal transduction	Schizophrenia, Sleep Disorders	2
RASA1	regulation of neuron apoptosis, regulation of cell death, negative regulation of apoptosis, blood vessel development, intracellular signaling cascade, negative regulation of cell death, negative regulation of programmed cell death, regulation of programmed cell death, regulation of cellular component biogenesis, regulation of apoptosis, regulation of cell morphogenesis, negative regulation of neu…	Down Syndrome, Tuberous Sclerosis	2
RASD2	intracellular signaling cascade, locomotory behavior, behavior	Schizophrenia, Sleep Disorders	2
RASGRF2	regulation of cell death, intracellular signaling cascade, positive regulation of cell death, regulation of programmed cell death, regulation of apoptosis, positive regulation of apoptosis, positive regulation of programmed cell death	Schizophrenia, Sleep Disorders	2
RBM4	positive regulation of transcription, positive regulation of cellular biosynthetic process, response to organic substance, intracellular signaling cascade, positive regulation of nucleobase, nucleoside, nucleotide and nucleic acid metabolic process, positive regulation of nitrogen compound metabolic process, response to endogenous stimulus, positive regulation of transcription, DNA-dependent, pos…	Fragile X Syndrome	1
RCAN1	circulatory system process, regulation of phosphorus metabolic process, negative regulation of cell differentiation, response to organic substance, intracellular signaling cascade, blood circulation, response to endogenous stimulus, response to steroid hormone stimulus, second-messenger-mediated signaling, striated muscle cell differentiation, response to abiotic stimulus, regulation of phosphate…	Down Syndrome, Fragile X Syndrome, Intellectual Disability, Schizophrenia, Sleep Disorders	5
RDH8	hormone biosynthetic process, regulation of hormone levels, neurological system process, hormone metabolic process, cellular hormone metabolic process, steroid metabolic process	Schizophrenia, Sleep Disorders	2
RELA	response to inorganic substance, regulation of cell development, regulation of cell death, negative regulation of apoptosis, positive regulation of cell differentiation, response to amine stimulus, positive regulation of transcription, positive regulation of cellular biosynthetic process, response to nutrient levels, regulation of nervous system development, response to organic substance, negativ…	Schizophrenia, Sleep Disorders	2
RENBP	circulatory system process, blood circulation, regulation of blood pressure	Fragile X Syndrome, Schizophrenia, Sleep Disorders	3
REST	negative regulation of biosynthetic process, regulation of cell development, negative regulation of cell differentiation, regulation of nervous system development, regulation of neuron differentiation, regulation of neurogenesis	Down Syndrome, Fragile X Syndrome	2
RET	biological adhesion, phosphorylation, cell motility, cell surface receptor linked signal transduction, intracellular signaling cascade, enzyme linked receptor protein signaling pathway, transmembrane receptor protein tyrosine kinase signaling pathway, cell motion, protein amino acid phosphorylation, MAPKKK cascade, localization of cell, developmental maturation, cell migration, neuron development…	Down Syndrome, Intellectual Disability, Schizophrenia, Sleep Disorders	4
RFC4	intracellular signaling cascade, phosphoinositide-mediated signaling, second-messenger-mediated signaling	Anxiety Disorder, Bipolar Spectrum Disorders, Fragile X Syndrome	3
RFK	nitrogen compound biosynthetic process	Depressive Disorder	1
RFX4	forebrain development, positive regulation of transcription, positive regulation of cellular biosynthetic process, positive regulation of nucleobase, nucleoside, nucleotide and nucleic acid metabolic process, positive regulation of nitrogen compound metabolic process, positive regulation of transcription, DNA-dependent, positive regulation of macromolecule biosynthetic process, positive regulatio…	Bipolar Spectrum Disorders	1
RGN	metal ion homeostasis, calcium ion homeostasis, positive regulation of catalytic activity, cellular chemical homeostasis, positive regulation of hydrolase activity, di-, tri-valent inorganic cation homeostasis, cation homeostasis, chemical homeostasis, cellular metal ion homeostasis, cellular calcium ion homeostasis, positive regulation of molecular function, cellular di-, tri-valent inorganic ca…	Tuberous Sclerosis	1
RGS1	negative regulation of molecular function, regulation of cAMP metabolic process, regulation of cAMP biosynthetic process, negative regulation of adenylate cyclase activity, G-protein coupled receptor protein signaling pathway, cell surface receptor linked signal transduction, negative regulation of lyase activity, intracellular signaling cascade, cyclic-nucleotide-mediated signaling, regulation o…	Anxiety Disorder, Down Syndrome	2
RGS10	negative regulation of cell communication	Schizophrenia, Sleep Disorders	2
RGS12	negative regulation of cell communication	Schizophrenia	1
RGS16	neurological system process, negative regulation of cell communication	Schizophrenia, Sleep Disorders	2
RGS18	G-protein coupled receptor protein signaling pathway, cell surface receptor linked signal transduction, negative regulation of cell communication	Depressive Disorder	1
RGS2	negative regulation of cell communication	Anxiety Disorder, Down Syndrome, Panic Disorder, Schizophrenia	4
RGS4	negative regulation of molecular function, regulation of phosphorus metabolic process, regulation of protein kinase activity, regulation of kinase activity, intracellular signaling cascade, regulation of MAP kinase activity, MAPKKK cascade, regulation of transferase activity, regulation of phosphorylation, regulation of phosphate metabolic process, negative regulation of cell communication, prote…	Bipolar Spectrum Disorders, Depressive Disorder, Fragile X Syndrome, Schizophrenia	4
RGS5	negative regulation of cell communication	Bipolar Spectrum Disorders, Schizophrenia, Sleep Disorders	3
RGS8	negative regulation of cell communication	Schizophrenia, Sleep Disorders	2
RGS9	G-protein coupled receptor protein signaling pathway, cell surface receptor linked signal transduction, response to organic substance, intracellular signaling cascade, response to endogenous stimulus, positive regulation of catalytic activity, positive regulation of hydrolase activity, response to steroid hormone stimulus, neurological system process, negative regulation of cell communication, re…	Schizophrenia	1
RHAG	cellular chemical homeostasis, chemical homeostasis, ion transport, ion homeostasis, cation transport, homeostatic process, cellular ion homeostasis, cellular homeostasis	Epilepsy	1
RHCG	cellular chemical homeostasis, cation homeostasis, chemical homeostasis, ion transport, ion homeostasis, cation transport, homeostatic process, cellular ion homeostasis, cellular homeostasis	Depressive Disorder, Epilepsy	2
RHEB	intracellular signaling cascade	Tuberous Sclerosis	1
RHOA	regulation of neuron apoptosis, biological adhesion, regulation of cell development, regulation of cell death, negative regulation of apoptosis, positive regulation of cell differentiation, regulation of establishment of protein localization, regulation of neuron projection development, negative regulation of cell differentiation, regulation of nervous system development, intracellular signaling …	Schizophrenia, Sleep Disorders	2
RIF1	negative regulation of cell differentiation	Sleep Disorders	1
RIPK1	positive regulation of MAP kinase activity, regulation of cell death, phosphorylation, regulation of phosphorus metabolic process, regulation of protein kinase activity, regulation of kinase activity, response to organic substance, intracellular signaling cascade, regulation of MAP kinase activity, regulation of protein kinase cascade, positive regulation of catalytic activity, positive regulatio…	Fragile X Syndrome	1
RIPK4	phosphorylation, protein amino acid phosphorylation, phosphorus metabolic process, phosphate metabolic process	Down Syndrome, Intellectual Disability, Schizophrenia, Sleep Disorders	4
RIT2	intracellular signaling cascade, synaptic transmission, neurological system process, cell-cell signaling, transmission of nerve impulse	Schizophrenia, Sleep Disorders	2
RLN1	female pregnancy	Sleep Disorders	1
RNF128	negative regulation of biosynthetic process	Intellectual Disability	1
ROCK1	regulation of neuron apoptosis, biological adhesion, regulation of cell death, phosphorylation, negative regulation of apoptosis, cell projection organization, cell motility, intracellular signaling cascade, negative regulation of cell death, negative regulation of programmed cell death, cell motion, regulation of programmed cell death, protein amino acid phosphorylation, regulation of apoptosis,…	Schizophrenia, Sleep Disorders	2
ROCK2	phosphorylation, intracellular signaling cascade, positive regulation of cellular component organization, protein amino acid phosphorylation, phosphorus metabolic process, phosphate metabolic process	Tuberous Sclerosis	1
ROR1	phosphorylation, cell surface receptor linked signal transduction, enzyme linked receptor protein signaling pathway, transmembrane receptor protein tyrosine kinase signaling pathway, protein amino acid phosphorylation, phosphorus metabolic process, phosphate metabolic process	Bipolar Spectrum Disorders	1
RORB	positive regulation of transcription, positive regulation of cellular biosynthetic process, sensory organ development, positive regulation of nucleobase, nucleoside, nucleotide and nucleic acid metabolic process, positive regulation of nitrogen compound metabolic process, positive regulation of transcription, DNA-dependent, positive regulation of macromolecule biosynthetic process, positive regul…	Bipolar Spectrum Disorders, Epilepsy, Intellectual Disability, Schizophrenia, Sleep Disorders	5
ROS1	phosphorylation, cell surface receptor linked signal transduction, enzyme linked receptor protein signaling pathway, transmembrane receptor protein tyrosine kinase signaling pathway, protein amino acid phosphorylation, phosphorus metabolic process, phosphate metabolic process	Depressive Disorder	1
RPGRIP1L	telencephalon development, forebrain development, cell part morphogenesis, cell projection organization, cell projection morphogenesis, sensory organ development, cellular component morphogenesis, hindbrain development, heart development, cell morphogenesis, metencephalon development	Schizophrenia	1
RPS6	regulation of cell death, intracellular signaling cascade, positive regulation of cell death, regulation of programmed cell death, regulation of apoptosis, positive regulation of apoptosis, positive regulation of programmed cell death, chemical homeostasis, homeostatic process	Down Syndrome, Fragile X Syndrome, Tuberous Sclerosis	3
RPS6KA1	phosphorylation, intracellular signaling cascade, protein amino acid phosphorylation, protein kinase cascade, phosphorus metabolic process, phosphate metabolic process	Depressive Disorder	1
RPS6KB1	learning or memory, phosphorylation, positive regulation of locomotion, response to corticosteroid stimulus, response to amine stimulus, cell motility, memory, response to nutrient levels, response to organic substance, intracellular signaling cascade, response to organic cyclic substance, response to peptide hormone stimulus, response to organic nitrogen, positive regulation of growth, response …	Fragile X Syndrome, Tuberous Sclerosis	2
RPTOR	response to nutrient levels, positive regulation of cell communication, positive regulation of signal transduction, response to extracellular stimulus	Bipolar Spectrum Disorders	1
RREB1	intracellular signaling cascade, Ras protein signal transduction	Schizophrenia, Sleep Disorders	2
RRM2B	regulation of cell death, nitrogen compound biosynthetic process, positive regulation of cell death, regulation of programmed cell death, regulation of apoptosis, positive regulation of apoptosis, renal system process, positive regulation of programmed cell death	Intellectual Disability	1
RSRC1	phosphorylation, protein amino acid phosphorylation, phosphorus metabolic process, phosphate metabolic process	Schizophrenia, Sleep Disorders	2
RTEL1	regulation of cell death, negative regulation of apoptosis, negative regulation of cell death, negative regulation of programmed cell death, regulation of programmed cell death, regulation of apoptosis, homeostatic process, anti-apoptosis	Intellectual Disability	1
RTKN2	regulation of cell proliferation, positive regulation of cell proliferation	Schizophrenia	1
RTN4	regulation of cell development, regulation of cell death, blood vessel development, regulation of neuron projection development, negative regulation of cell differentiation, regulation of nervous system development, regulation of neuron differentiation, regulation of cell migration, regulation of programmed cell death, regulation of locomotion, regulation of axonogenesis, regulation of apoptosis,…	Bipolar Spectrum Disorders, Schizophrenia	2
RTN4R	regulation of cell development, regulation of neuron projection development, cell part morphogenesis, cell projection organization, negative regulation of cell differentiation, axonogenesis, regulation of nervous system development, cell projection morphogenesis, cellular component morphogenesis, regulation of neuron differentiation, regulation of axonogenesis, regulation of cell morphogenesis in…	Anxiety Disorder, Bipolar Spectrum Disorders, Down Syndrome, Schizophrenia	4
RUNX1	positive regulation of cell differentiation, positive regulation of transcription, negative regulation of cell differentiation, positive regulation of cellular biosynthetic process, positive regulation of nucleobase, nucleoside, nucleotide and nucleic acid metabolic process, positive regulation of nitrogen compound metabolic process, positive regulation of transcription, DNA-dependent, positive r…	Down Syndrome, Intellectual Disability, Schizophrenia, Sleep Disorders	4
RUNX3	regulation of cell death, cell part morphogenesis, cell projection organization, cell proliferation, axonogenesis, cell projection morphogenesis, cellular component morphogenesis, cell motion, positive regulation of cell death, regulation of programmed cell death, regulation of cell proliferation, regulation of apoptosis, positive regulation of apoptosis, positive regulation of programmed cell de…	Sleep Disorders	1
RXFP3	metal ion homeostasis, regulation of phospholipase activity, positive regulation of lipase activity, cytosolic calcium ion homeostasis, G-protein coupled receptor protein signaling pathway, cell surface receptor linked signal transduction, activation of phospholipase C activity by G-protein coupled receptor protein signaling pathway coupled to IP3 second messenger, intracellular signaling cascade…	Schizophrenia, Sleep Disorders	2
RXFP4	G-protein coupled receptor protein signaling pathway, cell surface receptor linked signal transduction	Schizophrenia, Sleep Disorders	2
RYR2	metal ion homeostasis, response to inorganic substance, regulation of ion transport, circulatory system process, calcium ion transport, regulation of cell death, cytosolic calcium ion homeostasis, response to nutrient levels, response to organic substance, blood circulation, response to organic cyclic substance, regulation of cellular localization, calcium ion homeostasis, cellular chemical homeo…	Schizophrenia, Sleep Disorders	2
S100A12	response to wounding	Anxiety Disorder	1
S100A2	cell motility, cell motion, localization of cell, cell migration	Sleep Disorders	1
S100B	learning or memory, cell part morphogenesis, cell projection organization, cell proliferation, axonogenesis, cell projection morphogenesis, cellular component morphogenesis, behavior, neurological system process, neuron projection morphogenesis, neuron development, cell morphogenesis involved in neuron differentiation, cell morphogenesis, neuron differentiation, neuron projection development, cel…	Anxiety Disorder, Bipolar Spectrum Disorders, Depressive Disorder, Down Syndrome, Obsessive Compulsive Disorder, Panic Disorder, Schizophrenia	7
S1PR1	metal ion homeostasis, biological adhesion, negative regulation of molecular function, positive regulation of locomotion, regulation of cAMP metabolic process, blood vessel development, regulation of cAMP biosynthetic process, regulation of phospholipase activity, positive regulation of transcription, negative regulation of adenylate cyclase activity, positive regulation of lipase activity, cytos…	Bipolar Spectrum Disorders	1
SACM1L	phosphorus metabolic process, phosphate metabolic process	Depressive Disorder, Epilepsy	2
SCAP	negative regulation of biosynthetic process, positive regulation of transcription, positive regulation of cellular biosynthetic process, positive regulation of nucleobase, nucleoside, nucleotide and nucleic acid metabolic process, positive regulation of nitrogen compound metabolic process, positive regulation of transcription, DNA-dependent, positive regulation of macromolecule biosynthetic proce…	Schizophrenia, Sleep Disorders	2
SCARA3	response to radiation, response to abiotic stimulus, response to light stimulus	Schizophrenia, Sleep Disorders	2
SCARA5	membrane invagination, endocytosis, cellular chemical homeostasis, metal ion transport, di-, tri-valent inorganic cation homeostasis, cation homeostasis, chemical homeostasis, response to abiotic stimulus, ion transport, cellular di-, tri-valent inorganic cation homeostasis, ion homeostasis, cation transport, homeostatic process, cellular ion homeostasis, di-, tri-valent inorganic cation transpor…	Schizophrenia, Sleep Disorders	2
SCARB1	biological adhesion, positive regulation of locomotion, membrane invagination, cell motility, cell proliferation, response to organic substance, endocytosis, positive regulation of catalytic activity, regulation of cell migration, positive regulation of cell migration, cell motion, response to wounding, hormone biosynthetic process, regulation of hormone levels, regulation of locomotion, localiza…	Sleep Disorders	1
SCGB1A1	negative regulation of biosynthetic process, female pregnancy, regulation of cell proliferation, negative regulation of multicellular organismal process, regulation of transcription from RNA polymerase II promoter, regulation of response to external stimulus, negative regulation of cell proliferation, regulation of inflammatory response	Schizophrenia, Sleep Disorders	2
SCGB3A1	regulation of cell proliferation, regulation of growth	Fragile X Syndrome	1
SCN1B	synaptic transmission, metal ion transport, neurological system process, cell-cell signaling, ion transport, cation transport, transmission of nerve impulse	Epilepsy	1
SCN2B	synaptic transmission, metal ion transport, neurological system process, cell-cell signaling, ion transport, cation transport, transmission of nerve impulse	Epilepsy	1
SCN3A	metal ion transport, ion transport, cation transport	Epilepsy	1
SCN5A	circulatory system process, blood circulation, metal ion transport, regulation of system process, ion transport, regulation of heart contraction, cation transport	Epilepsy	1
SCN9A	response to pain, metal ion transport, response to wounding, behavior, multicellular organismal response to stress, ion transport, cation transport	Epilepsy	1
SCT	G-protein coupled receptor protein signaling pathway, cell surface receptor linked signal transduction, secretion	Anxiety Disorder, Bipolar Spectrum Disorders, Down Syndrome, Schizophrenia, Sleep Disorders	5
SDC1	response to inorganic substance, response to corticosteroid stimulus, response to organic substance, response to endogenous stimulus, response to wounding, response to steroid hormone stimulus, response to metal ion, striated muscle cell differentiation, response to hormone stimulus, response to toxin, muscle cell differentiation	Schizophrenia, Sleep Disorders	2
SDC3	biological adhesion, cell adhesion	Schizophrenia, Sleep Disorders	2
SDCBP	cell projection organization, cell motility, intracellular signaling cascade, synaptic transmission, cell motion, neurological system process, localization of cell, Ras protein signal transduction, cell-cell signaling, cell migration, transmission of nerve impulse	Schizophrenia, Sleep Disorders	2
SDCBP2	intracellular signaling cascade	Schizophrenia, Sleep Disorders	2
SDK2	biological adhesion, cell adhesion	Anxiety Disorder, Down Syndrome, Panic Disorder, Sleep Disorders	4
SELE	biological adhesion, regulation of phospholipase activity, cell motility, positive regulation of lipase activity, response to organic substance, intracellular signaling cascade, positive regulation of phospholipase C activity, positive regulation of catalytic activity, activation of phospholipase C activity, cell motion, positive regulation of macromolecule metabolic process, response to wounding…	Schizophrenia, Sleep Disorders	2
SEMA3A	regulation of cell development, regulation of neuron projection development, cell part morphogenesis, cell projection organization, negative regulation of cell differentiation, axonogenesis, regulation of nervous system development, cell projection morphogenesis, cellular component morphogenesis, regulation of neuron differentiation, locomotory behavior, cell motion, behavior, regulation of axono…	Attention Deficit Hyperactivity Disorder, Schizophrenia, Sleep Disorders	3
SEMA3B	cell part morphogenesis, cell projection organization, axonogenesis, cell projection morphogenesis, cellular component morphogenesis, cell motion, cell-cell signaling, neuron projection morphogenesis, neuron development, cell morphogenesis involved in neuron differentiation, cell morphogenesis, axon guidance, neuron differentiation, neuron projection development, cell morphogenesis involved in di…	Schizophrenia, Sleep Disorders	2
SEMA6A	cell part morphogenesis, cell projection organization, cell surface receptor linked signal transduction, axonogenesis, cell projection morphogenesis, cellular component morphogenesis, cell motion, neuron projection morphogenesis, neuron development, cell morphogenesis involved in neuron differentiation, cell morphogenesis, axon guidance, neuron differentiation, neuron projection development, cell…	Schizophrenia, Sleep Disorders	2
SEMA6C	cell part morphogenesis, cell projection organization, axonogenesis, cell projection morphogenesis, cellular component morphogenesis, cell motion, neuron projection morphogenesis, neuron development, cell morphogenesis involved in neuron differentiation, cell morphogenesis, axon guidance, neuron differentiation, neuron projection development, cell morphogenesis involved in differentiation	Schizophrenia, Sleep Disorders	2
SERPINA1	response to inorganic substance, response to organic substance, response to organic cyclic substance, response to endogenous stimulus, response to wounding, response to steroid hormone stimulus, response to metal ion, response to hypoxia, response to oxygen levels, response to hormone stimulus, response to estrogen stimulus	Anxiety Disorder, Bipolar Spectrum Disorders, Intellectual Disability, Schizophrenia	4
SERPINA6	regulation of hormone levels, hormone metabolic process, cellular hormone metabolic process, steroid metabolic process	Anxiety Disorder, Bipolar Spectrum Disorders, Obsessive Compulsive Disorder, Panic Disorder	4
SFN	negative regulation of molecular function, regulation of cell death, regulation of phosphorus metabolic process, regulation of protein kinase activity, regulation of kinase activity, cell proliferation, intracellular signaling cascade, positive regulation of growth, positive regulation of cell death, regulation of programmed cell death, regulation of cell proliferation, regulation of transferase …	Schizophrenia, Sleep Disorders	2
SGCE	biological adhesion, cell adhesion	Anxiety Disorder, Down Syndrome, Intellectual Disability, Obsessive Compulsive Disorder, Schizophrenia, Sleep Disorders	6
SHISA5	regulation of protein kinase cascade, positive regulation of cell communication, positive regulation of signal transduction	Schizophrenia, Sleep Disorders	2
SIGMAR1	steroid metabolic process	Depressive Disorder, Epilepsy, Schizophrenia, Sleep Disorders	4
SIM2	negative regulation of biosynthetic process, regulation of transcription from RNA polymerase II promoter	Down Syndrome, Intellectual Disability	2
SIRPB1	cell surface receptor linked signal transduction	Schizophrenia, Sleep Disorders	2
SIRT1	negative regulation of molecular function, negative regulation of biosynthetic process, regulation of cell death, regulation of establishment of protein localization, negative regulation of cell differentiation, response to nutrient levels, regulation of cellular localization, regulation of programmed cell death, regulation of cell proliferation, regulation of protein localization, regulation of …	Bipolar Spectrum Disorders, Depressive Disorder, Epilepsy, Fragile X Syndrome, Schizophrenia, Sleep Disorders	6
SIRT5	negative regulation of biosynthetic process	Schizophrenia, Sleep Disorders	2
SLAMF1	regulation of cell proliferation, positive regulation of cell proliferation	Schizophrenia, Sleep Disorders	2
SLC10A1	metal ion transport, ion transport, cation transport	Depressive Disorder	1
SLC10A3	response to nutrient levels, metal ion transport, response to vitamin, ion transport, cation transport, response to extracellular stimulus	Fragile X Syndrome	1
SLC12A2	G-protein coupled receptor protein signaling pathway, cell surface receptor linked signal transduction, metal ion transport, neurological system process, response to abiotic stimulus, ion transport, gamma-aminobutyric acid signaling pathway, cation transport, homeostatic process, cellular homeostasis	Fragile X Syndrome, Schizophrenia, Tuberous Sclerosis	3
SLC12A5	cellular chemical homeostasis, synaptic transmission, metal ion transport, neurological system process, cell-cell signaling, cation homeostasis, chemical homeostasis, ion transport, ion homeostasis, cation transport, transmission of nerve impulse, homeostatic process, cellular ion homeostasis, cellular homeostasis, cellular cation homeostasis	Schizophrenia, Sleep Disorders	2
SLC15A1	regulation of amine transport, negative regulation of transport	Bipolar Spectrum Disorders	1
SLC16A2	regulation of hormone levels, hormone transport	Anxiety Disorder, Depressive Disorder, Down Syndrome, Intellectual Disability	4
SLC17A1	metal ion transport, ion transport, cation transport	Schizophrenia, Sleep Disorders	2
SLC17A3	metal ion transport, ion transport, phosphorus metabolic process, cation transport, phosphate metabolic process	Schizophrenia, Sleep Disorders	2
SLC17A6	synaptic transmission, metal ion transport, neurological system process, regulation of neurotransmitter levels, cell-cell signaling, ion transport, neurotransmitter transport, cation transport, transmission of nerve impulse	Anxiety Disorder, Bipolar Spectrum Disorders, Down Syndrome, Obsessive Compulsive Disorder, Panic Disorder, Schizophrenia, Sleep Disorders	7
SLC17A7	synaptic transmission, metal ion transport, neurological system process, regulation of neurotransmitter levels, cell-cell signaling, ion transport, neurotransmitter transport, cation transport, transmission of nerve impulse	Anxiety Disorder, Bipolar Spectrum Disorders, Depressive Disorder, Down Syndrome, Obsessive Compulsive Disorder, Panic Disorder, Schizophrenia, Sleep Disorders	8
SLC17A8	metal ion transport, neurological system process, ion transport, neurotransmitter transport, cation transport	Epilepsy	1
SLC18A1	response to drug, neurotransmitter transport	Anxiety Disorder, Bipolar Spectrum Disorders, Down Syndrome, Obsessive Compulsive Disorder, Schizophrenia, Sleep Disorders	6
SLC18A2	response to amine stimulus, response to organic substance, response to organic nitrogen, locomotory behavior, response to endogenous stimulus, response to amphetamine, behavior, response to toxin, neurotransmitter transport	Anxiety Disorder, Bipolar Spectrum Disorders, Depressive Disorder, Down Syndrome, Schizophrenia, Sleep Disorders	6
SLC18A3	neurotransmitter transport	Sleep Disorders	1
SLC1A2	telencephalon development, forebrain development, response to amine stimulus, response to organic substance, response to organic nitrogen, response to endogenous stimulus, synaptic transmission, response to wounding, behavior, neurological system process, response to radiation, cell-cell signaling, response to abiotic stimulus, ion transport, response to drug, positive regulation of transport, ad…	Anxiety Disorder, Bipolar Spectrum Disorders, Depressive Disorder, Down Syndrome, Epilepsy, Fragile X Syndrome, Intellectual Disability, Obsessive Compulsive Disorder, Panic Disorder, Schizophrenia, Sleep Disorders, Tuberous Sclerosis2	12
SLC1A4	nerve-nerve synaptic transmission, synaptic transmission, neurological system process, cell-cell signaling, transmission of nerve impulse	Anxiety Disorder, Bipolar Spectrum Disorders, Down Syndrome, Obsessive Compulsive Disorder, Panic Disorder, Schizophrenia	6
SLC1A6	regulation of membrane potential, cellular chemical homeostasis, synaptic transmission, neurological system process, cell-cell signaling, chemical homeostasis, ion transport, ion homeostasis, transmission of nerve impulse, homeostatic process, cellular ion homeostasis, cellular homeostasis	Anxiety Disorder, Bipolar Spectrum Disorders, Down Syndrome, Obsessive Compulsive Disorder, Panic Disorder, Schizophrenia	6
SLC22A23	ion transport	Schizophrenia, Sleep Disorders	2
SLC22A3	response to nutrient levels, synaptic transmission, neurological system process, regulation of neurotransmitter levels, cell-cell signaling, ion transport, neurotransmitter transport, cation transport, transmission of nerve impulse, response to extracellular stimulus	Obsessive Compulsive Disorder, Schizophrenia, Sleep Disorders	3
SLC22A4	metal ion transport, biogenic amine metabolic process, cellular amino acid derivative metabolic process, ion transport, cation transport, secretion	Epilepsy, Schizophrenia, Sleep Disorders	3
SLC22A6	response to organic substance, response to organic cyclic substance, ion transport	Bipolar Spectrum Disorders	1
SLC24A3	metal ion homeostasis, calcium ion transport, calcium ion homeostasis, cellular chemical homeostasis, metal ion transport, di-, tri-valent inorganic cation homeostasis, cation homeostasis, chemical homeostasis, cellular metal ion homeostasis, ion transport, cellular calcium ion homeostasis, cellular di-, tri-valent inorganic cation homeostasis, ion homeostasis, cation transport, homeostatic proce…	Attention Deficit Hyperactivity Disorder, Bipolar Spectrum Disorders	2
SLC24A5	calcium ion transport, metal ion transport, ion transport, cation transport, di-, tri-valent inorganic cation transport	Schizophrenia, Sleep Disorders	2
SLC26A4	regulation of protein localization, neurological system process, cation homeostasis, chemical homeostasis, ion transport, ion homeostasis, homeostatic process	Down Syndrome	1
SLC26A5	neurological system process, regulation of cell morphogenesis, ion transport	Down Syndrome	1
SLC26A6	biological adhesion, cell part morphogenesis, cell projection organization, G-protein coupled receptor protein signaling pathway, cell surface receptor linked signal transduction, axonogenesis, cell projection morphogenesis, cellular component morphogenesis, neuropeptide signaling pathway, ion transport, neuron projection morphogenesis, neuron development, cell morphogenesis involved in neuron di…	Schizophrenia, Sleep Disorders	2
SLC26A9	cation homeostasis, chemical homeostasis, ion transport, ion homeostasis, homeostatic process	Schizophrenia, Sleep Disorders	2
SLC29A2	cell proliferation	Depressive Disorder, Epilepsy, Sleep Disorders	3
SLC2A1	response to abiotic stimulus	Epilepsy, Intellectual Disability, Tuberous Sclerosis	3
SLC2A4	chemical homeostasis, homeostatic process	Intellectual Disability, Sleep Disorders, Tuberous Sclerosis	3
SLC30A3	metal ion transport, ion transport, cation transport	Schizophrenia, Sleep Disorders	2
SLC30A8	response to organic substance, generation of a signal involved in cell-cell signaling, cellular chemical homeostasis, metal ion transport, regulation of hormone levels, di-, tri-valent inorganic cation homeostasis, cell-cell signaling, cation homeostasis, chemical homeostasis, ion transport, cellular di-, tri-valent inorganic cation homeostasis, ion homeostasis, hormone transport, cation transpor…	Bipolar Spectrum Disorders, Schizophrenia, Sleep Disorders	3
SLC38A1	metal ion transport, ion transport, cation transport	Bipolar Spectrum Disorders	1
SLC39A3	metal ion transport, ion transport, cation transport	Bipolar Spectrum Disorders	1
SLC39A4	cellular chemical homeostasis, metal ion transport, di-, tri-valent inorganic cation homeostasis, cation homeostasis, chemical homeostasis, ion transport, cellular di-, tri-valent inorganic cation homeostasis, ion homeostasis, cation transport, homeostatic process, cellular ion homeostasis, cellular homeostasis, cellular cation homeostasis	Depressive Disorder	1
SLC39A8	metal ion transport, ion transport, cation transport	Bipolar Spectrum Disorders, Schizophrenia, Sleep Disorders	3
SLC39A9	metal ion transport, ion transport, cation transport	Schizophrenia, Sleep Disorders	2
SLC4A3	ion transport	Epilepsy	1
SLC4A4	metal ion transport, ion transport, cation transport	Schizophrenia, Sleep Disorders	2
SLC5A4	metal ion transport, ion transport, cation transport	Anxiety Disorder, Depressive Disorder, Down Syndrome, Panic Disorder	4
SLC5A5	metal ion transport, ion transport, cation transport	Tuberous Sclerosis	1
SLC6A11	neurotransmitter transport	Anxiety Disorder, Bipolar Spectrum Disorders, Down Syndrome, Epilepsy, Obsessive Compulsive Disorder, Panic Disorder, Schizophrenia, Sleep Disorders	8
SLC6A12	neurotransmitter transport	Anxiety Disorder, Bipolar Spectrum Disorders, Down Syndrome, Obsessive Compulsive Disorder, Panic Disorder, Schizophrenia, Sleep Disorders	7
SLC6A13	neurotransmitter transport	Anxiety Disorder, Bipolar Spectrum Disorders, Down Syndrome, Obsessive Compulsive Disorder, Panic Disorder, Schizophrenia, Sleep Disorders	7
SLC6A15	neurotransmitter transport	Depressive Disorder	1
SLC6A20	neurotransmitter transport	Schizophrenia	1
SLC6A5	synaptic transmission, neurological system process, cell-cell signaling, neurotransmitter transport, transmission of nerve impulse	Anxiety Disorder, Bipolar Spectrum Disorders, Depressive Disorder, Down Syndrome, Epilepsy, Obsessive Compulsive Disorder, Panic Disorder, Schizophrenia, Sleep Disorders	9
SLC6A7	neurotransmitter transport	Intellectual Disability	1
SLC6A9	neurotransmitter transport	Anxiety Disorder, Bipolar Spectrum Disorders, Down Syndrome, Obsessive Compulsive Disorder, Panic Disorder, Schizophrenia, Sleep Disorders	7
SLC9A1	response to organic substance, intracellular signaling cascade, response to organic cyclic substance, metal ion transport, cation homeostasis, chemical homeostasis, response to abiotic stimulus, ion transport, response to drug, ion homeostasis, protein kinase cascade, cation transport, growth, homeostatic process	Epilepsy	1
SLC9A3	regulation of ion transport, response to corticosteroid stimulus, membrane invagination, response to organic substance, endocytosis, response to endogenous stimulus, metal ion transport, response to steroid hormone stimulus, regulation of metal ion transport, rhythmic process, cation homeostasis, chemical homeostasis, ion transport, response to hormone stimulus, circadian rhythm, ion homeostasis,…	Epilepsy	1
SLCO3A1	ion transport	Schizophrenia, Sleep Disorders	2
SLITRK1	cell part morphogenesis, cell projection organization, axonogenesis, cell projection morphogenesis, cellular component morphogenesis, neuron projection morphogenesis, neuron development, cell morphogenesis involved in neuron differentiation, cell morphogenesis, neuron differentiation, neuron projection development, cell morphogenesis involved in differentiation	Anxiety Disorder, Attention Deficit Hyperactivity Disorder, Bipolar Spectrum Disorders, Down Syndrome, Obsessive Compulsive Disorder	5
SLITRK2	cell part morphogenesis, cell projection organization, axonogenesis, cell projection morphogenesis, cellular component morphogenesis, neuron projection morphogenesis, neuron development, cell morphogenesis involved in neuron differentiation, cell morphogenesis, neuron differentiation, neuron projection development, cell morphogenesis involved in differentiation	Bipolar Spectrum Disorders	1
SLITRK6	cell part morphogenesis, cell projection organization, axonogenesis, cell projection morphogenesis, cellular component morphogenesis, neuron projection morphogenesis, neuron development, cell morphogenesis involved in neuron differentiation, cell morphogenesis, neuron differentiation, neuron projection development, cell morphogenesis involved in differentiation	Bipolar Spectrum Disorders	1
SMAD4	negative regulation of biosynthetic process, regulation of cell development, positive regulation of cell differentiation, regulation of phosphorus metabolic process, regulation of establishment of protein localization, positive regulation of transcription, cell surface receptor linked signal transduction, positive regulation of cellular biosynthetic process, positive regulation of nucleobase, nuc…	Intellectual Disability, Schizophrenia	2
SMARCA2	negative regulation of biosynthetic process, positive regulation of transcription, positive regulation of cellular biosynthetic process, positive regulation of nucleobase, nucleoside, nucleotide and nucleic acid metabolic process, positive regulation of nitrogen compound metabolic process, positive regulation of transcription, DNA-dependent, positive regulation of macromolecule biosynthetic proce…	Epilepsy, Intellectual Disability, Schizophrenia, Sleep Disorders	4
SMARCA4	forebrain development, negative regulation of biosynthetic process, blood vessel development, positive regulation of transcription, positive regulation of cellular biosynthetic process, positive regulation of nucleobase, nucleoside, nucleotide and nucleic acid metabolic process, positive regulation of nitrogen compound metabolic process, positive regulation of transcription, DNA-dependent, positi…	Epilepsy, Intellectual Disability	2
SMARCB1	positive regulation of transcription, positive regulation of cellular biosynthetic process, positive regulation of nucleobase, nucleoside, nucleotide and nucleic acid metabolic process, positive regulation of nitrogen compound metabolic process, positive regulation of transcription, DNA-dependent, positive regulation of macromolecule biosynthetic process, positive regulation of macromolecule meta…	Epilepsy, Intellectual Disability	2
SMARCC1	positive regulation of transcription, positive regulation of cellular biosynthetic process, positive regulation of nucleobase, nucleoside, nucleotide and nucleic acid metabolic process, positive regulation of nitrogen compound metabolic process, positive regulation of transcription, DNA-dependent, positive regulation of macromolecule biosynthetic process, positive regulation of macromolecule meta…	Schizophrenia, Sleep Disorders	2
SMARCE1	negative regulation of biosynthetic process, regulation of transcription from RNA polymerase II promoter	Epilepsy, Intellectual Disability	2
SMC1A	intracellular signaling cascade, response to radiation, response to abiotic stimulus	Epilepsy, Intellectual Disability	2
SMOX	biogenic amine metabolic process, cellular amino acid derivative metabolic process	Anxiety Disorder, Down Syndrome	2
SMPD1	regulation of cell death, response to organic substance, response to organic cyclic substance, positive regulation of cell death, regulation of programmed cell death, response to cocaine, response to alkaloid, regulation of apoptosis, positive regulation of apoptosis, positive regulation of programmed cell death, response to drug, response to tropane	Depressive Disorder, Schizophrenia, Sleep Disorders	3
SMS	amine biosynthetic process, nitrogen compound biosynthetic process, biogenic amine metabolic process, cellular amino acid derivative metabolic process	Anxiety Disorder, Down Syndrome, Epilepsy	3
SNAP29	secretion, secretion by cell	Anxiety Disorder, Bipolar Spectrum Disorders, Obsessive Compulsive Disorder, Panic Disorder, Schizophrenia	5
SNCA	regulation of neuron apoptosis, response to inorganic substance, negative regulation of molecular function, regulation of secretion, regulation of cell death, phosphorylation, negative regulation of apoptosis, membrane invagination, dopamine metabolic process, amine biosynthetic process, regulation of neurotransmitter secretion, positive regulation of multicellular organismal process, regulation …	Anxiety Disorder, Bipolar Spectrum Disorders, Schizophrenia, Sleep Disorders	4
SNPH	generation of a signal involved in cell-cell signaling, synaptic transmission, neurotransmitter secretion, neurological system process, regulation of neurotransmitter levels, cell-cell signaling, synaptic vesicle transport, neurotransmitter transport, transmission of nerve impulse, secretion, secretion by cell	Schizophrenia	1
SOAT1	positive regulation of cellular biosynthetic process, positive regulation of macromolecule biosynthetic process, positive regulation of macromolecule metabolic process, chemical homeostasis, positive regulation of biosynthetic process, homeostatic process, steroid metabolic process	Tuberous Sclerosis	1
SOD2	regulation of neuron apoptosis, response to inorganic substance, circulatory system process, regulation of cell death, negative regulation of apoptosis, negative regulation of cell differentiation, vasodilation, regulation of membrane potential, positive regulation of cellular biosynthetic process, response to nutrient levels, negative regulation of cell death, blood circulation, regulation of tu…	Anxiety Disorder, Bipolar Spectrum Disorders, Depressive Disorder, Down Syndrome, Epilepsy, Intellectual Disability, Obsessive Compulsive Disorder, Schizophrenia	8
SORCS2	G-protein coupled receptor protein signaling pathway, cell surface receptor linked signal transduction, neuropeptide signaling pathway	Bipolar Spectrum Disorders	1
SORL1	membrane invagination, endocytosis, steroid metabolic process	Down Syndrome, Intellectual Disability, Schizophrenia	3
SOS1	regulation of cell death, cell surface receptor linked signal transduction, intracellular signaling cascade, enzyme linked receptor protein signaling pathway, transmembrane receptor protein tyrosine kinase signaling pathway, positive regulation of cell death, regulation of programmed cell death, regulation of apoptosis, positive regulation of apoptosis, Ras protein signal transduction, positive r…	Intellectual Disability	1
SOX10	positive regulation of transcription, positive regulation of cellular biosynthetic process, positive regulation of nucleobase, nucleoside, nucleotide and nucleic acid metabolic process, positive regulation of nitrogen compound metabolic process, positive regulation of transcription, DNA-dependent, positive regulation of macromolecule biosynthetic process, positive regulation of macromolecule meta…	Schizophrenia	1
SOX3	forebrain development	Fragile X Syndrome	1
[truncated: 195 more rows]

## Sheet: GSE18123gpl570_PBC_significant
Differentially expressed PBC in the dataset GSE18123gpl570
PBC	p-value	q-value (<0.05)
KLF13	1.10159e-05	0.000826967
IL17RA	1.31674e-05	0.000826967
SORL1	1.52706e-05	0.000826967
[truncated: 1,055 more rows]

## Sheet: GSE25507_PBC_significant
Differentially expressed PBC in the dataset GSE25507
[truncated: 627 more rows]

[truncated: 3 more sheets: GSE42133_PBC_significant, PBC_significant_3datasets, PBC_significant_3datasets_3+dis]
