# Supplementary material for: Cross-disorder comparative analysis of comorbid conditions reveals novel autism candidate genes
Source: BMC Genomics. 2017 Apr 20;18:315. doi: 10.1186/s12864-017-3667-9 (PMC5399393; doi:10.1186/s12864-017-3667-9)
Supplement: Supplementary file 13 — Complete list of NBC, along with their q-values, MDAG interactors and comorbid disorders where they are present. Also, NBC significantly differentially expressed in each dataset and in all the three datasets. (XLSX 185 kb) [file 12864_2017_3667_MOESM13_ESM.xlsx]

## Sheet: Total#NBC
Total number of network-based candidates
NBC	MDAG interactors	Comorbid Disorders	# Disorders
ABCA1	LIN7B, MYLIP, DLG3, TGFB1, IL6, APOE, INSIG1, ADORA2A, DLG2, RXRG, LEP, IL10, LRP8, VLDLR, SHANK1, TNF, CREBBP, TSPO, INS, PON1, RELN	Schizophrenia, Sleep Disorders	2
ABCB4	CREBBP, CYP7A1	Bipolar Spectrum Disorders, Depressive Disorder, Epilepsy, Schizophrenia, Sleep Disorders	5
ABCB6	SLC6A3, FEZF1, ABCA7, EGF	Depressive Disorder, Epilepsy	2
ABCC1	TSPO, GSTP1, SLC9A6, ALOX5AP, TCN2, PRKCB, BCL2	Depressive Disorder, Epilepsy, Schizophrenia, Sleep Disorders, Tuberous Sclerosis	5
ABCC2	SLC9A6, DMD, HRAS, GSTP1, SLC19A1, GHSR, CYP7A1, CYP2D6	Epilepsy, Intellectual Disability	2
ABCC5	SLC9A6, ABCA13, ABCA7	Epilepsy	1
ABCC6	SLC9A6	Epilepsy, Schizophrenia, Sleep Disorders	3
ABCC9	STX1A, ABCA13, ABCA7	Sleep Disorders	1
ABCD3	DYRK1A, PEX7	Intellectual Disability	1
ABCD4	ABCA7	Intellectual Disability	1
ABCG1	APOE, CYP7A1, PON1	Depressive Disorder, Epilepsy	2
ABCG2	CYP2D6, PTEN, ERBB4, ABCA7, CYP1A1, ABCA13, ESR1, ABCB1	Epilepsy	1
ABL1	PRKD1, PTPRC, MAPT, IL6, MAP2K1, CTNNB1, NF1, MAPK3, PTEN, ABCB1, RAC1, EPHB2, PIK3CA, INS	Tuberous Sclerosis	1
ABLIM1	FYN	Bipolar Spectrum Disorders, Depressive Disorder, Epilepsy	3
ACACA	CTNNB1, FRK, HSD11B1, NOS1, GSK3B, SUCLG2, CSNK1D, ALDH1A3, TSPO, GPHN, GLO1, LEP, INS, ALDH5A1, IL4, SRC, ADK, ENO2, ALDH3A1, MET, CSNK1E, EPHA6, CBS, SHMT1, FYN	Schizophrenia, Sleep Disorders	2
ACACB	SUCLG2, EPHA6, FABP3, CYP17A1, GSK3B, NPY, GLO1, SRC, FRK, INS, ENO2, ALDH3A1, ABAT, HSD11B1, ALDH5A1, ALDH1A3, NOS1, CSNK1E, ADK, MET, LEP, GPHN, IL4, CSNK1D, CBS, SHMT1, FYN	Schizophrenia, Sleep Disorders	2
ACADM	CREBBP, FABP3	Epilepsy	1
ACAN	PTPRZ1, IGF1, SOX5, THBS1, TAC1, TGFB1, IL6, TSPO, INS	Schizophrenia, Sleep Disorders	2
ACAP2	SH3KBP1	Bipolar Spectrum Disorders	1
ACE	COMT, INS, TAC1, APOE, NOS1, MTHFR, AVP, VEGFA, NR3C2, TGFB1, CCL2, FRK, RORA, IGF1, LEP, TNF, POMC, SLC6A4, PON1, IL6, SERPINE1, ADRB2, TSPO, CD40LG, AGTR2	Anxiety Disorder, Bipolar Spectrum Disorders, Depressive Disorder, Epilepsy, Panic Disorder, Schizophrenia, Sleep Disorders	7
ACHE	APP, NPY, IL6, NGF, SLC6A3, CCK, MAOA, TH, BDNF, COMT, TAC1, NTF3, HTR3A, MAPT, MAOB, APOE, NTRK2, INS, CACNB2, POMC, VIP, HTR1A, TSPO, DMD, NTRK1, NGFR, HTR2A, PON1, HTR7, OXT, CHRNA4, HTR4, GRIN2B, DBH, GABRQ	Anxiety Disorder, Bipolar Spectrum Disorders, Obsessive Compulsive Disorder, Panic Disorder, Schizophrenia, Sleep Disorders	6
ACLY	ALDH5A1, FRK, GSK3B, EHMT1, LEP, MET, ALDH3A1, INS, SRC, YWHAZ, ALDOA, ALDH1A3, EPHA6, ENO2, SUCLG2, AMT, INSIG1, NOS1, ADK, MTRR, CBS, SHMT1, FYN, PRODH	Schizophrenia, Sleep Disorders	2
ACOX3	SCP2	Sleep Disorders	1
ACP1	LEP, FYN, RETN	Attention Deficit Hyperactivity Disorder, Epilepsy	2
ACSL4	HTR2C, AUTS2, DMD, PTGS2	Depressive Disorder, Epilepsy, Intellectual Disability, Schizophrenia, Sleep Disorders	5
ACSL6	NTRK3	Schizophrenia	1
ACSM1	ALDH3A1, ALDH5A1, ALDH1A3	Bipolar Spectrum Disorders, Schizophrenia, Sleep Disorders	3
ACSS3	ALDH5A1, ABAT	Depressive Disorder, Epilepsy	2
ACTN2	IGF2, CAMK2B, EGF, SERPINE1, ADORA2A, DMD, LRRC7, SRC, PIK3CA, ST7, PTK2, VEGFA, IGF1, ITGA4, APP, DMPK, TGFB1, GRIN2A, ALDOA, DISC1, CTNNA3, GRIN2B, GRIN1, DLG4, FIGNL1, TTN	Anxiety Disorder, Bipolar Spectrum Disorders, Obsessive Compulsive Disorder, Panic Disorder, Schizophrenia, Sleep Disorders	6
ACVR1	SHH, RXRA, ENO2, TGFB1, CREBBP, CTNNB1	Schizophrenia, Sleep Disorders	2
ACVR1B	CTNNB1, TGFB1, SHH, BRCA2	Schizophrenia, Sleep Disorders	2
ADAM10	GRIN2A, CTNNB1, SRC, VEGFA, EGF, APOE, APP, TSPO, AR, TNF, ERBB4, GRIN2B, GRIN1	Bipolar Spectrum Disorders, Down Syndrome, Sleep Disorders	3
ADAM15	MAPK3, SRC, MAPK1, SH3KBP1, FYN	Schizophrenia, Sleep Disorders	2
ADAM17	NTRK2, BDNF, APP, IL8, TSPO, NRG1, NTRK3, VEGFA, TNF, IL6, NTRK1	Down Syndrome,	1
ADAM22	YWHAE, CSNK1E, YWHAB, CNTNAP2, YWHAZ, DLG4	Schizophrenia, Sleep Disorders	2
ADAM28	ITGA4	Schizophrenia, Sleep Disorders	2
ADAMTS1	VEGFA, PTGS2	Schizophrenia, Sleep Disorders	2
ADAMTS4	THBS1, IL6, TGFB1	Schizophrenia, Sleep Disorders	2
ADCY2	ADCY1, DRD4, MC4R, DRD3, NPY, ADORA2A, HTR1A, HTR5A, GRM7, POMC, MC3R, VIP, DRD1, HTR1E, PTGER3, SRD5A1, PDE4A, MTNR1B, OPRM1, ADRA2A, UBE3A, HTR1B, APP, NPY1R, DRD2, GRM4, IL6, AVP, IL8, CALM1, ADRB2, MTNR1A, HTR6, HTR1D, CNR2, MCHR1, PNOC, HTR7, DRD5, GRM8, CNR1, HTR4, PDE4B, GNAS, OPRD1, NPY5R, PRKCB, GCH1, FOXO1, LHCGR, ADCY5, NPY2R, PDE1C, ADORA3, VIPR1, RAPGEF4, PYY, OPRL1, OPRK1, PTGIR	Bipolar Spectrum Disorders, Depressive Disorder, Epilepsy, Schizophrenia, Sleep Disorders	5
ADCY3	CALM1, ADRB2, POMC, HTR1A, PTGER3, NPY, OPRM1, ADORA2A, APP, ADCY1, DRD4, MTNR1A, HTR1E, CAMK2B, HTR5A, MAPK3, DRD1, DRD2, GRM4, HTR1B, AVP, NPY1R, IL8, MC3R, VIP, PDE4A, GRM7, DRD3, ADRA2A, MC4R, MTNR1B, DRD5, CNR2, GNAS, HTR6, MCHR1, PNOC, OPRD1, CNR1, HTR4, PDE4B, HTR1D, HTR7, GRM8, GCH1, PDE1C, ADCY5, ADORA3, OPRK1, PTGIR, NPY5R, LHCGR, RAPGEF4, OPRL1, NPY2R, PYY, VIPR1	Bipolar Spectrum Disorders, Depressive Disorder, Schizophrenia, Sleep Disorders	4
ADCY4	LHCGR, NPY, ADCY5, NPY2R, MTNR1B, DRD3, GCH1, FOXO1, DRD1, MC4R, OPRM1, VIP, APP, GRM4, CNR1, DRD4, DRD5, ADRA2A, PDE1C, GRM7, ADRB2, MC3R, HTR1B, CNR2, MCHR1, NPY1R, HTR1D, DRD2, ADORA2A, HTR1A, PTGER3, GRM8, PRKCB, ADCY1, IL8, NPY5R, HTR5A, PDE4B, POMC, HTR6, GNAS, AVP	Depressive Disorder, Epilepsy	2
ADCY6	OPRM1, PDE1C, DRD4, NPY, VIP, ADCY1, ADRA2A, GCH1, MCHR1, NPY1R, GRM8, ADORA2A, GRM7, ADRB2, CHRNA7, PRKCB, DRD2, GRM4, MC4R, CNR1, DRD1, FOXO1, APP, MC3R, SLC1A1, MTNR1B, ADCY5, IL8, NPY5R, HTR1A, CNR2, HTR1B, NPY2R, HTR1D, LHCGR, PTGER3, DRD5, DRD3, POMC, HTR6, GNAS, HTR5A, PDE4B, AVP	Depressive Disorder, Epilepsy	2
ADCY7	GCH1, DRD4, HTR1A, CNR2, CNR1, MC3R, NPY2R, PRKCB, GRM4, ADRA2A, ADCY1, GRM8, ADRB2, PDE1C, VIP, NPY1R, LHCGR, SLC6A2, HTR1D, FOXO1, HTR1B, OPRM1, PTGER3, NPY5R, MC4R, ADORA2A, NPY, APP, DRD3, ADCY5, DRD2, DRD1, GRM7, IL8, DRD5, MCHR1, MTNR1B, HTR6, PDE4B, GNAS, AVP, HTR5A, POMC	Depressive Disorder, Epilepsy	2
ADCY8	MC3R, MAPK3, HTR1B, ADRB2, AVP, ADCY1, HTR1E, DRD3, DRD2, VIP, IL8, DRD4, POMC, PTGER3, APP, CAMK2B, GRM4, ADORA2A, ADRA2A, DRD1, PDE4A, CALM1, MC4R, OPRM1, GRM7, GRIN2A, MTNR1A, MTNR1B, HTR5A, NPY1R, HTR1A, NPY, HTR1D, GRIN2B, CNR1, MBP, HTR4, HTR6, HTR7, MCHR1, GRM8, GNAS, GRIN1, DRD5, OPRD1, CNR2, PNOC, PDE4B, NPY2R, NPY5R, PRKCB, LHCGR, ADCY5, GCH1, PDE1C, FOXO1, VIPR1, ADORA3, PYY, PTGIR, OP…	Anxiety Disorder, Bipolar Spectrum Disorders, Depressive Disorder, Epilepsy, Schizophrenia, Sleep Disorders	6
ADCY9	HTR5A, HTR1B, CALM1, ADRB2, APP, OPRM1, MTNR1B, POMC, VIP, DRD1, HTR1E, AVP, IL8, DRD4, DRD3, PTGER3, PLCD1, MTNR1A, ADRA2A, GRM7, MC3R, NPY1R, GRM4, DRD2, ADCY1, NPY, HTR1A, ADORA2A, MC4R, PDE4A, GNAS, HTR4, DRD5, CNR2, GRM8, HTR7, PNOC, MCHR1, PDE4B, OPRD1, CNR1, HTR1D, HTR6, LHCGR, PRKCB, NPY5R, PDE1C, ADCY5, NPY2R, GCH1, PYY, ADORA3, OPRL1, OPRK1, RAPGEF4, PTGIR, VIPR1	Bipolar Spectrum Disorders, Depressive Disorder, Epilepsy, Schizophrenia, Sleep Disorders	5
ADCYAP1	MC3R, NTRK1, MC4R, ADRB2, ADORA2A, VIP, SHH, ADCY1, DRD1, POMC, NTRK2, AVP, GNAS, HTR4, HTR6, DRD5, HTR7, VIPR1, LHCGR, ADCY5, PTGIR	Anxiety Disorder, Bipolar Spectrum Disorders, Depressive Disorder, Obsessive Compulsive Disorder, Panic Disorder, Schizophrenia, Sleep Disorders	7
ADCYAP1R1	NTRK2, ADRB2, HTR4, ADORA2A, HTR7, NTRK1, HTR6, POMC, AVP, VIPR1, DRD5, LHCGR, VIP, DRD1, GNAS, PTGIR	Anxiety Disorder, Bipolar Spectrum Disorders, Obsessive Compulsive Disorder, Panic Disorder	4
ADIPOQ	NPY, IL10, TGFB1, AGRP, SERPINE1, CTNNB1, TNF, INS, CCL2, RYR3, CREBBP, IL6, LEP, WNT1, GHRL, IL8, POMC, APOE, IGF1, CNR1, EGR2, TCF7L2, MED12	Schizophrenia, Sleep Disorders	2
ADM	POMC, NPY, TAC1, INS, ADORA2A, VIP, IL6, ADCY1, IL8, TSPO, DRD1, PTEN, MC4R, AVP, LEP, VEGFA, MC3R, ADRB2, DRD5, OXT, HTR4, GNAS, HTR7, HTR6, ADCY5, LHCGR, VIPR1, PTGIR	Anxiety Disorder, Bipolar Spectrum Disorders, Depressive Disorder, Schizophrenia, Sleep Disorders	5
ADORA1	NPY, DRD3, MTNR1B, ADRA2A, IL8, GRM7, DRD4, OPRM1, ADCY1, HTR1B, ADA, NPY1R, POMC, GRM5, DRD2, INS, DRD1, HTR5A, PTGER3, ADK, ADORA2A, HTR1A, HTR1E, APP, MTNR1A, GRM4, IL6, CNR2, HTR1D, CNR1, GNAS, GRM1, GRM8, MCHR1, PNOC, OPRD1, VIPR1, NPY2R, NPY5R, ADORA3, PYY, RGS7, OPRK1, ADCY5	Depressive Disorder, Epilepsy, Panic Disorder, Schizophrenia, Sleep Disorders	5
ADORA2B	HTR4, AVP, LHCGR, ADORA2A, HTR7, HTR6, DRD1, ADA, POMC, VIP, AVPR1A, ADRB2, VIPR1, DRD5, PER1, PTGIR, DSCAM, GNAS, IL6	Anxiety Disorder, Bipolar Spectrum Disorders, Obsessive Compulsive Disorder, Panic Disorder	4
ADRA1A	GRM5, HCRTR2, PIK3CA, GRM1, NOS1, MCHR1, GRPR, OXT, APP, HCRTR1, SLC6A2, HTR2B, CCK, CHRM5, HCRT, AVPR1A, TAC1, CHRM3, HTR2A, OXTR, AVP, GHSR, ADRA1B, PLCB1	Anxiety Disorder, Attention Deficit Hyperactivity Disorder, Bipolar Spectrum Disorders, Depressive Disorder, Obsessive Compulsive Disorder, Panic Disorder, Schizophrenia	7
ADRA1D	HTR2A, HCRTR1, CHRM5, GRM5, HTR2B, NOS1, OXT, OXTR, HCRTR2, CHRM3, GHSR, ADRA1B, CCK, AVP, GRPR, TAC1, AVPR1A, HTR3C, PLCB1, APP, MCHR1, GRM1	Anxiety Disorder, Bipolar Spectrum Disorders, Obsessive Compulsive Disorder, Panic Disorder	4
ADRA2B	DRD4, HTR1E, APP, ADCY1, ADRA2A, PTGER3, GRM4, GRM7, HTR5A, MTNR1B, OPRM1, MTNR1A, NPY1R, YWHAZ, HTR1A, DRD3, POMC, DRD2, HTR1B, NPY, IL8, CNR2, PNOC, OPRD1, MCHR1, GRM8, HTR1D, CNR1, PYY, OPRL1, NPY5R, NPY2R, OPRK1, RGS7, ADORA3	Anxiety Disorder, Attention Deficit Hyperactivity Disorder, , Schizophrenia, Sleep Disorders	4
ADRA2C	DRD4, GRM4, NPY, DRD3, MTNR1A, YWHAZ, GRM7, CNR2, POMC, HTR5A, APP, HTR1B, HTR1A, CNR1, DRD2, PNOC, GRM8, DBH, GRIN1, SLC6A3, ADRA2A, ADCY1, MTNR1B, HTR1E, OPRM1, HTR1D, MCHR1, OPRD1, NPY2R, ADCY5, NPY1R, NPY5R, IL8, PTGER3, OPRK1, ADORA3, OPRL1, PYY, RGS7	Anxiety Disorder, Attention Deficit Hyperactivity Disorder, Bipolar Spectrum Disorders, Depressive Disorder, Epilepsy, Schizophrenia	6
ADRB1	ADRB2, DRD1, POMC, MC4R, AVP, KCNN3, ADCY1, VIP, ADORA2A, ADRA2A, NOS1, DRD4, MC3R, VGF, DLGAP2, DLG4, HTR7, HTR6, HTR4, DRD5, GNAS, VIPR1, LHCGR, ADCY5, PTGIR	Anxiety Disorder, Attention Deficit Hyperactivity Disorder, Bipolar Spectrum Disorders, Depressive Disorder, Epilepsy, Obsessive Compulsive Disorder, Panic Disorder, Schizophrenia, Sleep Disorders	9
ADRB3	ADORA2A, VGF, INS, ADRB2, LEP, AVP, ADCY1, VIP, SRC, POMC, DRD1, MC4R, MC3R, HTR7, HTR6, GNAS, HTR4, DRD5, ADCY5	Depressive Disorder, Schizophrenia, Sleep Disorders	3
ADRBK1	APP, MAPK3, OXT	Fragile X Syndrome	1
ADRBK2	ADRB2, OPRM1, RAPGEF4	Anxiety Disorder, Bipolar Spectrum Disorders, Obsessive Compulsive Disorder, Panic Disorder, Schizophrenia, Sleep Disorders	6
ADSS	GAD2, ADK, GAD1, SLC25A12	Schizophrenia, Sleep Disorders	2
AFF1	NSD1	Fragile X Syndrome	1
AFG3L2	GCH1	Anxiety Disorder	1
AFP	INS, CTNNB1, TDO2, MET, ESR1, TSPO, ZBTB20, IGF2, KIT	Down Syndrome, Sleep Disorders	2
AGER	APP, MAPK1, MAPK3	Schizophrenia, Sleep Disorders	2
AGT	ADCY1, CREBBP, GRM7, GRPR, GRM5, FAT1, DRD2, TAC1, IL6, HTR2C, ABCA7, INS, CHRM5, IGF1, CCL2, TNF, HCRT, ADRB2, MTNR1B, PTGER3, TRPM1, ADRA1B, HTR1E, GRM4, APP, NOS1, NR3C2, HTR1A, DRD3, HTR2B, PTK2, KCNMA1, AVP, CCK, HCRTR2, POMC, OPRM1, APOE, AVPR1A, MAPK1, FRK, NPY1R, CYP17A1, DRD4, HTR1B, ADRA2A, LEP, MAPK3, HTR2A, VEGFA, IL8, TGFB1, SRC, CHRM3, WNT1, MTHFR, PIK3CA, HTR5A, MTNR1A, TSPO, NPY, …	Anxiety Disorder, Attention Deficit Hyperactivity Disorder, Bipolar Spectrum Disorders, Depressive Disorder, Epilepsy, Obsessive Compulsive Disorder, Panic Disorder, Schizophrenia, Sleep Disorders	9
AGTR1	GRPR, GHSR, HCRTR2, CHRM5, ADRA1B, HTR2B, OXTR, OXT, CHRM3, TSPO, AVPR1A, NR3C2, AVP, HTR2A, TAC1, HCRTR1, CCK, GRM5, APOE, MTHFR, IL6, MAPK1, GRM1, SERPINE1, PLCB1, APP, FYN, MCHR1	Anxiety Disorder, Bipolar Spectrum Disorders, Depressive Disorder, Obsessive Compulsive Disorder, Panic Disorder	5
AGXT2	GAD2, ALDH3A1, ALDH1A3, GAD1, ALDH5A1, ADK, DAO, SHMT1, DDC	Schizophrenia, Sleep Disorders	2
AHCY	MTHFR, ADK, TDO2, AMT, ITPR1, ADA, ENO2, COMT, MTR, MTRR, PRODH	Depressive Disorder, Sleep Disorders	2
AHR	AR, CYP2D6, SRC, TSPO, PARK2, ESR2, IL6, CYP1A1, ALDH3A1, ESR1, LMX1B, THBS1, CCL2, INS, CTNNB1	Sleep Disorders	1
AHRR	ESR1, CYP1A1, HDAC4, LMX1B	Sleep Disorders	1
AHSG	ACY1, EEF1A2	Intellectual Disability	1
AIRE	CYP17A1	Down Syndrome,	1
AJAP1	CTNNB1, CAMTA1	Schizophrenia, Sleep Disorders	2
AKAP1	PDE4A, SRC	Sleep Disorders	1
AKAP13	MYO9B, PDE4A, YWHAE, ESR2, YWHAZ, RXRB, YWHAB, ESR1	Bipolar Spectrum Disorders, Schizophrenia	2
AKAP5	CALM1, KCNQ2, ADCY1, ADRB2, GABRB3, GABRB1, CAMK2B, HTR1A, DLG4, GNAS	Intellectual Disability, Schizophrenia, Sleep Disorders	3
AKAP6	PDE4A, CACNA1C, RYR3, FRK, DISC1, SRC	Sleep Disorders	1
AKAP9	CAMK2B, TUBGCP5, CACNA1C, YWHAE, CSNK1E, DISC1, GRIN2A, CSNK1D, KCNQ2, CALM1, PDE4A, ITPR1, GRIN2B, GRIN1, DLG4, PAFAH1B1, ANK2	Anxiety Disorder, Bipolar Spectrum Disorders, Obsessive Compulsive Disorder, Panic Disorder, Schizophrenia, Sleep Disorders	6
AKR1C1	ADH1B, SRD5A1	Anxiety Disorder, , Panic Disorder	2
AKR1C2	ADH5, SRD5A1, HSD17B3, ADH7, ADH4, AR, ADH6, ALDH3A1, ADH1B	Anxiety Disorder, Fragile X Syndrome, Intellectual Disability, Panic Disorder, Sleep Disorders	5
AKR1C3	SRD5A1, AR, ADH1B, IL6	Anxiety Disorder, , Panic Disorder	2
AKR1C4	SRD5A1	Bipolar Spectrum Disorders	1
AKR1D1	HSD11B1, SRD5A1, HSD17B3, CYP17A1	Bipolar Spectrum Disorders, Schizophrenia, Sleep Disorders	3
AKT1	VEGFA, IGF1, PIK3CA, TSC2, HGF, CD44, PTPRC, NPY, RAC1, NF1, IL8, MAPT, MAP2K1, MAP2, IL10, ABCB1, INS, IL6, TSC1, PTEN, CCL2, CTNNB1, MAPK3, HDAC6, FMR1, PRLR, NR4A2, DMD, PTGS2, SLC6A4, GATA2, NSF, GRIN2B, RARA, RELN, VLDLR, WNT2, DAB1, YWHAZ, NEDD4, GPX1, GSK3B, ITGB3, LEP, YWHAE, IL2, CHRNA4, NGF, CACNA1B, AR, ABAT, IL4, KCNMA1, DLG4, RXRG, ESR1, FYN, PTPN5, SOD1, PDE4A, DRD2, CREBBP, CNR1, T…	Bipolar Spectrum Disorders, Depressive Disorder, Epilepsy, Fragile X Syndrome, Schizophrenia, Tuberous Sclerosis	6
AKT2	FMR1, PIK3CG, ESR1, CREBBP, TNF, IGF1, LEP, INS, TSPO, NOS1, DRD2, DRD4, SOD1, CTNNB1, PIK3CA, WNT1, YWHAZ, ITPR1, SRC, KCNMA1, MAPK3, MAPK1, TSC1, GSK3B, PTEN, WNT2, GATA2, CACNA1B, CHRNA7, FYN, TCF7L2	Schizophrenia, Sleep Disorders	2
AKTIP	VEGFA	Bipolar Spectrum Disorders, Depressive Disorder	2
ALDH18A1	PCBD1, MTR, TPH2, SHMT1, HDAC4, TH, PRODH, PAH, GMPR, TPH1	Down Syndrome, Intellectual Disability	2
ALDH1A1	ADH1B, ENO2, PITX3, ADH1A, NR4A2, CTNNB1, SHH, ABAT, ADH7, ESR1, ADH6, ADH5, CYP1A1, ADH4	Schizophrenia, Sleep Disorders	2
ALDH1A2	GATA2, ADH1A, ABAT, IL4, HOXA1, ENO2, SHH, RARB, PITX3, ADH1B, CYP1A1, ADH5, ADH4, ADH7, ADH6, PRODH, TBX1	Schizophrenia, Sleep Disorders	2
ALDH2	ADH6, ABAT, ADH1A, MTHFR, ADH1B, ENO2, CYP1A1, ADH4, ADH7, OPRM1, NRXN3, ADH5, DRD2, OPRD1, GSTM1, GSTP1, OPRK1, PPIG	Anxiety Disorder, Attention Deficit Hyperactivity Disorder, Bipolar Spectrum Disorders, Depressive Disorder, Epilepsy, Panic Disorder, Schizophrenia, Sleep Disorders	8
ALDH3A2	INS, ADH4, MAOB, ADH7, ADH5, ABAT, ADH6, GAD1, ASMT, MAOA, GAD2, ADH1B, ADH1A	Sleep Disorders	1
ALDH9A1	GAD1, ENO2, ADH7, MAOA, MAOB, ADH1A, ADH6, ADH4, ADH5, GAD2, ASMT, ADH1B, ABAT, SHMT1	Schizophrenia, Sleep Disorders	2
ALG13	NXF5	Intellectual Disability	1
ALK	TSPO, TGFB1, PIK3CG, MAPK3, PTEN, PTPRZ1, MAPK1, VEGFA, PIK3CA, ERBB4, MECP2, PAX5, NF1, BCL2, MAP2K1	Attention Deficit Hyperactivity Disorder, Depressive Disorder, Epilepsy, Schizophrenia, Sleep Disorders	5
ALKBH3	VEGFA	Depressive Disorder, Epilepsy	2
ALOX12	SRC, PTK2, ESR1, FYN, PTGS2, DSCAM	Bipolar Spectrum Disorders, Schizophrenia, Sleep Disorders	3
ALOX15B	VEGFA, NGFR, IGF1	Sleep Disorders	1
ALOX5	TNF, IL4, IL6, ADRB2, SRC, APOE, IL8, TSPO	Sleep Disorders	1
AMBP	PON1	Depressive Disorder	1
AMBRA1	DAPK1, PARK2, BCL2	Bipolar Spectrum Disorders, Schizophrenia, Sleep Disorders	3
AMH	FMR1, KIT, SRY, SHBG, AR, ESR1	Fragile X Syndrome	1
ANGPT1	NGFR, BCL2, NRG1, IGF1, TPH1, IL6, VEGFA, TSPO, SRD5A1	Bipolar Spectrum Disorders	1
ANKH	AR, ESR1	Intellectual Disability	1
ANKK1	ADH1A, MAOA, NRXN3, DRD2, ADH5, DRD3, DRD4, ADH1B, COMT, OPRM1, ADH6, ADH7, SLC6A3, SLC6A4, OPRD1, GABRA6, CHRNA4, OPRK1	Bipolar Spectrum Disorders, Epilepsy, Schizophrenia, Sleep Disorders	4
ANO2	GABRB1, GABRA5, GABRD, GABRQ, GABRG1, GLRA2, GABRA6, GABRA2, GABRA1, GABRB3, GABRA3, GABRG3	Anxiety Disorder, , Panic Disorder	2
ANO3	VPS13B	Epilepsy	1
ANPEP	IL4, IL8, TNF, IL2	Depressive Disorder	1
ANXA5	APOE, TNF, SRC, YWHAZ	Schizophrenia, Sleep Disorders	2
ANXA7	SRC, APOE, CASP3	Attention Deficit Hyperactivity Disorder, , Schizophrenia, Sleep Disorders	3
AP3B1	ANK3	Schizophrenia, Sleep Disorders	2
AP3B2	NIPA1	Schizophrenia, Sleep Disorders	2
AP3M1	GSTM1	Schizophrenia, Sleep Disorders	2
AP3M2	GSTM1, AP1S2	Epilepsy, Schizophrenia, Sleep Disorders	3
AP4B1	DNM1, AP1S2, STX1A	Intellectual Disability	1
APBA1	STXBP1, CASK, APP, NRXN1, LIN7B, HTR2C, STX1A, DLG3, CACNA1B	Schizophrenia, Sleep Disorders	2
APBA3	STXBP1, CASK, APP	Sleep Disorders	1
APBB2	STXBP1, APP, APBA2	Sleep Disorders	1
APEX1	TSPO, ABCB1, PRODH, POMC, KRT8	Anxiety Disorder	1
APOA4	APOE, APP, LEP, CYP7A1, FGA, CCK, PRL	Depressive Disorder, Epilepsy	2
APOA5	PON1, INS, CREBBP, APOE	Schizophrenia, Sleep Disorders	2
APOB	TNF, IL6, SHH, VLDLR, APOE, GPC6, CCL2, TSPO, SDC2, LEP, SERPINE1, PON1, MTHFR, LRP8, HSD11B1, SCP2, INS, RETN, SHBG	Bipolar Spectrum Disorders, Schizophrenia, Sleep Disorders	3
APOC3	GPC6, LRP8, INS, LEP, APOE, MTHFR, SDC2, PON1	Schizophrenia, Sleep Disorders	2
APOD	RARA, APOE, LEPR	Bipolar Spectrum Disorders, Schizophrenia, Sleep Disorders	3
APOL1	APOE, PON1, COMT	Schizophrenia	1
APOL2	COMT, PRODH, AR	Schizophrenia	1
APOL4	COMT, PRODH	Schizophrenia, Sleep Disorders	2
APOL5	COMT	Schizophrenia, Sleep Disorders	2
APOL6	COMT	Schizophrenia, Sleep Disorders	2
APPL1	MBD3, GRIN2A, NTRK1, INS, PTEN, PIK3CA, AR, GABRB3, IL1R2, IL1RN, SH3KBP1	Schizophrenia, Sleep Disorders	2
AQP4	DLG2, CACNA1C, TSPO, CREBBP, KCNJ10, DMD, AVP, MBP, DLG4, SLC1A3	Epilepsy, Schizophrenia, Sleep Disorders	3
ARHGAP18	DMD	Schizophrenia, Sleep Disorders	2
ARHGAP32	GRIN2A, CTNNB1, NTRK1, SRC, BDNF, NGF, FYN, GRIN2B, DLG4	Schizophrenia, Sleep Disorders	2
ARHGAP4	LASP1	Down Syndrome, Schizophrenia, Sleep Disorders, Tuberous Sclerosis	4
ARHGEF11	PTK2, MYO9B, GSK3B	Schizophrenia, Sleep Disorders	2
ARHGEF19	SRC, FRK, FYN	Schizophrenia, Sleep Disorders	2
ARHGEF5	FYN	Bipolar Spectrum Disorders	1
ARHGEF6	OPHN1, MYO9B, PTK2, DMD, ARHGAP11B, RAC1, IL1RAPL1, DLG3, TSPAN7, HRAS, SHANK2	Intellectual Disability	1
ARID1A	NF1, PTEN, ARID1B, XPO1, CREBBP	Epilepsy, Intellectual Disability	2
ARID4A	CHD8, CHD2	Intellectual Disability	1
ARID4B	SETD2	Schizophrenia, Sleep Disorders	2
ARID5A	ATXN1, ESR1, AR, RARA, ESR2	Schizophrenia	1
ARNT	VEGFA, ABCB1, LEP, SERPINE1, TSPO, ESR1, ADORA2A, SRC, CREBBP, PARK2, ALDOA, CYP1A1	Sleep Disorders, Tuberous Sclerosis	2
ARNTL	SERPINE1, CSNK1E, CREBBP, NPAS2, ESR2, CSNK1D, INS, RORA, AANAT, NFIL3, CLOCK, NTRK2, MAPK1, LEP, MAGEL2, UBE3A, RARA, PER1, AVP, PER2, GSK3B, MAPK3, NTRK3	Bipolar Spectrum Disorders, Depressive Disorder, Schizophrenia, Sleep Disorders	4
ARNTL2	CLOCK, SERPINE1, MAPK3, MAPK1, CSNK1E, GSK3B, NPAS2, NTRK2, PER2, CSNK1D, PER1, NTRK3	Anxiety Disorder, Bipolar Spectrum Disorders, Depressive Disorder, Schizophrenia, Sleep Disorders	5
ARPP21	BDNF	Intellectual Disability	1
ARRB1	OPRM1, LHCGR, APP, AP1S2, HTR2A, CNR1, DRD2, KCNJ3, ADRB2, ADRA1B, HTR2C, IL8, MAP2K1, OXTR, GSK3B, GNAS, DTNBP1, MAPK1	Depressive Disorder, Epilepsy	2
ARRB2	DRD2, HCRTR1, NEDD4, SHH, OPRM1, CAMK2B, ADRB2, PARK2, KCNJ3, MAPK1, SUCLG2, IL8, DRD4, HTR2C, MAPK3, SRC, OXTR, OPRD1, FYN	Attention Deficit Hyperactivity Disorder, , Schizophrenia, Sleep Disorders	3
ARSA	STS	Down Syndrome, Fragile X Syndrome, Intellectual Disability	3
ARVCF	TBX1, GNB1L, FYN, FAT1, SRC, DGCR6, MAOA, INADL, KIF5C, CTNNB1, LRRC7, COMT, FRK, CTNNA3	Schizophrenia	1
ASB13	ZBTB20	Sleep Disorders	1
ASCL1	MAP2, DCX, LMX1B, TSPO, BDNF, DLX1, SHH, PITX3, CREBBP, WNT1, NR4A2, DLX2, TH, GSK3B, WNT2, GAD1, POMC, GATA2, GAD2, MYT1L, FABP7, NEUROG1, OTX1, SLC1A3, TCF4, RELN, HES1	Bipolar Spectrum Disorders, Schizophrenia, Sleep Disorders, Tuberous Sclerosis	4
ASIC1	P2RX4, DLG2, ATP10A, TRPV1	, Panic Disorder	1
ASPM	MCPH1, UBE3A, PAFAH1B1	Intellectual Disability, Schizophrenia, Sleep Disorders	3
ASXL1	HRAS, AR, ESR1	Intellectual Disability	1
ATF2	TNF, CREBBP, SRC, INS, AR, RFWD2, CAMK2B, T, MAPK1, RORA, PTEN, CAMK4, PIK3CG, TSPO, ESR1, IL2, PIK3CA, IL8, GSK3B, IL4, IL6, TH, HDAC4, MAPK3, MBP, BCL2, HES1	Bipolar Spectrum Disorders, Schizophrenia, Sleep Disorders	3
ATF4	IL8, MAPK3, CCL2, VEGFA, DAPK1, INS, CAMK2B, GSK3B, DISC1, TSPO, CREBBP, APOE, CLOCK, NDEL1, TCF4, GABBR2, BCL2, MAPK1	Bipolar Spectrum Disorders, Schizophrenia, Tuberous Sclerosis	3
ATF5	PDE4B, DISC1, NDEL1, FABP7, BCL2, GABBR2	Bipolar Spectrum Disorders, Schizophrenia	2
ATF7IP	DISC1	Depressive Disorder	1
ATF7IP2	MBD1	Schizophrenia, Sleep Disorders	2
ATM	MCPH1, ESR1, BRCA2, DAPK1, HDAC4, RFWD2, TNF, CSNK1E, CTNNB1, SRC, FRK, INS, PARK2, PTEN, CREBBP, PIK3CA, TAOK2, CSNK1D, TSPO, FYN, CD38	Schizophrenia, Sleep Disorders	2
ATN1	NR2E1, GRIN2A, ATXN7, GRIN2B, GRIN1	Epilepsy, Fragile X Syndrome, Intellectual Disability, Schizophrenia, Sleep Disorders	5
ATP13A4	CNTNAP2	Bipolar Spectrum Disorders	1
ATP1A1	MAPK1, ATP2B2, PLCD1, FRK, MAPK3, ABCA7, SRC, FYN, PLCB1	Bipolar Spectrum Disorders, Schizophrenia, Sleep Disorders	3
ATP1A2	NLGN3, MAPK1, ABCA7, AANAT, SCN2A, RFWD2, SCN1A, CNTN4, FRK, CDH10, SRC, PLCD1, NLGN4X, NLGN1, MAPK3, ATP2B2, KCNJ10, ASTN2, SLC1A3, FYN, CALCRL, CDH9, PLCB1, ANK2	Bipolar Spectrum Disorders, Epilepsy, Schizophrenia, Sleep Disorders	4
ATP1A3	PLCD1, SRC, MAPK3, ABCA7, MAPK1, ATP2B2, FRK, FYN, GCH1, PLCB1	Bipolar Spectrum Disorders, Epilepsy, Schizophrenia, Sleep Disorders	4
ATP1B1	MAPK3, KCNMA1, ABCA7, MAPK1	Schizophrenia, Sleep Disorders	2
ATP1B2	MAPK3	Tuberous Sclerosis	1
ATP2A2	CACNA1B, IL6, PLCB1, ANK3, TTN, BCL2, OPRD1, CACNA1C, QDPR	Bipolar Spectrum Disorders	1
ATP2B1	YWHAE, SCN8A, CALM1, CACNA1C, ITPR1, CACNA1B	Schizophrenia, Sleep Disorders	2
ATP2B3	CACNA1C, SCN8A	Attention Deficit Hyperactivity Disorder	1
ATP2B4	NOS1, ITPR1, CALM1, SRC, YWHAE, CACNA1C, CAMK2B, SCN8A, DLG2, DLG3, CASK, DLG4, CACNA1B	Schizophrenia, Sleep Disorders	2
ATP7A	TNF, ADCY1	Schizophrenia	1
ATP7B	ADCY1, ADCY5, MBD6, TNF	Epilepsy	1
ATXN2	ATXN7, PARK2, RBFOX1, ATXN1, AR, CDK5, MDGA2	Epilepsy, Schizophrenia, Sleep Disorders	3
ATXN2L	ATXN1, RBFOX1, CACNA1B	Schizophrenia, Sleep Disorders	2
ATXN3	ATXN1, ATXN7, UBE3A, HCRT, PARK2, HCRTR1, CREBBP, GSK3B, AR	Depressive Disorder, Epilepsy, Fragile X Syndrome, Intellectual Disability, Schizophrenia, Sleep Disorders	6
AVPR2	AVP	Anxiety Disorder, Bipolar Spectrum Disorders, Obsessive Compulsive Disorder, Panic Disorder	4
AXIN1	WNT2, CREBBP, INS, TSPO, TSC1, PTEN, CTNNB1, PARK2, CSNK1D, SRC, APC, GSK3B, CSNK1E, SHH, DISC1, WNT1, GNAS, PAFAH1B1, TCF7L2, TCF4	Schizophrenia, Sleep Disorders	2
AXIN2	MED12, ESR1, PAFAH1B1, APC, CSNK1D, CSNK1E, GSK3B, TCF4	Depressive Disorder, Epilepsy	2
B3GALNT2	POMGNT1	Intellectual Disability	1
B3GAT1	NRCAM, CNTN6, PTPRZ1, TSPO, IL2, MBP, CD38	Schizophrenia, Sleep Disorders	2
BAAT	GAD2, SLC6A3, SCP2, GAD1	Sleep Disorders	1
BABAM1	BRCA2, SHMT1, NSF	Schizophrenia, Sleep Disorders	2
BACE1	APP, ERBB4, APOE, NRG1, CSNK1D, TSPO, MAPT, IGF1, APBA2, BDNF	Down Syndrome, Intellectual Disability, Schizophrenia	3
BACE2	APP, SCN1A	Down Syndrome, Intellectual Disability	2
BAD	MAPK3, MAP2K1, RAC1	Tuberous Sclerosis	1
BAG1	MET, RARA, MAPT, AR, ESR1, IL2, PARK2	Sleep Disorders	1
BAG3	SOD1, YWHAB, YWHAZ, TEAD1, YWHAE	Schizophrenia, Sleep Disorders	2
BAI2	SHANK1, VEGFA	Sleep Disorders	1
BAI3	KCNQ5	Sleep Disorders	1
BAP1	RARA	Schizophrenia, Sleep Disorders	2
BBS9	CEP290	Fragile X Syndrome, Intellectual Disability	2
BCAN	NRCAM, SDC2, OMG, GPC6, PTPRZ1	Schizophrenia, Sleep Disorders	2
BCHE	APOE, LEP, INS, MAOB, PON1, IGF1, CHRNA4	Attention Deficit Hyperactivity Disorder, , Schizophrenia, Sleep Disorders	3
BCL2L14	ITGB3, HDAC4	Sleep Disorders	1
BCL9	CTNNB1, TCF7L2	Bipolar Spectrum Disorders, Depressive Disorder, Schizophrenia, Sleep Disorders	4
BCR	RPS6KA2, IL4, IL2, TNF, TCF4, BCL2, YWHAE, RARA, PIK3CG, ARHGEF7, TSPO, FYN	Bipolar Spectrum Disorders, Depressive Disorder	2
BDKRB1	HCRT, ADCY1, AVP, NPY, POMC, GRM5, HTR1A, CHRM3, OPRM1, GRM4, PTGER3, MTNR1B, HTR1E, AVPR1A, TAC1, HTR2A, GRPR, CHRM5, MTNR1A, HTR1B, PIK3CA, ADRA2A, CCK, GRM7, DRD3, HTR5A, HTR2B, IL8, ADRA1B, DRD4, DRD2, APP, NPY1R, HCRTR1, HCRTR2, NPY2R, OXTR, OPRK1, NPY5R, GHSR, ADORA3, OPRD1, CNR1, OXT, RGS7, HTR1D, PYY, GRM8, PLCB1, CNR2, MCHR1, GRM1, OPRL1	Anxiety Disorder, Bipolar Spectrum Disorders, Obsessive Compulsive Disorder, Panic Disorder, Sleep Disorders	5
BDKRB2	GRM7, HTR5A, NOS1, OPRM1, NPY1R, PIK3CA, MTNR1A, GRM5, AVPR1A, HTR2B, APP, CHRM5, HTR1A, IL8, POMC, HTR2A, MTNR1B, NPY, HCRTR1, HTR1E, AVP, HTR1B, CREBBP, ADRA1B, GRPR, TAC1, CHRM3, ADRA2A, DRD4, PTGER3, HCRT, DRD3, HCRTR2, GRM4, DRD2, CCK, ADCY1, CNR1, OXTR, NPY2R, ADORA3, GHSR, HTR1D, PYY, OPRK1, RGS7, OPRD1, OXT, NPY5R, OPRL1, PLCB1, GRM8, CNR2, GRM1, MCHR1	Anxiety Disorder, Bipolar Spectrum Disorders, Obsessive Compulsive Disorder, Panic Disorder, Sleep Disorders	5
BHLHE40	INS, CLOCK, BDNF, RORA, NPAS2, PER2, NFIL3, TCF4	Bipolar Spectrum Disorders, Depressive Disorder, Epilepsy, Sleep Disorders	4
BHLHE41	EHMT1, CSNK1E, GSK3B, PER1, NPAS2, NFIL3, CSNK1D, PER2, RORA, CLOCK, TCF4	Bipolar Spectrum Disorders, Depressive Disorder, Epilepsy, Schizophrenia, Sleep Disorders	5
BICD2	GSK3B, KIF5C, PAFAH1B1	Schizophrenia, Sleep Disorders	2
BLK	DLG2, STK38, DLG3, EGF, FYN	Epilepsy	1
BLOC1S6	SYN1, DTNBP1	, Panic Disorder	1
BMP15	RAI1	Intellectual Disability	1
BMP2	T, SHH, DLX2, INS, PTEN, IGF1, ESR1, CTNNB1, CREBBP, SRC, VEGFA, PTK2, WNT2, GPC6, TSPO, GSK3B, MET, MAPK1, DLX1, TGFB1, SOX5, WNT1, IL6	Sleep Disorders	1
BMP4	PTPRC, IL6, CTNNB1, VEGFA, T, IGF1, INS, PTEN	Tuberous Sclerosis	1
BMP6	WNT2, WNT1, TSPO, SHH, IL6, CTNNB1	Schizophrenia, Sleep Disorders	2
BMP7	SERPINE1, INS, WNT2, SHH, VEGFA, CTNNB1, IGF1, DLX2, WNT1, TSPO	Depressive Disorder, Sleep Disorders	2
BMPR2	NKX2-5, SLC6A4	Intellectual Disability	1
BNIP2	FRK, CTNNB1	Sleep Disorders	1
BNIP3L	CREBBP	Schizophrenia, Sleep Disorders	2
BRAP	MCPH1	Schizophrenia, Sleep Disorders	2
BRCA1	MAPK3, PTEN, PIK3CA, UBE3A, CREBBP, ESR1, AR, MTHFR, SYNE1, BRCA2, SRC, TUBGCP5, MAPK1, PARK2, VEGFA, CTNNB1, CYP1A1, IGF1, DAPK1, INS, TSPO, ESR2, CYP17A1, GTF2I, GSTM1, BCL2, RFC1	Anxiety Disorder, Fragile X Syndrome, Sleep Disorders	3
BRD1	ADCY1, EHMT1, SETD2, PAFAH1B1, NSD1	Bipolar Spectrum Disorders, Schizophrenia, Sleep Disorders	3
BRE	SHMT1	Attention Deficit Hyperactivity Disorder, Bipolar Spectrum Disorders	2
BSN	SYN1, TSPO, SHANK2, GPHN, NLGN1, SHANK1, RIMS1, DLG2, DLG3, SHANK3, GRIN1, GRIN2B, DLG4, RAPGEF4	Bipolar Spectrum Disorders, Schizophrenia, Sleep Disorders	3
BTG2	AR, NGF, IL6, NR4A2	Schizophrenia, Sleep Disorders	2
C1QA	CRP, MAPK1, TNF, MAPK3	Schizophrenia, Sleep Disorders	2
C1QB	CRP	Schizophrenia, Sleep Disorders	2
C3	OPRM1, MTNR1A, NPY, IL8, IL6, MTNR1B, SERPINE1, HTR1A, HTR1D, NPY1R, NPY5R, TNF, DRD3, HTR1B, ADRA2A, GRM4, ESR2, GRM8, NPY2R, CNR1, CNR2, ADCY1, DRD2, DRD4, PTGER3, APP, ESR1, MCHR1, GRM7, ADCY5, CD40LG	Epilepsy, Tuberous Sclerosis	2
C5	APP, OPRM1, OPRD1, NPY5R, POMC, OPRK1, RGS7, IL8, PYY, DRD4	Down Syndrome, Fragile X Syndrome	2
C7orf49	SLC6A3	Intellectual Disability, Tuberous Sclerosis	2
C9orf72	MAPT, SOD1, CBS	Bipolar Spectrum Disorders, Schizophrenia, Sleep Disorders	3
CA2	OXT, ESR1, HTR7, TNF, BDNF, IL6, AR	Fragile X Syndrome	1
CA3	LEP	Bipolar Spectrum Disorders	1
CABIN1	CALM1, CREBBP, CAMK4, HDAC4, CAMK2B	Schizophrenia, Sleep Disorders	2
CACNA1A	AR, ATXN7, CACNB2, KCNQ2, KCNMA1, TSPO, JARID2, ATP2B2, CACNA1C, RYR3, ATXN1, INS, ITPR1, SLC1A3, ANK3, PAH, RAC1, RASGRP1, CACNA1G, CACNA1H, CACNA1I, PRKCB, KCNQ3, ANK2	Bipolar Spectrum Disorders, Epilepsy, Intellectual Disability, Schizophrenia, Sleep Disorders	5
CACNA1E	CACNB2, CACNA1C, TSPO, CACNA1B	Bipolar Spectrum Disorders	1
CACNA2D1	CACNA1C, CAMK2B, OXTR, QDPR, CACNA1B, CACNB2	Bipolar Spectrum Disorders	1
CACNA2D4	TRPM1, FMR1, CACNA1C, OXTR, CACNB2, CAMK2B, CACNA1B	Bipolar Spectrum Disorders, Schizophrenia	2
CACNB4	GABRA1, CACNA1H, CACNA1G, GABRD, CACNA1I, RASGRP1, KCNQ2	Epilepsy	1
CACNG2	CAMK2B, CACNB2, GRIK3, DLG4, GPHN, OXTR, GRIN2B, GRIK2, CACNA1B, GRIN1, GRID1, DLG3, CACNA1C, GRID2, NLGN1, SHANK1, GRIP1, GRIN2A, GRIA3, DLG2	Bipolar Spectrum Disorders, Schizophrenia	2
CACNG3	GRIN2B, GRIK3, GRID1, CACNA1G, GRIA3, CACNA1H, DLG3, RASGRP1, GRIK2, GRIN1, GRIN2A	Epilepsy	1
CACNG5	GRID2, CAMK2B, GRIN2A, GRIA3, GRIN2B, OXTR, GRID1, DLG4, GRIK3, GRIK2, GRIN1	Bipolar Spectrum Disorders, Schizophrenia, Sleep Disorders	3
CAD	GAD2, STXBP1, PIK3CG, GSK3B, DLG2, ALDH1A3, CTNNB1, MET, ALDH3A1, SRC, DLG3, SLC12A6, ALDH5A1, FRK, MAPK1, ENO2, PIK3CA, CASK, SUCLG2, GAD1, EPHA6, AMT, CBS, DLG4, FYN, SHMT1, DDC	Schizophrenia, Sleep Disorders	2
CADM3	DLG3, CADM1	Schizophrenia, Sleep Disorders	2
CALCA	APP, AVP, ADRB2, MC3R, ATP2B2, PRL, VIP, DRD1, MC4R, PTK2, ADORA2A, TAC1, ADCY1, POMC, HTR7, HTR6, HTR4, GNAS, DRD5, VIPR1, LHCGR, ADCY5, PTGIR	Anxiety Disorder, Bipolar Spectrum Disorders, Depressive Disorder, Obsessive Compulsive Disorder, Panic Disorder, Schizophrenia, Sleep Disorders	7
CALCB	AVP, DRD5, LHCGR, DRD1, HTR4, VIP, ADORA2A, HTR7, VIPR1, HTR6, POMC, ADRB2, PTGIR, GNAS	Anxiety Disorder, Bipolar Spectrum Disorders, Obsessive Compulsive Disorder, Panic Disorder	4
CALCOCO1	ESR1	Anxiety Disorder, , Panic Disorder	2
CALHM1	APP	Epilepsy, Intellectual Disability	2
CALY	DLG3, DRD1, DLG2, DLG4, DRD5	Attention Deficit Hyperactivity Disorder	1
CAMK1	SYN1, NOS1, SYN3, MAPK3	Anxiety Disorder, Bipolar Spectrum Disorders, Obsessive Compulsive Disorder, Panic Disorder	4
CAMK1D	MAPK1, MTNR1B, ATP2B2, BCL11A, MAPK3, CALM1, KCNMA1	Sleep Disorders	1
CAMK2A	CALM1, LIN7B, CACNA1C, GRIN2A, DLG3, ATP2B2, CREBBP, GRM5, MAPT, NOS1, SLC6A3, RIMS1, CAMK2B, PARK2, KCNMA1, DLG2, ITPR1, SYN3, CACNB2, MAPK1, YWHAB, GRIA3, LRRC7, SYN1, GRIN2B, SYNGAP1, DLG4, INADL, GRIN1, GRM1, GRIK2, GRID1, GRIK3, MEF2C, BRAF, HRAS, RAF1, SLC9A6, SCN7A, GFAP, PLCB1	Bipolar Spectrum Disorders, Intellectual Disability, Schizophrenia, Sleep Disorders	4
CAMK2G	LRRC7, CACNA1C, CACNB2, RYR3, LIN7B, MAPK1, GRM5, CREBBP, CALM1, MAPT, TH, DLG3, CAMK2B, GRIN2A, DLG2, NOS1, SYN3, GRIA3, SLC6A3, SYN1, KCNMA1, ITPR1, GRIK3, GRM1, INADL, GRIN1, GRIN2B, DLG4, GRIK2	Schizophrenia, Sleep Disorders	2
CAMKK2	YWHAZ, CAMK4, YWHAE, INS, LEP, AR, CAMK2B, BDNF, CALM1, MARK1	Anxiety Disorder, Bipolar Spectrum Disorders, Depressive Disorder, Epilepsy, Panic Disorder, Schizophrenia, Sleep Disorders	7
CAMKV	CALM1	Schizophrenia, Sleep Disorders	2
CAPN10	MTNR1B, INS, SRD5A1, PAFAH1B1, TCF7L2	Schizophrenia, Sleep Disorders	2
CAPN14	PAFAH1B1	Schizophrenia, Sleep Disorders	2
CAPN6	PAFAH1B1, CSNK1D	Bipolar Spectrum Disorders	1
CASKIN1	CASK, SDC2, NRXN1, CALM1	Schizophrenia, Sleep Disorders	2
CASP8	HTR3A, MAPK3, PTEN, AR, MAPK1, ITGB3, APP, TSPO, SRC, CTNNB1, BRCA2, FRK, PARK2, MAPT, TNF, FAT1, DAPK1	Sleep Disorders	1
CAT	IL2, ALDH3A1, SHANK1, TNF, MAPK3, PTEN, IL8, IGF1, SOD1, VEGFA, SHANK2, ADH1A, BDNF, SCP2, ALDOA, INS, TSPO, ADH5, MAOA, APP, GLO1, MAOB, PON1, APOE, SRC, IL10, ESR1, NOS1, ADH7, ADH6, ADH1B, EHMT1, CYP1A1, OMG, TH, MAPK1, ADH4, IL6, LEP, ANK3, RELN, HTR7, PRODH, PAH, GSTM1, CBS, DDC, GPX1, GSTP1, DAO, SHANK3, PTPN11, BCL2, ADCY5, APAF1, CTSG, CASP3, ANK2	Anxiety Disorder, Bipolar Spectrum Disorders, Depressive Disorder, Down Syndrome, Schizophrenia, Sleep Disorders	6
CAV1	AR, APP, ESR1, MAPK3, NOS1, EPHB2	Fragile X Syndrome	1
CBL	PTPN11, NTRK1, KIT, NRAS, PIK3CG, SDC2, UBE3A, TSPO, VEGFA, HLA-A, MTR, PRLR, STS, TCN2, HLA-DRB1	Down Syndrome,	1
CBLN2	NRXN2, NRXN1, NRXN3	Bipolar Spectrum Disorders	1
CBR1	TPH1, ESR1	Down Syndrome,	1
CC2D2A	UPF3B, CEP290, AHI1, CC2D1A	Epilepsy, Intellectual Disability	2
CCBL2	KMO	Depressive Disorder	1
CCDC22	NXF5	Intellectual Disability	1
CCDC6	MAPK3	Down Syndrome, Fragile X Syndrome	2
CCDC60	ZNF804A	Schizophrenia, Sleep Disorders	2
CCDC88A	DISC1, NDEL1	Schizophrenia, Sleep Disorders	2
CCKAR	POMC, ADRA1B, TAC1, CHRM5, GRPR, CCK, HCRTR1, NPY, AVP, HCRT, VIP, MC4R, AVPR1A, CHRM3, GHRL, PIK3CA, GRM5, HTR3A, CARTPT, APP, HTR2A, HCRTR2, INS, HTR2B, LEP, OXTR, OXT, GRM1, MCHR1, GHSR, PYY, PLCB1	Anxiety Disorder, Bipolar Spectrum Disorders, Depressive Disorder, Obsessive Compulsive Disorder, Panic Disorder, Schizophrenia, Sleep Disorders	7
CCKBR	CHRM3, PIK3CA, CCK, AVPR1A, POMC, HCRTR1, HCRTR2, HTR2A, GRPR, AVP, APP, GRM5, CHRM5, VIP, HCRT, HTR3A, ADRA1B, NPY, TAC1, SRC, HTR2B, OXT, MCHR1, GRM1, OXTR, GHSR, PLCB1	Anxiety Disorder, Bipolar Spectrum Disorders, Depressive Disorder, Obsessive Compulsive Disorder, Panic Disorder, Schizophrenia, Sleep Disorders	7
CCNC	ADA, EGR2, MED12, ESR1, PLCB1, CREBBP, LEP, PLCD1, FIGNL1, MBP	Bipolar Spectrum Disorders	1
CCND2	PTEN, IL2, CREBBP, SRC, TSPO, INS, IGF1, GSK3B, SHH, PIK3CA, CTNNB1, WNT1, NGFR, AR, ESR1, IL6, CALM1, VEGFA	Sleep Disorders	1
CCNG2	ESR1	Sleep Disorders	1
CCR2	PYY, DRD4, POMC, GRM4, OPRK1, GRM8, OPRD1, CCL2, HTR1A, OPRM1, DRD2, IL10, IL2, HTR1D, NPY, TNF, CNR1, DRD3, APP, HTR1E, NPY5R, RGS7, ADORA3, APOE, HTR1B, ADRA2A, GRM7, NPY1R, NPY2R, IL6, HTR5A	Anxiety Disorder	1
CCR3	DRD2, MTNR1A, POMC, NPY, CCL2, GRM4, ADRA1B, HTR5A, ADRA2A, MTNR1B, HTR1E, PTGER3, IL8, HTR1A, DRD3, NPY1R, IL5, APP, HTR2C, OPRM1, ADCY1, HTR1B, ADRB2, GRM7, DRD4, CNR1, GRM8, HTR1D, PNOC, CNR2, OPRD1, MCHR1, GNAS	Schizophrenia, Sleep Disorders	2
CCR5	IL8, ADRA2A, CARTPT, PTK2, HTR1E, IL6, TSPO, HTR1A, ADRB2, ADCY1, OPRM1, HTR5A, PTGER3, DRD3, IL2, MTNR1B, POMC, HTR2C, DRD4, NPY1R, DRD2, CCL2, IL10, GRM4, IL4, TNF, HTR1B, MTNR1A, GRM7, APP, ADRA1B, NPY, CNR2, CD38, MCHR1, PNOC, HTR1D, GNAS, CNR1, OPRD1, GRM8	Schizophrenia, Sleep Disorders	2
CCR6	DRD3, ADCY1, DRD2, DRD4, HTR1B, HTR1A, ADCY5, CCL2, IL8, CNR1, CNR2, MTNR1B, IL4, ADRA2A, NPY, OPRM1, HTR5A, HTR1D, POMC, GRM7, NPY2R, OPRD1, PYY, OPRL1, NPY1R, OPRK1, NPY5R, MTNR1A, GRM8, MCHR1, APP, ADORA3, HTR1E, GRM4	Bipolar Spectrum Disorders, Depressive Disorder	2
CD14	IL8, ITGA4, IL6, IL10, CD38	Epilepsy, Schizophrenia, Sleep Disorders	3
CD1C	IL10	Intellectual Disability	1
CD274	HLA-DRB1, IL10, TNF, PTEN, IL2	Sleep Disorders	1
CD2AP	APOE, MYO9B, NKX2-5, BIN1, ABCA7, HUWE1, TSPO, VEGFA, NRAS	Down Syndrome, Intellectual Disability	2
CD33	ABCA7, PTPN11, KIT	Down Syndrome, Intellectual Disability	2
CD34	PTPRC, ABCB1, GFAP, NF1, IL6, VEGFA, CD44	Tuberous Sclerosis	1
CD36	CREBBP, IL10, APOE, TNF, MED12, TBL1XR1, IL6, VLDLR	Intellectual Disability	1
CD3E	HLA-A, HLA-DRB1, FYN, HLA-B, IL2	Depressive Disorder, Epilepsy	2
CD4	IL10, IL6, CCL2, PTPRC, INS, CD44, IL8	Tuberous Sclerosis	1
CD40	APOE, CD40LG, IL4, LEP, IL6, PAX5, CCL2, IL10, IL8, HLA-A, TNF	Epilepsy	1
CD46	SRC, DLG4	Schizophrenia, Sleep Disorders	2
CD48	FYN	Schizophrenia, Sleep Disorders	2
CD55	ERG, C4B	Down Syndrome, Intellectual Disability	2
CD68	IL6, PTPRC, GFAP, IL8, IL10, VEGFA, CCL2, INS	Tuberous Sclerosis	1
CD82	ESR1, APP	Fragile X Syndrome	1
CDC25A	PARK2, CTNNB1, GSK3B, MAPK1, YWHAZ, TSPO, YWHAB, PTEN, MAPK3, YWHAE, ESR1, SRC, AR, IL6	Schizophrenia, Sleep Disorders	2
CDC25B	YWHAE, MAPK1, GSK3B, ESR1, AR, MARK1, CREBBP	Bipolar Spectrum Disorders	1
CDC42	EPHB2, APC, RAC1, INS, CD44, PTEN, VEGFA, EGF, MAPK3, PIK3CA, NF1, HGF, IL8, CTNNB1, PTPRC, MAP2K1, BDNF, DLG4, NGFR, BCL2, NSF, STX1A, ESR1, TNF, APP, PIK3CG, TSPO, NTRK2	Anxiety Disorder, Tuberous Sclerosis	2
CDH1	TSPO, IL8, INS, CTNNB1, MAPK3, IGF1, CHRM3, PARK2, LEP, PTEN, IL6, THBS1, EGF, PIK3CA, HOXA1, PRKD1, GSK3B, RARB, IL4, BRCA2, EHMT1, TGFB1, VEGFA, CDH10, PTK2, SERPINE1, SRC, MET, ESR2, CREBBP, WNT1, IGF2, SHH, SLIT3, DAPK1, AR, TNF, CTCF, CADM1, MAPK1, ESR1, ERBB4, FYN, GSTP1, ANK3, PTGS2, INADL, KIT, KRT8	Fragile X Syndrome, Schizophrenia, Sleep Disorders	3
CDH12	CDH10	Bipolar Spectrum Disorders, Schizophrenia	2
CDH13	CDH10, CADM1, RARB, DAPK1, CTNNB1, GSTP1, CDH9	Attention Deficit Hyperactivity Disorder, Bipolar Spectrum Disorders, Depressive Disorder, Epilepsy, Schizophrenia, Sleep Disorders	6
CDH17	CDH9, ESR1, CDH10, AR, IL8, IL6, PTEN, TNF, FYN, GSK3B, VEGFA, TGFB1, BCL2	Depressive Disorder, Epilepsy	2
CDH2	PIK3CA, NLGN1, CDH10, BDNF, PTK2, VEGFA, CADM1, TGFB1, TSPO, ESR1, SRC, CTNNB1, WNT2, NTRK2, LRRC7, GRIA3, INS, VIP, WNT1, MET, ESR2, ROBO1, CREBBP, PTEN, NRCAM, SHH, ERBB4, GRIN1, GRIK3, GRIP1, FYN, FOXP2, CTNNA3, GRIK2, CDH9, BCL2, KRT8	Anxiety Disorder, Obsessive Compulsive Disorder, Schizophrenia, Sleep Disorders	4
CDH7	CDH10, CDH9	Bipolar Spectrum Disorders, Depressive Disorder, Epilepsy	3
CDK5R1	MAP2K1, CTNNB1, MYLIP, RAC1, STXBP1	Intellectual Disability	1
CDKN1A	ESR1, NOS1, IL6, MAPK3, IGF1, KIT, TNF, UBE3A, AR, BRCA2, PSMB5, BDNF, HDAC4	Fragile X Syndrome	1
CDKN2A	TNF, CTCF, SRC, RARB, INS, CTNNB1, IL2, BRCA2, GSK3B, PIK3CA, APBA2, IL6, ESR2, TGFB1, VEGFA, PARK2, THBS1, IGF2, PTEN, UBE2A, NEUROG1, MET, IGF1, ESR1, MTHFR, TSPO, MAPK1, AR, TCF7L2, GSTP1, MECP2, WFS1, KIT, NRAS, PAX5	Down Syndrome, Schizophrenia, Sleep Disorders	3
CDKN2B	TSPO, TCF7L2, BCL2, GNAS, ESR1	Bipolar Spectrum Disorders	1
CDKN2C	PTEN	Sleep Disorders	1
CEACAM21	DOCK4	Schizophrenia, Sleep Disorders	2
CEACAM6	SRC	Schizophrenia, Sleep Disorders	2
CELF1	DMPK, AR	Fragile X Syndrome	1
CELF2	AR, SRC, RBFOX1	Sleep Disorders	1
CELSR1	ESR1	Schizophrenia, Sleep Disorders	2
CENPC1	PAFAH1B1, NDEL1	Bipolar Spectrum Disorders	1
CENPJ	CREBBP, CSNK1D, MCPH1, YWHAE, CSNK1E, TUBGCP5, YWHAZ, CEP290	Intellectual Disability, Sleep Disorders	2
CES1	APOE, ADH1B, IL6	Attention Deficit Hyperactivity Disorder	1
CFB	DST, TGFB1, TNF, C4B	Bipolar Spectrum Disorders, Down Syndrome, Schizophrenia, Sleep Disorders	4
CFH	CRP, TSPO, APOE	Bipolar Spectrum Disorders	1
CGNL1	TSPO	Schizophrenia, Sleep Disorders	2
CHAT	SHH, GAP43, NTF3, NTRK2, GAD2, APOE, NGF, CCK, GAD1, HTR1A, TSPO, CAMK2B, SYN1, INS, NPY, NOS1, TAC1, SOD1, NGFR, TPH1, SLC6A3, HTR3A, NTRK1, TH, BDNF, VIP, DDC, GRIN1, OXT, DBH, NTRK3, HTR7, CHRNA4, GRM1, GABRQ, NTF4, PRKCB, GFAP	Anxiety Disorder, Bipolar Spectrum Disorders, Depressive Disorder, Epilepsy, Obsessive Compulsive Disorder, Panic Disorder, Schizophrenia, Sleep Disorders	8
CHGA	AR, NPY, VGF, VIP, TSPO, STX1A, POMC, ENO2, TAC1, CCK, GHRL, TH, INS, DDC, DBH, HTR7	Schizophrenia, Sleep Disorders	2
CHGB	VGF, POMC, TH, NPY, DBH	Schizophrenia, Sleep Disorders	2
CHI3L1	ENO2, IL8, TNF	Down Syndrome, Schizophrenia, Sleep Disorders	3
CHKB	TAC1	Sleep Disorders	1
CHL1	NTF3, ST8SIA2, CHRNA4, MBP, CNTN6, NLGN1, NTRK2, PTPRZ1, BDNF, DMD, RELN, ERBB4, APP, GAP43, TSPO, TH, SRC, CNTNAP5, GRIN2B, FYN, ANK3, CNTNAP2, DCX, HEPACAM, KIT, SNTG2, NGFR, ANK2	Bipolar Spectrum Disorders, Depressive Disorder, Down Syndrome, Epilepsy, Intellectual Disability, Schizophrenia	6
CHRFAM7A	TSPO, PRODH, HTR2A, OXT	Attention Deficit Hyperactivity Disorder, Bipolar Spectrum Disorders, Depressive Disorder, Epilepsy, Schizophrenia	5
CHRM1	ITPR1, HTR2C, CHRNB3, OXTR, ADRB2, HCRTR2, HCRT, CCK, SRC, PLCD1, HTR2B, DMD, HCRTR1, GRM1, CHRM5, GNAS, KCNQ2, AVPR1A, GRM5, TAC1, OXT, PTK2, APP, GRPR, HTR2A, MCHR1, PIK3CA, CHRM3, PIK3CG, AVP, ADRA1B, GHSR, KCNQ3, PLCB1, ARHGEF7	Anxiety Disorder, Bipolar Spectrum Disorders, Obsessive Compulsive Disorder, Panic Disorder, Schizophrenia	5
CHRM2	GABRA6, SLC6A4, CNR2, GABRA2, MTNR1B, DRD3, HTR5A, HTR1E, ADCY1, OPRM1, TSPO, TPH2, HTR1D, DRD4, HTR1A, NRXN3, APP, MCHR1, GRM4, DRD2, PNOC, NPY, ADH6, ADH5, MTNR1A, OPRD1, GRM8, ADH1A, ADRA2A, ADH7, HTR1B, CACNA1B, GRM7, CNR1, POMC, NPY1R, OPRK1, NPY2R, PYY, ADORA3, NPY5R, RGS7, PIK3CG, ADCY5, IL8, OPRL1	Anxiety Disorder, Attention Deficit Hyperactivity Disorder, Bipolar Spectrum Disorders, Depressive Disorder, Obsessive Compulsive Disorder, Panic Disorder, Schizophrenia	7
CHRM4	NPY, ADCY1, DRD2, DRD4, APP, PTGER3, MTNR1A, GRM4, CHRNB3, IL8, ADRA2A, POMC, DRD3, GRM7, HTR5A, NPY1R, OPRM1, HTR1B, MTNR1B, HTR1E, HTR1A, OPRD1, CNR1, HTR1D, CNR2, NSF, MCHR1, GRM8, PDE4B, PNOC, NPY5R, ADORA3, PYY, OPRK1, OPRL1, NPY2R	Bipolar Spectrum Disorders, Schizophrenia, Sleep Disorders	3
CHRNA1	CHRM3, CHRNA7, CHRNB3, ARHGEF7, MAPK1, CHRNA4, MAPK3	Anxiety Disorder, Bipolar Spectrum Disorders, Obsessive Compulsive Disorder, Panic Disorder	4
CHRNA2	PNOC, L1CAM, CHRNB3, ERBB4, NRCAM, CHRNA7, DDC, CHRNA4, SRC, NTRK2, GABBR2	Anxiety Disorder, Attention Deficit Hyperactivity Disorder, Bipolar Spectrum Disorders, Epilepsy, Obsessive Compulsive Disorder, Panic Disorder, Schizophrenia	7
CHRNA3	L1CAM, CHRNB3, NRCAM, DDC, CHRM5, CHRNA4, CHRNA7, GABBR2	Anxiety Disorder, Attention Deficit Hyperactivity Disorder, Bipolar Spectrum Disorders, Depressive Disorder, Epilepsy, Schizophrenia	6
CHRNA5	CHRM3, GABBR2, CHRNB3, CHRM5, DRD2, CHRNA4, CHRNA7, DDC	Anxiety Disorder, Attention Deficit Hyperactivity Disorder, Bipolar Spectrum Disorders, Depressive Disorder, Epilepsy, Obsessive Compulsive Disorder, Panic Disorder, Schizophrenia, Sleep Disorders	9
CHRNA6	L1CAM, HTR1D, CHRNB3, NRCAM, CHRNA7, CHRNA4	Anxiety Disorder, Attention Deficit Hyperactivity Disorder, Bipolar Spectrum Disorders, Obsessive Compulsive Disorder, Panic Disorder, Schizophrenia	6
CHRNA9	CHRNA7, CHRNA4	Bipolar Spectrum Disorders, Schizophrenia	2
CHRNB1	CHRNB3, CHRNA7, CHRNA4, CACNB2	Anxiety Disorder, Bipolar Spectrum Disorders, Obsessive Compulsive Disorder, Panic Disorder	4
CHRNB2	CHRNB3, NRCAM, L1CAM, KCNQ2, GABBR2, DDC, CHRNA7, CHRNA4, KCNQ3	Anxiety Disorder, Attention Deficit Hyperactivity Disorder, Bipolar Spectrum Disorders, Epilepsy, Obsessive Compulsive Disorder, Panic Disorder, Schizophrenia, Sleep Disorders	8
CHRNB4	NTRK2, NRCAM, L1CAM, GABBR2, CHRNB3, DDC, CHRNA4, CHRNA7	Anxiety Disorder, Attention Deficit Hyperactivity Disorder, Bipolar Spectrum Disorders, Depressive Disorder, Epilepsy, Obsessive Compulsive Disorder, Panic Disorder, Schizophrenia, Sleep Disorders	9
CHRND	CHRNA7, CHRNB3, CHRNA4	Anxiety Disorder, Bipolar Spectrum Disorders, Obsessive Compulsive Disorder, Panic Disorder	4
CHRNE	CHRNA7, CHRNB3, CHRNA4, CACNB2	Anxiety Disorder, Bipolar Spectrum Disorders, Obsessive Compulsive Disorder, Panic Disorder	4
CHRNG	CHRM3, CHRNA4	Anxiety Disorder, Bipolar Spectrum Disorders, Obsessive Compulsive Disorder, Panic Disorder	4
CHST2	ALDH5A1	Schizophrenia, Sleep Disorders	2
CIITA	CD44, MAPK3, CTCF, IL4, HLA-A, TSPO, MAPK1, TNF, CREBBP, HLA-B, GSK3B, HDAC4, HLA-DRB1	Sleep Disorders, Tuberous Sclerosis	2
CIT	DLG3, DISC1, DLG2, BRCA2, SERPINE1, GRIN1, DLG4, INADL	Bipolar Spectrum Disorders, Schizophrenia, Sleep Disorders	3
CLASP2	TBL1XR1, XPO1, CSNK1D, PAFAH1B1, GSK3B	Depressive Disorder, Epilepsy, Intellectual Disability	3
CLCN1	GABRA5, GABRA1, GABRA3, GABRB1, GABRB3, GABRA6, GABRD, GABRA4, CBS, GABRA2, ABCB1	Epilepsy	1
CLCN2	GABRA1, GABRA5, GABRA3, GABRB3, GABRB1, GABRA2, CACNA1H, GABRA4, GABRA6, KCNQ3, GABRD, SCN2A, KCNQ2	Epilepsy	1
CLCN3	ABCB1, IL4	Epilepsy	1
CLCN4	SLC9A6, CBS, ABCB1	Epilepsy	1
CLCN5	SLC9A6	Epilepsy	1
CLCN6	ABCB1, MTHFR	Epilepsy	1
CLCN7	ABCB1, CBS	Epilepsy	1
CLDN11	EGF, INADL	Schizophrenia, Sleep Disorders	2
CLDN16	EGF	Bipolar Spectrum Disorders	1
CLDN5	VEGFA, GRM5, TSPO, CTNNB1, TBX1, INADL	Schizophrenia	1
CLINT1	CYP2D6, GABRA6, CYP1A1, DMD	Anxiety Disorder, Bipolar Spectrum Disorders, Schizophrenia	3
CLIP1	RAC1, BIN1, XPO1	Intellectual Disability	1
CLSTN2	CAMK2B, EPHA6, GRIP1	Schizophrenia, Sleep Disorders	2
CLU	LEP, LEPR, IGF1, AR, SERPINE1, VEGFA, INS, IL6, PON1, APP, LRP8, ABCA7, HSD11B1, TSPO, ALDOA, EGF, TGFB1, VLDLR, APOE, IGF2, SLC6A3, SHBG, ADORA3, BIN1, XPO1, HRAS, C4B, BCL2	Anxiety Disorder, Down Syndrome, Intellectual Disability, Panic Disorder, Schizophrenia, Sleep Disorders	6
CMYA5	DMD, DTNBP1	Depressive Disorder, Epilepsy, Schizophrenia, Sleep Disorders	4
CNBP	DMPK	Epilepsy	1
CNKSR2	BRAF, RAF1, HRAS	Intellectual Disability	1
CNNM2	NIPA2, NIPA1	Schizophrenia	1
CNOT3	BRD2	Depressive Disorder, Epilepsy	2
CNP	MBP, NGFR, GFAP	Bipolar Spectrum Disorders, Depressive Disorder, Epilepsy, Schizophrenia	4
CNTF	BDNF, APOE, PRLR, SLC1A3, IL6, VIP, POMC, TH, GAP43, PRL, TSPO, NTRK3, NTF3, NGF, NTRK1, NTRK2, LEPR, MBP, LEP, NPY, IGF1, NGFR, NTF4, BCL2	Anxiety Disorder, Bipolar Spectrum Disorders, Depressive Disorder, Obsessive Compulsive Disorder, Panic Disorder, Schizophrenia	6
CNTFR	BDNF, CCK, IL10, PRL, NTF3, LEP, NTRK2, NTRK3, IL2, IL6, IL4	Anxiety Disorder, Bipolar Spectrum Disorders, Obsessive Compulsive Disorder, Panic Disorder	4
CNTN1	CNTNAP2, ITPR1, NRCAM, APP, PTPRZ1, FYN, CNTNAP5, ANK3, ANK2	Anxiety Disorder, Bipolar Spectrum Disorders, Obsessive Compulsive Disorder, Panic Disorder, Schizophrenia, Sleep Disorders	6
CNTN2	CNTNAP2, IL2, TSPO, PTPRZ1, CREBBP, NRCAM, SLIT3, ASTN1, APP, L1CAM, ANK3, CNTNAP5, ANK2	Anxiety Disorder, Bipolar Spectrum Disorders, Obsessive Compulsive Disorder, Panic Disorder, Schizophrenia, Sleep Disorders	6
CNTNAP1	NRCAM, CNTN4, MBP, SCN8A, ITPR1, PTPRZ1, SCN2A, CNTN6, L1CAM, NR2E1, ROBO2, SRC, FYN, ANK3, CNTN5, ROBO1, CNTN3	Anxiety Disorder, Bipolar Spectrum Disorders, Obsessive Compulsive Disorder, Panic Disorder, Schizophrenia	5
COL25A1	APP	Schizophrenia, Sleep Disorders	2
COL2A1	PTK2, HRAS, ERBB4, CREBBP, IL6, MEF2C	Intellectual Disability	1
COL4A3BP	INS	Epilepsy	1
COL4A4	ITGA4, LMX1B, PTK2, ITGB3	Schizophrenia, Sleep Disorders	2
COL5A1	TSC1, CD44	Tuberous Sclerosis	1
COL6A1	PTK2	Down Syndrome, Intellectual Disability	2
COL6A2	PTK2	Down Syndrome, Intellectual Disability	2
COL7A1	THBS1	Schizophrenia, Sleep Disorders	2
CORO1A	MYO9B, THBS1, PLCD1	Schizophrenia, Sleep Disorders	2
CORT	POMC, GHRL, NPY, PRL, GHSR	Anxiety Disorder, Bipolar Spectrum Disorders, Obsessive Compulsive Disorder, Panic Disorder, Schizophrenia, Sleep Disorders	6
CP	TSPO, SOD1, SHBG, IL6, APOE	Down Syndrome,	1
CPD	SLC6A4	Fragile X Syndrome	1
CPLX1	SNAP25, STX1A, RIMS1, GLO1	Bipolar Spectrum Disorders, Depressive Disorder, Epilepsy, Schizophrenia, Sleep Disorders	5
CPLX3	STX1A	Schizophrenia	1
CPLX4	STX1A	Schizophrenia	1
CPM	EGF	Depressive Disorder, Epilepsy	2
CPN2	PDE4B	Bipolar Spectrum Disorders	1
CPQ	AVPR1A	Obsessive Compulsive Disorder	1
CPS1	DLG3, ENO2, CASK, SRC, DLG2, GAD1, MET, FRK, SUCLG2, GAD2, EPHA6, GSK3B, CTNNB1, FYN, CBS, DDC, DLG4, SHMT1, UPF3B, GMPR, KIT, EPHB2	Down Syndrome, Epilepsy, Intellectual Disability, Schizophrenia, Sleep Disorders	5
CPT1A	RORA, CREBBP, CYP7A1, GHSR, LEP	Epilepsy	1
CPT1B	CAMK2B, FABP3	Sleep Disorders	1
CPT2	CREBBP	Epilepsy	1
CPVL	NSF	Bipolar Spectrum Disorders, Schizophrenia, Sleep Disorders	3
CR1	IL8, ABCA7, VIP, APOE, BIN1, C4B	Bipolar Spectrum Disorders, Down Syndrome, Intellectual Disability, Schizophrenia, Sleep Disorders	5
CRAT	INS, TSPO, CAMK2B	Sleep Disorders	1
CRBN	PARK2, CC2D1A, CNTN4	Intellectual Disability	1
CREB1	NTRK2, INS, NTRK1, GRM5, TNF, PDE4A, SYN1, ADORA2A, ESR1, SLC6A3, NGFR, KCNMA1, MAPK1, GATA2, ADCY1, NPY, PTEN, MTNR1A, CCK, VIP, BDNF, NR4A2, VEGFA, PRKD1, SRC, HOMER1, TAC1, NTF3, SHH, IL10, AR, HTR1A, TGFB1, OPRM1, LEP, CREBBP, PTGER3, FRK, GSK3B, AANAT, CLOCK, IL6, AVP, NGF, CAMK4, MTNR1B, CARTPT, GRIN2A, CSNK1E, IL8, HTR2A, CSNK1D, CAMK2B, TH, MET, PER2, PTK2, POMC, MAPK3, APOE, WNT2, RORA, …	Anxiety Disorder, Bipolar Spectrum Disorders, Depressive Disorder, Panic Disorder, Schizophrenia, Sleep Disorders	6
CREB3	CREBBP, MAPK1, GSK3B, NFIL3, CAMK2B	Bipolar Spectrum Disorders	1
CRELD1	NKX2-5	Down Syndrome, Intellectual Disability	2
CREM	SHH, NR4A2, MAPK1, AANAT, CSNK1E, CTNNB1, MAPK3, MTNR1A, TSPO, MTNR1B, SRC, CAMK4, PTEN, IL2, CREBBP, GSK3B, TNF, PIK3CA, PER2, HTR1A, CSNK1D, BDNF, PIK3CG, MET, INS, ERBB4, FYN, TCF7L2, NF1, FOSB, MEF2C, RPS6KA2, BCL2, MAP2K1, PLCB1, CASP3	Anxiety Disorder, Bipolar Spectrum Disorders, Depressive Disorder, Epilepsy, Panic Disorder, Schizophrenia, Sleep Disorders	7
CRH	SLC6A4, AR, TNF, VIP, LEP, PRL, IL2, HCRT, ADORA2A, INS, TPH1, AGRP, AVP, MC4R, IL6, ESR2, ADRB2, MC3R, DRD1, IGF1, TAC1, TSPO, CCK, SLC6A3, HTR2C, HCRTR1, TH, ESR1, NPY1R, ADCY1, HTR2A, CARTPT, MAOA, BDNF, HTR3A, NPY, HTR1A, NR4A2, CYP17A1, GHRL, POMC, DBH, HTR6, HTR7, GNAS, HTR4, DRD5, CNR1, OXTR, OXT, VIPR1, GHSR, SHBG, LHCGR, BCL2, ADCY5, PTGIR	Anxiety Disorder, Bipolar Spectrum Disorders, Depressive Disorder, Obsessive Compulsive Disorder, Panic Disorder, Schizophrenia, Sleep Disorders	7
CRHBP	POMC, AVPR1B	Anxiety Disorder, Bipolar Spectrum Disorders, Depressive Disorder, Obsessive Compulsive Disorder, Panic Disorder, Schizophrenia, Sleep Disorders	7
CRHR1	HTR1A, HTR2A, NPY, INS, LEP, NPY1R, ADRB2, SLC6A4, KCNMA1, BDNF, TSPO, GRM5, MAPT, POMC, CALM1, AVP, TAC1, VIP, TH, OPRM1, HTR3A, CCK, CNR1, AVPR1B, HTR7, GNAS, OXTR, OXT, HTR4, GHSR	Anxiety Disorder, Bipolar Spectrum Disorders, Depressive Disorder, Fragile X Syndrome, Obsessive Compulsive Disorder, Panic Disorder, Schizophrenia, Sleep Disorders	8
CRHR2	ADCY1, ADRB2, VIP, LEP, MC4R, ADORA2A, NPY, TH, POMC, MC3R, DRD1, SRC, AVP, HTR1A, KCNMA1, HTR6, GNAS, DRD5, HTR4, OXT, HTR7, LHCGR, VIPR1, ADCY5, PTGIR	Anxiety Disorder, Bipolar Spectrum Disorders, Depressive Disorder, Obsessive Compulsive Disorder, Panic Disorder, Schizophrenia, Sleep Disorders	7
CRIPT	DLG2, DLG3, DLG4	Anxiety Disorder, Bipolar Spectrum Disorders, Obsessive Compulsive Disorder, Panic Disorder, Schizophrenia, Sleep Disorders	6
CRLF2	IL6, IL10, PRL, PAX5	Down Syndrome, Intellectual Disability	2
CRTC2	INS	Tuberous Sclerosis	1
CRY1	CSNK1D, NPAS2, PER2, AANAT, PER1, RORA, CLOCK, GSK3B, CSNK1E, NFIL3	Anxiety Disorder, Bipolar Spectrum Disorders, Depressive Disorder, Sleep Disorders	4
CRY2	CLOCK, NPAS2, PER2, AANAT, CSNK1D, ADRA2A, MTNR1B, CSNK1E, PER1, NFIL3, GSK3B, RORA, ADCY5	Anxiety Disorder, Bipolar Spectrum Disorders, Depressive Disorder, Schizophrenia, Sleep Disorders	5
CSF2	NRAS, HLA-A, TSPO, SDC2, PTPN11, PRLR, TNF, IL6, IL8, KIT, VEGFA, IL10	Down Syndrome,	1
CSF2RA	PIK3CA, IL10, IL5, LEP, ATXN1, ASMT, TSPO, IL2, IL6, YWHAZ, SDC2, IL4, PRL	Schizophrenia, Sleep Disorders	2
CSF2RB	LEP, IL6, IL5, YWHAZ, FYN, IL10, PIK3CA, IL2, PRL, IL4, PRKCB	Bipolar Spectrum Disorders, Depressive Disorder, Epilepsy, Schizophrenia	4
CSH2	IL6	Fragile X Syndrome	1
CSMD2	PER1, ZNF804A, CNTNAP5	Depressive Disorder, Epilepsy, Schizophrenia, Sleep Disorders	4
CSNK1G2	FOXO1, YWHAE	Epilepsy	1
CSNK2A1	MBD3, APOE, CREBBP, GAP43, AUTS2, APC, YWHAB, CTNNB1, PTEN, STX1A, TH, SRC, CSNK1E, IL8, MAPT, SDC2, HDAC4, NTRK2, CSNK1D, CALM1, PAFAH1B1, PTGS2, PPP1R1B, TCF7L2, CUX2, UBL5, HES1, GCH1	Bipolar Spectrum Disorders, Schizophrenia, Sleep Disorders	3
CSPG5	GPC6, PON1, SDC2	Schizophrenia, Sleep Disorders	2
CSTB	KCNQ3, NHLRC1, CBS, SCN8A	Epilepsy	1
CTF1	LEPR, NTF3, IL6, VIP, BDNF, PRLR, LEP, IGF1, PRL, CCL2	Sleep Disorders	1
CTLA4	TNF, IL10, VIP, IL4, IL6, TSPO, INS, SRC, TGFB1, GAD2, IL2, MBP, FYN, FOXP2, CD40LG, BCL2, INPP1	Bipolar Spectrum Disorders, Depressive Disorder, Epilepsy, Schizophrenia, Sleep Disorders	5
CTNNA1	YWHAE, CDH10, IGF1, NTRK2, CTNNB1, CTNNA3, EGF, FAT1, ROBO1, PIK3CA, SRC, YWHAB, IGF2, BDNF, MET, FYN, YWHAZ	Schizophrenia	1
CTNNA2	DCLK2	Attention Deficit Hyperactivity Disorder	1
CTNNAL1	CTNNB1, KCNMA1, DMD	Sleep Disorders	1
CTNND1	SRC, KIF5C, CDH10, TSPO, IGF1, FAT1, CSNK1E, CCL2, NTRK2, GSK3B, MET, FRK, EGF, ROBO1, CTNNB1, IGF2, PIK3CA, BDNF, GRIK2, CTNNA3, FYN	Schizophrenia, Sleep Disorders	2
CTNND2	SRC, KIF5C, SEMA5A, LRRC7, CTNNB1, FRK, FAT1, NCKAP5, CTNNA3, FYN, DCLK2, CRKL, CRK	Anxiety Disorder, Bipolar Spectrum Disorders, Depressive Disorder, Epilepsy, Panic Disorder, Schizophrenia, Sleep Disorders	7
CTSD	SERPINE1, HLA-DRB1, AR, ESR1, MAPK1, INS, TSPO, APP, APOE, NSF, BCL2	Attention Deficit Hyperactivity Disorder, Depressive Disorder, Epilepsy, Schizophrenia, Sleep Disorders	5
CUL4B	HUWE1, EHMT1, PARK2, UBE2A, AR, UBE3A, DLG3, FMR1, SLC9A6, ESR1	Epilepsy, Intellectual Disability	2
CUL7	PARK2	Intellectual Disability	1
CUX1	RELN, CREBBP, FOXP2	Depressive Disorder, Epilepsy, Schizophrenia	3
CXCL16	HTR5A, DRD2, ADCY1, APOE, OPRM1, POMC, HTR1A, GRM7, NPY, APP, GRM4, NPY1R, IL8, MTNR1A, ADRA2A, CCL2, HTR1E, TNF, DRD4, HTR1B, PTGER3, DRD3, MTNR1B, PNOC, OPRD1, CNR2, HTR1D, MCHR1, CNR1, GRM8	Schizophrenia, Sleep Disorders	2
CYBA	SRC, SERPINE1, INS, IL6, APOE, SOD1, TNF, NOS1, TSPO, GPX1	Schizophrenia, Sleep Disorders	2
CYBB	MAOA, GATA2, NOS1, TNF	Sleep Disorders	1
CYFIP2	MAPK3, FMR1, CYFIP1	Fragile X Syndrome	1
CYLD	PTEN	Tuberous Sclerosis	1
CYP11B2	CAMK4, NFIL3, NR3C2, POMC, NR4A2	Depressive Disorder	1
CYP1A2	CYP17A1, ABCB1, IL6, COMT, ASMT, ALDH3A1, ESR1, DMD, GSTP1, GSTM1, POR, STS, CYP7A1	Depressive Disorder, Epilepsy, Schizophrenia, Sleep Disorders	4
CYP24A1	DHCR7	Epilepsy	1
CYP26A1	ADH6, IL8, ADH5, ADH1B, RARB, RARA, CYP1A1, RXRA, RARG, ADH7, SHH, ADH4, ALDH1A3, DLX2, HOXA1, ADH1A, TBX1	Schizophrenia, Sleep Disorders	2
CYP26B1	CYP2D6, RARG, CYP17A1, DLX2, RARB, RARA, ALDH1A3, CYP1A1	Schizophrenia, Sleep Disorders	2
CYP26C1	RARG, ALDH1A3, CYP1A1, RARA, DLX2, RARB	Schizophrenia, Sleep Disorders	2
CYP27B1	DHCR7	Epilepsy	1
CYP2A6	SLC6A3, CYP1A1, HSD11B1, CHRNB3, ABCB1, DMD, UPP2, CYP2D6, DRD2, POR, PAFAH1B1, GSTM1, GSTP1, PPIG	Attention Deficit Hyperactivity Disorder, Epilepsy, Sleep Disorders	3
CYP2B6	AR, INS, COMT, ABCB1, CHRNB3, CYP1A1, DMD, NOS1, ESR1, POMC, TSPO, GSTM1, CYP7A1, POR, CYP1B1, CYP19A1	Epilepsy, Sleep Disorders	2
CYP2C19	ABCB1, GSTP1, DMD, PON1, MAOA, PER2, GSTM1, CYP2D6, PTGS2, MAOB, POR	Anxiety Disorder, Depressive Disorder, Epilepsy, Intellectual Disability, Obsessive Compulsive Disorder, Schizophrenia	6
CYP2C8	GSTM1, PER2, CYP1A1, GPX1, ABCB1	Epilepsy	1
CYP2C9	DMD, CYP2D6, ESR1, PER2, CYP1A1, ABCB1, PTGS2, GSTP1, GSTM1, POR	Depressive Disorder, Epilepsy, Intellectual Disability, Schizophrenia, Sleep Disorders	5
CYP2E1	ADH5, ADH7, LEP, CYP1A1, PER2, ALDH3A1, TNF, MTHFR, ABCB1, CYP17A1, INS, ADH4, DMD, ADH6, ADH1A, COMT, HSD11B1, IL6, ADH1B, ALDH1A3, GSTP1, GPX1, GSTM1, PTGS2, PAH	Schizophrenia, Sleep Disorders	2
CYP2R1	DHCR7	Epilepsy	1
CYP3A4	ABCB1, INS, GSTM1, CYP2D6, MAOB, HSD11B1, CYP17A1, CYP1A1, MAOA, ESR1, DMD, GSTP1, POR, CYP7A1, STS, CYP19A1	Bipolar Spectrum Disorders, Depressive Disorder, Epilepsy, Schizophrenia, Tuberous Sclerosis	5
CYP3A5	CYP2D6, CYP1A1, CYP17A1, DMD, ABCB1, GSTM1, GSTP1, STS, POR, CYP19A1, CYP7A1	Epilepsy, Schizophrenia, Sleep Disorders	3
CYP3A7	CYP17A1, CYP2D6, DMD, CYP1A1, ABCB1	Schizophrenia, Sleep Disorders	2
DAAM1	RAC1	Intellectual Disability	1
DAB2	LRP8, APP, FRK, VLDLR, ITGB3, SRC, FYN, SH3KBP1, PAFAH1B1, FOXP2, RELN	Schizophrenia, Sleep Disorders	2
DACT1	GSK3B	Attention Deficit Hyperactivity Disorder	1
DAD1	TH, FMR1, DRD2, SLC6A3, DRD1, DLGAP3, OPRM1	Sleep Disorders	1
DAG1	NRXN1, KCNJ10, PTK2, SRC, DMD, SLC6A3, SLC6A4, DRP2, FYN	Schizophrenia, Sleep Disorders	2
DARC	CCL2, IL8	Schizophrenia, Sleep Disorders	2
DAXX	XPO1, CREBBP, AR, TNF, PARK2, ATRX	Intellectual Disability	1
DBI	NOS1, TSPO, CCK, POMC, BCL2	Anxiety Disorder, Bipolar Spectrum Disorders, Obsessive Compulsive Disorder, Panic Disorder	4
DBP	NPAS2, PER2, CLOCK	Bipolar Spectrum Disorders, Depressive Disorder, Schizophrenia, Sleep Disorders	4
DCC	SLIT3, FRK, PTK2, AR, INSIG1, EPHA6, ROBO1, SRC, MAPK3, FYN, NTNG1	Schizophrenia, Sleep Disorders	2
DCDC2	DYX1C1, CNTNAP2, GLO1, ROBO1, FOXP2	Attention Deficit Hyperactivity Disorder, , Schizophrenia	2
DCLK1	MAPK3, PIK3CG, MAPK1, CALM1, PIK3CA, SOD1, PAFAH1B1, CTNNA3, NBEA	Attention Deficit Hyperactivity Disorder, Bipolar Spectrum Disorders, Schizophrenia, Sleep Disorders	4
DDIT3	INS, IL6, TSPO, RETN, NFIL3, BCL2	Bipolar Spectrum Disorders, Tuberous Sclerosis	2
DDR1	PTGS2	Schizophrenia, Sleep Disorders	2
DDR2	SRC, PTGS2	Epilepsy, Schizophrenia, Sleep Disorders	3
DDX6	CAPRIN1, VEGFA	Schizophrenia, Sleep Disorders	2
DET1	RFWD2	Sleep Disorders	1
DGCR14	EPS8, MAPK3, STXBP1, MAPK1, DGCR2, TBX1	Schizophrenia, Sleep Disorders	2
DGCR8	PTEN, MAPK1, GNB1L	Depressive Disorder, Fragile X Syndrome, Schizophrenia, Sleep Disorders	4
DGKB	DAPK1, ADRA2A, MTNR1B, PLCD1	Sleep Disorders	1
DGKH	PLCD1, CACNA1C, ANK3, PLCB1	Anxiety Disorder, Attention Deficit Hyperactivity Disorder, Bipolar Spectrum Disorders, Depressive Disorder, Schizophrenia, Sleep Disorders	6
DGKI	STX1A, PLCD1, PLCB1	Bipolar Spectrum Disorders, Schizophrenia, Sleep Disorders	3
DGKZ	DMD, LEPR, PLCD1, SRC, PIK3CA, HTR4, PLCB1	Bipolar Spectrum Disorders, Schizophrenia, Sleep Disorders	3
DHFR	MTR, ABCB1, THBS1, TSPO, MTHFR, SRC, AMT, TH, SLC19A1, TPH1, SHMT1, PAH, CBS, MTRR, PTS, TCN2, SPR, QDPR, GCH1, BHMT	Down Syndrome, Epilepsy, Intellectual Disability, Schizophrenia, Sleep Disorders	5
DICER1	TSPO, CTNNB1, SRC, MET, FMR1, INS, HDAC4, PTEN, IMMP2L, EHMT1, ENO2	Schizophrenia, Sleep Disorders	2
DIRAS2	PDE4B, MAPK1	Attention Deficit Hyperactivity Disorder, Bipolar Spectrum Disorders	2
DKK1	MAOA, CTNNB1, SERPINE1, WNT2, T, WNT1, TGFB1, GSK3B, TNF, SHH, IL6, TSPO, ALDH1A3, MAOB, TCF7L2, MED12	Schizophrenia, Sleep Disorders	2
DKK4	WNT2, CTNNB1	Schizophrenia, Sleep Disorders	2
DLG1	SHANK2, EPHA6, GRM4, HOMER1, GRIN1, FMR1, KCNJ10, GRM7, MET, DLG2, NOS1, GRIN2A, GRIK3, PIK3CA, TSPO, ERBB4, CAMK2B, SRC, FRK, SHANK3, GRM8, GRIK2, CTNNB1, NRCAM, LIN7B, CASK, GSK3B, GRM5, GRM1, DLGAP3, DLG4, SHANK1, DMD, ATP2B2, DLG3, FYN, SYN1, GRIA3, SYNGAP1, SLIT3, HTR2C, GRIN2B, UBE3A, NBEA, PARK2, MAP2K2, PTEN, MARK1, EPHB2	Anxiety Disorder, Bipolar Spectrum Disorders, Intellectual Disability, Obsessive Compulsive Disorder, Panic Disorder, Schizophrenia	6
DLG5	GRIN2A, CAMK2B, FMR1, CTNNB1, APP, CASK, GRIN2B, GRIN1	Schizophrenia, Sleep Disorders	2
DLGAP1	DLGAP2, SHANK3, GRIN2A, DLG2, GRIN1, DLGAP3, GRM5, GRM1, SHANK1, DLG3, SHANK2, GRIN2B, SRC, CTNNB1, DLG4, HOMER1	Anxiety Disorder, Obsessive Compulsive Disorder, Schizophrenia	3
DLGAP4	SHANK2, SHANK1, DLG4, SHANK3	Anxiety Disorder, Bipolar Spectrum Disorders, Obsessive Compulsive Disorder, Panic Disorder, Schizophrenia, Sleep Disorders	6
DMRT1	SOX5, CYP17A1	Bipolar Spectrum Disorders, Schizophrenia, Sleep Disorders	3
DNMT1	COMT, EHMT1, PTEN, IL6, DAPK1, GAD1, IGF2, TSPO, MBD3, MTHFR, AR, CTCF, VEGFA, ESR1, GSTP1, MECP2, RELN, BCL2	Anxiety Disorder, Bipolar Spectrum Disorders, Depressive Disorder, Schizophrenia, Sleep Disorders	5
DNMT3A	CTCF, EHMT1, MECP2, RELN, ATRX, HRAS, GPR37	Depressive Disorder, Intellectual Disability, Schizophrenia, Sleep Disorders	4
DNMT3B	TSPO, MTHFR, RELN, GABRB3, IGF2, MECP2, CTCF, ESR1, EHMT1, GSTP1	Depressive Disorder, Down Syndrome, Intellectual Disability, Schizophrenia	4
DOCK1	PTK2, SRC, SDK1, FYN	Schizophrenia, Sleep Disorders	2
DOK5	NTRK2, OPRM1, NTRK3, FYN	Bipolar Spectrum Disorders	1
DPP4	IL8, IL2, LEP, VEGFA, ADA, VIP, IL6, CCK, NPY, TNF	Depressive Disorder	1
DPY19L3	NCKAP5	Bipolar Spectrum Disorders	1
DPYSL2	DISC1, SRC, MAPT, CACNA1C, FYN, GSK3B, PLXNA4, GRIN2A, CACNA1B, NTF3, DLG4, BDNF, DRP2	Bipolar Spectrum Disorders, Schizophrenia	2
DROSHA	IMMP2L, PTEN, HDAC4, FMR1, GSK3B, ADA	Schizophrenia, Sleep Disorders	2
DSE	EEF1A2	Fragile X Syndrome	1
DSP	TSPO, GAS2, CTNNB1	Schizophrenia, Sleep Disorders	2
DTNA	DRP2, NOS1AP, DTNBP1	Bipolar Spectrum Disorders	1
DUSP1	IL8, MAPK1, T, POMC, TSPO, MAPK3, SRC, IL10, IL6, BDNF, PTPN5, INS, TNF, PDE4A, AANAT, PTEN, MBP, FYN, EGR2, PDE4B, PTGS2	Schizophrenia, Sleep Disorders	2
DUSP6	MAPK3, NGF, MAPK1, SRC	Bipolar Spectrum Disorders, Schizophrenia, Sleep Disorders	3
DVL2	APC, CSNK1E, CSNK1D, NTRK2, NTRK3, T, GSK3B	Depressive Disorder	1
DYM	IL10, SLC25A27, SLC25A14, IL2, IL4, IL5	Schizophrenia, Sleep Disorders, Tuberous Sclerosis	3
DYNC1H1	TNF, TUBGCP5, TSPO, DST, CSNK1D, NTRK1, YWHAE, KIF5C, CSNK1E, HLA-DRB1	Sleep Disorders	1
EBF1	EGR2, TGFB1, CREBBP, OTX1, TCF4, BCL11A, NEUROG1, DLX1, LEP, MED12, WNT1, KIT, PAX5	Down Syndrome, Schizophrenia	2
EBF2	NEUROG1, WNT1, SHH	Schizophrenia, Sleep Disorders	2
ECE1	APP, INS, TNF	Sleep Disorders	1
EDN1	AR, PIK3CA, EGF, TH, ADRB2, MAPK3, CACNA1C, AVP, TSPO, IGF1, CCL2, GHRL, GRPR, HCRTR2, INS, TGFB1, NOS1, PTGER3, TNF, AVPR1A, SERPINE1, ITPR1, HTR2C, VIP, HTR2A, IL2, IL10, APOE, HCRT, VEGFA, NPY, APP, ADRA1B, MAPK1, LEP, TAC1, IL8, IL6, POMC, ESR1, CCK, CHRM5, PTK2, HCRTR1, ADCY1, CREBBP, THBS1, NRG1, HTR2B, GATA2, GRM5, SRC, CHRM3	Sleep Disorders	1
EDN2	APP, HCRTR2, CCK, TAC1, AVPR1A, ADRA1B, PIK3CA, CHRM5, HTR2B, CHRM3, HCRT, GRPR, AVP, HCRTR1, GRM5, HTR2A	Sleep Disorders	1
EDN3	HTR2B, PIK3CA, HCRT, AVP, HCRTR2, GRM5, CCK, APP, INS, GRPR, ADRA1B, TAC1, HTR2A, HCRTR1, CHRM3, CHRM5, NPY, AVPR1A, GRM1, TRIO, OXTR, OXT	Down Syndrome, Intellectual Disability, Sleep Disorders	3
EDNRA	AVP, HCRT, CHRM3, CHRM5, ADCY1, HCRTR2, HTR2B, VEGFA, GRM5, HTR2A, EGF, CCK, HCRTR1, INS, APP, GRPR, TAC1, ADRA1B, PIK3CA, SRC, AVPR1A, TSPO	Sleep Disorders	1
EDNRB	CHRM5, HCRTR1, NOS1, HTR2A, HCRTR2, INS, GRPR, HCRT, ADRA1B, TRPM1, CHRM3, GRM5, APP, HTR2B, AVPR1A, TAC1, TSPO, CCK, PIK3CA, AVP, SETBP1, GRM1, TRIO, OXT, OXTR	Down Syndrome, Intellectual Disability, Sleep Disorders	3
EEF1A1	APC, RPL10	Fragile X Syndrome	1
EFHC1	GABRD, BRD2, GABRA1	Epilepsy	1
EFNB2	SRC, SHH, GRM5, EPHA6, IGF1, PIK3CA, HOMER1, TSPO, VEGFA, SLIT3, IL6, FYN, DLG4, GRIP1, TCF7L2, GRM1	Schizophrenia, Sleep Disorders	2
EFTUD2	EEF1A2, USP9X, UPF3B, RNPS1	Intellectual Disability	1
EGFR	PTEN, ABCB1, IL10, IL6, RAC1, CD44, MAPT, PRKD1, HGF, NF1, MAP2K1, EGF, IL8, MAPK3, PTPRC, VEGFA, INS, TRPV1, CTNNB1, PIK3CA, IGF1, TSC2, SLC1A1, NTRK2, AR, GRPR, PIK3CG, NGFR, LEP, TSPO, PRLR, NRCAM, NGF, BDNF, NRG1, ESR1, CNTN5, HTR2B, NTF3, SLC1A3, NOS1, TNF, ESR2, CYP19A1, APP, NRAS, PTPN11, ERG, GSTP1, IL2, PTGS2, ERBB4, MAPK1, SERPINE1, TCF4, IL4, CREBBP, YWHAE, APAF1, BCL2, TGFB1, MAPK8IP2…	Anxiety Disorder, Attention Deficit Hyperactivity Disorder, Bipolar Spectrum Disorders, Depressive Disorder, Down Syndrome, Obsessive Compulsive Disorder, Panic Disorder, Tuberous Sclerosis	8
EGR1	SERPINE1, LEP, POMC, MAPK1, MAOA, MAPT, APOE, GSK3B, IL8, MAOB, SHH, WNT2, MAPK3, GAD2, VEGFA, IL6, TH, MET, GAD1, TGFB1, NTRK2, SRC, NR4A2, DLX1, BDNF, IL10, INS, HLA-A, TNF, IL4, PRL, HOMER1, ENO2, HLA-B, CTNNB1, ESR1, ABCB1, IGF1, NRG1, THBS1, NOS1, CREBBP, NGF, PTEN, DRD2, DRD4, TSPO, GATA2, WNT1, AR, NR2E1, IL2, NPY, PPP1R1B, CNR1, RELN, FYN, TCF4, PTGS2, MAP2K1, BCL2, ALOX5AP	Bipolar Spectrum Disorders, Depressive Disorder, Schizophrenia, Sleep Disorders	4
EGR3	GAD2, CREBBP, WNT1, NR4A2, WNT2, NRG1, DRD2, TNF, MAOA, DRD4, GAD1, GABRA4, MAOB, BDNF, IL2, BCL2	Bipolar Spectrum Disorders, Schizophrenia	2
EGR4	NR4A2, BDNF	Bipolar Spectrum Disorders, Schizophrenia, Sleep Disorders	3
EHMT2	PHF2, ESR1, CTCF, MAOA, HDAC4, JARID2, SETD2, CREBBP, EHMT1, DYX1C1, UBE2A, SYN1, MAOB, CTNNA3, PAFAH1B1, MED12, GRIP1, MECP2	Schizophrenia, Sleep Disorders	2
EIF2AK4	CSNK1E, SHMT1	Schizophrenia	1
EIF2C1	EHMT1, FMR1, ERBB4, EIF4E	Depressive Disorder, Epilepsy, Schizophrenia, Sleep Disorders	4
EIF3D	SYN3, EPS8	Schizophrenia, Sleep Disorders	2
EIF3H	DISC1	Schizophrenia, Sleep Disorders	2
EIF4A3	NXF5, SMG6, RNPS1, UPF3B	Intellectual Disability	1
EIF4EBP1	MAPK3, PIK3CA, TSC2, IGF1, TSC1, PTEN, VEGFA, INS	Tuberous Sclerosis	1
EIF4G3	CTNNA3	Schizophrenia, Sleep Disorders	2
ELAVL2	TSPO, BDNF, TNF	Schizophrenia, Sleep Disorders	2
ELN	AUTS2	Intellectual Disability	1
ELOVL2	HSD17B3, MTRR	Schizophrenia, Sleep Disorders	2
ELOVL4	APOE	Epilepsy	1
ELP3	CREBBP, SETD2, CSNK1E, CSNK1D, HDAC4	Depressive Disorder, Schizophrenia, Sleep Disorders	3
ELP4	UBE2A, CHRNA7	Epilepsy	1
EMX2	NEUROG1, GAD1, NR2E1, WNT1, SHH, GPC6, RELN, EIF4E, FOXG1	Depressive Disorder, Epilepsy, Schizophrenia, Sleep Disorders	4
EN1	T, TH, SLC6A3, NR4A2, WNT1, SHH, WNT2, EGR2, DDC, FOXG1	Intellectual Disability, Schizophrenia, Sleep Disorders	3
ENPEP	CD40LG, MAPK1, IL2, CCK	Depressive Disorder, Epilepsy	2
ENPP1	INS, CD38, TCF7L2	Schizophrenia, Sleep Disorders	2
EPHA1	ABCA7, DLG2, PTEN, BIN1, GRIP1, RAC1, CTNNB1, CASK, DLG3, HRAS, NRAS, VEGFA, TSPO	Down Syndrome, Intellectual Disability	2
EPHA3	TSPO	Down Syndrome,	1
EPHA5	FYN, MAPK8IP2, DLG3, DLG2	Bipolar Spectrum Disorders	1
EPHB1	CTNNB1, DLG3, PIK3CA, CASK, ROBO2, SRC, DLG2, SLIT3, WNT2, PTEN, SDC2, SEMA5A, ROBO1, DLG4, CTNNA3, TCF7L2, FYN, GRIP1, CRK, MAP2K1	Depressive Disorder, Epilepsy, Schizophrenia, Sleep Disorders	4
EPHX1	CYP2D6, CYP1A1, CYP1B1, GSTM1	Epilepsy	1
EPHX2	CYP1A1	Schizophrenia, Sleep Disorders	2
EPM2A	NHLRC1, PTEN	Epilepsy	1
EPO	IL5, TSPO, IL6, IL2, PRLR, INS, SRC, LEPR, VEGFA, BDNF, CREBBP, GATA2, PRL, IGF1	Schizophrenia, Sleep Disorders	2
EPOR	RARA, PRL, LEP, MAPK1, SRC, CNTN5, IL6, IL10, VEGFA, EGF, INS, IL5, TSPO, GATA2, IL2, CREBBP, IL4, MAPK3	Schizophrenia, Sleep Disorders	2
ERBB2IP	CTNNB1, DST, NRG1, HTR2C, HTR2A, SRC, DLG4, GRIN2B	Schizophrenia, Sleep Disorders	2
ERBB3	WNT1, HTR2B, PTK2, NRG1, LIN7B, AR, TCF7L2, IGF1, NEUROG1, SRC, NEDD4, EGF, MAPK3, ESR1, MET, PTGS2, TSPO, PIK3CA, TGFB1, VEGFA, ERBB4, SLC1A1, SLC1A3, MAOA, PTPN5, CTNNB1, WNT2, CADM1, ESR2, MAPK1, BCL2, MUC1, PIK3CG, ERG	Bipolar Spectrum Disorders, Schizophrenia	2
ERCC2	AR, GSTM1, UBE2A, GSTP1, MTHFR	Down Syndrome, Intellectual Disability	2
EREG	EGF, PTEN, PIK3CA, TSC2, NRG1, ERBB4, LHCGR	Anxiety Disorder, Bipolar Spectrum Disorders, Tuberous Sclerosis	3
ESCO2	HDAC4, RFC1, NIPBL	Intellectual Disability, Schizophrenia, Sleep Disorders	3
ETS2	BRAF, ZMYND11, T, CREBBP, ERBB4, RAF1, XPO1, HRAS, MAP2K1, KIT, NRAS, ERG	Down Syndrome, Intellectual Disability	2
ETV5	MC4R	Tuberous Sclerosis	1
ETV6	NTRK3, KIT, PAX5, NRAS	Down Syndrome,	1
EXOSC3	IL8	Schizophrenia, Sleep Disorders	2
F2	CYP19A1, IL4, ADRA1B, IL6, FGA, HTR2C, NPY, ESR2, IL8, GRM1, GRM5, CCL2, PTEN, BDNF, SERPINE1, LEP, ESR1, TNF, IL10, APOE, GHSR, FYN, ADRB2, AR	Epilepsy	1
F3	VEGFA, TNF	Down Syndrome,	1
F5	IGF1, HFE, EGF, TGFB1, VEGFA, CBS, MTHFR, ALDOA, ITGB3, IGF2, IL6, APP, APOE, SERPINE1, FGA, CD40LG	Epilepsy, Schizophrenia	2
FA2H	SCN2A, QDPR, DHCR7, SLC6A14	Epilepsy, Intellectual Disability	2
FAAH	LEP, RIMS1, CNR1, FABP7, HTR1A, CNR2, FABP3, CCK, FABP5, OPRM1, TRPV1	Anxiety Disorder, Bipolar Spectrum Disorders, Depressive Disorder, Obsessive Compulsive Disorder, Panic Disorder, Schizophrenia	6
FABP2	ADH5, ADH1B	Depressive Disorder, Epilepsy	2
FABP4	INS, VEGFA, APOE, CREBBP, WNT1, TGFB1, LEP	Sleep Disorders, Tuberous Sclerosis	2
FADS1	INS, CREBBP, PTPRZ1, ADRA2A, MTNR1B, FAT1, DHCR7	Attention Deficit Hyperactivity Disorder, Bipolar Spectrum Disorders, Depressive Disorder, Epilepsy, Schizophrenia, Sleep Disorders	6
FADS2	LEP, IL6	Attention Deficit Hyperactivity Disorder, Bipolar Spectrum Disorders, Depressive Disorder, Schizophrenia	4
FAH	PAH	Schizophrenia, Sleep Disorders	2
FAM46A	ATXN1	Bipolar Spectrum Disorders, Depressive Disorder, Schizophrenia, Sleep Disorders	4
FARS2	ENO2, SHMT1	Schizophrenia, Sleep Disorders	2
FAS	CTNNB1, NGFR, MET, CALM1, SRC, TNF, ITGA4, IL2, IL6, RARA, TGFB1, IL8, TSPO, FYN, ANK3, CD38, APAF1, PAX5, CD40LG	Epilepsy, Schizophrenia, Sleep Disorders	3
FASN	IL6, APOE, VLDLR, FABP3, AR, GHRL, NPY, ESR1, INS, POMC, PTEN, LEP, AGRP, TSPO, FABP5, MAPK3, INSIG1, IGF1, MET, CYP7A1, DHCR7, FOXO1	Depressive Disorder, Epilepsy, Schizophrenia, Sleep Disorders	4
FBN1	ITGB3, THBS1, TGFB1	Bipolar Spectrum Disorders, Intellectual Disability, Schizophrenia, Sleep Disorders	4
FBP1	PARK2, ZBTB20, ALDOA, GPX1	Schizophrenia, Sleep Disorders	2
FBXL3	PER2, CLOCK, CSNK1E, CSNK1D, NPAS2, PER1	Bipolar Spectrum Disorders	1
FBXO45	CTNNB1, NRXN1, DLG3	Bipolar Spectrum Disorders, Schizophrenia, Sleep Disorders, Tuberous Sclerosis	4
FCGR1A	CRP, CD38	Schizophrenia, Sleep Disorders	2
FCGR2A	FYN, CRP, CRK	Epilepsy	1
FCGR3A	FYN	Epilepsy	1
FEZ1	DISC1, KIF5C, ST8SIA2	Bipolar Spectrum Disorders, Schizophrenia	2
FGF1	SHH, DLX2, INS, MET, APOE, TSPO, SRC, OTX1, TGFB1, THBS1, DLX1, HTR2A, IGF1, BDNF, IL6, NTF3, CTNNB1, HTR2C, NGFR, WNT1, VEGFA, ERBB4	Schizophrenia, Sleep Disorders	2
FGF10	NGFR, DLX1, AR, WNT2, RARB, POMC	Attention Deficit Hyperactivity Disorder	1
FGF14	SCN8A, NKX2-5, SCN2A, DLX2, ERBB4, NGFR	Depressive Disorder, Epilepsy	2
FGF2	BDNF, SHH, INS, APOE, MET, OTX1, DLX2, TGFB1, IL10, IL4, FABP7, POMC, NTRK1, T, VEGFA, IL8, WNT2, LEP, GATA2, TNF, MAPK1, TSPO, DMD, NTRK2, MAPK3, GRIN2A, MAPT, CCL2, NGF, PTPRZ1, DLX1, GSK3B, IGF2, PTK2, LMX1B, PTEN, NRG1, SERPINE1, NEUROG1, SRC, AR, THBS1, IL6, SDC2, GPC6, CCK, TH, ESR1, NGFR, NTF3, ITGB3, IGF1, CTNNB1, WNT1, NR4A2, MBP, PTGS2, ERBB4, NTRK3, SLC1A3, FYN, EGR2, NKX2-5, DCX, MEF2…	Anxiety Disorder, Depressive Disorder, Epilepsy, Schizophrenia, Sleep Disorders	5
FGF9	NGFR, DLX1, SLC6A3, WNT2	Attention Deficit Hyperactivity Disorder	1
FGFBP1	CTNNB1	Sleep Disorders	1
FGFR1	VEGFA, TGFB1, SHH, HTR1A, ESR1, PIK3CA, T, DLG3, EGF, IGF1, INS, MAPK3, PTPRZ1, PTEN, NGF, WNT1, CASK, MAPK1, TSPO, PIK3CG, CREBBP, SRC, DLG2, NEDD4, CTNNB1, BDNF, DLG4	Schizophrenia, Sleep Disorders	2
FGFR2	DLG2, NGF, T, PIK3CA, PTEN, TGFB1, PIK3CG, AR, SHH, MAPK1, INS, PTPRZ1, WNT2, BRCA2, CASK, EGF, TSPO, WNT1, NEDD4, CTNNB1, ESR1, YWHAZ, IGF1, VEGFA, DLG3, MAPK3, FYN, SH3KBP1, DLG4, PLCB1, CASP9	Bipolar Spectrum Disorders, Depressive Disorder, Schizophrenia, Sleep Disorders	4
FGFR3	CASK, SHH, PTEN, TSPO, CTNNB1, WNT1, NEDD4, IGF1, EGF, NGF, DLG2, MAPK3, DLG3, PIK3CA, INS, MAPK1, T, PTPRZ1, VEGFA	Sleep Disorders	1
FH	ALDOA, CREBBP, ALDH5A1, ENO2, SUCLG2	Sleep Disorders	1
FHOD3	SHH	Schizophrenia, Sleep Disorders	2
FKBP5	GAD1, GAD2, AR, SLC6A4, TPH2, ESR1, ERG	Anxiety Disorder, Bipolar Spectrum Disorders, Depressive Disorder, Schizophrenia	4
FKRP	POMGNT1, DMD	Intellectual Disability	1
FKTN	POMGNT1, DMD	Intellectual Disability	1
FLCN	TSC2	Tuberous Sclerosis	1
FLNA	RAC1, OPRM1, BRCA2, AR	Fragile X Syndrome, Tuberous Sclerosis	2
FLNB	CAMTA1, ITGB3, CAMK2B, ITGA4	Schizophrenia, Sleep Disorders	2
FLNC	NPY5R, CAMK2B, ANK3, ADRA1B	Attention Deficit Hyperactivity Disorder	1
FLRT2	MACROD2	Sleep Disorders	1
FLRT3	MACROD2	Intellectual Disability	1
FLT3	IL10, TNF, NF1, CASK, ABCB1, PTEN, HRAS, IL6, PTPN11, CTNNB1, DLG3, DLG2, NRAS, VEGFA, PIK3CG, TSPO, PAX5	Down Syndrome, Intellectual Disability	2
FMO3	CYP2D6	Epilepsy, Schizophrenia, Sleep Disorders	3
FN1	INS, IGF2, IGF1, PTK2, SERPINE1, TGFB1, SRC, RBFOX1, CTNNB1, CRP, ITGB3, TSPO, EGF, ITGA4, ALDOA, THBS1, SDC2, VEGFA, YWHAZ, TAC1, APP, FYN	Schizophrenia, Sleep Disorders	2
FOS	NOS1, APOE, ARC, CTCF, TH, ESR1, TNF, PIK3CA, MAPK3, EEF1A2, BDNF, OXT, AR, HTR7, EPHB2, IL6, CAMK4, APP, IGF1, IL10, KIT	Fragile X Syndrome	1
FOXC1	MEF2C, ARX	Intellectual Disability	1
FOXO3	INS, YWHAB, CREBBP, YWHAZ, TSPO, MAPK3, AR, GSK3B, SRC, ADCY1, TEAD1, PTEN, LMX1B, IGF1, VEGFA, TSC1, ABCB1, TGFB1, LEP, PIK3CG, MAPK1, YWHAE, PARK2, CTNNB1, ESR1, PIK3CA, TNF, EGR2, MARK1, CASP9, CASP3, TSC2, BCL2	Bipolar Spectrum Disorders, , Sleep Disorders	2
FOXQ1	TGFB1, HOXA1, NRXN3, LMX1B	Bipolar Spectrum Disorders, Schizophrenia, Sleep Disorders	3
FREM3	MTRR	Depressive Disorder, Epilepsy, Sleep Disorders	3
FRZB	CTNNB1	Down Syndrome, Intellectual Disability	2
FSHR	VIP, AR, CYP17A1, CYP19A1, ESR1, ADRB2, ESR2	Intellectual Disability	1
FSTL1	DMD, TGFB1	Schizophrenia, Sleep Disorders	2
FTMT	SYNE1	Sleep Disorders	1
FTO	BDNF, MTNR1B, LEP, MC4R, NPY, AGRP, POMC, IL6, MC3R, INS, NRXN3, TCF7L2, WFS1, PYY	Attention Deficit Hyperactivity Disorder, Bipolar Spectrum Disorders, Depressive Disorder, Schizophrenia, Sleep Disorders	5
FTSJ1	OPHN1, NLGN4X, DLG3	Intellectual Disability	1
FXN	INS, SOD1, FMR1, ATXN7, ATXN1, SYNE1	Bipolar Spectrum Disorders, Fragile X Syndrome, Intellectual Disability, Panic Disorder, Schizophrenia, Sleep Disorders, Tuberous Sclerosis	7
FXR1	APP, FMR1, DLG4, CYFIP1, DLGAP3	Fragile X Syndrome	1
FXR2	NDN, APP, CYFIP1, DLG2, RAC1, RPS6KA3, GRM5, GRM1, GRM7, FMR1, DLG3, DLGAP3, DLG4	Fragile X Syndrome, Intellectual Disability	2
FXYD6	DRD2	Schizophrenia	1
FYTTD1	SHANK2	Bipolar Spectrum Disorders	1
FZD2	TNF, WNT2, TCF7L2, GSK3B	Bipolar Spectrum Disorders	1
FZD3	WNT1, TCF7L2, WNT2, CTNNB1, GPC6, STX1A, GSK3B	Bipolar Spectrum Disorders, Depressive Disorder, Epilepsy, Schizophrenia	4
FZD9	CTNNB1, GSK3B, WNT2, WNT1, GPC6, STX1A, TCF7L2	Anxiety Disorder, Bipolar Spectrum Disorders, Schizophrenia, Sleep Disorders	4
GAB1	MAPK1, MET, EGF, IL6, PIK3CG, PIK3CA, SDC2, MAPK3, SRC	Sleep Disorders	1
GABARAP	GABRD, GABRA5, GABRA4, GPHN, GABRB1, GABRB3, GABRG1, GABRA3, NSF, GABRA6, GABRA2, GABRA1, GABRG3	Epilepsy, Schizophrenia, Sleep Disorders	3
GABBR1	YWHAZ, KCNJ3, GABRB1, GSK3B, GABBR2, GABRB3, NSF, GLRA2	Anxiety Disorder, Bipolar Spectrum Disorders, Epilepsy, Obsessive Compulsive Disorder, Panic Disorder, Schizophrenia, Sleep Disorders	7
GABRB2	TUBGCP5, NLGN4X, SLC6A4, GABRA3, NRXN1, DRD2, GABRA6, GABRG1, MAGEL2, RELN, DRD4, GRM5, ALDH5A1, GABRG3, GABRA4, GRIN2B, GRIA3, GABRB3, GAD1, NLGN3, GRIN1, GABRA2, GABRB1, GABRD, GAD2, GABRA5, HTR4, KCNMA1, GRIN2A, GPHN, GABRA1, GRIK3, NSF, GRM7, GRM8, UBE3A, GABRQ, GLRA2, ATP10A, GABBR2, OCA2, PRKCB, NDN	Anxiety Disorder, Bipolar Spectrum Disorders, Epilepsy, Obsessive Compulsive Disorder, Panic Disorder, Schizophrenia	6
GABRE	NSF, GABRQ, GABRA6, GABRA3, GABRA2, GABRG3, GABRD, GABRG1, GABRB3, GABRA1, SYN1, GABRB1, GABRA5, GLRA2, GABRA4	Anxiety Disorder, Bipolar Spectrum Disorders, Depressive Disorder, Epilepsy, Obsessive Compulsive Disorder, Panic Disorder	6
GABRG2	DRD2, GABRA5, NSF, GABRB1, DRD5, GRIN2B, GABRG3, GABRA6, GAD1, SCN8A, GABRD, GPHN, GABRA1, GABRA2, SCN1A, GABRG1, KCNQ2, GABRA3, SCN2A, GRIN1, GABRB3, GABRA4, GAD2, GABRQ, GABBR2, SLC6A1, GLRA2, PRKCB, KCNQ3, PCDH19, CACNA1H	Anxiety Disorder, Bipolar Spectrum Disorders, Depressive Disorder, Epilepsy, Obsessive Compulsive Disorder, Panic Disorder, Schizophrenia	7
GABRP	GPHN, GAD1, GABRD, GABBR2, GABRG1, GABRA3, GABRA4, GABRB3, GABRA5, SLC6A3, GABRB1, GABRA1, NSF, GABRA2, GABRG3, GABRA6, GABRQ, GLRA2	Anxiety Disorder, Bipolar Spectrum Disorders, Depressive Disorder, Epilepsy, Obsessive Compulsive Disorder, Panic Disorder, Schizophrenia, Sleep Disorders	8
GABRR1	GAD1, GABRA5, GABRB1, GABRD, GABRG1, PTPRZ1, GABRA4, GABRA3, GABBR2, GRIN2A, MAPK1, GABRB3, GABRA1, GABRA6, GRIN1, GRIK3, DRD5, GABRA2, GABRG3, GLRA2, GABRQ, SLC6A1	Anxiety Disorder, Bipolar Spectrum Disorders, Obsessive Compulsive Disorder, Panic Disorder, Schizophrenia, Sleep Disorders	6
GABRR2	GABRA4, GABRG1, GABRA3, GABRA5, GABBR2, GABRB1, GABRD, GABRB3, GABRG3, GABRA6, GABRA1, GABRA2, GABRQ, GLRA2, CGA	Anxiety Disorder, Bipolar Spectrum Disorders, Epilepsy, Obsessive Compulsive Disorder, Panic Disorder, Schizophrenia, Sleep Disorders	7
GABRR3	GABRB1, GABRA5, GABRA6, GABRA3, GABRB3, GABRD, SLC6A1, GABRA2, GABRG3, GABRQ, GLRA2, GABRA1, GABRG1, GABBR2, GABRA4	Anxiety Disorder, Bipolar Spectrum Disorders, Obsessive Compulsive Disorder, Panic Disorder	4
GADD45A	BRCA2, ESR1, CREBBP, TSPO, MAPK1, TNF, MAPK3, PTEN	Schizophrenia, Sleep Disorders	2
GADL1	RORA	Bipolar Spectrum Disorders	1
GAL	ADCY1, HTR5A, INS, POMC, DRD4, TPH2, MTNR1A, CARTPT, GRM4, NTF3, CCK, VIP, MTNR1B, OPRM1, NPY, TAC1, HTR1B, AGRP, HTR1A, IL6, APP, BDNF, TSPO, GRM7, HCRT, ADRA2A, NPY1R, HTR3A, HTR1E, DRD3, DRD2, GHRL, LEP, PTGER3, AVP, PRL, HCRTR1, TH, MC4R, NTRK1, MC3R, IL8, ESR1, CNR1, MCHR1, PNOC, CNR2, DBH, OXT, HTR1D, OPRD1, HTR7, GRM8, OPRK1, GHSR, NPY2R, PYY, RGS7, ADORA3, NPY5R, TRPV1, ADCY5, OPRL1, SCG5	Anxiety Disorder, Bipolar Spectrum Disorders, Depressive Disorder, Obsessive Compulsive Disorder, Panic Disorder, Schizophrenia, Sleep Disorders	7
GALC	TSPO, NTF3, AVP, AVPR1A, AVPR1B, OXT, OXTR, MBP	Schizophrenia, Sleep Disorders	2
GALR1	HTR5A, MTNR1B, GRM7, ADCY1, TAC1, NPY1R, GRM4, HTR1B, DRD3, APP, PTGER3, DRD2, HTR1A, MTNR1A, ADRA2A, POMC, IL8, DRD4, NPY, HTR1E, OPRM1, MBP, GRM8, MCHR1, PNOC, CNR2, OPRD1, HTR1D, CNR1, PYY, NPY5R, NPY2R, RGS7, OPRK1, ADORA3, OPRL1	Anxiety Disorder, Bipolar Spectrum Disorders, Obsessive Compulsive Disorder, Panic Disorder, Schizophrenia, Sleep Disorders	6
GALR2	NPY5R, HTR1B, HTR1E, ADORA3, HTR5A, OPRM1, GRM4, PYY, HTR1D, NPY, OPRK1, POMC, NPY2R, HTR1A, ADRA2A, RGS7, GRM7, OPRD1, NPY1R, CNR1, DRD2, DRD3, DRD4, CNR2, OPRL1, APP, MCHR1, MTNR1A, GRM8, MTNR1B	Anxiety Disorder, Bipolar Spectrum Disorders, Obsessive Compulsive Disorder, Panic Disorder	4
GALR3	PTGER3, ADRA2A, HTR1E, HTR5A, OPRM1, DRD2, HTR1B, ADCY1, NPY, NPY1R, APP, HTR1A, GRM4, DRD4, POMC, MTNR1B, GRM7, DRD3, MTNR1A, IL8, PNOC, CNR1, MCHR1, OPRD1, CNR2, HTR1D, GRM8, NPY2R, NPY5R, OPRK1, RGS7, PYY, ADORA3, OPRL1	Anxiety Disorder, Bipolar Spectrum Disorders, Obsessive Compulsive Disorder, Panic Disorder, Schizophrenia, Sleep Disorders	6
GATA1	ESR1, ATRX, NKX2-5, MEF2C, IL6, CREBBP, NF1, AR, PAX5, TAC1, KIT, TSPO	Down Syndrome, Intellectual Disability	2
GATA4	AR, T, ESR1, DYRK1A, MEF2C, JARID2, CYP17A1, NKX2-5, DLX2, TBX1, CYP19A1, CTNNB1, EHMT1, CREBBP, ATRX, ERBB4, TSPO, KIT, VEGFA	Down Syndrome, Intellectual Disability	2
GATA5	PCBD1, ATRX, MEF2C, CYP17A1, NKX2-5	Down Syndrome, Intellectual Disability	2
GBA	CD40LG, BCL2	Depressive Disorder, Epilepsy	2
GCG	LHCGR, HCRTR1, GAD2, APP, HTR2A, GRM1, HCRTR2, VIPR1, PRL, CHRM3, GHRL, AVPR1A, HTR6, OXTR, TAC1, TH, CARTPT, ADRA1B, ADRB2, IL6, HTR7, POMC, VIP, DRD1, HTR4, CHRM5, HTR2B, GRM5, TNF, AVP, RAPGEF4, PYY, LEP, ADORA2A, DRD5, TSPO, OXT, NPY, CCK, IGF2, BCL2, APOE, GHSR, GRPR	Anxiety Disorder	1
GCK	CREBBP, XPO1	Intellectual Disability	1
GCLC	MTRR, GAD2, NOS1, GSTM1, SOD1, GPX1, GAD1, GSTP1	Bipolar Spectrum Disorders, Schizophrenia	2
GCLM	GSTM1, GAD1, TAOK2, GPX1, GSTP1, GAD2	Bipolar Spectrum Disorders, Schizophrenia	2
GDF2	VEGFA	Anxiety Disorder, Bipolar Spectrum Disorders, Obsessive Compulsive Disorder, Panic Disorder, Schizophrenia, Sleep Disorders	6
GDF7	SHH, WNT1	Sleep Disorders	1
GDF9	ESR1, CYP19A1, AR, CYP17A1	Intellectual Disability	1
GDI1	TSPAN7, RPS6KA3, MECP2, OPHN1, CDKL5, IL1RAPL1, SLC6A8	Fragile X Syndrome, Intellectual Disability	2
GDNF	NGFR, SRC, NTRK2, TAC1, IGF1, NTRK1, NTF3, TGFB1, SLC6A3, ROBO2, SHH, TH, BDNF, CTNNB1, ADORA2A, TSPO, PIK3CA, NGF, NR4A2, NTRK3, SLC1A3, SHANK3, DDC, NTF4, CRK, BCL2, TRPV1	Anxiety Disorder, Attention Deficit Hyperactivity Disorder, Bipolar Spectrum Disorders, Depressive Disorder, Epilepsy, Obsessive Compulsive Disorder, Panic Disorder, Schizophrenia, Sleep Disorders	9
GFRA1	SRC, CTNNB1, SHANK3, PIK3CA, CRK	Depressive Disorder, Epilepsy, Schizophrenia	3
GFRA2	TAC1, MYLIP	Schizophrenia	1
GGT1	GAD2, SRC, TSPO, IL8, AR, GPHN, IL6, APOE, ESR1, INS, IL2, IL10, TNF, ZBTB20, LEP, GAD1, KCNMA1	Sleep Disorders	1
GH1	IGF1, LEPR, POMC, CNTN5, MAPK1, LEP, GHRL, PRL, PIK3CA, PRLR, MAPK3, NPY, TSPO, IL6, VIP, INS, IGF2, CHRNA7, OXT	Schizophrenia, Sleep Disorders	2
GHR	IL10, PTPN11, IL6, AR, ESR1, CYP19A1	Intellectual Disability	1
GHRH	ADRB2, NPY, ESR1, VIP, GHSR, DRD5, HTR4, LHCGR, HTR6, AVP, SHBG, ADORA2A, OXT, GHRL, DRD1, LEP, HTR7, PRL, POMC, VIPR1, CCK, TH, GNAS, IGF1, PTGIR	Anxiety Disorder, Bipolar Spectrum Disorders, Obsessive Compulsive Disorder, Panic Disorder	4
GHRHR	GHRL, PRL, LHCGR, DRD5, VIP, DRD1, AVP, HTR7, HTR4, ADRB2, GRPR, ADORA2A, VIPR1, POMC, GHSR, HTR6, IGF1, BCL2, PTGIR, GNAS, IGF2	Anxiety Disorder, Bipolar Spectrum Disorders, Obsessive Compulsive Disorder, Panic Disorder	4
GIPR	MTNR1B, MC4R, POMC, ADORA2A, ADRB2, INS, VIP, AVPR1A, AVP, DRD1, MC3R, ADCY1, HTR4, TCF7L2, GNAS, HTR7, HTR6, DRD5, AVPR1B	Schizophrenia, Sleep Disorders	2
GIT1	ITPR1, ITGB3, PTPRZ1, PTK2, SRC	Attention Deficit Hyperactivity Disorder, Sleep Disorders	2
GJA1	SRC, WNT1, CACNA1C, TSPO, KCNJ10, TGFB1, TNF, PIK3CG, ESR1, MAPK1, NEDD4, WNT2, NOS1, CSNK1D, IL6, GHRL, CTNNB1, MAPK3, DMD, IGF1, PIK3CA, VEGFA, INS, OXT, OXTR, PTGS2, FYN, KCND2, MEF2C, PRKCB, NKX2-5, KIT	Down Syndrome, Epilepsy, Schizophrenia, Sleep Disorders	4
GJA8	PITX3	Schizophrenia, Sleep Disorders	2
GJB2	WFS1	Attention Deficit Hyperactivity Disorder, Down Syndrome,	2
GJB6	TSPO, KCNJ10, WFS1	Down Syndrome, Schizophrenia, Sleep Disorders	3
GLI2	DLX2, TGFB1, CREBBP, CSNK1D, CSNK1E, GATA2, TSPO, WNT1, CTNNB1, GSK3B, SHH, OPRM1, WNT2, AR, TCF7L2	Schizophrenia, Sleep Disorders	2
GLI3	CDK5, NF1, MED12, FOXG1, ESR1, FOSB, CREBBP, YWHAE, MECP2, CSNK1D, DLX2	Epilepsy	1
GLP1R	TCF7L2, HTR7, TSPO, NPY, ADORA2A, LEP, POMC, CALM1, GHRL, VIP, CCK, HTR6, HTR4, GNAS, MC4R, MC3R, ADCY1, ADRB2, DRD5, DRD1	Schizophrenia	1
GLRA1	GABRA1, GABRA5, GABBR2, GABRA2, GAD2, GABRD, GABRA6, GABRG1, GABRB1, GABRB3, PER2, GABRA3, GLRA2, GABRQ, GABRG3, KCNQ2, GABRA4, ARX, NDN, PER1, NPAS2	Anxiety Disorder, Bipolar Spectrum Disorders, Epilepsy, Obsessive Compulsive Disorder, Panic Disorder	5
GLRA3	GABRA1, GABRB3, GLRA2, GABRG3, GABRA3, GABRG1, GABBR2, GABRB1, GABRA2, PER2, NPY5R, GABRA6, GABRA5, GABRD, GABRQ, GABRA4, NPAS2, PER1	Anxiety Disorder, Bipolar Spectrum Disorders, Epilepsy, Obsessive Compulsive Disorder, Panic Disorder	5
GLRB	GLRA2, GABRA3, GABRG3, GABRB1, GABRA5, GABRA1, GABRQ, GABRB3, GABRD, GABRG1, GABRA2, GABRA6, GAD2, GABRA4	Anxiety Disorder, Bipolar Spectrum Disorders, Epilepsy, Obsessive Compulsive Disorder, Panic Disorder	5
GLS	IL2, TSPO, GAD1, GAD2, SLC1A3, SLC1A1	Schizophrenia	1
GLS2	IL8, GHRL, INS, PTPRN2, GHSR	Anxiety Disorder, Bipolar Spectrum Disorders, Depressive Disorder, Down Syndrome, Schizophrenia, Sleep Disorders	6
GLUD1	GAD1, ADH4, ENO2, ADH1A, ALDH5A1, MCPH1, ALDOA, GAD2, CDK5	Epilepsy, Intellectual Disability, Schizophrenia, Sleep Disorders	4
GLUD2	GAD2, MCPH1, SYN1, ENO2, GRPR, GAD1, NTNG1, SHMT1, CDKL5	Epilepsy, Intellectual Disability, Schizophrenia, Sleep Disorders	4
GLUL	TSPO, ALDH5A1, YWHAZ, INS, HTR2A, GAD2, GAD1, BDNF, AMT, ABAT, CTNNB1, PRODH, SLC1A1, SLC1A3, SHMT1, CBS	Schizophrenia, Sleep Disorders	2
GMFB	CTSG, AANAT, GCH1, MAPK1, MAPK3	Anxiety Disorder, Bipolar Spectrum Disorders, Obsessive Compulsive Disorder, Panic Disorder	4
GMPS	CASK, ADK, GATA2, DLG3, CTNNB1, LASP1, ENO2, ALDH3A1, ALDH5A1, ALDH1A3, GPHN, ADA, DLG2, SHMT1, DLG4	Schizophrenia, Sleep Disorders	2
GNA11	OXTR, GNAS, PLCD1, SRC, CHRM3, ADRA2A, HTR2B, MTNR1A, ADRB2, OXT, ADCY1, PIK3CA, HCRTR1, TAC1, APP, ITPR1, TGFB1, ESR2, CCK, HTR7, GRM5, HTR2A, HCRTR2, MAPK3, GRPR, CHRM5, AVPR1A, MCHR1, ESR1, GRM1, TSPO, HCRT, GHSR, PTGER3, PRKCB, LHCGR, ADRA1B, ADCY5	Schizophrenia	1
GNA12	MAPK3, GNAS, GRM1, OMG, DRD5, CNR1, ADRA2A, AVPR1A, ADCY1, CTNNB1	Schizophrenia	1
GNA13	DRD5, GNAS, ADCY1, AVPR1A, ADRA2A, ESR1, SRC, MTNR1A, GRM1, MAPK3, PIK3CA, OMG, CTNNB1	Schizophrenia	1
GNAI2	ADRA2A, MTNR1A, CNR1, ADCY1, DRD2, OPRM1, OPRD1, OMG, GNAS, MAPK3	Schizophrenia	1
GNAL	HTR4, CHRM5, CHRM3, ADORA2A, HTR5A, DRD5, DRD1, HTR6, ESR1, ADRB2, HTR7, GNAS	Bipolar Spectrum Disorders	1
GNAQ	HTR2C, GRM7, ESR1, PRKCB, GHSR, ADORA2A, CHRM5, ADRB2, HTR2B, APP, HTR2A, DRD5, ESR2, CHRM3, GRM4, GRM1, ADRA2A, GRPR, MCHR1, MTNR1B, GRM5, ADCY1, ADCY5, ADRA1B, DRD1, PTGER3, LHCGR	Epilepsy	1
GNB2L1	PTK2, SDC2, BDNF, INS, GABRB3, PDE4A, TSPO, SLC6A3, ITPR1, AR, DRD3, ST7, IGF1, FRK, ENO2, KCNJ3, PRKD1, SRC, SLC29A4, GRIN2B, FYN	Schizophrenia, Sleep Disorders	2
GNB3	ADRA2A, LIN7B, ADRB2, MAPK1, MAPK3, SLC6A4, SUCLG2, TEAD1, MTHFR, GRIK2, GNAS, MAP2K1	Anxiety Disorder, Bipolar Spectrum Disorders, Depressive Disorder, Epilepsy, Obsessive Compulsive Disorder, Panic Disorder, Schizophrenia, Sleep Disorders	8
GNG2	HTR7, ESR1, GRM4, NPY5R, HTR1E, VIP, PLCB1, CNR2, ADRA2A, HTR6, ADORA2A, PIK3CG, CHRM3, ADRA1B, HCRTR1, NPY1R, OXT, CCK, AVPR1A, SNAP25, OPRK1, HTR2A, GNAS, GABBR2, HTR5A, HTR1B, OPRL1, HCRTR2, OPRD1, OPRM1, DRD4, TAC1, HTR1D, MCHR1, APP, HTR2B, DRD5, MTNR1B, PTGIR, GRIK3, VIPR1, CACNA1B, HLA-DRB1, AR, GRM5, POMC, NPY2R, GRM7, GRM1, MTNR1A, PYY, HTR4, KCNJ3, OXTR, CACNA1C, AVP, HTR1A, ADORA3, NPY…	Bipolar Spectrum Disorders	1
GNL3	ADA, IMMP2L, LSG1	Anxiety Disorder, Bipolar Spectrum Disorders, Schizophrenia, Sleep Disorders	4
GNPAT	ITPR1, SCP2, MBP, PDE4B	Schizophrenia, Sleep Disorders	2
GNPDA2	MC3R, BDNF, MC4R, PYY	Attention Deficit Hyperactivity Disorder	1
GNRH1	OXT, LEP, HTR2B, OXTR, AVP, TAC1, PRL, CHRM5, ESR1, HCRTR2, CHRM3, SHBG, LHCGR, NPY, HCRTR1, CCK, AR, CHRNA7, POMC, GRM5, ADRA1B, AVPR1A, HTR2A, GHSR, GRPR, MCHR1, NDN, APP, PLCB1, GRM1, TH, IGF1	Anxiety Disorder, Bipolar Spectrum Disorders, Obsessive Compulsive Disorder, Panic Disorder	4
GNRH2	AVPR1A, GHSR, ADRA1B, OXTR, HTR2A, OXT, CHRM5, HCRTR1, CCK, GRM5, GRPR, CHRM3, HCRTR2, TAC1, AVP, HTR2B, GRM1, PLCB1, APP, MCHR1	Anxiety Disorder, Bipolar Spectrum Disorders, Obsessive Compulsive Disorder, Panic Disorder	4
GNRHR	CHRM3, TAC1, AVP, HCRTR2, HTR2A, POMC, HTR2B, TSPO, AVPR1A, OXTR, HCRTR1, ADRA1B, CCK, AR, CHRM5, PRL, GRM5, GHSR, LHCGR, ESR1, GRPR, NPY, OXT, APP, PLCB1, GNAS, GRM1, MCHR1	Anxiety Disorder, Bipolar Spectrum Disorders, Obsessive Compulsive Disorder, Panic Disorder	4
GNRHR2	LHCGR	Anxiety Disorder, Bipolar Spectrum Disorders, Obsessive Compulsive Disorder, Panic Disorder, Schizophrenia, Sleep Disorders	6
GOLPH3	TSPO, SRC, INS, EPHA6, LRP8, NSF, RELN	Schizophrenia, Sleep Disorders	2
GPBAR1	GNAS, ADCY1, ADORA2A, VIP, POMC, MC3R, ADCY5, AVP, ADRB2, HTR6, DRD1	Depressive Disorder	1
GPC1	SDC2, SLIT3, ROBO1, TSPO, ROBO2, WNT1, GPC6, APOE, APP, SRC, HS3ST5, SORCS1, WNT2, VEGFA, PTPRZ1, NRG1, SHH, LRP8, FYN	Schizophrenia, Sleep Disorders	2
GPC3	CTNNB1, APOE	Fragile X Syndrome, Intellectual Disability	2
GPC5	APOE, SDC2, WNT2, LRRC7	Bipolar Spectrum Disorders	1
GPHA2	PRL, LHCGR	Anxiety Disorder, Fragile X Syndrome, Tuberous Sclerosis	3
GPI	HUWE1	Intellectual Disability	1
GPR125	SHH, PDE4A, ROBO1, ROBO2, MAPK1, MAPK3, PDE4B, NTNG1	Bipolar Spectrum Disorders, Schizophrenia, Sleep Disorders	3
GPR126	TNF, TSPO	Sleep Disorders	1
GPR17	HTR2A, HCRTR2, ADRA2A, IL8, ADCY1, DRD4, HTR1A, AVP, DRD2, MTNR1A, HTR1B, ADRA1B, PIK3CA, HCRT, APP, OPRM1, CHRM3, GRPR, POMC, GRM5, MTNR1B, DRD3, TAC1, CHRM5, GRM4, CCK, NPY, HCRTR1, NPY1R, PTGER3, AVPR1A, HTR1E, GRM7, HTR2B, HTR5A, CNR2, HTR1D, OPRD1, OXT, CNR1, GRM1, GRM8, OXTR, CBS, MCHR1, PNOC	Schizophrenia, Sleep Disorders	2
GPR176	HTR5A	Sleep Disorders	1
GPR50	AANAT, ASMT, MTNR1B, MTNR1A, PLCB1	Attention Deficit Hyperactivity Disorder, Bipolar Spectrum Disorders, Depressive Disorder, Schizophrenia, Sleep Disorders	5
GPR56	STX1A	Intellectual Disability	1
GPR6	NR2E1	Sleep Disorders	1
GPR85	INSIG1	Schizophrenia, Sleep Disorders	2
GPR88	HTR1D	Bipolar Spectrum Disorders, Schizophrenia, Sleep Disorders	3
GPR98	NTNG1	Schizophrenia, Sleep Disorders	2
GPRIN2	ALDH5A1, SYN3, CPLX2, DRD5, GTF2I, ARHGAP11B	Bipolar Spectrum Disorders, Depressive Disorder, Epilepsy, Intellectual Disability, Schizophrenia, Sleep Disorders	6
GPX3	TNF, SOD1, MET, INS, GSTM1, GSTP1, TUB	Bipolar Spectrum Disorders, Schizophrenia, Sleep Disorders	3
GRB10	NDN, IGF1, MAPK1, IGF2, APP, SRC, CTCF, YWHAE, NEDD4, UBE3A, MAGEL2, PTK2, INS, ERBB4, GNAS, FYN	Schizophrenia, Sleep Disorders	2
GRB2	IL2, MET, BDNF, IL5, EPS8, NGFR, APP, VEGFA, IL6, FRK, SRC, DMD, YWHAE, PRKD1, NTRK1, PARK2, TSPO, INS, AR, NGF, SDC2, PRLR, YWHAB, GSK3B, PTPN5, ADRB2, PIK3CA, PIK3CG, MAPK3, DRD4, IGF1, PTEN, EGF, DISC1, TNF, NTRK2, SHANK2, SYN1, ESR1, PTK2, CRP, YWHAZ, MAPK1, PDZK1, IL4, ADA, DRD3, DOCK4, NTF3, MBP, DLG4, NTRK3, SHANK3, ERBB4, SH3KBP1, SYNGAP1, FYN	Schizophrenia, Sleep Disorders	2
GRIA1	GRIP1, DRD2, GRM5, NLGN1, GRM7, BDNF, DRD5, SLC1A1, SRC, CHRNA4, TSPO, TH, DLG3, HTR7, DLG2, DLG4, LRRC7, GRM1, SHANK2, GRM4, GRID1, HOMER1, GAD2, GRIN2A, PPP1R1B, SHANK1, NEDD4, GPHN, SLC6A3, CAMK2B, SHANK3, GRID2, NTRK2, DRD1, SLC1A3, SYN1, GRIK3, CNR1, FMR1, NSF, FYN, GRM8, GAD1, GRIN2B, GRIN1, GRIA3, GRIK2, GABRQ, NPTX2	Anxiety Disorder, Bipolar Spectrum Disorders, Depressive Disorder, Obsessive Compulsive Disorder, Panic Disorder, Schizophrenia	6
GRIA2	NLGN1, DLG4, GRIN2B, DRD2, DRD1, CTNNB1, DRD5, GRID1, HOMER1, CAMK2B, GRM1, NSF, GRIK2, GRIK3, GRM5, DLG3, GRIN1, GRIN2A, DLG2, SOD1, GRM7, HTR2C, GRID2, GAD1, GRIP1, BDNF, SHANK1, GRIA3	Anxiety Disorder, Bipolar Spectrum Disorders, Depressive Disorder, Obsessive Compulsive Disorder, Panic Disorder, Schizophrenia	6
GRIA4	GRIN2B, GRIK2, NLGN1, DRD5, GRIN2A, GRIP1, GRM7, GRIA3, GRIN1, GRIK3, TSPO, BDNF, CAMK2B, SLC1A3, GRID2, DRD1, DLG3, GRM1, GRM5, GRM4, GRID1, DLG2, GRM8, SHANK1, DLG4	Anxiety Disorder, Bipolar Spectrum Disorders, Depressive Disorder, Obsessive Compulsive Disorder, Panic Disorder, Schizophrenia	6
GRIK1	GRIA3, NOS1, DLG3, GRM5, HOMER1, DLG2, NLGN1, CAMK2B, GRM7, SHANK1, GRM4, GRID2, DRD1, GRIN2A, GRID1, SLC1A1, GRM8, NSF, GRM1, GRIN1, GRIN2B, GRIK3, CYFIP1, DLG4, SLC1A3, GRIP1, GRIK2	Anxiety Disorder, Bipolar Spectrum Disorders, Depressive Disorder, Epilepsy, Obsessive Compulsive Disorder, Panic Disorder, Schizophrenia, Sleep Disorders	8
GRIK4	GRID1, GRM4, GRM1, DLG4, GRIN2A, GRM5, GRIN2B, GRIN1, DLG3, GRIK3, GRID2, GRIK2, GRIA3	Anxiety Disorder, Bipolar Spectrum Disorders, Depressive Disorder, Intellectual Disability, Obsessive Compulsive Disorder, Panic Disorder, Schizophrenia	7
GRIK5	SHANK1, GRM4, GRIA3, GRID2, NR2E1, GRM5, LIN7B, GRM7, GRIN2A, DLG3, DLG4, GRIN2B, GRIK3, GRID1, GRIN1, GRIK2, GRM8, GRM1	Anxiety Disorder, Bipolar Spectrum Disorders, Obsessive Compulsive Disorder, Panic Disorder, Schizophrenia, Sleep Disorders	6
GRIN2C	GRM8, GRIN2A, GRIN1, GRID1, DLG4, INADL, DRD1, SRC, SHANK1, DLG2, GRID2, GRM4, BDNF, NLGN1, FYN, GRIK3, GRIN2B, DLG3, NOS1, GRM1, NRG1, GRIK2, GRM5, CALM1, FRK, CAMK2B, SLC1A3, GRM7, GABRB1, GRIA3, DRD5	Bipolar Spectrum Disorders, Schizophrenia	2
GRIN2D	GABRB3, GRIA3, GABRB1, GRM1, GRID2, NRG1, GRIN2B, GRIK3, NLGN1, NEDD4, INADL, SLC1A1, DLG3, FRK, GRM7, DLG4, GRID1, BDNF, SYNGAP1, NTF3, CTNNB1, GRM4, DRD1, GRIN2A, GRM8, GRIN1, DRD5, SHANK1, GRM5, CAMK2B, NOS1, CALM1, DLG2, SRC, SLC1A3, GRIK2, FYN	Bipolar Spectrum Disorders, Schizophrenia	2
GRIN3A	GRM4, GRM5, DLG3, GRIN2A, NLGN1, EPS8, GRIA3, GRM7, GRID2, DLG2, DLG4, GRIK2, GRIK3, GRM8, GRIN2B, GRID1, GRIN1, GRM1, INADL, KCND2	Anxiety Disorder, Bipolar Spectrum Disorders, Depressive Disorder, Epilepsy, Intellectual Disability, Obsessive Compulsive Disorder, Panic Disorder, Schizophrenia, Sleep Disorders	9
GRIN3B	GRM4, SHANK1, GRIA3, GRM5, GRIN2A, DLG2, GRID2, DLG3, GRIK3, GRIN1, INADL, GRIN2B, DLG4, GRID1, GRM1, GRM8, GRIK2	Anxiety Disorder, Bipolar Spectrum Disorders, Schizophrenia, Sleep Disorders	4
GRK5	ADRA1B, CHRM5, APP, CALM1, TAC1, ADRA2A, AVPR1A, KCNN3, GRM5, CCK, DLGAP2, HCRT, GRPR, OPRM1, AVP, HTR2B, CHRM3, HTR2A, ADRB2, HCRTR1, HCRTR2, MCHR1, GRM1, GHSR, BCL2, OXTR, OXT, AVPR1B	Depressive Disorder, Epilepsy, Sleep Disorders	3
GRK6	OPRM1, GRID2, ADRB2, CHRM3, OPRD1	Schizophrenia, Sleep Disorders	2
GRM2	GRM5, DRD3, DRD4, BDNF, HTR2C, DLG3, DRD2, GRIN2A, GRM7, KCNJ3, NPY1R, GRM4, HTR5A, ADCY1, APP, MET, POMC, GAD1, NPY, HTR1E, HTR2B, GRIA3, HTR1B, STXBP1, DLG2, IL8, OPRM1, ADRA2A, FOLH1, MTNR1A, PTGER3, FMR1, HTR2A, ADORA2A, MTNR1B, HOMER1, HTR1A, HTR7, GRIK2, OPRD1, GRIN2B, HTR1D, CNR1, MCHR1, SLC1A1, GRIN1, CNR2, GRM1, PNOC, DLG4, SLC1A3, GRM8, PYY, RGS7, ADORA3, NPY2R, NPY5R, OPRK1, ADCY5, OPR…	Anxiety Disorder, Bipolar Spectrum Disorders, Depressive Disorder, Epilepsy, Obsessive Compulsive Disorder, Panic Disorder, Schizophrenia, Sleep Disorders	8
GRM3	HTR1E, DLG3, DLG2, GRIN2A, FOLH1, NRG1, PTGER3, GRIA3, NPY1R, CAMK2B, DRD4, STXBP1, DRD2, DAOA, OPRM1, IL8, HTR5A, HTR1B, FMR1, COMT, GRM7, APP, KCNJ3, ADCY1, MTNR1A, GRM4, DISC1, HTR2A, ADRA2A, POMC, CALM1, NPY, GAD1, DRD3, HTR1A, BDNF, MTNR1B, MET, GRM5, GRIK2, PNOC, OPRD1, MCHR1, CNR2, HTR7, GRM8, HTR1D, CNR1, SLC1A3, GRIK3, DTNBP1, PRODH, DLG4, SLC1A1, GRM1, GRIN1, GRIP1, GRIN2B, DAO, RGS7, N…	Anxiety Disorder, Bipolar Spectrum Disorders, Depressive Disorder, Obsessive Compulsive Disorder, Panic Disorder, Schizophrenia, Sleep Disorders	7
GRM6	FMR1, OPRM1, ADRA2A, HTR1E, TNF, DRD3, DRD4, TRPM1, MTNR1B, POMC, DLG2, DLG3, IL8, DRD2, HTR5A, SDK1, NPY, GRM4, APP, GRM7, ADCY1, MTNR1A, HTR1B, GRIN2A, HTR1A, GRM5, NPY1R, PTGER3, MET, GRIN2B, OPRD1, GRM8, GRM1, CNR2, CNR1, DLG4, PNOC, MCHR1, HTR1D, GRIN1, GRIK2, NPY5R, RGS7, OPRK1, NPY2R, ADORA3, PYY, OPRL1	Anxiety Disorder, Bipolar Spectrum Disorders, Obsessive Compulsive Disorder, Panic Disorder, Schizophrenia, Sleep Disorders	6
GRN	IL8, ESR1, WNT2, WNT1, DLX2, INS, APOE, IL10, ITGB3, MAPT, HOXA1, CBS	Bipolar Spectrum Disorders, Schizophrenia, Sleep Disorders	3
GRP	IMMP2L, AVP, APP, GHRL, HTR2A, POMC, HCRTR1, CCK, CHRM5, HCRTR2, RARG, GRM5, ADRA1B, PTK2, INS, TH, AVPR1A, PRKD1, AGRP, HCRT, PIK3CA, NPY, IL8, TAC1, LEP, CNTNAP2, CHRM3, TSPO, HTR2B, VIP, IGF1, GRPR, SRC, AR, HTR7, OXTR, GHSR, OXT, PYY, MCHR1, PLCB1, GRM1	Anxiety Disorder, Bipolar Spectrum Disorders, Obsessive Compulsive Disorder, Panic Disorder, Sleep Disorders	5
GSK3A	GABBR2, HTR1A, DLG3, SHH, INS, CASK, PIK3CG, PTEN, CREBBP, PIK3CA, MAPT, APP, CTNNB1, GPHN, KIF5C, WNT2, PER2, WNT1, TNF, DISC1, DLG2, DOCK4, APC, AR, GSK3B, TCF7L2, DLG4, PTGS2, TSC2, CASP3, DRG1	Bipolar Spectrum Disorders, Schizophrenia, Sleep Disorders	3
GSR	GRIN1, APOE, GRIA3, GRIN2B, GRIK2, GPX1, GRM1, SHMT1, CYP1A1, IL6, GRIN2A, BDNF, AMT, ADH5, CBS, GRM5, GSTM1	Epilepsy	1
GSS	SHMT1, GSTP1, GPX1, GSTM1, CBS, ALOX5AP	Epilepsy, Schizophrenia, Sleep Disorders	3
GSTA1	ADH7, CYP1A1, ADH6, ADH5, ALDH1A3, ADH1A, ADH4, ALDH3A1, ADH1B, GSTP1, GSTM1, GPX1	Schizophrenia, Sleep Disorders	2
GSTA3	GPX1, GSTM1, ADH4, ADH6, ADH7, ADH1B, CYP1B1, ADH1A, CYP1A1, ADH5	Epilepsy	1
GSTA4	CYP1A1, CYP1B1, ADH7, ADH1B, GPX1, ADH6, ADH1A, ADH4, ADH5, GSTM1	Epilepsy	1
GSTA5	ADH4, ADH7, CYP1A1, GPX1, CYP1B1, ADH5, GSTM1, ADH1A, ADH1B, ADH6	Epilepsy	1
GSTM3	CYP2D6, CYP1A1, ADH1B, ADH4, ADH1A, ADH5, CYP1B1, ADH6, ESR1, GSTM1, GPX1, ADH7	Epilepsy	1
GSTM4	ADH7, ADH5, GPX1, ADH4, ADH1A, ADH6, GSTM1, ADH1B, CYP1B1, CYP1A1	Epilepsy	1
GSTO1	ADH6, ADH1A, ALDH3A1, ADH4, ADH7, ADH1B, ALDH1A3, CYP1A1, ADH5, GSTM1, GPX1, GSTP1	Schizophrenia, Sleep Disorders	2
GSTT1	ADH4, PON1, ADH5, ADH7, GSTM1, MTHFR, GSTP1, ALDH1A3, CYP2D6, ALDH3A1, CYP17A1, CYP1A1, GPX1, ADH6, ADH1B, ENO2, COMT, ABCB1, ADH1A, EEF1A2, CYP1B1, GABRQ, BRCA2	Anxiety Disorder, Bipolar Spectrum Disorders, Depressive Disorder, Down Syndrome, Epilepsy, Intellectual Disability, Schizophrenia	7
GSTT2	ENO2, GSTM1, GPX1, GSTP1	Schizophrenia, Sleep Disorders	2
GSTZ1	ADH4, GSTM1, GSTP1, PAH	Bipolar Spectrum Disorders, Schizophrenia, Sleep Disorders	3
GTF2H1	MBD3, AR, ESR1	Sleep Disorders	1
GTF2IRD1	STX1A	Anxiety Disorder	1
GULP1	ITGB3	Schizophrenia, Sleep Disorders	2
GYS2	CLOCK, GSK3B, CSNK1D, ALDOA, CSNK1E	Schizophrenia, Sleep Disorders	2
H3F3A	KDM5C, UBE2A, CHD8, CREBBP, HDAC4, CHD2, ATRX, EHMT1	Intellectual Disability	1
HABP2	CASK, SERPINE1, INADL	Schizophrenia, Sleep Disorders	2
HAGH	GLO1, ADH5	Schizophrenia	1
HAPLN2	NFIL3	Schizophrenia, Sleep Disorders	2
HCN2	KCND2, KCNQ2, SCN1A, CACNA1H, KCNJ3, CACNA1G, HCN1, KCNQ3, CACNA1I	Epilepsy	1
HCN4	CACNA1C, KCNJ3, CACNB2	Anxiety Disorder, Bipolar Spectrum Disorders, Obsessive Compulsive Disorder	3
HDAC10	HDAC4, CREBBP, NOS1, MBD3, EHMT1, SETD2, MTRR	Schizophrenia, Sleep Disorders	2
HDAC11	IL10, CREBBP, MBD3, HDAC4, EHMT1, SETD2	Schizophrenia	1
HDAC2	EHMT1, SETD2, CTCF, PTEN, BCL11A, MAPK3, HDAC4, MAPK1, AR, TSPO, MAOB, RXRG, MBD1, NR2E1, UBE2A, MAOA, CTNNB1, CAMK2B, MBD3, RARA, ESR1, JARID2, CREBBP, PARK2, GATA2, UBE3A, DYX1C1, TCF7L2, GTF2I, MECP2, BCL2, HR	Anxiety Disorder, Schizophrenia, Sleep Disorders	3
HDAC3	DYX1C1, CAMK4, CSNK1D, CREBBP, SRC, YWHAE, TGFB1, TSPO, NR2E1, RORA, CALM1, CTCF, AR, MBD3, SETD2, RXRG, MBD1, MAPK3, MAOB, NPAS2, GATA2, HDAC4, EHMT1, MAOA, UBE2A, CLOCK, RARA, MAPK1, WNT1, ATXN7, ESR1, TCF7L2, GTF2I, MECP2, MED12, PAFAH1B1	Schizophrenia, Sleep Disorders	2
HDAC5	ESR1, CREBBP, MEF2C, MTRR, FOXO1, YWHAE, FOSB, POR, BRD2, NOS1, BCL2, CAMK4, HR	Anxiety Disorder, Depressive Disorder, Epilepsy	3
HDAC9	SRC, DAPK1, CAMK2B, NOS1, CREBBP, RARA, IL8, YWHAZ, BCL11A, ESR1, GATA2, SETD2, TSPO, IGF2, IL6, HDAC4, TNF, AR, ABCB1, YWHAE, CTNNB1, EHMT1, PRKD1, PTEN, CTCF, VEGFA, MBD3, PARK2, INS, BDNF, MTRR, MECP2, PTGS2, TBL1XR1, ATRX, MEF2C, NSD1, HRAS, XPO1, BCL2	Anxiety Disorder, Down Syndrome, Fragile X Syndrome, Intellectual Disability, Schizophrenia, Sleep Disorders	6
HDC	ABAT, TDO2, CCK, HCRTR2, VEGFA, HCRTR1, TPH1, DRD2, TH, DRD1, HCRT, TSPO, IMMP2L, CCL2, HTR7, DBH	Schizophrenia, Sleep Disorders	2
HHAT	SHH	Schizophrenia, Sleep Disorders	2
HIF1A	CREBBP, PTEN, UBE2A, HDAC4, MAPK3, IL6, TNF, RORA, IGF2, NDN, IGF1, SERPINE1, MAPK1, HCRTR1, TGFB1, PIK3CA, PARK2, IL8, ESR1, GSK3B, TH, PIK3CG, BDNF, CTNNB1, NPAS2, PER1, INS, LEP, VEGFA, VLDLR, THBS1, SRC, CASK, MET, AR, ABCB1, ALDOA, ESR2, TSPO	Sleep Disorders	1
HINT1	SRC, HDAC4, MBD3, CTNNB1	Schizophrenia, Sleep Disorders	2
HIPK3	YWHAB, YWHAZ, MYO9B, AR, YWHAE, TCF7L2	Schizophrenia, Sleep Disorders	2
HIST1H1B	SHANK1	Schizophrenia, Sleep Disorders	2
HIST1H2AG	EHMT1, MTRR	Schizophrenia, Sleep Disorders	2
HIST1H2BJ	UBE2A, PTEN, HDAC4	Schizophrenia, Sleep Disorders	2
HK1	ADH1B, PARK2	Attention Deficit Hyperactivity Disorder	1
HLA-C	HLA-A, HFE, HLA-B, HLA-DRB1, IL2	Bipolar Spectrum Disorders, Epilepsy, Schizophrenia, Sleep Disorders	4
HLA-DOA	CD38	Schizophrenia, Sleep Disorders	2
HLA-DPB1	HLA-DRB1	Sleep Disorders	1
HLA-DQA1	HLA-DRB1	Bipolar Spectrum Disorders, Schizophrenia, Sleep Disorders	3
HLA-DQA2	HLA-DRB1, INS	Sleep Disorders	1
HLA-DQB1	IL4, TSPO, TNF, IL10, INS, GAD2, IL2, MBP, BRD2, C4B, BCL2	Bipolar Spectrum Disorders, Down Syndrome, Epilepsy, Schizophrenia, Sleep Disorders	5
HLA-DRB5	HLA-DRB1, YWHAE, HLA-A, HLA-B	Sleep Disorders	1
HLA-E	VEGFA	Bipolar Spectrum Disorders, Schizophrenia, Sleep Disorders	3
HLA-G	HLA-B, TSPO, IL10, DPP10, HLA-A	Bipolar Spectrum Disorders	1
HMG20A	BRCA2	Bipolar Spectrum Disorders, Schizophrenia, Sleep Disorders	3
HMGA2	INS, TSPO, TGFB1	Epilepsy, Schizophrenia, Sleep Disorders	3
HMGB1	TNF, APP, CAMK4, AR, MECP2, CREBBP, IL10, XPO1, IL6	Intellectual Disability	1
HMGCS2	TNF, APOE, CREBBP	Bipolar Spectrum Disorders	1
HMX3	RARB, RARG	Schizophrenia, Sleep Disorders	2
HNF1A	CREBBP, PCBD1, NF1, BHMT, CTNNB1, PAH	Intellectual Disability	1
HNF4A	RORA, NR4A2, CYP2D6, GSK3B, RXRG, FABP5, FABP3, INS, WNT1, HDAC4, CTNNB1, ESR2, MAPK1, NR2E1, TSPO, RARB, TGFB1, RARG, GATA2, MAPK3, MET, SRC, PTEN, RARA, FABP7, SHH, ESR1, WNT2, IL6, VEGFA, AR, LEP, CREBBP, TCF7L2, FOXO1, CYP7A1, FOXG1, NF1, BCL2, SHBG	Bipolar Spectrum Disorders, Epilepsy, Schizophrenia, Sleep Disorders	4
HNMT	MAOB, MAOA, COMT, DDC	Attention Deficit Hyperactivity Disorder, , Schizophrenia, Sleep Disorders	3
HNRNPU	RNPS1, NDN, UPF3B, PTPN11, SND1	Epilepsy, Intellectual Disability	2
HOMER2	SHANK1, DLGAP3, APP, ITPR1, GRM5, GRM1, GRIN2B	Anxiety Disorder, Bipolar Spectrum Disorders, Obsessive Compulsive Disorder, Panic Disorder, Schizophrenia, Sleep Disorders	6
HOMER3	APP, ITPR1, GRM5, FAT1, IL2, HOMER1, SHANK1, ATP2B2, GRM1	Schizophrenia, Sleep Disorders	2
HP	APP, LEP, TNF, INS, SOD1, TSPO, APOE, IL6, IL10, SERPINE1, SLC6A2, CD40LG	Depressive Disorder, Epilepsy, Schizophrenia, Sleep Disorders	4
HPS4	DTNBP1	Schizophrenia, Sleep Disorders	2
HPSE	VEGFA, GPC6, TSPO, SDC2	Anxiety Disorder, Depressive Disorder	2
HRH1	PIK3CA, GRPR, CHRM3, GRM1, HTR2A, HCRTR2, ITPR1, OXTR, CD38, GRM5, MCHR1, HTR2B, HCRT, AVPR1A, IL6, OXT, HCRTR1, APP, TAC1, CHRM5, CCK	Schizophrenia	1
HRH2	DRD1, VIP, MC3R, POMC, AVP, MC4R, ADCY1, ADRB2, ADORA2A, HTR7, GNAS, HTR4, HTR6, DRD5	Schizophrenia, Sleep Disorders	2
HRH3	DRD4, DRD3, ADCY1, GRM7, IL8, APP, PTGER3, HTR1E, GRM4, ADRA2A, HTR1A, HTR1B, POMC, OPRM1, MTNR1B, DRD2, MTNR1A, HTR5A, NPY1R, DRD1, NPY, CNR1, HTR1D, CNR2, OPRD1, PNOC, GRM8, MCHR1	Schizophrenia, Sleep Disorders	2
HRH4	HTR5A, PTGER3, DRD4, POMC, OPRM1, HTR1E, NPY1R, APP, MTNR1A, DRD2, ADRA2A, HTR1B, NPY, GRM7, HTR1A, DRD3, GRM4, MTNR1B, IL8, ADCY1, CNR1, MCHR1, PNOC, CNR2, HTR1D, GRM8, OPRD1	Schizophrenia, Sleep Disorders	2
HS3ST2	GPC6, SDC2, DAPK1	Schizophrenia, Sleep Disorders	2
HSD11B2	NR3C2, POMC, LEP, INS, ESR1, TSPO, AVP, HSD17B3, CYP17A1, AR	Bipolar Spectrum Disorders, Schizophrenia, Sleep Disorders	3
HSD17B1	ESR2, CYP17A1, SRD5A1, SHBG, CYP19A1, ESR1	Down Syndrome,	1
HSD17B12	CYP1A1	Sleep Disorders	1
HSD3B1	ESR2, POMC, MAPK1, HSD11B1, HSD17B3, ESR1, IL4, CYP1A1, CYP17A1, SRD5A1, AR, MAPK3	Schizophrenia, Sleep Disorders	2
HSD3B2	POMC, HSD11B1, MAPK1, SRD5A1, LHCGR, AR, NR4A2	Bipolar Spectrum Disorders	1
HSP90B1	MAPK3, MAPK1, APOE, OMG, DYX1C1, AR, ADCY1, IL6, SRC, PARK2, TSPO, BCL2, WFS1	Bipolar Spectrum Disorders, Schizophrenia, Sleep Disorders	3
HSPA1A	DYX1C1, ENO2, ATXN7, GRIN1, ADORA2A, ATXN1, TNF, MSR1, APAF1, NHLRC1, BCL2	Depressive Disorder, Epilepsy, Schizophrenia	3
HSPA1B	TNF, ENO2	Depressive Disorder, Epilepsy, Schizophrenia	3
HSPA1L	ENO2, TNF	Bipolar Spectrum Disorders, Depressive Disorder, Schizophrenia	3
HSPA4	CASP3, NTRK1, NR3C2, OPRD1, ERG, BCL2, APP, ESR1, TNF, POMC, NOS1, GSK3B, HES1, UBE3A, ATXN1, VEGFA	Bipolar Spectrum Disorders	1
HSPA5	APP, PARK2, YWHAB, TSPO, HLA-B, SCP2, INS, PTEN, SRC, ENO2, APOE, TNF, YWHAZ, IL6, HFE, HTR3A, GTF2I, CHRNA4, CBS, DRG1, BCL2, CASP3, CASP9	Bipolar Spectrum Disorders, Schizophrenia, Sleep Disorders	3
HSPA8	CTNNB1, SRC, PARK2, APP, MC4R, GAD2, SOD1, YWHAZ, ESR1, YWHAB, RIMS1, ATXN1, TSPO, EPS8, AR, YWHAE, ENO2, CREBBP, MAPT, RFWD2, SNAP25, TNF, UBE3A, NSF, DTNBP1	Schizophrenia, Sleep Disorders	2
HSPD1	ENO2, SHMT1, PTGS2, TSPO, APP, CBS, GPHN, ALDOA, MAPK3, IL2, YWHAZ, GAD2, NIPA1, LAMB1, EIF4E	Epilepsy, Schizophrenia	2
HSPG2	GPC6, TGFB1, HS3ST5, TSPO, LRP8, SDC2, PRL, VEGFA, THBS1, DMD, IL2, APOE, APP	Schizophrenia	1
HTR1F	IL8, DRD4, DRD3, MTNR1B, POMC, HTR5A, HTR3A, MAOA, GRM4, ADCY1, HTR3B, OPRM1, GRM7, ADRA2A, NPY, APP, HTR1A, HTR1B, TPH1, HTR1E, MTNR1A, SLC6A4, DRD2, NPY1R, PTGER3, CNR2, CNR1, GRM8, MCHR1, PNOC, HTR1D, OPRD1, RGS7, NPY5R, PYY, ADORA3, OPRK1, NPY2R, TRIM32, OPRL1	Anxiety Disorder, Bipolar Spectrum Disorders, Obsessive Compulsive Disorder, Panic Disorder, Schizophrenia, Sleep Disorders	6
HTR3D	HTR3C, HTR2A, HTR3B, HTR3A, HTR7, OPRD1	Anxiety Disorder, Depressive Disorder, Epilepsy, Obsessive Compulsive Disorder, Schizophrenia, Sleep Disorders	6
HTR3E	HTR3B, HTR3A, HTR3C, HTR2A, OPRD1, HTR7, HTR4	Anxiety Disorder, Depressive Disorder, Epilepsy, Obsessive Compulsive Disorder, Schizophrenia, Sleep Disorders	6
HTRA1	APOE, TSC2	Depressive Disorder, Schizophrenia, Sleep Disorders	3
HTT	ABCA7, SETD2, CTNNB1, DRD2, ATXN1, CREBBP, ITPR1, SLC25A12, BDNF, ATXN7, KIF5C, GRM1, CNR1, GRIN2B, DLG4, CBS, RAC1, GFAP	Anxiety Disorder, Depressive Disorder, Fragile X Syndrome, Obsessive Compulsive Disorder, Schizophrenia, Sleep Disorders	6
ICAM1	IL10, CD44, IL6, VEGFA, IL8, INS, RAC1, CCL2, IGF1, PTPRC, SERPINE1, TAC1, PTK2, NOS1, CADM1, ITGA4, ITGB3, THBS1, HLA-B, TSPO, TNF, APOE, SRC, GRPR, TGFB1, HLA-A, IL2, HTR5A, CREBBP, IL5, IL4, ESR1, HLA-DRB1, LEP, MBP, PTGS2, CD38, FYN	Schizophrenia, Sleep Disorders, Tuberous Sclerosis	3
ICOSLG	RARA, EGF	Sleep Disorders	1
ID2	NFIL3, PAX5, HES1	Attention Deficit Hyperactivity Disorder	1
IDE	APOE, APP, SHMT1, AR, MAPT	Down Syndrome, Intellectual Disability	2
IDH1	ALDH5A1, ADH6, ADH1B, NF1, ADH4, ADH7, PTEN, ADH1A	Epilepsy	1
IDH2	ADH6, ALDOA, ADH1A, ADH1B, ADH4, ALDH5A1, NF1, ADH7	Epilepsy	1
IDO1	TPH2, MAOB, AANAT, TPH1, MAOA, CYP1A1, ASMT, TDO2, DDC, KMO	Anxiety Disorder, Depressive Disorder, Schizophrenia, Sleep Disorders	4
IDO2	KMO, CYP1B1, TPH2, TPH1, MAOB, MAOA, CYP1A1, AANAT, ASMT, DDC	Anxiety Disorder, Depressive Disorder, Epilepsy	3
IFNA1	IL10, IL8, IL6, VEGFA	Tuberous Sclerosis	1
IFNA21	LEPR, PRLR	Sleep Disorders	1
IFNAR1	IL4, PRL, IL6, MAPK1, IL10, IL2, LEP, IL5	Sleep Disorders	1
IFNG	IL10, IL6, MAPK3, PTPRC, CCL2, PIK3CA, IL4, TGFB1, TNF, HLA-B, ABCA7, MAPK1, SOD1, IL1R2, NOS1, IL5, LEPR, IL2, CAMK2B, HLA-DRB1, TSPO, HLA-A, PRLR, CTCF, IL1RN, PTPN11	Bipolar Spectrum Disorders, Depressive Disorder, Down Syndrome, Intellectual Disability, Schizophrenia, Sleep Disorders, Tuberous Sclerosis	7
IFNGR1	IL6, CAMK2B, PRL, IL10, LEP, IL4, IL5, IL2, PIK3CA	Sleep Disorders	1
IFNW1	LEPR, PRLR	Sleep Disorders	1
IGF1R	MAPK1, TSC1, YWHAB, ITGB3, SRC, NEDD4, ESR2, VEGFA, CASK, TGFB1, PIK3CA, AR, PIK3CG, MAPK3, EGF, IGF1, DLG2, PRKD1, PTEN, YWHAE, IGF2, IL6, INS, YWHAZ, ESR1, DLG3, TSPO, BDNF, PTK2, NGF, GSK3B, CTNNB1, LEP, DLG4, SH3KBP1, GNAS, CNR1	Schizophrenia, Sleep Disorders	2
IGF2BP2	PTEN, IGF2, MC4R, FMR1, CTCF, INS, MTNR1B, TCF7L2	Schizophrenia, Sleep Disorders	2
IGF2R	UBE3A, INS, NDN, IGF2, TSPO, IGF1, MAGEL2, CTCF, GNAS	Attention Deficit Hyperactivity Disorder, , Schizophrenia, Sleep Disorders	3
IGFBP1	CYP17A1, ESR1, IGF1, POMC, SERPINE1, LEP, AR, IGF2, IL6, INS, JARID2, GHRL, TSPO, PRL, TGFB1	Sleep Disorders	1
IGFBP3	PTEN, IGF1, THBS1, TGFB1, ESR1, PRL, AR, IL6, INS, TSPO, GHRL, VEGFA, RXRA, POMC, SERPINE1, LEP, SDC2, IGF2	Schizophrenia, Sleep Disorders	2
IGFBP7	WNT2, VEGFA, IGF1	Bipolar Spectrum Disorders	1
IKBKE	TNF	Anxiety Disorder, Depressive Disorder, Epilepsy, Panic Disorder	4
IKZF1	HRAS, PTEN, NF1, HDAC4, NRAS, NTF3, PAX5, KIT	Down Syndrome, Intellectual Disability	2
IL10RA	IL6, LEP, PRL, POMC, IL4, IL10, IL5, IL2	Schizophrenia, Sleep Disorders	2
IL10RB	IL10	Sleep Disorders	1
IL11	IL8, POMC, PTGS2, IL2, LEP, IL6, TGFB1, IL10, IL4	Depressive Disorder	1
IL12A	LEP, IL2, PRLR, IL8, IL4, LEPR, IL6, IL5, IL10, TNF	Schizophrenia, Sleep Disorders	2
IL12B	CCL2, PRLR, MET, IL4, MAPK3, IL10, PIK3CA, NOS1, IL6, IL5, IL2, LEPR, LEP, MAPK1, TNF, MTRR	Schizophrenia, Sleep Disorders	2
IL12RB1	IL5, IL6, PRL, LEP, PIK3CA, CCL2, IL10, IL4, IL2	Schizophrenia, Sleep Disorders	2
IL13	IL10, IL8, IL6, TGFB1, PRLR, TNF, TSPO, IL2, IL5, NOS1, IL4, GAD2, LEPR, GAD1	Schizophrenia, Sleep Disorders, Tuberous Sclerosis	3
IL17A	VEGFA, CCL2, PTPRC, PTEN, IL6, IL8, IL10, IL5, IL4, GSK3B, RORA, TGFB1, IL2, CAMK4, TNF, TSPO	Sleep Disorders, Tuberous Sclerosis	2
IL17RA	IL8, CCL2	Tuberous Sclerosis	1
IL18	PTEN, IL6, IL8, IL10, APOE, POMC, IL5, IL4, TGFB1, MAPK1, IL2, MAPK3, INS, TSPO, TNF, CCL2, LEP, BCL2, NLRP3	Depressive Disorder, Schizophrenia, Sleep Disorders	3
IL18BP	APOE	Schizophrenia, Sleep Disorders	2
IL18RAP	MYO9B	Schizophrenia, Sleep Disorders	2
IL19	LEPR, IL10, PRLR	Anxiety Disorder, Depressive Disorder, Panic Disorder, Schizophrenia, Sleep Disorders	5
IL1A	CCL2, VEGFA, IL1R2, IL4, IL10, IL6, TGFB1, TSPO, TNF, IL8, IL2, ADCY1, TAC1, NDN, IL1RN, PTGS2, GNAS	Anxiety Disorder, Depressive Disorder, Down Syndrome, Epilepsy, Intellectual Disability, Schizophrenia, Sleep Disorders	7
IL1B	POMC, IL8, IL1R2, LEP, BDNF, VEGFA, APP, CREBBP, IL4, SERPINE1, MAPK8IP2, IL2, IL10, IL5, TNF, GAD2, ADRB2, CCL2, IGF1, APOE, SHH, TSPO, NPY, PIK3CA, IL6, TGFB1, INS, TAC1, FYN, PTGS2, IL1RN, CD38, XPO1, NLRP3, CD40LG, BCL2	Anxiety Disorder, Bipolar Spectrum Disorders, Depressive Disorder, Down Syndrome, Epilepsy, Intellectual Disability, Obsessive Compulsive Disorder, Schizophrenia, Sleep Disorders	9
IL1R1	PIK3CA, TNF, IL1R2, POMC, IL1RN	Epilepsy, Schizophrenia, Sleep Disorders	3
IL20	LEPR, TNF, IL10	Depressive Disorder, Epilepsy	2
IL21	LEPR, IL4, IL10, IL2, IL5, PRLR	Epilepsy, Schizophrenia, Sleep Disorders	3
IL23R	CCL2, IL6, HLA-B, LEP, IL4, IL2, IL10, PRL	Bipolar Spectrum Disorders	1
IL24	IL10, LEPR, BCL2	Depressive Disorder, Epilepsy	2
IL28B	LEPR, PRLR	Depressive Disorder, Epilepsy, Schizophrenia, Sleep Disorders	4
IL28RA	IL10, IL6, LEP, IL4, PRL, IL2	Anxiety Disorder, Depressive Disorder	2
IL2RB	LEP, HLA-A, PIK3CA, TNF, PRL, MAPK1, TSPO, IL5, ITGA4, IL10, IL2, IL4, NEDD4, IL6, MAPK3, FYN, BCL2	Bipolar Spectrum Disorders, Schizophrenia, Sleep Disorders	3
IL3	INS, GATA2, CNTN5, IL10, LEPR, PIK3CA, PTEN, IL6, TSPO, IL8, PRLR, IL2, ITGB3, IL4, YWHAZ, NFIL3, IL5, RARA, TNF, TGFB1, SRC, VEGFA, IGF1, FYN, CD38	Schizophrenia, Sleep Disorders	2
IL33	IL6, VEGFA	Sleep Disorders	1
IL3RA	LEP, PIK3CA, IL2, CD38, IL5, PRL, IL6, IL10, YWHAZ, IL4	Schizophrenia	1
IL4R	IL2, IL5, PIK3CA, IL4, IL10, PRL, IL6, LEP, ADRB2	Schizophrenia, Sleep Disorders	2
IL6R	IL10, INS, IL6, IL8, PRL, IL2, IL4, SRC, LEP, TSPO, TNF, IL5, FOXO1	Epilepsy, Schizophrenia, Sleep Disorders, Tuberous Sclerosis	4
IL9	IL6, PRLR, LEPR, IL5, IL2, IL10, IL4	Schizophrenia, Sleep Disorders	2
IMPA1	GSK3B, PLCB1, PLCD1, INPP1	Bipolar Spectrum Disorders	1
IMPA2	HTR1A, PLCD1, PLCB1, INPP1	Anxiety Disorder, Bipolar Spectrum Disorders, Epilepsy, Schizophrenia, Sleep Disorders	5
IMPDH2	DLG2, CASK, ENO2, SUCLG2, DLG3, SHMT1, CBS, PRODH, DLG4	Schizophrenia, Sleep Disorders	2
INHA	DMPK, CYP19A1, CYP17A1, KIT, FSHB, LHCGR, CGA	Epilepsy, Fragile X Syndrome, Intellectual Disability	3
INHBA	LHCGR	Anxiety Disorder, Bipolar Spectrum Disorders, Obsessive Compulsive Disorder, Panic Disorder	4
INPP4B	PTEN, PIK3CA	Schizophrenia, Sleep Disorders	2
INPP5B	ARHGEF7, PLCB1, PLCD1, INPP1, PIK3CG	Bipolar Spectrum Disorders	1
INSIG2	MC4R, INSIG1, INS	Schizophrenia, Sleep Disorders	2
INSR	BDNF, APOE, CYP19A1, SERPINE1, IL6, CYP17A1, ESR1, EIF4E, YWHAE, CRKL, PTEN, TSC1, DLG2, AR, VPS13B, CRK, MC4R, FOXO1, LEP, EGF, ADRB2, TSC2, AGRP, DLG3, CNR1, IL4, TNF, NPY	Epilepsy	1
IRF5	IL8, HLA-B, P2RX4, IL6, HLA-A, CREBBP, HLA-DRB1	Epilepsy	1
IRS1	TSC2, TSC1, PRKD1, PTEN, IGF1, PIK3CA, VEGFA, INS, IL6, MAPK3, RAC1, YWHAE, YWHAZ, MAPK1, IL4, ESR1, NGF, SRC, NGFR, TNF, TSPO, APOE, PIK3CG, ITGB3, LEP, YWHAB, MET, NTRK2, GSK3B, MAPK8IP2, PTK2, IGF2, PRL, IL2, SERPINE1, POMC, PRLR, NTRK1, TCF7L2, MBP, FYN, NTRK3, FOXO1, FOXG1, CRKL, EIF4E, CRK, BCL2, RPS6KA2	Depressive Disorder, Epilepsy, Schizophrenia, Sleep Disorders, Tuberous Sclerosis	5
IRS2	CRK, LEP, ESR1, IL4, PTEN, YWHAE, FOXO1, FYN	Epilepsy	1
IRS4	YWHAE, PTEN, IGF2, GSK3B, PIK3CG, MAPK8IP2, IGF1, PIK3CA, YWHAB, YWHAZ, INS, IL4, SRC, FYN	Schizophrenia, Sleep Disorders	2
ISL1	PITX3, DLX1, FOXO1, FOXP2, TH, GAD2, LEP, NTF3	Attention Deficit Hyperactivity Disorder	1
ISPD	POMGNT1	Intellectual Disability	1
ITGA1	LAMB1, RELN, CASP3	Attention Deficit Hyperactivity Disorder	1
ITGA3	THBS1, SRC, VLDLR, ITGB3, LRP8, DAB1, PTK2, ITGA4, RELN	Schizophrenia, Sleep Disorders	2
ITGA8	SRC, THBS1, PTK2, ITGB3, ITGA4, RELN	Schizophrenia, Sleep Disorders	2
ITGA9	VEGFA, RELN	Bipolar Spectrum Disorders	1
ITGAM	IL6, CREBBP, HLA-A, GRM8, CD40LG, CCL2, LEP, CRKL, IL4, ITGB3, GRM4, IL8, HLA-DRB1, PAX5, IL10, MSR1, TNF, CRK, APOE, GRM7, FGA	Epilepsy	1
ITGAV	ITGB3, PTPRZ1, TGFB1, PTK2, L1CAM, SRC, ITGA4, SERPINE1, MAPK1, IGF1, VEGFA, PIK3CA, MAPK3, TSPO, THBS1, FYN, RELN	Schizophrenia, Sleep Disorders	2
ITGB1	PTEN, DAB1, TSPAN7, CTNNB1, YWHAB, ITGB3, DMD, ITGA4, PRKD1, HLA-A, YWHAZ, PTK2, PIK3CA, LRP8, THBS1, EPS8, TSPO, IL6, EGF, TGFB1, FABP3, IL2, VEGFA, INS, SDC2, TNF, VLDLR, SRC, NGFR, PIK3CG, GABRA6, CD38, FYN, RELN	Schizophrenia, Sleep Disorders	2
ITGB2	PIK3CA, TSPO, ITGB3, CADM1, TNF, PIK3CG, PRKD1, SRC, YWHAB, IL8, IL2, PTK2, DAB1, ITGA4, YWHAZ	Down Syndrome, Sleep Disorders	2
ITGB8	SRC, ITGA4, ITGB3, PTK2, THBS1, TGFB1, RELN	Schizophrenia, Sleep Disorders	2
ITIH3	CACNA1C, MAGEL2	Bipolar Spectrum Disorders, Depressive Disorder, Schizophrenia	3
ITIH4	SDC2, IL4, IL10, SRC, TSPO, IL6, TNF, IL2, FYN, IL8, CD40LG, BCL2, MAPK1	Bipolar Spectrum Disorders, Depressive Disorder, Epilepsy, Schizophrenia	4
ITK	RAC1, PTEN, PTPRC, PIK3CA	Tuberous Sclerosis	1
ITPR2	DPP6, SH3KBP1, GRIN1, ANK2, PLCB1, PLCD1, SNAP25, ANK3	Bipolar Spectrum Disorders	1
JAG1	DLG2, PTEN, CTNNB1, IL6, T, DLG3, DNM1, CASK, DLG4, KIT, TSPO, VEGFA	Down Syndrome, Fragile X Syndrome, Intellectual Disability	3
JAG2	T, TSPO, DLG2, DLG3, DLG4, INADL	Schizophrenia, Sleep Disorders	2
JAK2	PTEN, IL10, NF1, DLG2, CTNNB1, PTK2, CHRNA7, ERBB4, PTS, DLG3, PTPN11, TNF, IL6, CREBBP, RAC1, ESR1, AR, CASK, RAF1, GTF2I, CHRNA4, PARK2, HRAS, KIT, IL8, TSPO, NPY5R, PRLR, VEGFA, PIK3CG, PRL, NRAS, POMC	Down Syndrome, Intellectual Disability	2
JUN	APP, SRY, OXT, PIK3CA, BDNF, TH, MAPK3, AR, CTCF, NRG1, IL10, CHD2, IL6, HDAC4, APOE, ESR1, KIT, NOS1, TNF, DMD, IGF1	Fragile X Syndrome	1
KALRN	CHRM5, HTR2A, CHRM3, AVPR1A, HCRTR2, HCRT, AVP, SRC, BDNF, TSPO, ADRA1B, CCK, DISC1, HTR2B, TAC1, HCRTR1, EGF, DAPK1, APP, GRPR, MYO9B, GRM5, GRM1, MCHR1, OXTR, OXT, GRIN1, GHSR	Attention Deficit Hyperactivity Disorder, , Schizophrenia, Sleep Disorders	3
KAT6B	CHD8, CHD2, APP, GSTP1, UBE2A, CREBBP, HDAC4, MBP	Bipolar Spectrum Disorders, Intellectual Disability	2
KCNAB1	KCNQ2, KCNJ3, DLG3, KCNQ5, KCNQ3, KCND2	Epilepsy, Schizophrenia	2
KCNE1	CACNA1C, KCNQ2, NOS1AP, NSD1, KCNQ3	Down Syndrome, Epilepsy, Intellectual Disability, Schizophrenia, Sleep Disorders	5
KCNE2	CACNB2, CACNA1C, KCNJ3, KCNQ2, KCNQ5, DPP10, NOS1AP, DPP6, KCNJ10, KCNQ3, KCND2, HCN1	Down Syndrome, Epilepsy, Intellectual Disability, Schizophrenia, Sleep Disorders	5
KCNH1	CASK, CACNA1C, CAMK2B, CALM1, KCNQ5, IGF1, KCNMA1, KCNQ2	Schizophrenia, Sleep Disorders	2
KCNH2	DRD4, SCN1A, SRC, SCN2A, NOS1AP, KCNMA1, CAMK2B, YWHAE, KCNJ3, CYP2D6, VEGFA, KCNQ2, KCNQ5, KCNN3, CACNA1C, CASK, MCHR1, ST8SIA2, KCNK9, DEAF1, CACNA1H, KCND2, KCNQ3	Epilepsy, Intellectual Disability, Schizophrenia, Sleep Disorders	4
KCNH5	CAMK2B, CASK, KCNMA1, KCNQ5, KCNQ2, SCN1A	Schizophrenia, Sleep Disorders	2
KCNH7	DRD4, CAMK2B, WFS1, KCNQ2, CACNA1C, KCNQ3	Bipolar Spectrum Disorders	1
KCNIP4	YWHAE, KCND2, NR4A2, PLCB1	Attention Deficit Hyperactivity Disorder, Bipolar Spectrum Disorders, Depressive Disorder, Epilepsy	4
KCNJ11	INS, YWHAB, MTNR1B, TSPO, KCNMA1, LEP, FRK, CACNA1C, PAH, TCF7L2, APAF1, KCND2, ANK2, WFS1, BCL2, RAPGEF4	Bipolar Spectrum Disorders, Epilepsy, Schizophrenia, Sleep Disorders	4
KCNJ5	NTRK2, ADRB2, CACNA1C, HTR1A, NTRK3, RELN, DRD2, TUB, DRD4, ADCY1	Attention Deficit Hyperactivity Disorder	1
KCNJ6	HTR3A, ADCY1, NTRK3, KCNJ3, NTRK2, ADRB2, RELN, PITX3, HTR1A, DRD2, KCNQ2, KCND2, RORA, DYRK1A, GABBR2	Bipolar Spectrum Disorders, Depressive Disorder, Down Syndrome, Epilepsy, Schizophrenia	5
KCNJ9	KCNJ3, DRD2, ADRB2, HTR1A, DRD4	Epilepsy	1
KCNK2	TRPV1	Anxiety Disorder, Depressive Disorder	2
KCNQ1	KCNQ2, KCNN3, NOS1AP, KCNQ5, CTCF, IGF2, UBE3A, NEDD4, INS, CACNA1C, MTNR1B, SUCLG2, KCNJ10, KCNJ3, KCNMA1, GNAS, TCF7L2, HCN1, KCNQ3, CACNA1G, KCND2	Epilepsy, Schizophrenia, Sleep Disorders	3
KCTD12	GABBR2	Bipolar Spectrum Disorders	1
KCTD7	NHLRC1	Epilepsy	1
KDR	ABCB1, APOE, CRKL, VIP, LEP, TNF, SERPINE1, ESR1, CRK, FYN, GRM8, NKX2-5, DLG2, DLG3, AR, SYNGAP1, IL8, IL6, ITGB3, BDNF, PTEN, CYP7A1, ERBB4, EGF, MEF2C, CSNK1D, VEGFA, NOS1, IL2, PTGS2, BCL2, MAPK1, TGFB1	Depressive Disorder, Epilepsy	2
KHDRBS3	FYN	Epilepsy	1
KIAA0319	GLO1, CNTNAP2, ROBO1, ALDH5A1, DYX1C1, FOXP2, DOCK3, SLC9A9	Attention Deficit Hyperactivity Disorder, , Schizophrenia, Sleep Disorders	3
KIF13A	DLG3, DLG2	Bipolar Spectrum Disorders	1
KIF1A	MAP2, MAPT	Tuberous Sclerosis	1
KIF2A	NDEL1, PAFAH1B1	Schizophrenia, Sleep Disorders	2
KIF3A	MAPK8IP2, SHH, CTNNB1, APP, PRKD1, GSK3B	Epilepsy, Schizophrenia, Sleep Disorders	3
KIF4A	TBL1XR1	Intellectual Disability	1
KL	APOE, TNF	Attention Deficit Hyperactivity Disorder	1
KLF13	CREBBP	Schizophrenia, Sleep Disorders	2
KLF5	CREBBP, RARA, TGFB1, ESR1, IGF1, VEGFA, GSK3B, ESR2, GATA2, EGR2	Schizophrenia, Sleep Disorders	2
KLF6	NTRK2, TGFB1, NTRK3	Anxiety Disorder, Sleep Disorders	2
KNG1	OXT, HTR3A, NPY2R, CHRM5, ADRA2A, AVPR1A, OPRK1, ESR1, CTSG, HTR5A, NTRK1, SDC2, OXTR, HCRTR2, HTR2B, NOS1, GHSR, OPRD1, POMC, LEP, BDNF, GRPR, TSPO, NGF, OPRM1, GRM4, DRD3, GRM7, TAC1, RGS7, HTR1A, CCK, CHRM3, ADRA1B, ADORA3, NPY, GRM5, NPY5R, PYY, HTR1D, AVP, NPY1R, DRD2, EGF, APOE, HTR2A, HCRTR1, HTR1E, VIP, HTR1B, CNR1, HTR7, TNF, DRD4, IL6, CNR2, PTGIR, KCNQ3, OPRL1, KCNQ2, MTNR1A, TH, MTNR1…	Anxiety Disorder, Bipolar Spectrum Disorders, Obsessive Compulsive Disorder, Panic Disorder	4
KNTC1	CALM1, UBE2A, CSNK1D	Sleep Disorders	1
KPNA1	GRM1, YWHAE, MBD3, YWHAB, YWHAZ	Schizophrenia	1
KPNA3	GRM1	Anxiety Disorder, Depressive Disorder, Schizophrenia	3
KRAS	RAF1, ESR1, MAP2K2, PARK2, GSTP1, USP9X, RAC1, GSTM1, BRAF, HRAS, PTEN, TSC1, PTK2, APBA2, MAP2K1, PTPN11, SYNGAP1, TNF, AR, RPS6KA3, NF1, CTNNB1, IL6, ERBB4, TSC2, OMG, VEGFA, KIT, PIK3CG, VIPR1, PDE4B, IL8, TSPO, RAPGEF4, NRAS	Down Syndrome, Intellectual Disability	2
KREMEN1	WNT2, WNT1, CTNNB1	Schizophrenia, Sleep Disorders	2
KRIT1	FOXO1	Epilepsy	1
KSR2	RAF1, HRAS, MAP2K2, BRAF, MAP2K1	Intellectual Disability	1
LAMB2	TSPO, THBS1, TGFB1, ITGA4, PTK2, SRC, VEGFA, DMD	Schizophrenia, Sleep Disorders	2
LARGE	DMPK, POMGNT1, STS, SCN8A	Epilepsy, Intellectual Disability	2
LAT	PTPRC, PIK3CA, FYN, RASGRP1, HLA-DRB1, HLA-A	Epilepsy, Tuberous Sclerosis	2
LCN2	TSPO, VEGFA, IL6	Down Syndrome,	1
LDHA	VEGFA, INS, CREBBP, ADH4, TNF, TSPO, ALDOA, ADH1B, SUCLG2, ADH7, ADH6, ENO2, ADH1A, GPX1	Anxiety Disorder, , Panic Disorder, Sleep Disorders, Tuberous Sclerosis	4
LDHB	GPX1, ADH1B, SHMT1, ALDH5A1, TSC2, TNF	Anxiety Disorder, , Panic Disorder	2
LDLR	CREBBP, IL6, APOE, MYLIP	Intellectual Disability	1
LEF1	APC, IL4, FOXP2, CACNA1I, PAX5, CSNK1E, DYRK1A, AR, ESR1, CSNK1D, DLX2, PTEN, CREBBP, CACNA1G, GSK3B, TEAD1, TCF4, BCL2, T, TGFB1	Depressive Disorder, Epilepsy	2
LGI1	SCN2A, CNTNAP2, CHRNA4, DLG4, GABRA1, SYNGAP1	Depressive Disorder, Epilepsy, Schizophrenia, Sleep Disorders	4
LIF	VIP, IL6, IGF1, POMC	Anxiety Disorder, Bipolar Spectrum Disorders, Obsessive Compulsive Disorder, Panic Disorder, Schizophrenia, Sleep Disorders	6
LIFR	LEP, PRLR, PRL, IL10, MAPK1, IL5, IL2, IL6, IL4	Schizophrenia, Sleep Disorders	2
LIN7A	DLG3, DLG2, CAMK2B, CASK, GRIN2B, DLG4, INADL	Intellectual Disability, Schizophrenia, Sleep Disorders	3
LIN7C	CASK, CAMK2B, HTR2C, DLG3, DLG2, ERBB4, GRIN2B, DLG4, BAIAP2	Attention Deficit Hyperactivity Disorder, , Schizophrenia, Sleep Disorders	3
LMO1	GATA2, CTNNB1	Schizophrenia, Sleep Disorders	2
LMO4	IL6, ESR1, FOXO1	Attention Deficit Hyperactivity Disorder, Bipolar Spectrum Disorders	2
LMX1A	GAD1, WNT1, TH, GAD2, OTX1, NEUROG1, SHH, NR4A2, DDC	Anxiety Disorder, Obsessive Compulsive Disorder, Schizophrenia, Sleep Disorders	4
LPAR1	HTR2B, NPY, HCRTR1, TAC1, PIK3CA, HCRT, HTR1A, ADRA2A, HTR1E, POMC, TSPO, AVPR1A, ADRA1B, ADCY1, CHRM5, DRD2, PIK3CG, MTNR1A, GSK3B, GRM5, APP, IL8, GRM4, AVP, DRD4, CCK, CHRM3, HTR2A, DRD3, GRM7, OPRM1, HTR5A, PTGER3, MTNR1B, HTR1B, GRPR, NPY1R, HCRTR2	Sleep Disorders	1
LPHN3	SHANK2, GRM8	Attention Deficit Hyperactivity Disorder, Sleep Disorders	2
LPL	IGF1, IL6, INS, NPY, LEP, TSPO, CNTN5, POMC, HSD11B1, FABP3, TNF, SERPINE1, APOE, SDC2, GPC6, CREBBP, ESR1, PON1, VLDLR, ST8SIA2, MED12	Schizophrenia, Sleep Disorders, Tuberous Sclerosis	3
LPO	IL2	Depressive Disorder	1
LRP1	THBS1, TSPO, INS, LEP, RFWD2, SRC, ITGB3, DAB1, APOE, APBA2, SERPINE1, GRIN2A, MAPK8IP2, NOS1AP, GPC6, APP, SDC2, GSK3B, DLG4, GRIN2B	Schizophrenia, Sleep Disorders	2
LRPAP1	MAPK3, MAPK1, LRP8, VLDLR, SHH, RELN	Schizophrenia, Sleep Disorders	2
LRRC15	PDE4B	Bipolar Spectrum Disorders	1
LRRK2	EHMT1, YWHAE, YWHAZ, MAPK1, DAPK1, SLC6A3, PTEN, TH, MAOB, MAPK3, MAPK8IP2, NR4A2, MAPT, YWHAB, GSK3B, PARK2, PDE4A, HTR2A, NSF, MBP, PDE4B	Schizophrenia, Sleep Disorders	2
LRRTM1	PDE4A, PDE4B, NLGN3, CHRNA7	Schizophrenia	1
LRRTM2	PDE4A, NLGN4X, NLGN3, NRXN1, NRXN2, MAPK1, NLGN2, NLGN1, PDE4B, DLG4, HRAS	Intellectual Disability, Schizophrenia, Sleep Disorders	3
LRRTM3	PDE4A, APP, CTNNA3, PDE4B	Schizophrenia, Sleep Disorders	2
LRRTM4	PDE4A, GRIN2A, NLGN1, DLG3, SHANK1, GRIA3, DLG4, GRIN1, GRIK3, PDE4B, GRIN2B	Schizophrenia, Sleep Disorders	2
LSM1	UBE3A	Schizophrenia, Sleep Disorders	2
LTA4H	ALOX5AP	Depressive Disorder, Epilepsy	2
LYN	EGF, TSPO, DLG3, PIK3CG, GRIA3, DLG2, TNF, FYN, BCL2, CASP9, CREBBP, SH3KBP1, MAPK1, CASP3, MUC1, IL2, TRPV1, DLG4, EPHB2, MAPK3	Anxiety Disorder, Bipolar Spectrum Disorders, Obsessive Compulsive Disorder, Panic Disorder	4
LYRM4	GPX1	Schizophrenia, Sleep Disorders	2
MAB21L1	NBEA, HTR2A	Bipolar Spectrum Disorders	1
MAD1L1	PAFAH1B1, NDEL1, CSMD1, MARK1	Bipolar Spectrum Disorders, Schizophrenia, Sleep Disorders	3
MAG	PTPRZ1, NTRK2, EGR2, OMG, NTRK1, NTF3, BDNF, MBP, GAP43, FYN, TSPO	Schizophrenia	1
MAGI1	ADRB2, CTNNB1, PTPRZ1, KCNJ10, CDK5, RPS6KA2	Bipolar Spectrum Disorders, Depressive Disorder, Epilepsy, Schizophrenia, Sleep Disorders	5
MAGI2	PTEN, CTNNB1, DLGAP3, MYO9B, FAT1, GRID2	Anxiety Disorder, Bipolar Spectrum Disorders, Depressive Disorder, Down Syndrome, Epilepsy, Intellectual Disability, Obsessive Compulsive Disorder, Panic Disorder, Schizophrenia, Sleep Disorders0	10
MAP1A	DLG3, FMR1, HTR2A, DLG2, KCNMA1, GSK3B, DISC1, DLG4, RAPGEF4	Bipolar Spectrum Disorders, Schizophrenia, Sleep Disorders	3
MAP1B	DCX, MAP2, MAPT, VLDLR, GSK3B, GRM4, LRP8, GRM5, TSPO, FMR1, SCN8A, GRIN2A, DAB1, BDNF, SYN1, NOS1, PAFAH1B1, RELN, HTR6, CYFIP1	Fragile X Syndrome, Schizophrenia, Sleep Disorders, Tuberous Sclerosis	4
MAP2K5	NGF, PIK3CG, PIK3CA, PTPN5, BDNF, NTRK1, GSK3B, SRC, MAPK1, NTF3, CAMK4, MAPK3, GCH1, ERBB4	Anxiety Disorder, Attention Deficit Hyperactivity Disorder, Depressive Disorder, Obsessive Compulsive Disorder, Sleep Disorders	5
MAP3K3	SHANK1, MAPK1, SHANK2, YWHAE, MAPK3, YWHAZ, YWHAB, TEAD1, MBP, SHANK3	Schizophrenia, Sleep Disorders	2
MAP3K7	CASK, TAOK2, WNT1, DLG3, TGFB1, DLG2	Sleep Disorders	1
MAPK14	PTEN, NOS1, MYO9B, PDE4A, TSC1, IL8, ESR1, YWHAZ, MAPK8IP2, THBS1, MAPK3, PIK3CA, CCL2, IL6, TNF, VEGFA, SERPINE1, TSPO, AVP, CAMK4, LRP8, IL2, MAPK1, KIF5C, RARB, CSNK1E, AR, TGFB1, PTK2, CREBBP, RARG, RARA, PIK3CG, IL10, SYN3, PTPN5, IGF1, GATA2, IL4, INS, SYN1, SRC, CTNNB1, TEAD1, SLC6A4, APOE, SCN8A, TH, FYN, ERBB4, MBP, GSTP1, PTGS2, PDE4B	Schizophrenia, Sleep Disorders	2
MAPK4	SYN3, MBP, IGF2, MYO9B, PTPN5, CSNK1D, ERBB4, SYN1, CSNK1E	Schizophrenia	1
MAPK8	CTNNB1, PTEN, ABCB1, INS, IL6, PIK3CA, PRKD1, IL10, MAP2, DCX, MAPT, CCL2, HGF, RAC1, MAP2K1, IGF1, MAPK3, IL8, VEGFA	Tuberous Sclerosis	1
MAPK8IP1	SRC, MAPT, KIF5C, ITGB3, MAPK8IP2, DAB1, LRP8, APP, FRK, RELN, FYN	Schizophrenia, Sleep Disorders	2
MAPKAPK3	MAPK1, MAPK3, PTGS2	Schizophrenia, Sleep Disorders	2
MAT1A	DLG4, DLG3, DLG2, MTR, SHMT1, LEP, MTHFR	Anxiety Disorder	1
MAT2A	SHMT1, DLG3, DLG4, MTHFR, MTR, DLG2	Anxiety Disorder	1
MATK	SRC, DLG3, DLG2, NTRK2, NTRK1, PIK3CG, PTEN, MAPK3, NGF, TSPO, CASK, MAPK1, PIK3CA, KCNMA1, DLG4, NTRK3	Schizophrenia, Sleep Disorders	2
MAX	TSC2, SHMT1, CHD8, HUWE1, CREBBP	Intellectual Disability	1
MB	IL6, VEGFA, INS	Tuberous Sclerosis	1
MBD2	CREBBP, ESR1, MBD3, IL4, MAPK3, GSTP1	Schizophrenia, Sleep Disorders	2
MC1R	ADCY5, NR3C2, AVP, ADCY1, MC3R, OCA2, HTR6, NPY, GNAS, POMC, DRD1, ADORA2A, VIP, LEP, ADRB2	Depressive Disorder	1
MC2R	POMC, ADCY1, DRD1, MC3R, VIP, NR3C2, MC4R, ADRB2, AVP, ADORA2A, AGRP, CYP17A1, GNAS, HTR4, HTR6, DRD5, HTR7, CYP11A1, ADCY5, CYP11B1, LHCGR	Depressive Disorder, Epilepsy, Schizophrenia, Sleep Disorders	4
MC5R	ADRB2, NR3C2, AGRP, ADORA2A, DRD1, AVP, POMC, VIP, LEP, MC3R, MC4R, ADCY1, HTR7, HTR6, GNAS, HTR4, DRD5, VIPR1, LHCGR, PTGIR	Bipolar Spectrum Disorders, Schizophrenia, Sleep Disorders	3
MCAT	NKX2-5, SHMT1	Intellectual Disability	1
MCHR2	HCRTR2, ADRA1B, GRM5, HTR1E, GRM7, CHRM5, POMC, GRPR, NPY1R, HTR5A, MTNR1A, APP, HCRTR1, PIK3CA, HTR1B, CCK, ADRA2A, NPY, AVP, TAC1, DRD2, GRM4, PTGER3, CHRM3, HCRT, HTR2B, OPRM1, HTR2A, IL8, AVPR1A, MTNR1B, HTR1A, DRD3, ADCY1, DRD4, MCHR1, GRM8, OXTR, PNOC, OPRD1, CNR1, HTR1D, OXT, CNR2, GRM1, PLCB1, PYY, ADORA3, NPY2R, NPY5R, OPRK1, OPRL1	Bipolar Spectrum Disorders, Schizophrenia, Sleep Disorders	3
MCL1	PTEN, IL6, IGF1, VEGFA, HDAC6, MAPK3, PIK3CA, HDAC4, TNF, ITGB3, PIK3CG, GSK3B, SRC, PARK2, MET, IL4, TSPO, MAPK1, IL5	Sleep Disorders, Tuberous Sclerosis	2
MDK	ABCB1, PTEN, ITGA4, TNF, ROBO1, MAPK3, MAPK1, PTK2, PIK3CA, MET, GSK3B, POMC, SRC, SERPINE1, PTPRZ1, VEGFA, GNAS, ERBB4, PTGS2, BCL2, CASP3	Bipolar Spectrum Disorders, Schizophrenia, Sleep Disorders	3
MDM2	CSNK1D, CAMK2B, DAPK1, NEDD4, RFWD2, CREBBP, PTEN, UBE2A, BRCA2, ESR2, GSK3B, PTK2, PIK3CA, PARK2, ADRB2, CSNK1E, ESR1, VEGFA, SETD2, PER2, MET, YWHAE, AR, EHMT1, UBE3A, NTRK1, YWHAB, ERBB4, DLG4, GNAS, HRAS, NRAS, KIT	Down Syndrome, Intellectual Disability, Schizophrenia, Sleep Disorders	4
MDM4	PTEN, IGF1, PARK2, RFWD2, YWHAZ, YWHAB, YWHAE, HRAS, NRAS	Down Syndrome, Intellectual Disability, Sleep Disorders, Tuberous Sclerosis	4
ME2	AR, ADH6, PRLR, ADH1A, ADH7, LEP, ADH4, POMC, VIP, ESR1	Epilepsy, Schizophrenia	2
MED15	LEP, CREBBP, WNT1, TGFB1, MED12, EGR2, GNB1L	Schizophrenia, Sleep Disorders	2
MEFV	TNF	Epilepsy, Sleep Disorders, Tuberous Sclerosis	3
MEGF10	MYO9B	Bipolar Spectrum Disorders, Schizophrenia, Sleep Disorders	3
MEIS1	TEAD1, GATA2, HOXA1, CREBBP, DLX1, APC, NSD1	Anxiety Disorder, Attention Deficit Hyperactivity Disorder, Obsessive Compulsive Disorder, Sleep Disorders	4
MEIS2	TEAD1, SHH, APC, DLX1, PRL	Anxiety Disorder, Obsessive Compulsive Disorder, Schizophrenia, Sleep Disorders	4
MEP1A	MSR1, NPY, VIP	Epilepsy	1
MFAP4	VPS13B, RAI1, TBX1, SHMT1, PAFAH1B1	Epilepsy, Intellectual Disability	2
MGLL	CNR1, CNR2	Schizophrenia, Sleep Disorders	2
MIF	INS, CCL2, IL6, IL10, VEGFA, IL8, TSPO, SERPINE1, LEP, IL4, TNF, APOE	Sleep Disorders, Tuberous Sclerosis	2
MITF	TRPM1, YWHAZ, OCA2, IL8, POMC, MET, GSK3B, SOX5, IL6, MAPK3, MAPK1, CTNNB1	Schizophrenia, Sleep Disorders	2
MKL1	TSPO, MCHR1, GSK3B	Schizophrenia	1
MLC1	KCNJ10, PTK2, GSTP1	Bipolar Spectrum Disorders, Schizophrenia, Sleep Disorders	3
MLEC	TSPO	Schizophrenia, Sleep Disorders	2
MLH1	DAPK1, PIK3CA, PTEN, MTHFR, NF1, CTNNB1, GSTM1, FAN1, ATRX, MECP2, ESR1, CACNA1G, BCL2, RFC1, NEUROG1, IGF2, TSPO, BRCA2	Anxiety Disorder, Depressive Disorder, Epilepsy, Tuberous Sclerosis	4
MLL	MAOA, SETBP1, CREBBP, AR, CHD8, NKX2-5, TNF, PAX5, TSPO	Down Syndrome, Intellectual Disability	2
MLL2	MACROD2, AR, CTNNB1, CREBBP, ESR1	Intellectual Disability	1
MLYCD	INS	Tuberous Sclerosis	1
MME	PTEN, PTPRC, VIP, CD44, INS, IL6	Tuberous Sclerosis	1
MMP1	IL6, IL8, PTEN, RAC1, CD44, VEGFA, INS, HGF, CTNNB1, IGF1, TRPV1, CCL2, IL10, ESR1, BDNF, AR, APOE, TNF	Fragile X Syndrome, Tuberous Sclerosis	2
MMP10	VEGFA, TNF, IL6	Bipolar Spectrum Disorders	1
MMP13	IL6, CCL2, VEGFA	Tuberous Sclerosis	1
MMP15	HGF, TRPV1	Tuberous Sclerosis	1
MMP2	VEGFA, CCL2, RAC1, IL8, PRKD1, IL6, IGF1, PTPRC, INS, CTNNB1, HGF, EPHB2, CD44, IL10, PTEN, SLC12A6, GATA2, MET, SDC2, APOE, YWHAE, SRC, NOS1, THBS1, AR, IGF2, TSPO, IL4, TGFB1, IL2, LEP, SERPINE1, ESR1, TNF, PTK2, FOSB, CYP1B1	Epilepsy, Sleep Disorders, Tuberous Sclerosis	3
MMP3	IL10, THBS1, TNF, VEGFA, IGF1, IL4, NPY, TSPO, IL6, INS, TGFB1, SERPINE1, ESR1, DOCK4, APOE, CCL2, IL8, SRC, PTGS2, CTSG, ERG	Bipolar Spectrum Disorders, Schizophrenia, Sleep Disorders	3
MMP8	CCL2, IL8, IL6, TNF, CRK, PTGS2	Depressive Disorder, Epilepsy	2
MMP9	EPHB2, RAC1, IL10, MAPK3, PTPRC, CCL2, VEGFA, HGF, PTEN, INS, IL8, IL6, CD44, CTNNB1, IGF1, LEP, PTGS2, IL2, NOS1, TGFB1, NTRK1, RARA, APOE, SRC, ERBB4, PTK2, TNF, ESR1, MET, MBP, HTR4, THBS1, TSPO, BDNF, AR, IL4, KIT, FOSB, SERPINE1, PTGER3, CTSG, ERG, BCL2	Bipolar Spectrum Disorders, Epilepsy, Fragile X Syndrome, Schizophrenia, Tuberous Sclerosis	5
MMRN1	VEGFA, IGF1, EGF	Tuberous Sclerosis	1
MPDZ	TSC2, SYNGAP1, HTR2A, SLC1A1, TSC1, HTR2B, DRD3, HTR2C, PTEN	Epilepsy	1
MPL	PTPN11, IL6, KIT, PRL, IL10	Down Syndrome,	1
MPP2	LIN7B, GSK3B, EPHA6, EPS8, SRC, FRK, IMMP2L, MET, CNTNAP2, APBA2, FYN, INADL	Schizophrenia, Sleep Disorders	2
MPP3	CADM1, GSK3B, FRK, MET, SRC, EPHA6, LIN7B, INADL, FYN	Schizophrenia, Sleep Disorders	2
MPPE1	CACNA1C, CACNA1B, SCN8A	Bipolar Spectrum Disorders	1
MPZ	EGR2	Schizophrenia, Sleep Disorders	2
MPZL1	PARK2, SRC	Schizophrenia, Sleep Disorders	2
MS4A6A	BIN1, APOE, ABCA7	Down Syndrome, Intellectual Disability	2
MSH2	PTEN, PIK3CA, HDAC6, CTNNB1, NF1, BRCA2, INSIG1, TSPO, HDAC4, TGFB1, ESR2, ESR1, ATRX, BCL2, RFC1	Anxiety Disorder, Depressive Disorder, Epilepsy, Tuberous Sclerosis	4
MSRA	VEGFA, GPX1	Schizophrenia, Sleep Disorders	2
MST1R	GRM7, GRM4, GRM5, YWHAZ, YWHAE, SRC, YWHAB, ERBB4, GRM1, PTGS2, GRM8	Schizophrenia, Sleep Disorders	2
MSX1	CTNNB1, T, NDN, SHH, CREBBP, WNT1, NR4A2, WNT2, TSPO, EHMT1, DLX2, MAGEL2, LMX1B	Sleep Disorders, Tuberous Sclerosis	2
MSX2	NDN, CTNNB1, T, INS, LMX1B, DLX2, EHMT1, SHH, MAGEL2, TGFB1, WNT2, IGF2, WNT1, TSPO	Sleep Disorders, Tuberous Sclerosis	2
MTHFD1	ALDH3A1, DLG3, ALDH1A3, FOLH1, MTR, GPHN, ALDH5A1, ENO2, SUCLG2, SLC19A1, MTHFR, AMT, CASK, HSD11B1, DLG2, MTRR, DLG4, CBS, SHMT1, DAO, GCH1, GMPR, BHMT, TCN2, LSG1	Bipolar Spectrum Disorders, Down Syndrome, Epilepsy, Intellectual Disability, Schizophrenia, Sleep Disorders	6
MTMR12	PTEN	Schizophrenia, Sleep Disorders	2
MTOR	LEP, MAPK3, AR, TNF, IL6, EGF, IL10, IL2, BCL2, IGF2, IL4, GRM5, NTRK2, GRM1, PIK3CG, TSPO, BDNF, ESR1, VEGFA, TSC2	Anxiety Disorder	1
MTTP	LEP, INS, APOE, VLDLR	Schizophrenia, Sleep Disorders	2
MUC4	MUC1, IL6	Bipolar Spectrum Disorders	1
MVP	ESR1, PTEN, ABCB1	Epilepsy	1
MX2	HLA-B, STX1A, STXBP1, HLA-A	Sleep Disorders, Tuberous Sclerosis	2
MYCBP2	TSC2	Tuberous Sclerosis	1
MYH10	RAC1, KIF5C, MYO9B, CALM1, YWHAE	Sleep Disorders, Tuberous Sclerosis	2
MYH11	YWHAZ, CALM1, MYO9B, IGF1, RARA, KIF5C, MEF2C, NKX2-5	Epilepsy, Schizophrenia, Sleep Disorders	3
MYH13	CALM1, KIF5C, YWHAZ, DMD, MYO9B	Schizophrenia, Sleep Disorders	2
MYH9	TSPO, MYO9B, YWHAZ, KIF5C, CALM1	Schizophrenia, Sleep Disorders	2
MYO18B	CALM1, MYO9B, KIF5C	Bipolar Spectrum Disorders, Schizophrenia, Sleep Disorders	3
MYO3A	KRT8	Anxiety Disorder, Depressive Disorder	2
MYO5B	CAMK4, MYO9B, KIF5C, DAPK1, CTNNB1, CALM1	Attention Deficit Hyperactivity Disorder, Bipolar Spectrum Disorders, Schizophrenia, Sleep Disorders	4
NADSYN1	DHCR7	Epilepsy	1
NALCN	CHRM3, TAC1, ATP2B2, CHRM5	Bipolar Spectrum Disorders, Schizophrenia	2
NAPA	DTNBP1, NSF, SNAP25, STXBP1, STX1A	Schizophrenia	1
NAPEPLD	CNR2, CNR1	Bipolar Spectrum Disorders, Schizophrenia	2
NAPG	APP, NSF, SNAP25, MTR	Bipolar Spectrum Disorders	1
NAT2	COMT, CYP1A1, CYP2D6, MTHFR, MAOB, CYP1B1, GSTM1	Epilepsy	1
NBEAL2	ABCB1, HTR7	Schizophrenia, Sleep Disorders	2
NBN	BRCA2	Fragile X Syndrome	1
NCALD	CADPS2, PLCB1, YWHAE, PLCD1	Bipolar Spectrum Disorders, Intellectual Disability	2
NCAM1	IL2, DRD2, HLA-A, HLA-B, IL10, TSPO, APBA2, HLA-DRB1, CACNB2, NGFR, SRC, ITGA4, T, CACNA1C, TNF, KCNN3, FRK, IL4, IL6, DLG2, APP, ITGB3, TGFB1, PTK2, DLG3, IL8, FYN, CD38, DLG4, EGR2, INADL, ST8SIA2, GFAP, BCL2	Anxiety Disorder, Bipolar Spectrum Disorders, Obsessive Compulsive Disorder, Panic Disorder, Schizophrenia, Sleep Disorders	6
NCAN	TSPO, L1CAM, PTPRZ1, SDC2, OMG, BDNF, GPC6, NRCAM	Attention Deficit Hyperactivity Disorder, Bipolar Spectrum Disorders, Schizophrenia	3
NCBP2	SMG6	Bipolar Spectrum Disorders	1
NCDN	MCHR1	Schizophrenia, Sleep Disorders	2
NCOA2	RXRG, IL6, MAPK1, BCL11A, CLOCK, CREBBP, RORA, RARA, EGR2, GRIP1, RXRA, NPAS2, MED12, ESR1, LEP, TCF7L2, TEAD1, AR	Bipolar Spectrum Disorders	1
NCOA7	RXRA, ESR2, ESR1	Schizophrenia, Sleep Disorders	2
NCOR2	NR2E1, TGFB1, CREBBP, PITX3, ESR1, WNT1, ATXN1, RXRG, RXRA, YWHAE, NR4A2, RARA, RARG, RARB, SRC, AR, HDAC4, LEP, MAPK3, ESR2, MAPK1, HES1, FOXP2, FOXP1, MED12	Bipolar Spectrum Disorders	1
NCS1	IGF2, DRD5, DRD3, PLCD1, DRD2	Anxiety Disorder	1
NDE1	TUBGCP5, PAFAH1B1, DISC1, NDEL1, CSNK1E, YWHAE, PDE4B, AR, CSNK1D, XPO1, CEP290, NELL1, MAPK1	Bipolar Spectrum Disorders, Epilepsy, Intellectual Disability, Schizophrenia	4
NDOR1	DLG4	Anxiety Disorder, Fragile X Syndrome, Tuberous Sclerosis	3
NDP	NDN, MAOA, NRG1	Intellectual Disability	1
NDST3	GPC6, GCNT2	Bipolar Spectrum Disorders, Schizophrenia, Sleep Disorders	3
NDUFAB1	GLO1, NDUFB6	Anxiety Disorder, Bipolar Spectrum Disorders, Schizophrenia	3
NDUFS1	NDUFB6, SUCLG2	Schizophrenia, Sleep Disorders	2
NDUFS7	NDUFB6	Bipolar Spectrum Disorders, Schizophrenia, Sleep Disorders	3
NDUFV2	SRC, NDUFB6	Bipolar Spectrum Disorders, Schizophrenia	2
NEFH	TSPO, MAPT, GSK3B, BDNF, DLGAP2, MAPK1, TSC1, STXBP1, MBP, NDEL1	Schizophrenia, Sleep Disorders	2
NEFM	GSK3B, TSC1, STXBP1, DLGAP2, APOE, NDEL1	Schizophrenia, Sleep Disorders	2
NEGR1	MC3R, MC4R, BDNF	Schizophrenia, Sleep Disorders	2
NEK6	PHF2	Sleep Disorders	1
NEO1	PTK2, SLIT3, SRC, FRK, FYN, NTNG1	Schizophrenia, Sleep Disorders	2
NES	NR4A2, VEGFA, TSPO, NTF3, SLC1A3, KIT, RELN, BDNF, NTRK2	Down Syndrome,	1
NET1	MYO9B, PIK3CG, MAPK3, MAPK1, PIK3CA	Attention Deficit Hyperactivity Disorder, Bipolar Spectrum Disorders, Schizophrenia, Sleep Disorders	4
NETO1	GRID2, DLG3, GRIN2A, DLG4, GRIK3, GRIN2B, GRIK2, GRIN1	Schizophrenia, Sleep Disorders	2
NETO2	GRIN2A, GRIA3, DLG4, GRIN1, GRIK3, GRID1, GRIP1, GRIK2, GRIN2B	Schizophrenia, Sleep Disorders	2
NEUROD1	TH, GAD2, OTX1, TSPO, NTRK2, FABP7, CALM1, MYT1L, SHH, POMC, INS, BDNF, SLIT3, NR4A2, CPLX2, TCF4	Anxiety Disorder, Bipolar Spectrum Disorders, Obsessive Compulsive Disorder, Panic Disorder, Sleep Disorders	5
NEUROD2	PARK2, MYT1L, CPLX2, TCF4, DLG4	Anxiety Disorder, Bipolar Spectrum Disorders, Obsessive Compulsive Disorder, Panic Disorder, Sleep Disorders	5
NFASC	DLG2, APP, SCN2A, KCNQ2, PTPRZ1, TRPM1, NRCAM, SCN8A, GPHN, NLGN2, CNTNAP2, SCN1A, ABAT, CHRNA4, CNTNAP5, MBP, ANK3, FYN	Schizophrenia, Sleep Disorders	2
NFAT5	CSNK1D, CSNK1E, VEGFA, TNF	Sleep Disorders	1
NFATC2	IL8, IL6, GSK3B, YWHAZ, CREBBP, ABCA7, SRC, IL4, IL5, TSPO, TNF, IL2, CD40LG, FOXP2, FYN, DYRK1A, MEF2C, BCL2, PTGS2	Depressive Disorder, Epilepsy, Sleep Disorders, Tuberous Sclerosis	4
NFE2L2	CREBBP, GPX1, GSTM1, OSBPL6, PRKCB, IL8, FYN, SLC1A1, CYP1A1	Epilepsy	1
NFIX	NF1, CYP17A1, SLC1A3	Intellectual Disability	1
NFKB1	MAPK3, CCL2, CTNNB1, VEGFA, IL10, MAP2K1, IGF1, PTPRC, ABCB1, IL6, PTEN, INS, RAC1, PIK3CA, IL8, APOE, TGFB1, CREBBP, IL5, TNF, SRC, ESR1, EHMT1, GATA2, IL2, SERPINE1, HDAC4, BDNF, AR, PTK2, IL4, GSK3B, NGFR, PARK2, APP, ESR2, MET, TSPO, LMX1B, MAPK1, SHH, RXRA, LEP, PIK3CG, NGF, YWHAE, NOS1, FYN, GPX1, EGR2, PTGS2	Schizophrenia, Sleep Disorders, Tuberous Sclerosis	3
NFKB2	IL8, IL6, GSK3B, CREBBP, NOS1, IL2, HDAC4, TNF, APP	Sleep Disorders, Tuberous Sclerosis	2
NFYB	HDAC4	Fragile X Syndrome	1
NGFRAP1	TSC1	Tuberous Sclerosis	1
NKX2-1	GAD1, ESR1, GAD2, RELN, TSPO	Anxiety Disorder, Obsessive Compulsive Disorder	2
NMRK1	CTNNB1	Intellectual Disability	1
NNMT	IL6, KCNJ10, CD38	Bipolar Spectrum Disorders, Schizophrenia, Sleep Disorders	3
NOD2	TSPO, IL10, TNF, IL6, CCK	Bipolar Spectrum Disorders	1
NONO	AR, CTNNB1, CYP17A1	Intellectual Disability	1
NOS2	CCL2, GRIN2A, SRC, NOS1, SOD1, DLG2, IL10, CAMK2B, MAPK3, JARID2, OPRM1, IL1R2, FAT1, ADH1B, MAPK1, TSPO, IL6, CALM1, ADH1A, HDAC4, TNF, THBS1, ADH5, GATA2, ESR2, SERPINE1, DLG3, DMD, IL4, EGR2, DLG4, GRIN2B, GRIN1, PTGS2, OPRK1, CYP19A1, RPS6KA2, BCL2, CASP3, ARHGEF7	Anxiety Disorder, Bipolar Spectrum Disorders, Depressive Disorder, Epilepsy, Obsessive Compulsive Disorder, Panic Disorder, Schizophrenia, Sleep Disorders	8
NOS3	TNF, VEGFA, ADH5, SERPINE1, NPY, THBS1, PIK3CG, MTHFR, NOS1, CYP1A1, KCNMA1, LEP, TSPO, APOE, SOD1, IL6, INS, GATA2, AVP, IL8, DLG2, BDNF, SHH, TAC1, IL10, ITPR1, CALM1, CAMK4, GRIN2A, PTGER3, CTNNB1, JARID2, SRC, AR, TGFB1, PTK2, PON1, DLG3, ADH1B, GSK3B, HDAC4, DMD, MAPK3, MAPK1, ESR1, PTEN, ESR2, TH, CCL2, VIP, GHRL, IGF1, EGF, CAMK2B, EGR2, GPX1, HTR7, GRIN2B, GRIN1, CNR1, PTGS2, DLG4, FYN, C…	Anxiety Disorder, Bipolar Spectrum Disorders, Depressive Disorder, Down Syndrome, Intellectual Disability, Obsessive Compulsive Disorder, Panic Disorder, Schizophrenia, Sleep Disorders	9
NOTCH1	IGF1, INS, PIK3CA, RAC1, MAPK3, TSC2, CTNNB1, EPHB2, PTPRC, MAP2K1, APC, NF1, VEGFA, CD44, IL6, DCX, PTEN, NRG1, SDC2, TNF, MAPK1, WNT1, PIK3CG, NR4A2, THBS1, FABP7, SHH, GATA2, DLX2, PARK2, SRC, CNTN5, IL4, APP, NGFR, DMD, TEAD1, CNTN4, CAMK4, BDNF, CNTN6, ESR1, AR, TSPO, NEDD4, LEP, APOE, NTRK2, JARID2, CREBBP, WNT2, GSK3B, DAB1, MET, NEUROG1, DLX1, TGFB1, FYN, TCF4, TCF7L2, NTRK3, EGR2, RELN, …	Schizophrenia, Sleep Disorders, Tuberous Sclerosis	3
NOTCH2	MTNR1B, CNTN5, CNTN6, SDC2, NEDD4, CNTN4, PTEN, SHH, MET, WNT2, JARID2, CTNNB1, TEAD1, APP, WNT1, GATA2, SRC, MAPK1, TSPO, MAPK3, GSK3B, TCF7L2, PTGS2, TCF4, ERBB4	Schizophrenia, Sleep Disorders	2
NOTCH3	SRC, MAPK3, FABP5, CNTN4, JARID2, DLX2, CTNNB1, CNTN5, PTEN, GSK3B, CNTN6, FABP7, SHH, FABP3, APP, MET, WNT2, NEDD4, MAPK1, TEAD1, GATA2, CREBBP, WNT1, SDC2, TCF4, ERBB4, TCF7L2, PTGS2, CNTN3, TSC2, HES1	Bipolar Spectrum Disorders, Schizophrenia, Sleep Disorders	3
NOTCH4	VEGFA, TCF4, SDC2, CREBBP, MAPK3, WNT2, THBS1, TGFB1, FABP3, APP, DLX1, TSPO, DLX2, GSK3B, CTNNB1, JARID2, TCF7L2, MET, ERBB4, WNT1, FABP5, MAPK1, HES1, TSC2	Bipolar Spectrum Disorders, Schizophrenia	2
NOVA1	NRXN3, NRXN1, SRC, RBFOX1, NRXN2, NLGN2	Schizophrenia, Sleep Disorders	2
NOVA2	NRXN1, SCN2A, NRXN3, RBFOX1, SCN1A, FMR1, TSPO, SRC	Schizophrenia	1
NPAS3	RELN, CASK, GRIK3, DAO, CREBBP, MDGA2	Attention Deficit Hyperactivity Disorder, Bipolar Spectrum Disorders, Depressive Disorder, Schizophrenia	4
NPHP1	CEP290, PTK2, AHI1	Intellectual Disability	1
NPPA	PRL, SRC, AVP, JARID2, APP, NOS1, TNF, CAMTA1, RAPGEF4	Anxiety Disorder, Bipolar Spectrum Disorders, Obsessive Compulsive Disorder, Panic Disorder, Sleep Disorders	5
NPPB	CYP1A1, HDAC4	Anxiety Disorder, Bipolar Spectrum Disorders, Obsessive Compulsive Disorder, Panic Disorder, Sleep Disorders	5
NPR1	MAPK3, PDE4A, MAPK1, NPY, NPY2R, PDE4B, GCH1	Anxiety Disorder, Bipolar Spectrum Disorders, Obsessive Compulsive Disorder, Panic Disorder, Sleep Disorders	5
NPR2	EGF, PDE4A, PDE4B, GCH1	Anxiety Disorder, Bipolar Spectrum Disorders, Obsessive Compulsive Disorder, Panic Disorder, Sleep Disorders	5
NPR3	INS, PDE4A, ADCY1, AVP, PDE4B	Anxiety Disorder, Bipolar Spectrum Disorders, Obsessive Compulsive Disorder, Panic Disorder, Schizophrenia, Sleep Disorders	6
NPS	HTR1B, AGRP, IGF1, GRPR, AR, INS, DRD1, GAD1, NXPH1, TNF, NTF3, HTR3A, MC3R, GHRL, TAC1, ADCY1, GAP43, NPY1R, NGFR, NPY, NTRK1, SRC, CCK, MC4R, SLC6A3, CHRM3, CHRM5, VIP, HTR2A, BDNF, IL8, SLC6A4, ADRB2, GAD2, ADRA1B, NTRK2, ADORA2A, CARTPT, TH, LEP, VGF, PRL, HCRTR1, OPRM1, HTR2C, HTR2B, ESR1, HTR1A, HCRTR2, IL6, TPH1, AVP, PTK2, POMC, APP, IL2, TSPO, IL10, PIK3CA, AVPR1A, GRM5, NGF, HCRT, HTR6,…	Anxiety Disorder, , Panic Disorder, Sleep Disorders	3
NPSR1	HCRT, DPP10, GRPR, MC4R, CHRM3, ADORA2A, CCK, POMC, CHRM5, ADRA1B, AVP, GRM5, MC3R, HCRTR2, AVPR1A, ADRB2, VIP, TAC1, DRD1, APP, HTR2B, PIK3CA, ADCY1, HCRTR1, HTR2A, HTR7, HTR4, OXT, HTR6, GNAS, OXTR, DRD5, GRM1, MCHR1, VIPR1, GHSR, LHCGR, PTGIR	Anxiety Disorder, Attention Deficit Hyperactivity Disorder, Obsessive Compulsive Disorder, Panic Disorder, Schizophrenia, Sleep Disorders	6
NPTX1	TDO2, IMMP2L	Bipolar Spectrum Disorders, Schizophrenia, Sleep Disorders	3
NQO1	TSPO, LAMB1, ADK	Bipolar Spectrum Disorders, Depressive Disorder, Epilepsy, Schizophrenia	4
NQO2	DGCR6, LRRC7	Schizophrenia, Sleep Disorders	2
NR1D1	RARA, CAMK4, NFIL3, RARB, RARG, RXRG, ESR2, PER1, NR2E1, ESR1, CLOCK, AR, NPAS2, GSK3B, PER2, NR4A2, RORA	Bipolar Spectrum Disorders, Depressive Disorder, Schizophrenia, Sleep Disorders	4
NR1H4	ESR1, APOE	Fragile X Syndrome	1
NR1I2	APOE, IL6, CYP7A1, CYP2D6, CYP1B1, IL8, CDK5, ABCB1, CYP1A1, UBR5, FOXO1, MAPK1, ASMT, RXRB, TSPO, RXRA	Bipolar Spectrum Disorders, Depressive Disorder, Epilepsy	3
NR1I3	CYP2D6, ABCB1, DMD, CYP1A1, RXRA	Sleep Disorders	1
NR2F2	EGR2, RXRB, ERBB4, ESR1, TCF7L2, BCL11A	Bipolar Spectrum Disorders	1
NR2F6	RORA, NR4A2, RARB, RXRG, ESR1, RARA, ESR2, RARG, AR, MYO9B, NR2E1, ERBB4	Schizophrenia, Sleep Disorders	2
NR3C1	AR, SRC, CREBBP, MAPK1, NR3C2, ESR1, ZBTB20, NTRK2, PIK3CA, NOS1, IL6, HSD11B1, CALM1, INS, POMC, UBE3A, ADA, TNF, SERPINE1, RARA, PER2, AVPR1B, GRIP1, FYN, PTGS2, NF1, MEF2C, BCL2, NFIA, RETN	Anxiety Disorder, Attention Deficit Hyperactivity Disorder, Bipolar Spectrum Disorders, Depressive Disorder, Down Syndrome, Epilepsy, Obsessive Compulsive Disorder, Panic Disorder, Schizophrenia, Sleep Disorders0	10
NR4A1	SRC, SERPINE1, FABP3, MAPK1, INS, NR2E1, YWHAZ, RXRG, RARG, CYP17A1, RARA, AR, NR4A2, TSPO, ESR2, CREBBP, RARB, TH, PRKD1, SOD1, RORA, CTNNB1, DRD4, ESR1, POMC, EGR2, GCH1, BCL2	Bipolar Spectrum Disorders, Schizophrenia, Sleep Disorders	3
NR4A3	DRD4, EGR2, GCH1	Bipolar Spectrum Disorders, Schizophrenia, Sleep Disorders	3
NRG2	MAPK1, NRG1, DLG4, ERBB4	Anxiety Disorder, Bipolar Spectrum Disorders, Down Syndrome, Obsessive Compulsive Disorder, Panic Disorder, Schizophrenia, Sleep Disorders	7
NRG3	NRG1, AUTS2, ERBB4, DLG4, DYRK1A, MAPK1, CADPS2	Anxiety Disorder, Attention Deficit Hyperactivity Disorder, Bipolar Spectrum Disorders, Down Syndrome, Obsessive Compulsive Disorder, Panic Disorder, Schizophrenia	7
NRGN	MBP, ZNF804A, CALM1, DAOA, GAP43	Bipolar Spectrum Disorders, Intellectual Disability, Schizophrenia	3
NRIP1	HDAC6, MAPK3, ESR2, ESR1, NR3C2	Down Syndrome, Tuberous Sclerosis	2
NRN1	NTF3, GRIA3	Schizophrenia, Sleep Disorders	2
NRP1	IGF1, ROBO2, GRM4, NR3C2, NGFR, THBS1, SLIT3, MET, AR, L1CAM, TSPO, SRC, GRM7, GSK3B, SHH, TAOK2, SEMA5A, VEGFA, PLXNA4, FYN, GNB1L, TBX1, GRM8, BCL2	Anxiety Disorder, Bipolar Spectrum Disorders, Down Syndrome, Obsessive Compulsive Disorder, Panic Disorder, Schizophrenia, Sleep Disorders	7
NSMCE2	NDN	Bipolar Spectrum Disorders	1
NSUN2	CASK, DLG3, DLG2	Intellectual Disability	1
NSUN4	DLG2, DLG3, EPHB2, KIT, GSK3B, FYN, LSG1, DLG4	Anxiety Disorder, Bipolar Spectrum Disorders, Down Syndrome, Obsessive Compulsive Disorder, Panic Disorder	5
NT5C2	PDE4A, PDE4B, UPP2, ADA	Schizophrenia	1
NT5E	INS, CD44, PTPRC, ESR1, ADK, ADA, ITGA4, ADORA2A, PDE4A, TSPO, NGFR, HLA-A, UPP2, DHCR7, PDE1C, PDE4B	Depressive Disorder, Epilepsy, Sleep Disorders, Tuberous Sclerosis	4
NTS	IL8, NPY, PIK3CA, INS, VIP, CHRM5, GHRL, TH, HTR1A, NTRK2, GRPR, CCK, SORCS3, HCRTR2, AVPR1A, HCRTR1, NTRK1, BDNF, ESR1, LEP, ADRA1B, TAC1, HTR2B, POMC, TSPO, HCRT, HTR3A, SLC6A3, GRM5, HTR2A, CHRM3, NPY1R, AGRP, AVP, APP, CARTPT, PYY, NTF4, OXTR, OXT, HTR7, GHSR, MCHR1, GRM1, PLCB1	Anxiety Disorder, Bipolar Spectrum Disorders, Down Syndrome, Obsessive Compulsive Disorder, Panic Disorder, Sleep Disorders, Tuberous Sclerosis	7
NTSR1	HCRTR2, PIK3CA, HTR2A, APP, TAC1, NTF3, CCK, CHRM5, ADRA1B, NDN, NTRK2, CHRM3, AVPR1A, NTRK1, BDNF, TSPO, NRG1, GRM5, HCRT, NGFR, HCRTR1, GRPR, HTR2B, AVP, NTRK3, OXT, GRM1, MCHR1, OXTR, NTF4, GHSR, PLCB1	Anxiety Disorder, Bipolar Spectrum Disorders, Down Syndrome, Obsessive Compulsive Disorder, Panic Disorder, Schizophrenia, Sleep Disorders	7
NTSR2	HTR2A, GRM5, AVPR1A, HCRTR2, AVP, GRPR, TAC1, ADRA1B, HCRTR1, HTR2B, GHSR, OXTR, CCK, OXT, CHRM3, CHRM5, APP, MCHR1, PLCB1, GRM1	Anxiety Disorder, Bipolar Spectrum Disorders, Down Syndrome, Obsessive Compulsive Disorder, Panic Disorder	5
NUBPL	NOS1AP	Schizophrenia, Sleep Disorders	2
NUDT3	TH	Attention Deficit Hyperactivity Disorder	1
NUFIP1	CYFIP1, FMR1	Fragile X Syndrome	1
NUMB	CTNNB1, ITGB3, CREBBP, SHH, TSPO, GRIN2A, L1CAM, SRC, PARK2, APP, GRIN1, GRIN2B	Bipolar Spectrum Disorders, Schizophrenia, Sleep Disorders	3
NUMBL	APP, GRIN2A, GRIP1, GRIN2B, GRIN1	Schizophrenia, Sleep Disorders	2
NXN	NLGN1, CNTNAP2	Bipolar Spectrum Disorders	1
NXPH2	NRXN1, NRXN2	Schizophrenia, Sleep Disorders	2
NXPH3	GABRA3, NRXN1, GABRA5	Schizophrenia, Sleep Disorders	2
OBSL1	MEF2C	Intellectual Disability	1
OGG1	MTHFR, BRCA2, ADORA2A, CYP1A1, TSPO, ESR1, GSTP1, GSTM1, GPX1	, Panic Disorder, Schizophrenia, Sleep Disorders, Tuberous Sclerosis	4
OLIG2	TCF4, ERBB4, TSPO, NRG1, DLX1, MBP, FABP7, BDNF, GAD1, SLC1A3, DLX2, GFAP	Anxiety Disorder, Down Syndrome, Obsessive Compulsive Disorder, Schizophrenia	4
OLR1	SERPINE1, APOE, TSPO, CCL2, IL4, IL6	Schizophrenia, Sleep Disorders	2
OPA1	TSPO, BCL2	Bipolar Spectrum Disorders	1
OPN4	HTR2B, PER2, CHRM3, TH, HCRTR1, HTR2A, NPAS2, CCK, CLOCK, APP, HCRT, PIK3CA, GRPR, ADRA1B, AVP, AVPR1A, HCRTR2, CHRM5, TAC1, GRM5, AANAT, OXTR, OXT, GRM1	Depressive Disorder, Sleep Disorders	2
OR2K2	KIF5C	Schizophrenia, Sleep Disorders	2
ORM1	FGA, SERPINE1	Depressive Disorder, Epilepsy	2
OSM	PRLR, TSPO, PRL, LEP, LEPR, CCL2, TNF, PTPN11, IL6, IL2	Anxiety Disorder, Bipolar Spectrum Disorders, Down Syndrome, Obsessive Compulsive Disorder, Panic Disorder	5
OTX2	T, NEUROG1, TSPO, TH, ATXN1, SHH, CTNNB1, NR2E1, GATA2, AANAT, WNT1, NR4A2, LMX1B, EGR2	Bipolar Spectrum Disorders, Schizophrenia, Sleep Disorders	3
OXA1L	INS, SCP2, TSPO	Sleep Disorders, Tuberous Sclerosis	2
OXER1	POMC, NPY1R, OPRD1, OPRK1, GRM7, ADRA2A, NPY, DRD3, CNR1, NPY5R, HTR1B, ADORA3, GRM8, PYY, HTR1A, HTR5A, NPY2R, HTR1E, GRM4, DRD4, OPRM1, RGS7, APP, DRD2, HTR1D	Anxiety Disorder	1
P2RX1	TRPV1, HTR3A, ADORA2A	Depressive Disorder	1
P2RX7	GABRA4, CCL2, HLA-B, TSPO, APP, HLA-A, GABRA6, FOSB, NLRP3, TRPV1	Anxiety Disorder, Bipolar Spectrum Disorders, Depressive Disorder, Down Syndrome, Epilepsy, Panic Disorder, Schizophrenia, Sleep Disorders	8
P2RY1	P2RX4, AVP, GRM1, CCK, GNAS, OXT, AVPR1A, HTR2B, TRPV1, HTR2A, OXTR	Depressive Disorder	1
PABPC4L	UBE3C, EIF4E	Depressive Disorder, Epilepsy	2
PADI2	MBP	Schizophrenia, Sleep Disorders	2
PADI4	SRC	Schizophrenia, Sleep Disorders	2
PAG1	EGF, HLA-DRB1, HLA-A, SRC, KCNMA1, FYN	Anxiety Disorder, Schizophrenia, Sleep Disorders	3
PAICS	UPP2, SHMT1	Schizophrenia, Sleep Disorders	2
PAK2	DLG3, PAFAH1B1, FYN, PTK2, SYN1, SH3KBP1, MYO9B, YWHAB, SRC, DMD, PLXNA4, MAPK3, YWHAZ, YWHAE, MBP, BRAF, RAC1, PSMB5, MAP2K1, HRAS, RAF1	Intellectual Disability, Schizophrenia	2
PAK3	DLG3, MAPK3, DMD, PTK2, MYO9B, MAPK1, SRC, SYN1, ERBB4, MAP2K1, RAF1, HRAS, RAC1, OPHN1	Intellectual Disability, Schizophrenia, Sleep Disorders	3
PAK7	DMD, SRC, PTK2, MYO9B, ARHGEF7	Bipolar Spectrum Disorders, Schizophrenia, Sleep Disorders	3
PALB2	BRCA2	Anxiety Disorder, Bipolar Spectrum Disorders, Schizophrenia	3
PAM	NPY, TSC1, TSC2, VIP, POMC	Depressive Disorder, Epilepsy	2
PAPPA	IGF2, IGF1	Down Syndrome, Sleep Disorders	2
PARD3	TGFB1, SRC, DLG2, YWHAZ, PTEN, DLG3, YWHAE, CASK, CTNNB1, YWHAB, DLG4, INADL, RAC1	Down Syndrome, Intellectual Disability, Schizophrenia, Sleep Disorders	4
PARD6B	DLG2, DLG3	Bipolar Spectrum Disorders	1
PARK7	MBD3, SLC25A14, HTR2A, DRD4, TSPO, PARK2, DRD2, SLC25A27, CCK, SLC6A3, TH, SOD1, AR, PITX3, NR4A2, MAPT, PTEN	Sleep Disorders	1
PARL	LEP, COMT, SLC6A4, ESR1	Schizophrenia, Sleep Disorders	2
PAWR	DRD2, IGF1, SHMT1, BCL2	Anxiety Disorder, Bipolar Spectrum Disorders, Depressive Disorder, Down Syndrome, Epilepsy, Schizophrenia	6
PAX7	MET, NEUROG1, WNT1, SHH, DMD, WNT2, T, CLOCK, LMX1B, NPAS2, PRL, TSPO, CTNNB1, ROBO1	Sleep Disorders	1
PAX8	NTRK1, NKX2-5	Down Syndrome,	1
PBK	PTEN, TSPO, SRC, DLG3, DLG2, CASK, DLG4, MBP	Schizophrenia, Sleep Disorders	2
PBRM1	RARB, SETD2, HDAC4	Bipolar Spectrum Disorders, Schizophrenia	2
PBX1	HOMER1, HOXA1, PRL, NKX2-5, PAX5	Anxiety Disorder, Down Syndrome, Obsessive Compulsive Disorder	3
PC	ALDH5A1	Bipolar Spectrum Disorders, Fragile X Syndrome	2
PCK1	ALDH5A1, INS, CREBBP, GSK3B, LEP, MED12	Schizophrenia, Sleep Disorders	2
PCLO	RAPGEF4	Bipolar Spectrum Disorders, Depressive Disorder, Schizophrenia, Sleep Disorders	4
PCM1	TUBGCP5, PAFAH1B1, CSNK1E, CSNK1D, GSK3B, DISC1, YWHAE	Schizophrenia	1
PCNA	CCL2, VEGFA, CTNNB1, PTPRC, INS, RAC1, DCX, APC, IL6, IL8, PTEN, IGF1	Tuberous Sclerosis	1
PCNT	CSNK1E, YWHAE, PAFAH1B1, MBD3, CALM1, CSNK1D, TUBGCP5, DISC1, TSPO, SLC6A3, ERG	Bipolar Spectrum Disorders, Depressive Disorder, Schizophrenia	3
PCP4	DSCAM	Down Syndrome,	1
PCSK1	MC3R, CTNNB1, MC4R, INS, ABCB1, NPY, IGF1	Tuberous Sclerosis	1
PCSK5	FIGNL1, POMC, NGF, SCG5, ABCB1	Attention Deficit Hyperactivity Disorder	1
PCSK9	TSPO, VLDLR, INS, MYLIP, SLC25A12, APOE, LRP8, MYO9B	Sleep Disorders	1
PCYT1A	TSPO, STS	Bipolar Spectrum Disorders, Down Syndrome, Obsessive Compulsive Disorder	3
PDCD1	IL10, HLA-DRB1	Epilepsy	1
PDE10A	OMG, ADCY1, ADK, GNAS, HRAS, GMPR, NF1, ADCY5, NRAS, CASP3	Bipolar Spectrum Disorders, Depressive Disorder, Down Syndrome, Epilepsy, Intellectual Disability, Schizophrenia, Sleep Disorders	7
PDE11A	NRAS, ADK, GNAS, ADCY1, ADCY5	Anxiety Disorder, Depressive Disorder, Down Syndrome,	3
PDE1A	ADCY1, ADCY5, ADK, GNAS	Anxiety Disorder, Depressive Disorder, Down Syndrome,	3
PDE2A	ADK, NF1, ADCY5, ADCY1, GNAS	Depressive Disorder, Epilepsy	2
PDE4D	GSK3B, MAPK3, PDE4B, PAFAH1B1, SHANK2, PIK3CA, OMG, SRC, ADCY1, GNAS, PPP1R1B, TNF, FYN, NF1, HRAS, NRAS, MAPK1	Anxiety Disorder, Bipolar Spectrum Disorders, Down Syndrome, Intellectual Disability, Schizophrenia	5
PDE5A	ADCY1, NF1, ADCY5, NOS1	Depressive Disorder, Epilepsy	2
PDE6A	NF1, BRD2, ADCY5, ADCY1	Depressive Disorder, Epilepsy	2
PDE6C	ADCY1, NF1, ADCY5	Depressive Disorder, Epilepsy	2
PDE7B	ADK, ADCY1, OMG, GNAS, AHI1	Schizophrenia, Sleep Disorders	2
PDE9A	NRAS, ADCY1, AR, ADCY5, TRIM32	Anxiety Disorder, Depressive Disorder, Down Syndrome,	3
PDGFB	IL6, MET, ITGB3, TNF, PTEN, DOCK4, VEGFA, TSPO, SRC, TGFB1, INS, NOS1, THBS1, NGFR, SERPINE1, PIK3CA, IGF1, FYN	Schizophrenia, Sleep Disorders	2
PDGFRB	NGF, IGF1, MAPK3, TSPO, SHH, IL5, TNF, TGFB1, IL2, EGF, ESR1, VEGFA, CTNNB1, ITGB3, MAPK1, PTEN, TSC1, DLG2, INS, PTK2, CASK, SRC, DLG3, DOCK4, NGFR, PIK3CG, PIK3CA, IL6, SH3KBP1, DLG4, MBP, FYN, SYNGAP1, ERBB4	Schizophrenia, Sleep Disorders	2
PDLIM5	TSPO, CACNA1B, TRPV1	Bipolar Spectrum Disorders, Depressive Disorder, Schizophrenia	3
PDPR	SHMT1	Bipolar Spectrum Disorders	1
PDXK	TSPO	Anxiety Disorder, Bipolar Spectrum Disorders, Down Syndrome, Obsessive Compulsive Disorder, Panic Disorder	5
PDYN	NPY, AGRP, HTR1A, DRD3, TAC1, ADORA2A, ADRA2A, INS, PTGER3, POMC, CARTPT, LEP, IL8, AVP, GRM5, HTR5A, NTRK2, GAD1, GRM7, ADCY1, GRM4, VIP, DRD4, CCK, NPY1R, APP, DRD1, ATXN7, TH, HTR1E, OPRM1, MTNR1B, ESR1, HCRT, BDNF, SLC6A3, TSPO, DRD2, MTNR1A, HTR1B, ATXN1, HTR7, DBH, GRIN2B, OXT, MCHR1, PPP1R1B, OPRD1, CNR1, CNR2, PNOC, GRM8, HTR1D, RGS7, ADORA3, PYY, OPRK1, NPY5R, NPY2R, FOSB, ADCY5, SCG5, N…	Anxiety Disorder, Bipolar Spectrum Disorders, Down Syndrome, Epilepsy, Obsessive Compulsive Disorder, Panic Disorder, Schizophrenia, Sleep Disorders	8
PDZD2	GABBR2, NRXN1, FMR1, APP, GRIN2A, CASK, CAMK2B, GRIN2B, GRIN1	Schizophrenia, Sleep Disorders	2
PEA15	IL2, PTEN, MAPK1, MAPK3	Schizophrenia, Sleep Disorders	2
PEMT	MTHFR, SRC, CBS	Schizophrenia, Sleep Disorders	2
PENK	OPRM1, APP, HTR1B, GRM5, TH, POMC, HTR1E, NPY, GRM4, CARTPT, DRD4, AVP, ADRA2A, NPY1R, BDNF, ADORA2A, TSPO, HTR5A, MTNR1B, VIP, TAC1, ADCY1, INS, HTR1A, GAD1, ABAT, GRM7, DRD3, MTNR1A, DRD2, PTGER3, SLC6A3, IL8, CCK, OPRD1, PPP1R1B, CNR1, NPY2R, RGS7, PYY, OPRK1, ADORA3, HTR1D, NPY5R, OXT, GRM8, MCHR1, CNR2, OPRL1, SCG5	Anxiety Disorder, Bipolar Spectrum Disorders, Down Syndrome, Obsessive Compulsive Disorder, Panic Disorder, Sleep Disorders	6
PER3	CLOCK, GSK3B, NPAS2, AANAT, CSNK1D, NFIL3, PER1, CSNK1E, RORA, PER2	Anxiety Disorder, Bipolar Spectrum Disorders, Depressive Disorder, Epilepsy, Schizophrenia, Sleep Disorders	6
PGD	INS	Tuberous Sclerosis	1
PGP	SCN2A, SHMT1	Epilepsy, Schizophrenia, Sleep Disorders	3
PGR	VEGFA, MAPK3, IGF1, INS, PTEN, NF1, IL8, CTNNB1, IL6, PIK3CA, MAPK1, RXRG, CYP17A1, RARA, NR2E1, PRL, CREBBP, RARG, CYP1A1, COMT, TGFB1, ESR1, RORA, SERPINE1, NR4A2, PIK3CG, WNT1, LEP, POMC, SRC, BRCA2, UBE3A, ESR2, PRLR, AR, RARB, TSPO, LHCGR, OXTR, OXT, SHBG, CYP19A1, KIT, NRAS, KRT8, BCL2	Anxiety Disorder, Down Syndrome, Panic Disorder, Sleep Disorders, Tuberous Sclerosis	5
PHF6	MAPT, SND1	Epilepsy, Intellectual Disability	2
PHGDH	AMT, INS, TSPO, CBS, SHMT1	Schizophrenia, Sleep Disorders	2
PHLPP1	PTEN, EPHA6, CTNNB1, AANAT, DLG2, PTPRZ1, SHANK1, EHMT1, MET, CASK, SHANK2, FRK, PIK3CA, MAPK3, MAPK1, PTPN5, SRC, PDE4A, DLG3, TEAD1, GSK3B	Sleep Disorders	1
PHOX2B	NEUROG1, GATA2, NTRK2, LMX1B, TH, SHH, DBH, NTRK3	Bipolar Spectrum Disorders, Epilepsy, Schizophrenia, Sleep Disorders	4
PI4K2B	PTEN, PLCD1, PLCB1	Bipolar Spectrum Disorders, Schizophrenia, Sleep Disorders	3
PI4KA	GNB1L, PLCD1, ITGB3, PLCB1	Bipolar Spectrum Disorders, Schizophrenia	2
PIAS2	GTF2I, MBD1, ESR1, GRM8, AR, UBE2A, EGR2, NTRK1	Schizophrenia	1
PICALM	BIN1, DNM1, ABCA7, APOE	Down Syndrome, Intellectual Disability	2
PICK1	GRM4, GRIA3, GRIN2A, DLG2, LIN7B, DLG3, PARK2, CTNNB1, GRM5, SORCS3, SLC6A3, SLC6A4, GRM7, SLC6A2, DLG4, CHRNA7, GRIN2B, INADL, NSF, GRIK2, GRIP1, GRIK3, GRM1, GRM8, SLC6A1, EPHB2	Anxiety Disorder, Bipolar Spectrum Disorders, Down Syndrome, Obsessive Compulsive Disorder, Panic Disorder, Schizophrenia, Sleep Disorders	7
PIGA	CD40LG, GRPR	Epilepsy	1
PIK3C2A	PIK3CA, EPS8, ITGB3, DMD, PLCD1, PTEN, INS, PIK3CG, TEAD1, PLCB1	Bipolar Spectrum Disorders, Schizophrenia, Sleep Disorders	3
PIK3C2G	PIK3CG, PTK2, PIK3CA, EPS8, PLCD1, PTEN, GNAS	Schizophrenia, Sleep Disorders	2
PIK3C3	CAMK2B, GRID2, CALM1, PLCD1, SRC, TSC1, PIK3CA, AANAT, PTEN, PARK2, RPS6KA3, TSC2, PLCB1, BCL2, PIK3CG	Bipolar Spectrum Disorders, Intellectual Disability, Schizophrenia	3
PIK3CB	FRK, MAPK3, PIK3CG, TSC1, PIK3CA, PTEN, PLCD1, MAPK1, NTRK1, SYN1, NGF, NGFR, GSK3B, SYN3, PTK2, MET, SRC, ERBB4, FYN	Schizophrenia, Sleep Disorders	2
PINK1	PARK2, PTEN, MAPT, TH, HTR2A, SLC6A3, NR4A2	Schizophrenia, Sleep Disorders	2
PIP4K2A	PIK3CA, CACNB2, PLCD1, PLCB1, PIK3CG	Bipolar Spectrum Disorders, Schizophrenia	2
PIP5K1B	PTEN, PLCD1, CSNK1E, PIK3CA, SYNE1, PIK3CG, ATXN7	Schizophrenia, Sleep Disorders	2
PITX2	SHH, HOXA1, GATA2, WNT2, ABCB1, CTNNB1, GAD1, CREBBP, GAD2, ALDH1A3	Fragile X Syndrome, Intellectual Disability, Sleep Disorders	3
PIWIL2	FMR1	Schizophrenia, Sleep Disorders	2
PKD1	TSC1, TSC2, PRKD1, CTNNB1, TRPV1	Tuberous Sclerosis	1
PKP1	CTNNB1, SRC, KIF5C, FRK, KRT8	Anxiety Disorder, Down Syndrome, Panic Disorder, Sleep Disorders	4
PLA2G1B	MAPK3, MAPK1, PTGS2, PAFAH1B1	Schizophrenia, Sleep Disorders	2
PLA2G2A	MAPK3, APC, MAPK1, TNF, APOE, IL6, TSPO, PAFAH1B1, PTGS2	Depressive Disorder, Schizophrenia, Sleep Disorders	3
PLA2G4A	MAPK3, PAFAH1B1, PTGS2, CTNNB1, STX1A, GNAS, TNF, MAP2K1, IL8, MAPK1, CASP3	Bipolar Spectrum Disorders, Depressive Disorder, Schizophrenia	3
PLA2G4B	MAPK3, MAPK1, GNAS, PTGS2, PAFAH1B1	Schizophrenia, Sleep Disorders	2
PLA2G4C	MAPK1, MAPK3, PTGS2, PAFAH1B1, GNAS	Schizophrenia, Sleep Disorders	2
PLA2G4D	MAPK3, MAPK1, PTGS2, PAFAH1B1, GNAS	Schizophrenia, Sleep Disorders	2
PLA2G6	MAPK1, MAPK3, PTGS2, PAFAH1B1, OXT	Intellectual Disability, Schizophrenia, Sleep Disorders	3
PLA2G7	APOE, LEP, PON1, IGF1, PAFAH1B1, IL6	Schizophrenia	1
PLAA	NSF, FIGNL1	Bipolar Spectrum Disorders, Schizophrenia, Sleep Disorders	3
PLAT	MAPK3, PRKD1, SERPINE1, UBE2A, MAPK1, GRIN1	Schizophrenia, Sleep Disorders	2
PLCB2	HCRTR2, FRK, CHRM3, CAMK2B, HTR2B, ITPR1, SRC, LIN7B, CALM1, PIK3CG, TRPM1, APP, MET, HCRT, TAC1, NGFR, CHRM5, PIK3CA, AVP, AVPR1A, PLCD1, ADRA1B, CCK, GRM5, PTEN, GRPR, HCRTR1, HTR2A	Sleep Disorders	1
PLCB4	CAMK2B, ADRA1B, MET, GRPR, HCRT, ITPR1, PIK3CA, AVP, CCK, NGFR, CHRM5, PIK3CG, GRM5, FRK, APP, SRC, AVPR1A, HCRTR1, CALM1, PLCD1, HTR2B, TAC1, CHRM3, HTR2A, PTEN, HCRTR2, OXT, GRIN1, FYN, MCHR1, GRM1, OXTR, INPP1, GHSR, KIT, PLCB1	Anxiety Disorder, Bipolar Spectrum Disorders, Down Syndrome, Obsessive Compulsive Disorder, Panic Disorder, Schizophrenia, Sleep Disorders	7
PLCD4	PLCD1, PIK3CG, INPP1, PLCB1, FYN	Anxiety Disorder, Bipolar Spectrum Disorders, Down Syndrome, Obsessive Compulsive Disorder, Panic Disorder	5
PLCE1	PIK3CG, PTEN, PIK3CA, SRC, FRK, PLCD1, ITPR1, PLCB1, INPP1, FYN	Bipolar Spectrum Disorders, , Sleep Disorders	2
PLCG1	NGFR, VEGFA, NTRK1, MET, PLCD1, NTRK2, PRKD1, PIK3CG, NTF3, CAMK2B, CALM1, PIK3CA, EGF, SRC, NGF, MAPK3, PTEN, SDC2, GSK3B, BDNF, PARK2, HLA-DRB1, GRIN2A, DAB1, CAMK4, SYN1, YWHAB, ITPR1, PTK2, NTRK3, GRIN2B, INPP1, HGF, EPHB2, KIT, PTPN11, PLCB1, ERBB4, ARHGEF7, SH3KBP1, GRIN1, FYN, TUB	Anxiety Disorder, Bipolar Spectrum Disorders, Down Syndrome, Obsessive Compulsive Disorder, Panic Disorder, Sleep Disorders	6
PLCG2	SRC, ITPR1, NTRK1, NTRK2, PIK3CG, PLCD1, GSK3B, CAMK4, PRKD1, CALM1, CAMK2B, PTEN, PIK3CA, NTRK3, FYN, ERBB4, SH3KBP1, INPP1, PTPN11, PLCB1	Anxiety Disorder, Bipolar Spectrum Disorders, Down Syndrome, Obsessive Compulsive Disorder, Panic Disorder, Schizophrenia, Sleep Disorders	7
PLD1	SRC, PLCD1, CASK, STXBP1, SNAP25, BIN1, PLCB1	Anxiety Disorder, Bipolar Spectrum Disorders, Down Syndrome, Obsessive Compulsive Disorder, Panic Disorder, Sleep Disorders	6
PLD2	PLCD1, MAPK1, SNAP25, CASK, OPRM1, ALDOA, SRC, MAPK3, STXBP1, BIN1, ERBB4, BCL2, PLCB1, FYN	Anxiety Disorder, Bipolar Spectrum Disorders, Down Syndrome, Obsessive Compulsive Disorder, Panic Disorder, Sleep Disorders	6
PLEK	PIK3CA, RAC1, PTEN, PRKD1, IGF1, INS, TSC2, SUCLG2, TSPO, SRC, THBS1, PTK2, SOD1, PLCD1	Sleep Disorders, Tuberous Sclerosis	2
PLP1	SHH, FOLH1, DYX1C1, L1CAM, TSPO, MBP	Anxiety Disorder, Intellectual Disability, Schizophrenia, Sleep Disorders	4
PLXNA2	TSPO, FYN, PLXNA4, GSK3B	Anxiety Disorder, Depressive Disorder, Schizophrenia	3
PLXNB1	SRC, SEMA5A, NTRK2, MET, PTEN, PLXNA4, NTRK3	Schizophrenia, Sleep Disorders	2
PMCH	MTNR1B, HTR1B, IL8, GRM5, TAC1, HTR1E, HTR5A, NPY1R, HCRTR2, MC3R, MTNR1A, PTGER3, GRPR, OPRM1, AVPR1A, APP, ADRA1B, CHRM3, ADCY1, CHRM5, GRM4, HCRTR1, DRD4, DRD2, HTR1A, AVP, HTR2A, PIK3CA, ADRA2A, HTR2B, DRD3, HCRT, NPY, POMC, GRM7, CCK, GRM1, MCHR1, OXTR, CNR2, OPRD1, OXT, GRM8, HTR1D, CNR1, PNOC, NPY2R, ADORA3, RGS7, OPRK1, GHSR, NPY5R, PYY, OPRL1, PLCB1	Anxiety Disorder, Bipolar Spectrum Disorders, Down Syndrome, Obsessive Compulsive Disorder, Panic Disorder, Schizophrenia, Sleep Disorders	7
PMP22	GAS2	Sleep Disorders, Tuberous Sclerosis	2
PNMA2	TSPO, YWHAZ	Schizophrenia, Sleep Disorders	2
PNMT	POMC, TH, NPY, MAOB, MAOA, TAC1, COMT, HTR7, SLC6A2, DDC, DBH, OXT	Anxiety Disorder, Attention Deficit Hyperactivity Disorder, Bipolar Spectrum Disorders, Down Syndrome, Obsessive Compulsive Disorder, Panic Disorder, Sleep Disorders	7
PNPLA3	INS, TNF, LEP	Sleep Disorders	1
PNPO	GAD2, DDC, CDKL5	Epilepsy, Schizophrenia, Sleep Disorders	3
POLE	LEP, SLC6A4	Sleep Disorders, Tuberous Sclerosis	2
POMT1	DMD, POMGNT1	Intellectual Disability	1
POMT2	POMGNT1, DMD	Intellectual Disability	1
POU1F1	CREBBP, PTEN, NF1, ESR1	Intellectual Disability	1
POU3F2	PTEN, GABRB3, SLIT3, MYT1L, FABP7, OTX1, OXT, EGR2, CUX2	Bipolar Spectrum Disorders, Schizophrenia, Sleep Disorders	3
POU3F3	DLX2, FOXP2, PTEN, TBR1, CREBBP	Intellectual Disability	1
PPARA	APOE, RARG, CNR1, TNF, VEGFA, MAPK3, TSPO, PTGS2, TGFB1, NR2E1, CCL2, CLOCK, RARA, FABP3, GSK3B, FABP5, INSIG1, POMC, CTNNB1, NR4A2, PER2, ESR2, FABP7, RARB, IL10, IL6, RXRG, PRODH, MED12, CYP1A1, RXRA, PON1, NPAS2, LEP, AR, NPY, FAT1, SRC, IGF1, CREBBP, VLDLR, PDZK1, ESR1	Schizophrenia	1
PPARD	CTNNB1, VEGFA, NR2E1, NR4A2, HDAC4, RORA, INS, ESR2, CREBBP, TNF, VGF, LEP, AR, RARB, ESR1, RXRG, RARG, RARA, SRC, PTGS2, GRIN2B	Bipolar Spectrum Disorders, Schizophrenia, Sleep Disorders	3
PPARG	MC4R, CAMK4, SERPINE1, TNF, RARB, INS, CTNNB1, MAPK1, IL10, HSD11B1, AR, LEP, PON1, HDAC4, ESR1, NR4A2, ESR2, FABP3, MTNR1B, WNT1, APOE, IL8, IL4, GSK3B, CCL2, MTHFR, RORA, NR2E1, RARG, TGFB1, RARA, ZBTB20, VEGFA, RXRA, EHMT1, SRC, NEDD4, ADK, TSPO, IGF1, IL6, INSIG1, THBS1, NPY, PTEN, RXRG, POMC, CREBBP, IL2, TCF7L2, EGR2, PTGS2, GRIP1, MED12, CNR1, FOXO1, CYP19A1, SETDB1, CDK5, CYP7A1	Epilepsy, Schizophrenia, Sleep Disorders	3
PPARGC1A	NPAS2, CAMK4, WNT1, ESR1, CREBBP, CLOCK, GSK3B, MAPK1, RORA, TGFB1, DMD, NDUFB6, ESR2, LEP, MAPK3, RXRA, VEGFA, TNF, INS, MED12, EGR2	Bipolar Spectrum Disorders, Depressive Disorder, Schizophrenia, Sleep Disorders	4
PPARGC1B	CREBBP, ESR1, SRC	Sleep Disorders	1
PPM1A	AANAT, MAPK1, GSK3B, CACNA1C, MAP2K1	Depressive Disorder	1
PPP1R15A	TSC2	Tuberous Sclerosis	1
PPP1R2	GSK3B	Bipolar Spectrum Disorders	1
PPP2CA	GSK3B, SRC, GABRB3, IL8, EGF, CACNA1C, MAPK1, APC, CACNB2, TSPO, HDAC4, MAPT, SMG6, YWHAZ, SCN2A, SOD1, MAPK3, INS, DRD2, YWHAE, HS3ST5, GAD1, YWHAB, SLC6A4	Sleep Disorders	1
PPP2R2A	CACNB2, YWHAE, EGF, SMG6, ITPR1, YWHAB, CACNA1C, DRD2, YWHAZ, DAPK1, PPP1R1B	Schizophrenia, Sleep Disorders	2
PPP2R2B	ITPR1, YWHAZ, ATXN1, ATXN7, CACNB2, CACNA1C, DRD2, YWHAB, YWHAE, CASK, SYNE1	Schizophrenia	1
PPP2R2C	CACNA1C, CACNB2, DRD2	Attention Deficit Hyperactivity Disorder, Bipolar Spectrum Disorders	2
PPP3CA	CAMK2B, PDE4A, CALM1, TSPO, MET, SRC, GSK3B, SOD1, NOS1, ITPR1, MAPK3, LASP1, ADCY1, AVP, MAPT, CACNA1C, FRK, MAPK1, PTEN, ADRB2, PPP1R1B, GABRA1, PDE4B	Schizophrenia, Sleep Disorders	2
PPP3CB	CAMK2B, CACNA1C, MAPK1, GSK3B, ITPR1, MAPK3, NOS1, CALM1, SRC, PDE4A, PDE4B, PPP1R1B	Attention Deficit Hyperactivity Disorder, , Schizophrenia, Sleep Disorders	3
PPP3CC	CACNA1C, NRG1, CAMK2B, NOS1, MAPK3, GABRA4, PPP1R1B, PDE4A, DAO, DAOA, ZNF804A, CALM1, PDE4B, GSK3B, PNOC, BIN1, PLCB1, BCL2, MAPK1, MARK1	Anxiety Disorder, Bipolar Spectrum Disorders, Down Syndrome, Schizophrenia	4
PPP3R1	ATP2B2, CAMK4, DAPK1, CACNA1C, VEGFA, NRG1, ITPR1, MAPK3, MAPK1, CALM1, PPP1R1B, EGR2, CACNA1B	Schizophrenia, Sleep Disorders	2
PPP3R2	ATP2B2, CAMK4, DAPK1, CALM1, CACNA1C, CACNA1B	Schizophrenia, Sleep Disorders	2
PPT1	GAD2, GAP43, STX1A	Schizophrenia, Sleep Disorders	2
PQBP1	ATXN1	Intellectual Disability	1
PRDM1	MAOA, BCL2, MAOB	Depressive Disorder	1
PRDM2	IGF1, CTCF, MAOB, EHMT1, MAOA, ESR2, ESR1, SRC, DAPK1	Schizophrenia, Sleep Disorders	2
PRDX2	EEF1A2, ESR1	Fragile X Syndrome	1
PREB	PRL, NSF, PAX5, KIT	Anxiety Disorder, Bipolar Spectrum Disorders, Down Syndrome, Obsessive Compulsive Disorder, Panic Disorder	5
PREP	OXT, TAC1, AVP	Bipolar Spectrum Disorders	1
PRKAA1	PIK3CA, YWHAE, TSC1, PTEN, CSNK1D, MAPK1, MAPK3, PIK3CG, LEPR, HDAC4, CSNK1E, YWHAZ, LEP, GRIK2	Schizophrenia, Sleep Disorders	2
PRKAA2	TSC2, PIK3CA, TSC1, PTEN, MAPK3, HDAC6, HDAC4, PIK3CG, MAPK1, LEPR, LEP	Schizophrenia, Sleep Disorders, Tuberous Sclerosis	3
PRKAB1	TSC1, LEP, PIK3CG, LEPR	Schizophrenia, Sleep Disorders	2
PRKACG	KCNMA1, YWHAB, CREBBP, ATP2B2, CTNNB1, YWHAE, GRIN2A, ITPR1, ADRB2, ADCY1, NOS1, PDE4A, GSK3B, GRIA3, CACNB2, PTK2, MAPK1, CACNA1C, OMG, SCN1A, MAPK3, KCNJ3, AR, YWHAZ, NGFR, GRIN2B, GRIN1, PDE4B, GNAS, PPP1R1B	Schizophrenia, Sleep Disorders	2
PRKAG1	MAPK3, TSC1, AGRP, LEP, ENO2, LEPR, CBS	Schizophrenia, Sleep Disorders	2
PRKAG2	TSC1, LEP, LEPR, ENO2, CBS	Schizophrenia, Sleep Disorders	2
PRKAG3	PIK3CG, ENO2, TSC1, CBS	Schizophrenia, Sleep Disorders	2
PRKAR1A	HRAS, ADRB2, RPS6KA3, DYRK1A, PTK2, NF1, OMG, RAF1, MAPT	Intellectual Disability	1
PRKAR2A	ADRB2, OMG, PTK2, NOS1, ADCY1, PDE4A, MAPK1, MAPK3, GSK3B, GNAS, DTNBP1, PDE4B, PPP1R1B	Schizophrenia, Sleep Disorders	2
PRKAR2B	PDE4A, GSK3B, TUBGCP5, CSNK1D, MAPK1, YWHAE, MAPK3, ADCY1, PTK2, OMG, CSNK1E, LASP1, NOS1, ADRB2, PPP1R1B, GNAS, PDE4B, AVPR1B, PAFAH1B1	Schizophrenia, Sleep Disorders	2
PRKCA	TRPM1, KCNQ2, MBP, SLC1A1, AVPR1A, ADCY1, GRM5, RXRG, SLC6A3, SRC, PIK3CA, CTNNB1, ABCB1, DLG4, GRIN1, ITPR1, MAPK3, ATP2B2, GRID1, GSK3B, IL6, YWHAB, CD38, ERBB4, SNAP25, PTK2, SDC2, YWHAZ, OPRD1, PLCD1, TSC1, YWHAE, FYN, RARA, VIP, NPAS2, GRIN2A, NOS1, HLA-A, TSPO, CLOCK, EGF, STXBP1, GNAS, GRM7, GABRB3, GRM1, GRIN2B, INADL, ADRA1B, PIK3CG, RGS7, NRAS, PTPN11, KIT, GFAP, PTGIR, HES1, CASP3, BCL…	Anxiety Disorder, Bipolar Spectrum Disorders, Down Syndrome, Obsessive Compulsive Disorder, Panic Disorder, Schizophrenia	6
PRKCE	GAD1, IL2, PIK3CG, MAPK1, SRC, GAD2, CAMTA1, YWHAZ, ALDH1A3, GRM5, PRKD1, ADCY1, YWHAB, MAPK3, CACNA1B, GRIN1, FYN, OPRD1	Schizophrenia, Sleep Disorders	2
PRKCG	ADCY5, MAP2K1, GFAP, GRIN2B, CLOCK, SLC6A3, NPAS2, MAPK1, YWHAE, RARA, RXRG, GRM5	Attention Deficit Hyperactivity Disorder, Depressive Disorder	2
PRKCH	ALDH1A3, MAPK3, SRC, PRKD1, MAPK1, PIK3CG, ALOX5AP, MAP2K1, TRPV1	Depressive Disorder, Sleep Disorders	2
PRKCQ	PIK3CG, GRM5, HLA-A, MAPK1, MAPK3, SRC, HLA-DRB1	Sleep Disorders	1
PRKCZ	FYN, NGFR, IL2, GSK3B, MBP, DLG2, CASP9, MAPK1, GABRD, ESR1, CASP3, NGF, GRM5, DLG3	Bipolar Spectrum Disorders	1
PRKG1	GSK3B, ITPR1, MAPK1, LASP1, CSNK1D, KCNMA1, CACNA1C, NOS1, NGFR, OMG, YWHAZ, ADCY1, MAPK3, YWHAE, CSNK1E, PDE4A, ATP2B2, YWHAB, CD38, GTF2I, PDE4B, FOXO1, HCN1	Attention Deficit Hyperactivity Disorder, Fragile X Syndrome, Schizophrenia, Sleep Disorders	4
PRNP	YWHAZ, ITGB3, TSPO, SCN2A, MAPT, TSPAN7, APOE, DPP6, APP, MOG, FYN, DNM1, BHMT, LAMB1, GFAP, BCL2	Attention Deficit Hyperactivity Disorder, Bipolar Spectrum Disorders, Down Syndrome, Epilepsy, Intellectual Disability, Schizophrenia, Sleep Disorders	7
PROKR2	GRM5, MCHR1, GRPR, HTR2A, APP, CHRM3, GRM1, CHRM5, GHSR, ADRA1B, HTR2B, CCK, AVPR1A, AVP, OXT, OXTR, TAC1, PLCB1, HCRTR1, HCRTR2	Bipolar Spectrum Disorders, Depressive Disorder, Epilepsy	3
PROM1	IGF1, IL6, AR, KIT, KRT8	Fragile X Syndrome	1
PRPF6	ESR1, CTNNB1, AR, YWHAB	Schizophrenia	1
PRR5	TSC1, TSC2	Bipolar Spectrum Disorders	1
PRRT2	PRKD1, GRM5, STXBP1, KCNQ2, SCN2A	Epilepsy	1
PRSS16	COMT, DRD2, PDE4B, ZNF804A	Schizophrenia, Sleep Disorders	2
PSEN1	LEP, INS, APP, APOE, NTRK2, TSPO, BDNF, GSK3B, NGFR, CTNNB1, GRIN2A, PARK2, MAPT, CREBBP, SRC, APBA2, RELN, ERBB4, CTNNA3, TCF7L2, GRIN1, GRIN2B, GFAP, BCL2	Depressive Disorder, Down Syndrome, Intellectual Disability, Schizophrenia, Sleep Disorders	5
PSEN2	RYR3, NGF, CYP17A1, NGFR, APBA2, APOE, MAPT, GSK3B, APP, CSNK1D, ESR1, TSPO, CTNNB1, ERBB4, CYP19A1, GFAP	Down Syndrome, Schizophrenia, Sleep Disorders	3
PSMB6	PSMB5	Anxiety Disorder, Fragile X Syndrome, Tuberous Sclerosis	3
PSMB7	PSMB5	Fragile X Syndrome	1
PSMD4	UBE3A, EHMT1, UBE2A, NEDD4, THBS1, SOD1, RFWD2, TSPO, PARK2	Sleep Disorders	1
PSMD9	RFWD2	Anxiety Disorder, Bipolar Spectrum Disorders, Depressive Disorder, Down Syndrome, Schizophrenia, Sleep Disorders	6
PTCH1	NEDD4, WNT2, PTEN, SHH, CTNNB1, TGFB1, KCNMA1, TSPO, MET, WNT1, DLX2, GPC6, NTRK1	Sleep Disorders	1
PTGDR	VIP, AVP, DRD3, ADORA2A, MAPK3, MC4R, POMC, DRD1, MC3R, ADRB2, ADCY1, MAPK1	Sleep Disorders	1
PTGDS	ESR1, LEP, PTGS2	Schizophrenia, Sleep Disorders	2
PTGER4	IL8, DRD1, MC4R, SRC, ADRB2, ADORA2A, MC3R, VIP, AVP, PDE4A, TSPO, POMC, TNF, IL6, ADCY1, IL10, DRD5, PTGS2, GNAS, OXT, HTR4, HTR6, HTR7, LHCGR, PTGIR, VIPR1, BCL2	Bipolar Spectrum Disorders, Schizophrenia, Sleep Disorders	3
PTGFR	OXTR, OXT, AVPR1A, TAC1, APP, MCHR1, CHRM3, CCK, PLCB1, ESR1, GRM5, LHCGR, GRM1, ADRA1B, HCRTR1, HTR2B, HTR2A, HCRTR2, AVP, CHRM5	Bipolar Spectrum Disorders	1
PTGS1	TDO2, VEGFA, NRG1, HTR2C, TNF, WNT1, CTNNB1, PTGER3, NOS1, GSK3B, APC, HTR2A, ESR1, PTGS2	Schizophrenia, Sleep Disorders	2
PTH	AR, IL6, ADRB2, GHRL, ADCY1, CTNNB1, TSPO, ESR1, NPY, IL2, LEP, SRC, CCK, NFIL3, APOE, PRL, INS, TAC1, NR4A2, ADORA2A, TNF, TGFB1, MC3R, MC4R, IGF2, POMC, VIP, AVP, IGF1, DRD1, CCL2	Sleep Disorders	1
PTK2B	SRC, DLG3, CAMK2B, ITGB3, GRIN2A, MAPT, PTEN, DLGAP3, PTK2, INS, EPS8, TNF, IL8, ITGA4, VEGFA, GRIA3, IL2, TSPO, GRID2, GSK3B, NOS1, GRIN1, INADL, GRID1, GRIK2, FYN, GRIK3, DLG4, SH3KBP1, GRIN2B, CRK, PRKCB, CRKL	Depressive Disorder, Epilepsy, Schizophrenia, Sleep Disorders	4
PTK7	CCK, DLG3, POMC, DLG2	, Panic Disorder	1
PTN	NR4A2, VEGFA, FYN, RETN, WNT2	Anxiety Disorder, Bipolar Spectrum Disorders, Down Syndrome, Obsessive Compulsive Disorder, Panic Disorder	5
PTPLB	RYR3	Sleep Disorders	1
PTPN21	HCRT, SRC, FYN	Schizophrenia, Sleep Disorders	2
PTPN22	ERBB4, FYN, MAPK1	Bipolar Spectrum Disorders, Epilepsy	2
PTPRA	MAPK1, SRC, ABAT, MAPK3, INS, PTK2, CALM1, FYN	Schizophrenia, Sleep Disorders	2
PTPRD	MAPK1, PTEN, SRC, ERBB4	Anxiety Disorder, Bipolar Spectrum Disorders, Down Syndrome, Epilepsy, Obsessive Compulsive Disorder, Sleep Disorders	6
PTPRF	PTEN, CTNNB1, IL1RAPL1, CREBBP, SLC6A4, FYN	Schizophrenia, Sleep Disorders	2
PTPRG	CNTN4, ERBB4, CNTN6, DLG4, MAPK3, CTNNB1, CNTN3, MAPK1	Bipolar Spectrum Disorders, Schizophrenia	2
PTPRO	MAPK3, ERBB4	Bipolar Spectrum Disorders, Schizophrenia, Sleep Disorders	3
PTPRR	MAP2K1, ERBB4, MAPK1	Depressive Disorder	1
PTPRU	CTNNB1	Sleep Disorders	1
PTTG1	IGF1, THBS1, PARK2	Sleep Disorders	1
PVALB	PRL, GRM5, TH, PDE4B, CHRNA4, CUX2, CCK, HTR1A, BDNF, NPY, RELN, ERBB4, CNR1, NTRK2, GABRQ, HTR3A, TSPO, GRIN2A, HTR2A, TAC1, NGFR, GAD2, NTF3, SLC6A1, VIP, GRIN1, SLC6A3, SCN8A, GAD1, NTRK3, NTRK1, PPP1R1B, NRG1, GRIN2B, GRM1	Bipolar Spectrum Disorders	1
PVR	ITGB3, DLG3, SRC, MET	Schizophrenia, Sleep Disorders	2
PVRL1	SRC, TSPO, CTNNB1	Schizophrenia, Sleep Disorders	2
PVRL2	DLG3, CTNNB1	Schizophrenia, Sleep Disorders	2
PVRL3	PIK3CA, CADM1, SRC, DLG3	Schizophrenia, Sleep Disorders	2
QKI	ATXN1, SRC, RBFOX1, MED12, FYN	Schizophrenia, Sleep Disorders	2
RAB2A	STX1A, NSF	Bipolar Spectrum Disorders	1
RAB3A	SYN1, STX1A, STXBP1, CASK, RIMS1, SNAP25, NSF	Intellectual Disability, Schizophrenia	2
RAB3GAP2	UPF3B, SNAP25	Intellectual Disability	1
RAB40AL	KIF5C, DNM1, T, AP1S2, STXBP1, STX1A	Intellectual Disability	1
RAD1	YWHAZ	Sleep Disorders	1
RALGDS	MAPK3, PIK3CA, NF1, RAC1	Tuberous Sclerosis	1
RAN	HDAC4, NSD1, EEF1A2, AR, ESR1	Fragile X Syndrome	1
RANBP1	TBX1, GNB1L	Schizophrenia, Sleep Disorders	2
RANBP9	AR, DISC1, PAFAH1B1, APP, MET, OPRM1, FMR1, NTRK1, NTRK2, CBS, NTRK3, DRD1, ESR1, L1CAM	Schizophrenia	1
RANGAP1	IL4, HDAC4, NDEL1, PAFAH1B1	Anxiety Disorder, Bipolar Spectrum Disorders, Depressive Disorder, Sleep Disorders	4
RAPGEF3	PDE4B, TSPO, SDC2, NRAS, RAPGEF4, VIP, CACNA1C, IL2	Anxiety Disorder, Down Syndrome,	2
RAPGEF6	DLG4	Schizophrenia, Sleep Disorders	2
RASA1	EGF, RAC1, MAPK3, EPHB2, TSC1, NTRK1, SYN1, NRAS, SDC2	Down Syndrome, Tuberous Sclerosis	2
RASD2	MAPK1, OMG, PDE4A, MAPK3, MAPT, PIK3CA, SYNGAP1, PDE4B	Schizophrenia, Sleep Disorders	2
RASGRF2	CAMK2B, MYO9B, CACNA1C, CACNB2, NTRK2, SRC, GRIN2A, FRK, CALM1, GRIN2B, FYN, GRIN1, CACNA1B, DLG4, NTRK3	Schizophrenia, Sleep Disorders	2
RCAN1	GSK3B, ATP2B2, VEGFA, GATA2, MAPK3, RAF1, DYRK1A	Down Syndrome, Fragile X Syndrome, Intellectual Disability, Schizophrenia, Sleep Disorders	5
RDH8	ADH4	Schizophrenia, Sleep Disorders	2
REEP5	APC, CACNA1G	Depressive Disorder, Epilepsy	2
RELA	TSPO, FAT1, NGF, MAPK1, SHH, DRD2, IL2, TGFB1, CALM1, PIK3CA, TNF, WNT1, MAPK3, IL6, INS, RXRA, AR, CREBBP, CYP1A1, APBA2, SRC, PARK2, GSK3B, ESR1, NOS1, PTEN, NGFR, EHMT1, IL4, APP, CNTN5, IL8, CAMK4, IL10, CTNNB1, IL1RN, EGR2, PTGS2, GTF2I	Schizophrenia, Sleep Disorders	2
REST	HDAC4, BDNF, DYRK1A, NRXN1, NRXN2, SYN1, NRXN3	Down Syndrome, Fragile X Syndrome	2
RET	PTEN, VEGFA, PTK2, INS, T, TSPO, GATA2, DLG3, SHANK2, POMC, NGFR, NEDD4, SHANK1, MAPK3, MAPK1, NR4A2, SRC, CASK, DLG2, CTNNB1, PIK3CA, DLG4, SHANK3, GNAS, SH3KBP1, NF1, HRAS, PTPN11, NRAS	Down Syndrome, Intellectual Disability, Schizophrenia, Sleep Disorders	4
RFC4	RARA, HES1, RFC1	Anxiety Disorder, Bipolar Spectrum Disorders, Fragile X Syndrome	3
RFFL	PIK3CG	Sleep Disorders	1
RFX4	ESR1	Bipolar Spectrum Disorders	1
RGMA	IL4, GABRQ	Depressive Disorder, Intellectual Disability	2
RGN	INS	Tuberous Sclerosis	1
RGS1	NPY5R, POMC, DRD4, OPRD1, IL8, OPRK1, APP, PYY, HLA-DRB1, OPRM1, HTR1D, HTR5A, NPY, DRD2, GRM8, DRD3, NPY2R, GRM7, HTR1A, HTR1E, GRM4, ADRA2A, ADORA3, HTR1B, CNR1, NPY1R	Anxiety Disorder, Down Syndrome,	2
RGS10	MTNR1A, APP, CALM1, GRM7, OPRM1, DRD4, HTR1A, NPY, NPY1R, PTGER3, GRM4, MTNR1B, HTR5A, KCNJ3, HTR1E, DRD2, HTR1B, IL8, POMC, DRD3, ADRA2A, CNR2, OPRD1, MCHR1, CNR1, GRM8, HTR1D, PNOC	Schizophrenia, Sleep Disorders	2
RGS12	CACNA1B, GABRB1, ITGB3, GRM5, DLGAP3	Schizophrenia	1
RGS16	SRC	Schizophrenia, Sleep Disorders	2
RGS18	DRD4, MTNR1B, CCK, HTR1B, GRM1, DRD3, POMC, AVP, DRD2, HTR2B, GRM7, HTR2A, IL8, OXTR, CNR2, CNR1, ADRA2A, AVPR1A, NPY, HTR5A, HTR1A, OPRM1, OXT, HTR1D	Depressive Disorder	1
RGS2	CHRM5, MCHR1, GRPR, HTR2A, HCRTR2, CALM1, TCF4, OXT, CCK, ITPR1, HTR2B, OXTR, AVPR1A, KCNJ3, HCRT, CHRM3, GRM5, GRM1, APP, TAC1, GNAS, HCRTR1, AVP, GHSR, ADRA1B	Anxiety Disorder, Down Syndrome, Panic Disorder, Schizophrenia	4
RGS4	DRD4, MCHR1, PNOC, APP, NRG1, TCF4, NPY, COMT, OPRD1, CHRM3, MTNR1A, MTNR1B, CALM1, DAO, GRM8, ADRA2A, ZNF804A, HTR1E, GRM5, HTR2A, GRM7, POMC, HTR1D, HTR1A, CNR2, DRD2, KCNJ3, HTR5A, OPRM1, DRD3, PRODH, CNR1, GRM4, DTNBP1, DAOA, DISC1, HTR1B, AFF2, IL8, OPRL1, PYY, OPRK1, NPY5R, NPY2R, NPY1R, ADORA3, PLCB1	Bipolar Spectrum Disorders, Depressive Disorder, Fragile X Syndrome, Schizophrenia	4
RGS5	CRP	Bipolar Spectrum Disorders, Schizophrenia, Sleep Disorders	3
RGS8	TAC1, CHRM3	Schizophrenia, Sleep Disorders	2
RGS9	DRD3, CACNA1B, KCNJ3, GNAS, DRD2	Schizophrenia	1
RHAG	OPRM1	Epilepsy	1
RHCG	PPP1R1B, OPRM1	Depressive Disorder, Epilepsy	2
RHD	TSPO	Schizophrenia, Sleep Disorders	2
RHEB	MAPK3, NF1, INS, TSC1, MAP2K1, IGF1, PIK3CA, PTEN, TSC2	Tuberous Sclerosis	1
RHOA	EPHA6, AR, FRK, TSPO, TGFB1, MYO9B, WNT1, ABCA7, NOS1, MAPK3, TNF, SDC2, INS, THBS1, PIK3CG, YWHAB, GRIN2A, NGFR, SERPINE1, ITPR1, APOE, EGF, DLG3, SHH, DLG2, PIK3CA, OMG, WNT2, PLCD1, BDNF, NGF, PTK2, PTEN, MET, MAPK1, SLIT3, ESR1, CTNNB1, IL6, ITGA4, SRC, ITGB3, GSK3B, IL8, YWHAZ, PARK2, VEGFA, IL2, HTR1A, FYN, CYFIP1, PAFAH1B1, MBP, GRM1, ERBB4, DLG4, PTGS2, CNR1	Schizophrenia, Sleep Disorders	2
RIPK1	TNF, DLG4	Fragile X Syndrome	1
RIPK4	ABCB1, PIK3CA, MAPK3, ADCY1, CASK, PIK3CG, PTEN, DYX1C1, DLG2, DLG3, MAPK1, DLG4, MBP, MAP2K2, MAP2K1	Down Syndrome, Intellectual Disability, Schizophrenia, Sleep Disorders	4
RIT2	NGF, CALM1, PDE4A, MAPK3, MAPK1, OMG, NDN, NRG1, NTRK1, SYNGAP1, PDE4B	Schizophrenia, Sleep Disorders	2
RLN1	INS, AR, YWHAE, NOS1, CREBBP	Sleep Disorders	1
RLN3	INS	Fragile X Syndrome, Schizophrenia, Sleep Disorders	3
RNF128	PARK2, IL6	Intellectual Disability	1
RNF213	NF1	Bipolar Spectrum Disorders, Epilepsy, Intellectual Disability, Schizophrenia, Sleep Disorders	5
RNF5	PARK2	Fragile X Syndrome, Schizophrenia, Sleep Disorders	3
ROCK1	DLG2, SERPINE1, BRCA2, PTK2, PTEN, IL2, MAPK1, TSPO, DLG3, ITGB3, VEGFA, MAPK3, CYP17A1, INADL, DLG4	Schizophrenia, Sleep Disorders	2
ROCK2	PTEN, MAPK3, CD44, RAC1	Tuberous Sclerosis	1
ROR1	DLG3, NGF, DLG2	Bipolar Spectrum Disorders	1
RORB	RARG, ESR2, NR2E1, NFIL3, RORA, RARB, RXRG, AR, NPAS2, ESR1, CLOCK, NR4A2, PER2, RARA, RELN, TBR1	Bipolar Spectrum Disorders, Epilepsy, Intellectual Disability, Schizophrenia, Sleep Disorders	5
RPGRIP1L	AHI1	Schizophrenia	1
RPH3A	NRXN1, CASK, CAMK2B, SYN1, STXBP1, NSF	Schizophrenia, Sleep Disorders	2
RPLP0	ESR1, FMR1, RPL10, EEF1A2	Fragile X Syndrome	1
RPS6	TSC2, PIK3CA, MAPK3, INS, TSC1, IGF1, PTEN, TBC1D7, RPL10, EEF1A2, PIK3CG, PPP1R1B, NRAS, TSPO	Down Syndrome, Fragile X Syndrome, Tuberous Sclerosis	3
RPS6KA1	NOS1, ESR1, GSK3B, CREBBP, APAF1, MAPK1, RPS6KA2, MAPT, NR4A2, BCL2, NGFR, TSC2	Depressive Disorder	1
RPS6KB1	RAC1, INS, IGF1, MAP2K1, MAPK3, PIK3CA, TBC1D7, NF1, CTNNB1, MAPT, IL6, VEGFA, TSC2, TSC1, PTEN, FMR1, KIT, CTCF, NOS1, ESR1	Fragile X Syndrome, Tuberous Sclerosis	2
RPTOR	MAPK1, PIK3CG, GSK3B, IGF1, TSC2, IL4, TSC1, YWHAE, TSPO, BCL2	Bipolar Spectrum Disorders	1
RREB1	AR	Schizophrenia, Sleep Disorders	2
RRM2B	PTEN	Intellectual Disability	1
RTN4	NTRK1, SRC, TSPO, GAP43, OMG, PTPRZ1, MBP, NTRK2, BDNF, NTF3, NGFR, NDN, BCL2	Bipolar Spectrum Disorders, Schizophrenia	2
RTN4R	OMG, PDE4B, PDE4A, NRAS, NGFR	Anxiety Disorder, Bipolar Spectrum Disorders, Down Syndrome, Schizophrenia	4
RUNX1	ESR1, RARA, TNF, NTRK1, NR4A2, NTRK2, DLX2, CREBBP, GATA2, TSPO, AR, TGFB1, PTEN, NTRK3, PTGS2, PTPN11, HRAS, FOXG1, NF1, KIT, PAX5, NRAS	Down Syndrome, Intellectual Disability, Schizophrenia, Sleep Disorders	4
RUNX3	CDH10, CREBBP, NTRK2, APBA2, IGF2, DLX2, TNF, CTNNB1, HDAC4, DAPK1, SRC, TGFB1, NEUROG1	Sleep Disorders	1
RXFP3	OPRM1, INS, HTR1E, ADRA2A, DRD2, GRM7, NPY, DRD4, HTR5A, MTNR1A, PTGER3, IL8, HTR1B, NPY1R, POMC, DRD3, HTR1A, MTNR1B, APP, GRM4, ADCY1, GRM8, OPRD1, MCHR1, PNOC, CNR2, HTR1D, CNR1	Schizophrenia, Sleep Disorders	2
RXFP4	MTNR1A, APP, HTR1A, DRD4, HTR1E, DRD3, DRD2, MTNR1B, GRM7, HTR5A, INS, ADCY1, PTGER3, HTR1B, NPY1R, GRM4, NPY, POMC, ADRA2A, OPRM1, IL8, CNR1, CNR2, HTR1D, GRM8, OPRD1, PNOC, MCHR1	Schizophrenia, Sleep Disorders	2
RYR2	PDE4A, NOS1, ITPR1, RYR3, CALM1, ATP2B2, KCNMA1, TSPO, CACNA1C, CAMK2B, HOMER1, DMD, INS, CD38, CACNA1B	Schizophrenia, Sleep Disorders	2
S100A10	HTR1B	Anxiety Disorder, Depressive Disorder, Down Syndrome,	3
S100B	DRD4, SRC, APP, MBP, DRD2, TSPO, IL6, MAPT, APOE, HTR1A, SLC1A3, PTGS2, CCL2, BDNF, GFAP, BCL2	Anxiety Disorder, Bipolar Spectrum Disorders, Depressive Disorder, Down Syndrome, Obsessive Compulsive Disorder, Panic Disorder, Schizophrenia	7
S1PR1	CNR1, ADORA3, GRM7, GRM8, HTR1D, HTR1A, DRD3, NPY5R, HTR1E, ADRA2A, MCHR1, VEGFA, NPY1R, NPY, APP, MTNR1A, HTR1B, OPRD1, FYN, OPRM1, POMC, OPRK1, PYY, MTNR1B, NPY2R, DRD4, MAPK1, DRD2, CNR2, HTR5A, TSPO, OPRL1, GRM4	Bipolar Spectrum Disorders	1
SAFB	ESR1	Anxiety Disorder	1
SAT1	MAOA, MAOB	Anxiety Disorder, Depressive Disorder, Down Syndrome, Schizophrenia, Sleep Disorders	5
SCAP	INS, INSIG1	Schizophrenia, Sleep Disorders	2
SCARA3	NSF	Schizophrenia, Sleep Disorders	2
SCARB1	PDZK1, CYP17A1, POMC, SRC, THBS1, VLDLR, APOE, TSPO, TNF, SCP2, INS, PON1	Sleep Disorders	1
SCGB1A1	TNF, ESR1	Schizophrenia, Sleep Disorders	2
SCN1B	SCN2A, GABRA6, KCNQ2, SCN8A, GABRA1, KCNQ3, SCN1A, GABRD	Epilepsy	1
SCN2B	SCN2A, SCN8A, SCN1A	Epilepsy	1
SCN3A	SCN1A, KCND2, KCNQ2, SCN7A, FOXG1, SCN2A	Epilepsy	1
SCN5A	KCNQ2, SCN2A, DLG3, DLG2, NKX2-5, FOXO1, KCNJ3, SCN8A, KCND2, FOXG1, SCN1A, HCN1, KCNQ3	Epilepsy	1
SCN9A	GABRD, KCNQ2, SCN2A, KCND2, FOXG1, SCN1A, KCNQ3	Epilepsy	1
SCT	POMC, ADCY1, AVP, ADORA2A, MC4R, VIP, DRD1, ADRB2, MC3R, HTR6, DRD5, HTR7, HTR4, GNAS, VIPR1, PTGIR, LHCGR	Anxiety Disorder, Bipolar Spectrum Disorders, Down Syndrome, Schizophrenia, Sleep Disorders	5
SDC1	SDC2, SRC, CASK, TGFB1, IL6, SORCS1, GPC6, MET, HS3ST5, MAPK3, ITGB3, WNT1, VEGFA, MAPK1, THBS1, IL8, TSPO, LRP8, APOE, CD38	Schizophrenia, Sleep Disorders	2
SDC3	IL8, SDC2, MC4R, SRC, CASK, PTPRZ1, HS3ST5, APOE, LRP8, GPC6, AGRP, POMC, MC3R, FYN	Schizophrenia, Sleep Disorders	2
SDCBP	SRC, TPH2, GRIA3, CADM1, SDC2, STX1A, IL5, CASK, GRIK3, GRIK2	Schizophrenia, Sleep Disorders	2
SDCBP2	NRXN1	Schizophrenia, Sleep Disorders	2
SDCCAG8	TUBGCP5, CSNK1E, YWHAE, TSC1, CSNK1D, PAFAH1B1	Bipolar Spectrum Disorders, Schizophrenia, Sleep Disorders	3
SDHB	NF1, DRD4, SUCLG2, TSPO, ENO2, NDUFB6	Sleep Disorders, Tuberous Sclerosis	2
SELE	TNF, MAPK3, NOS1, IL8, ITGB3, FOLH1, PTK2, RARA, CREBBP, EGF, ITGA4, CCL2, SERPINE1, MAPK1, TSPO, IL6, CD38, PTGS2	Schizophrenia, Sleep Disorders	2
SELENBP1	AR, GPX1	Schizophrenia, Sleep Disorders	2
SEMA3A	NTRK2, MET, VEGFA, NTF3, SLIT3, NRCAM, ROBO1, ITGA4, GSK3B, APP, BDNF, EGF, ROBO2, PLXNA4, FYN, RELN	Attention Deficit Hyperactivity Disorder, , Schizophrenia, Sleep Disorders	3
SEMA3D	MET, SLIT3, ROBO2, PLXNA4	Bipolar Spectrum Disorders, Schizophrenia, Sleep Disorders	3
SEMA6A	ROBO1, MET, ROBO2, APP, SLIT3, PLXNA4	Schizophrenia, Sleep Disorders	2
SEMA6B	MET, SLIT3, ROBO1, SRC, APP	Schizophrenia, Sleep Disorders	2
SEMA6C	NGF, APP, ROBO2, SLIT3, PLXNA4, GPX1	Schizophrenia, Sleep Disorders	2
SERPINA1	IL6, SYN1, VEGFA, APP, IGF2, SERPINE1, TGFB1, IGF1, ALDOA, TSPO, APOE, IL8, EGF, INS, GSTM1, GSTP1, CTSG, CD40LG	Anxiety Disorder, Bipolar Spectrum Disorders, Intellectual Disability, Schizophrenia	4
SERPINA6	AVP, POMC, ESR1, OXT, SHBG, LEP, AR, HSD11B1	Anxiety Disorder, Bipolar Spectrum Disorders, Obsessive Compulsive Disorder, Panic Disorder	4
SET	APP, PIK3CG	Down Syndrome,	1
SETD1A	SETD2, UBE2A, CREBBP, CTNNA3	Schizophrenia, Sleep Disorders	2
SEZ6	GABRA4	Epilepsy	1
SFN	AANAT, HDAC4, CSNK1E, TSC1, ESR1, CTNNB1, PTEN, MAPK3, RFWD2, YWHAZ, CSNK1D, YWHAB, YWHAE, MAPK1, GSTP1	Schizophrenia, Sleep Disorders	2
SGCE	DRD2, DMD, IMMP2L, MAGEL2, NDN, MYLIP, DBH, GCH1	Anxiety Disorder, Down Syndrome, Intellectual Disability, Obsessive Compulsive Disorder, Schizophrenia, Sleep Disorders	6
SH3PXD2A	SRC, MYO9B, SYNGAP1	Schizophrenia, Sleep Disorders	2
SHMT2	SHMT1, GCH1, MTRR, BHMT, MTR, CBS, GMPR, CTNNB1, MTHFR, DAO	Anxiety Disorder, Bipolar Spectrum Disorders, Down Syndrome, Intellectual Disability, Obsessive Compulsive Disorder, Panic Disorder	6
SHOX	GHSR	Anxiety Disorder	1
SIGMAR1	CYP7A1, DHCR7	Depressive Disorder, Epilepsy, Schizophrenia, Sleep Disorders	4
SIM1	SHH, POMC, PER1, AGRP, SLIT3, MC3R, MC4R, AVP, LEP, OXT	Schizophrenia, Sleep Disorders	2
SIM2	PARK2	Down Syndrome, Intellectual Disability	2
SIPA1L1	UBE3A, SHANK3, DLG4	Schizophrenia, Sleep Disorders	2
SIRT1	YWHAB, IGF1, IL6, HDAC4, VEGFA, TNF, LEP, APOE, TSPO, RARA, EHMT1, YWHAE, FABP3, CTNNB1, AR, BDNF, INS, MAPT, BCL11A, CREBBP, NPAS2, CLOCK, ESR1, PTEN, TH, SETD2, AGRP, YWHAZ, PARK2, GTF2I, PTGS2, EGR2, KIT, FOSB, FOXG1, TSC2, MEF2C, FOXO1, DYRK1A, BCL2, HES1, RETN	Bipolar Spectrum Disorders, Depressive Disorder, Epilepsy, Fragile X Syndrome, Schizophrenia, Sleep Disorders	6
SIRT5	CREBBP, HDAC4, TNF	Schizophrenia, Sleep Disorders	2
SLAMF1	SRC, FYN	Schizophrenia, Sleep Disorders	2
SLC10A1	IL6, ABCB1	Depressive Disorder	1
SLC12A2	INS, TSPO, GABRA1, GAD2, GAD1, CACNA1B, KCNJ10	Fragile X Syndrome, Schizophrenia, Tuberous Sclerosis	3
SLC12A5	GPHN, GAD2, BDNF, NTRK2, GAD1, GABRA1	Schizophrenia, Sleep Disorders	2
SLC15A1	SLC1A1, CCK, ABCB1, LEP, SLC6A1	Bipolar Spectrum Disorders	1
SLC16A2	IL1RAPL1, ARX, L1CAM, DYX1C1	Anxiety Disorder, Depressive Disorder, Down Syndrome, Intellectual Disability	4
SLC17A1	PDZK1	Schizophrenia, Sleep Disorders	2
SLC17A3	PDZK1	Schizophrenia, Sleep Disorders	2
SLC17A6	GAD2, TH, GPHN, LMX1B, GRM5, NPY, TAC1, SYN1, GRIN2A, TSPO, GAD1, GABBR2, BDNF, CHRNB3, CHRNA4, GRIN2B, SLC1A3, SLC1A1, GRIN1, GRM1, DDC, TRPV1	Anxiety Disorder, Bipolar Spectrum Disorders, Down Syndrome, Obsessive Compulsive Disorder, Panic Disorder, Schizophrenia, Sleep Disorders	7
SLC17A7	DLG3, NLGN1, DLG2, DAPK1, BDNF, GAD1, GPHN, NTRK2, GAD2, NLGN2, GRIN2A, SNAP25, GRM5, RIMS1, GRM7, GABBR2, TSPO, TH, SYN1, GRIN2B, GRM1, SLC1A3, DDC, SLC1A1, GRIN1, DLG4, SLC6A1	Anxiety Disorder, Bipolar Spectrum Disorders, Depressive Disorder, Down Syndrome, Obsessive Compulsive Disorder, Panic Disorder, Schizophrenia, Sleep Disorders	8
SLC17A8	SLC1A1, GAD1, CNR1, GRM1, GAD2	Epilepsy	1
SLC18A1	SLC6A3, TH, TPH1, SLC6A4, TDO2, SLC6A2, HTR7, DDC	Anxiety Disorder, Bipolar Spectrum Disorders, Down Syndrome, Obsessive Compulsive Disorder, Schizophrenia, Sleep Disorders	6
SLC18A2	HTR2A, PITX3, RIMS1, DRD2, TH, DRD4, COMT, MAOA, BDNF, TPH1, DRD1, SLC6A3, NR4A2, SLC6A4, TPH2, HTR1A, MAOB, SNAP25, PARK2, OPRM1, TDO2, LMX1B, SLC6A2, HTR7, DBH, DRD5, DDC, GCH1	Anxiety Disorder, Bipolar Spectrum Disorders, Depressive Disorder, Down Syndrome, Schizophrenia, Sleep Disorders	6
SLC18A3	TH, NTRK1, GAD1, VIP, NPY, GAD2, SNAP25, NGFR, TSPO, TDO2, TAC1, RIMS1	Sleep Disorders	1
SLC1A2	MAPT, GFAP, TSPO, BDNF, SLC6A3, GABBR2, TNF, KCNJ10, GAD1, GRIN2A, SLC6A4, GRM5, GRM4, SOD1, MCHR1, GRIK2, ERBB4, GRIN2B, GRM1, SLC6A2, GRIN1, SLC6A1, SLC6A14	Anxiety Disorder, Bipolar Spectrum Disorders, Depressive Disorder, Down Syndrome, Epilepsy, Fragile X Syndrome, Intellectual Disability, Obsessive Compulsive Disorder, Panic Disorder, Schizophrenia, Sleep Disorders, Tuberous Sclerosis2	12
SLC1A4	ERBB4, SLC6A4, MCHR1, AVP	Anxiety Disorder, Bipolar Spectrum Disorders, Down Syndrome, Obsessive Compulsive Disorder, Panic Disorder, Schizophrenia	6
SLC1A5	TSPO, MCHR1, ERBB4	Schizophrenia, Sleep Disorders	2
SLC1A6	GRID2, GRM5, GRIK2, GRM1, TNF, GRIN2A, GRIN2B, MCHR1, ERBB4, SLC6A2, SLC6A3, GRM7, SLC6A1	Anxiety Disorder, Bipolar Spectrum Disorders, Down Syndrome, Obsessive Compulsive Disorder, Panic Disorder, Schizophrenia	6
SLC1A7	TNF, ERBB4	Anxiety Disorder, Bipolar Spectrum Disorders, Down Syndrome, Obsessive Compulsive Disorder, Panic Disorder	5
SLC22A3	PIK3CA, PIK3CG, ABCB1, SLC29A4, PDZK1, SLC6A2	Obsessive Compulsive Disorder, Schizophrenia, Sleep Disorders	3
SLC22A4	PDZK1, SLC6A4, PIK3CA, PIK3CG	Epilepsy, Schizophrenia, Sleep Disorders	3
SLC22A6	SLC6A2, ABCB1, SLC6A3	Bipolar Spectrum Disorders	1
SLC23A3	CTNNB1, SLC25A27	Schizophrenia, Sleep Disorders	2
SLC24A3	OCA2	Attention Deficit Hyperactivity Disorder, Bipolar Spectrum Disorders	2
SLC24A5	OCA2	Schizophrenia, Sleep Disorders	2
SLC25A5	ESR1	Intellectual Disability	1
SLC26A4	WFS1	Down Syndrome,	1
SLC26A6	MYLIP, GABRG1, KCNJ10, GABRA5, GABRB3, GABRA4, GABRA3, GABRD, GABRB1, GABRA1, GABRA6, GABRA2, GABRG3	Schizophrenia, Sleep Disorders	2
SLC28A1	SLC29A4, ADK	Depressive Disorder, Epilepsy, Sleep Disorders	3
SLC28A2	SLC29A4, ADK	Depressive Disorder, Epilepsy, Sleep Disorders	3
SLC29A1	ADK, TGFB1	Depressive Disorder, Epilepsy, Sleep Disorders	3
SLC29A2	ADK	Depressive Disorder, Epilepsy, Sleep Disorders	3
SLC2A1	IGF1, INS, VEGFA, PIK3CA, TNF, FOXG1, PTPN11, CREBBP, SND1, FOXO1	Epilepsy, Intellectual Disability, Tuberous Sclerosis	3
SLC2A2	PIK3CG, TSPO, MAPK8IP2, NPY, TNF, LEP, CCK, MTNR1B	Bipolar Spectrum Disorders	1
SLC2A3	FOXG1, SND1, TNF, LEP, ALDOA, BDNF, TSPO, IGF1, PIK3CG, HCRT	Attention Deficit Hyperactivity Disorder, Bipolar Spectrum Disorders, Epilepsy	3
SLC2A4	INS, RAC1, NPY, IGF1, PTEN, IL6, PIK3CA, TSC2, FABP3, STXBP1, YWHAE, HCRT, YWHAZ, YWHAB, POMC, HDAC4, PIK3CG, TNF, APOE, GSK3B, SRC, NRG1, TSPO, SERPINE1, NOS1, LEP, TGFB1, WNT1, CREBBP, FOXG1, MED12, PTPN11	Intellectual Disability, Sleep Disorders, Tuberous Sclerosis	3
SLC2A9	PDZK1, PIK3CA, LIN7B, PIK3CG	Anxiety Disorder, Depressive Disorder, Down Syndrome, Schizophrenia	4
SLC30A3	GRIN2A, INS	Schizophrenia, Sleep Disorders	2
SLC30A8	INS, GAD2, MC4R, MTNR1B, TCF7L2, WFS1	Bipolar Spectrum Disorders, Schizophrenia, Sleep Disorders	3
SLC38A1	BDNF, SLC1A1, AANAT	Bipolar Spectrum Disorders	1
SLC39A3	SLC30A4	Bipolar Spectrum Disorders	1
SLC39A4	IL6	Depressive Disorder	1
SLC39A8	NOS1, SLC30A4	Bipolar Spectrum Disorders, Schizophrenia, Sleep Disorders	3
SLC39A9	SOD1	Schizophrenia, Sleep Disorders	2
SLC4A3	SLC1A1, ESR1	Epilepsy	1
SLC4A4	ABCA13, TSPO, CBS, HTR4, SLC1A1	Schizophrenia, Sleep Disorders	2
SLC5A4	SLC6A1, SLC6A2, TGFB1	Anxiety Disorder, Depressive Disorder, Down Syndrome, Panic Disorder	4
SLC6A11	TSPO, GABRA5, GAD1, GABRD, GAD2, SLC1A1, SLC1A3, RGS7	Anxiety Disorder, Bipolar Spectrum Disorders, Down Syndrome, Epilepsy, Obsessive Compulsive Disorder, Panic Disorder, Schizophrenia, Sleep Disorders	8
SLC6A12	ABAT, GAD2, GAD1, SLC1A3, SLC1A1	Anxiety Disorder, Bipolar Spectrum Disorders, Down Syndrome, Obsessive Compulsive Disorder, Panic Disorder, Schizophrenia, Sleep Disorders	7
SLC6A13	GABRA5, GAD1, GAD2, GABRD, TSPO, ABAT, SLC1A1, SLC1A3	Anxiety Disorder, Bipolar Spectrum Disorders, Down Syndrome, Obsessive Compulsive Disorder, Panic Disorder, Schizophrenia, Sleep Disorders	7
SLC6A20	SLC1A1	Schizophrenia	1
SLC6A5	GPHN, GAD2, GAD1, STX1A, SLC1A1, SLC1A3, PHF8, QDPR	Anxiety Disorder, Bipolar Spectrum Disorders, Depressive Disorder, Down Syndrome, Epilepsy, Obsessive Compulsive Disorder, Panic Disorder, Schizophrenia, Sleep Disorders	9
SLC6A7	FOXP1	Intellectual Disability	1
SLC6A9	RXRA, STX1A	Anxiety Disorder, Bipolar Spectrum Disorders, Down Syndrome, Obsessive Compulsive Disorder, Panic Disorder, Schizophrenia, Sleep Disorders	7
SLC7A10	AANAT	Schizophrenia, Sleep Disorders	2
SLC7A4	GHSR	Anxiety Disorder, Depressive Disorder, Down Syndrome, Schizophrenia, Sleep Disorders	5
SLC9A1	EGF, PRKCB, APP, DOCK3	Epilepsy	1
SLC9A3	DRD3, APP	Epilepsy	1
SLCO3A1	ABCB1	Schizophrenia, Sleep Disorders	2
SLITRK1	NTRK1, DLGAP3, IMMP2L, DRD2, TSPO, BAIAP2	Anxiety Disorder, Attention Deficit Hyperactivity Disorder, Bipolar Spectrum Disorders, Down Syndrome, Obsessive Compulsive Disorder	5
SLITRK2	TDO2, IMMP2L	Bipolar Spectrum Disorders	1
SLITRK6	CSMD1, NTRK1	Bipolar Spectrum Disorders	1
SMAD4	MAPK8IP2, VEGFA, PIK3CA, ESR1, WNT1, MAPK3, GSK3B, CTNNB1, GTF2I, DLX1, CTCF, THBS1, AR, CREBBP, MET, ESR2, IL10, IL5, TGFB1, CSNK1D, NEDD4, TCF7L2, GATA2, SRC, TSPO, IL6, NKX2-5, FOXG1, T, NF1, MEF2C, USP9X, XPO1, HUWE1, RAC1, PTEN, HRAS, PARK2	Intellectual Disability, Schizophrenia	2
SMARCA2	MBD3, GSK3B, AR, HDAC4, CTCF, SETD2, MET, ESR1, TSPO, NR4A2, CTNNB1, SRC, MCPH1, SHH, EHMT1, CREBBP, FYN, MECP2, DNM1, MEF2C, CHD2, ATRX, NSD1, ARID1B, CHD8, SETBP1, SETDB2, APAF1, BRD2, SETDB1	Epilepsy, Intellectual Disability, Schizophrenia, Sleep Disorders	4
SMARCA4	NSD1, NKX2-5, ESR1, CHD8, ATRX, HDAC4, NF1, MECP2, CTNNB1, MCPH1, ESR2, EHMT1, PTEN, RFC1, CREBBP, CHD2, ARID1B, SETBP1, ZMYND11, AR, PAFAH1B1, SETDB1, APAF1, SETDB2, CDK5, PAX5, BRD2	Epilepsy, Intellectual Disability	2
SMARCB1	ESR2, CHD2, MCPH1, MECP2, CREBBP, ARID1B, XPO1, SHANK3, NF1, ESR1, BIN1, CHD8, NSD1, EHMT1, ATRX, BRD2, SETDB1	Epilepsy, Intellectual Disability	2
SMARCC1	AR, MCPH1, SRC, BCL11A, NOS1, CREBBP	Schizophrenia, Sleep Disorders	2
SMARCE1	AR, ESR2, CREBBP, ESR1, NF1, ARID1B, TRIP12	Epilepsy, Intellectual Disability	2
SMC1A	RFC1, NIPBL, ATRX, CDK5	Epilepsy, Intellectual Disability	2
SMC3	NIPBL, XPO1, ATRX	Intellectual Disability	1
SMN1	SNRPN, DMD	Fragile X Syndrome	1
SMOX	TSPO, IL8, MAOA, MAOB	Anxiety Disorder, Down Syndrome,	2
SMPD1	TNF, IL2, TSPO, PIK3CA, BCL2	Depressive Disorder, Schizophrenia, Sleep Disorders	3
SMS	SYNE1	Anxiety Disorder, Down Syndrome, Epilepsy	3
SNAP23	NSF, STX1A, SYN3	Anxiety Disorder, Bipolar Spectrum Disorders, Obsessive Compulsive Disorder, Panic Disorder	4
SNAP29	STXBP1, NSF, IGF1, CPLX2, SNAP25, STX1A	Anxiety Disorder, Bipolar Spectrum Disorders, Obsessive Compulsive Disorder, Panic Disorder, Schizophrenia	5
SNCA	GSK3B, BDNF, CSNK1D, PARK2, SLC6A3, SNAP25, PTEN, YWHAE, CALM1, MAPT, LEP, APOE, INS, SRC, SLC6A4, YWHAB, APP, HTR3C, NDUFB6, GRM5, MAPK3, TH, SYN1, PRL, SYNE1, MAPK1, NEDD4, PIK3CA, FYN, SLC6A2, GRM1, ERG, BCL2	Anxiety Disorder, Bipolar Spectrum Disorders, Schizophrenia, Sleep Disorders	4
SNPH	STX1A, PAFAH1B1, KIF5C, GRIP1	Schizophrenia	1
SOAT1	INS	Tuberous Sclerosis	1
SOD2	PON1, PTGS2, TNF, NOS1, IL6, GPX1, ALDH5A1, SOD1, RAC1, RPS6KA3, FOXO1, RPS6KA2, BCL2, CASP3	Anxiety Disorder, Bipolar Spectrum Disorders, Depressive Disorder, Down Syndrome, Epilepsy, Intellectual Disability, Obsessive Compulsive Disorder, Schizophrenia	8
SORCS2	BDNF, NTF3, NGF, NGFR	Bipolar Spectrum Disorders	1
SORL1	BDNF, APOE, APP, BIN1	Down Syndrome, Intellectual Disability, Schizophrenia	3
SOS1	RAF1, ESR1, NF1, BRAF, ARHGAP11B, SYNGAP1, PTK2, OPHN1, MYO9B, RPS6KA3, PTPN11, PTEN, ERBB4, IL6, BIN1, HRAS, BDNF, RAC1, MAP2K2, MAP2K1	Intellectual Disability	1
SOX10	CTNNB1, NRG1, RARB, RARG, RARA, FABP7, TGFB1, WNT1, DISC1, CREBBP, TNF, MBP, GSK3B, EGR2, TSPO, DYX1C1, NEUROG1	Schizophrenia	1
SP100	PARK2, CREBBP, RARA, KIF5C, HDAC4, HLA-DRB1, HLA-B, HLA-A	Sleep Disorders	1
SP4	FOXP2, MAGEL2, NKX2-5	Bipolar Spectrum Disorders, Depressive Disorder, Down Syndrome, Intellectual Disability, Schizophrenia	5
SP8	DLX2, SHH, TNF, PITX3, DLX1, RAPGEF4	Bipolar Spectrum Disorders, Schizophrenia, Sleep Disorders	3
SPARC	APP, IGF1	Fragile X Syndrome	1
SPARCL1	CALM1	Schizophrenia, Sleep Disorders	2
SPG11	L1CAM, NIPA1	Epilepsy, Intellectual Disability	2
SPG21	L1CAM, PTEN, NIPA1	Epilepsy, Intellectual Disability	2
SPRED2	MAPK1	Sleep Disorders	1
SPTB	NRCAM, KCNQ2, SYN3, MAPT, SYN1, PTK2, CTNNA3, FYN, HRAS	Intellectual Disability, Schizophrenia, Sleep Disorders	3
SPTLC3	SHMT1, CBS	Bipolar Spectrum Disorders	1
SQSTM1	MAPT, MAPK3, HDAC6	Tuberous Sclerosis	1
SRA1	YWHAZ, ESR2, ESR1, CREBBP	Sleep Disorders	1
SREBF1	INS, IL6, SYNE1, AR, MAPK1, VLDLR, FABP3, LEP, RORA, GSK3B, TNF, ABCA7, ESR2, CREBBP, EGF, MAPK3, TSPO, APOE, INSIG1, ESR1, IGF1, MED12, GTF2I, CNR1	Schizophrenia, Sleep Disorders	2
SREBF2	PON1, TSPO, CREBBP, GSK3B, INSIG1, VLDLR, APOE, MAPK3, MAPK1, INS, LEP, ABCA7, GTF2I, EGR2	Schizophrenia, Sleep Disorders	2
SRPX2	NPY	Epilepsy	1
SRR	PRLR, DISC1, GRIN2B, GRIN2A, CBS, SHMT1, DAO	Bipolar Spectrum Disorders, Depressive Disorder, Schizophrenia	3
SST	HTR1B, DBH, VIP, PYY, TAC1, GAD1, NTRK2, GHRL, GRPR, NPY5R, NPY, TSPO, ESR1, SHBG, DRD2, CCK, HTR7, RGS7, VIPR1, LEP, OPRD1, GRM4, CNR1, ADORA3, GAD2, PRL, ADRA2A, NPY2R, OPRM1, HTR1A, NTF3, SLC6A1, CARTPT, HTR3A, AR, GRM7, AVP, HTR1D, DRD3, POMC, HTR5A, OXTR, OPRK1, GHSR, BDNF, HTR4, OXT, HTR1E, NPY1R, GRM5, DRD4, IL6, TH, GRM1, APP, CREBBP, IL8, VEGFA, MTNR1B, IGF1, CNR2, GRM8, BCL2, MCHR1, IL2…	Anxiety Disorder, Bipolar Spectrum Disorders, Down Syndrome, Intellectual Disability, Obsessive Compulsive Disorder, Panic Disorder	6
SSTR1	HTR1D, POMC, ADRA2A, GRM7, HTR1E, HTR1A, PYY, HTR5A, ADORA3, RGS7, PRL, NPY, OPRD1, OPRK1, NPY2R, GRM4, DRD2, NPY1R, DRD3, CNR1, HTR1B, NPY5R, OPRM1, DRD4, IL8, APP, PTPN11, MTNR1A, MTNR1B, OPRL1, GRM8, MCHR1, CNR2	Anxiety Disorder, Bipolar Spectrum Disorders, Down Syndrome, Obsessive Compulsive Disorder, Panic Disorder	5
SSTR2	CNR1, OPRK1, RGS7, GRM4, NPY2R, HTR1D, NPY5R, ADRA2A, PYY, CCK, ADORA3, GRM7, OPRD1, DRD2, HTR1E, DRD3, OPRM1, HTR1B, NPY, VIP, POMC, HTR1A, PRL, NPY1R, HTR5A, DRD4, IL8, PTPN11, APP, TCF4, MTNR1B, GRM8, OPRL1, MCHR1, MTNR1A, CNR2, IGF1	Anxiety Disorder, Bipolar Spectrum Disorders, Down Syndrome, Obsessive Compulsive Disorder, Panic Disorder	5
SSTR3	DRD3, GRM7, HTR1D, CNR1, HTR1E, POMC, ADORA3, HTR1A, NPY1R, DRD2, HTR1B, PYY, NPY2R, GRM4, ADRA2A, RGS7, OPRM1, HTR5A, OPRK1, OPRD1, NPY5R, NPY, DRD4, IL8, APP, GRM8, MTNR1B, CNR2, MTNR1A, OPRL1, MCHR1, SYN3	Anxiety Disorder, Bipolar Spectrum Disorders, Down Syndrome, Obsessive Compulsive Disorder, Panic Disorder	5
SSTR4	HTR1A, RGS7, GRM4, DRD3, HTR5A, NPY1R, NPY2R, HTR1E, ADRA2A, POMC, DRD2, ADORA3, NPY5R, HTR1D, NPY, GRM7, OPRD1, HTR1B, PYY, CNR1, OPRM1, OPRK1, DRD4, APP, IL8, MCHR1, MTNR1A, GRM8, MTNR1B, CNR2, OPRL1	Anxiety Disorder, Bipolar Spectrum Disorders, Down Syndrome, Obsessive Compulsive Disorder, Panic Disorder	5
SSTR5	DRD4, HTR5A, PRL, IL8, HTR1B, MTNR1A, HTR1E, OPRM1, ADCY1, POMC, GRM7, NPY, NPY1R, INS, DRD2, MTNR1B, GRM4, DRD3, ADRA2A, HTR1A, APP, PTGER3, HTR1D, GRM8, CNR1, PNOC, CNR2, MCHR1, OPRD1, PYY, TSC2, OPRK1, RGS7, NPY5R, OPRL1, ADORA3, NPY2R	Anxiety Disorder, Bipolar Spectrum Disorders, Down Syndrome, Schizophrenia, Sleep Disorders	5
ST18	CADM1	Schizophrenia, Sleep Disorders	2
ST3GAL1	PTGS2, MUC1	Bipolar Spectrum Disorders, Schizophrenia, Sleep Disorders	3
ST3GAL6	GCNT2	Depressive Disorder, Epilepsy	2
ST6GALNAC3	ST8SIA2	Anxiety Disorder, Schizophrenia	2
STAC	YWHAE, SRC	Bipolar Spectrum Disorders, Depressive Disorder, Schizophrenia, Sleep Disorders	4
STAG2	GRIA3, XPO1, CC2D1A, NIPBL	Intellectual Disability	1
STAP2	PTK2, SLC6A3, SRC, INS, LEP	Sleep Disorders	1
STAT1	IGF1, PTEN, IL6, CCL2, EGF, INS, VEGFA, MAPK3, PIK3CA, IL8, RAC1, PTPRC, IL10	Tuberous Sclerosis	1
STAT3	IL8, MC4R, PTPRC, CCL2, NPY, RAC1, IL10, INS, VEGFA, PTEN, CTNNB1, MAP2K1, IGF1, EGF, IL6, CD44, HGF, NF1, MAPK3, PIK3CA, BDNF, APOE, SERPINE1, ERBB4, TGFB1, TNF, TCF4, AR, GSK3B, BCL2, NOS1, ESR1, IL4, PRL, PTGS2, MAPK1, LEP, IL2, POMC, CRP, NRG1, AVP, CREBBP	Depressive Disorder, , Tuberous Sclerosis	2
STAT4	TNF, CREBBP, IL4, LEPR, FYN, ERBB4, NRG1	Epilepsy	1
STH	MAPT, INS, POMC	Schizophrenia, Sleep Disorders	2
STIM1	GCNT2, CACNA1C, TSPO	Bipolar Spectrum Disorders, Depressive Disorder	2
STIP1	PPIG, IL6	Attention Deficit Hyperactivity Disorder	1
STK11	IL6, TSC1, CTNNB1, PIK3CA, NF1, IGF1, VEGFA, INS, PTEN, MAP2K1, RAC1, TSC2	Tuberous Sclerosis	1
STK17A	CALM1	Sleep Disorders	1
STK24	CASP3, MBP, TEAD1	Bipolar Spectrum Disorders	1
STMN1	MAPK3, MAPK1, CAMK2B, CAMK4	Anxiety Disorder, Down Syndrome, Schizophrenia, Sleep Disorders	4
STX2	TSPO, NSF, SNAP25	Anxiety Disorder	1
STX7	SNAP25, STXBP1, SCP2, STX1A, GTF2I, NSF, CPLX2	Schizophrenia, Sleep Disorders	2
SULF1	NTF3, SHH	Sleep Disorders	1
SULT4A1	MCHR1	Schizophrenia	1
SV2A	CHRNA7, CHRNA4, LAMB4	Epilepsy, Obsessive Compulsive Disorder, Schizophrenia, Sleep Disorders, Tuberous Sclerosis	5
SV2B	LAMB4, LAMB1	Depressive Disorder, Epilepsy	2
SV2C	INS, LAMB1, LAMB4	Epilepsy, Schizophrenia, Sleep Disorders	3
SYNDIG1	LIN7B	Schizophrenia, Sleep Disorders	2
SYNGR1	SYN3, CPLX2, FYN, SYN1	Bipolar Spectrum Disorders, Schizophrenia	2
SYNJ1	PIK3CG, STXBP1, EGF, SRC, SYN1, PLCD1, PIK3CA, PTEN, SH3KBP1, EPHB2, BIN1, DYRK1A, INPP1, PLCB1	Anxiety Disorder, Bipolar Spectrum Disorders, Down Syndrome, Schizophrenia, Sleep Disorders	5
SYNJ2	BIN1, PIK3CG, PLCD1	Anxiety Disorder, Down Syndrome,	2
SYP	SRC, FYN, PTPN11	Attention Deficit Hyperactivity Disorder, Intellectual Disability, Schizophrenia, Sleep Disorders	4
SYT1	STX1A, SNAP25, NRXN1, NSF, DLG2, SYN1, CALM1, RIMS1, CPLX2, TSPO, GAD2, STXBP1, SYN3, DLG4, SLC9A6, DNM1, MDGA2, RAPGEF4, SLC9A9	Attention Deficit Hyperactivity Disorder, Bipolar Spectrum Disorders, Epilepsy, Intellectual Disability, Schizophrenia	5
SYT11	PARK2	Epilepsy, Schizophrenia, Sleep Disorders	3
SYT2	NSF, NRXN1, STX1A	Attention Deficit Hyperactivity Disorder, , Schizophrenia	2
SYT4	NRXN1, STX1A	Schizophrenia, Sleep Disorders	2
TAAR6	NOS1AP, DAOA, ZNF804A, DAO	Bipolar Spectrum Disorders, Depressive Disorder, Schizophrenia	3
TAC3	CHRM5, HCRTR2, HTR2B, HTR2A, OXT, CCK, GHSR, NPY, AVP, CHRM3, HCRTR1, GRM5, OXTR, ADRA1B, GRPR, TAC1, AVPR1A, APP, PLCB1, MCHR1, GRM1	Anxiety Disorder, Bipolar Spectrum Disorders, Down Syndrome, Obsessive Compulsive Disorder, Panic Disorder	5
TACC2	RXRB, CREBBP, SORCS3	Schizophrenia, Sleep Disorders	2
TACR1	CCK, APP, CHRM5, CHRM3, GRM5, HCRT, OXT, GRM1, AVPR1A, GRPR, HTR3A, HCRTR1, PTGS2, HTR2A, HTR3C, HTR2B, TAC1, HCRTR2, OXTR, PIK3CA, MCHR1, GHSR, AVP, ADRA1B, IL8, PLCB1, TRPV1	Anxiety Disorder, Attention Deficit Hyperactivity Disorder, Bipolar Spectrum Disorders, Down Syndrome, Obsessive Compulsive Disorder, Panic Disorder, Schizophrenia	7
TACR2	GHSR, CCK, HCRTR2, HTR2A, OXT, ADRA1B, GRPR, CHRM5, OXTR, AVP, AVPR1A, TAC1, HCRTR1, HTR2B, GRM5, CHRM3, APP, PLCB1, MCHR1, NSD1, GRM1	Anxiety Disorder, Bipolar Spectrum Disorders, Down Syndrome, Obsessive Compulsive Disorder, Panic Disorder	5
TACR3	AVP, ADRA1B, AVPR1A, CHRM5, CHRM3, PIK3CA, GRM5, GRPR, APP, HTR2A, HCRTR2, CCK, HTR2B, HCRT, HCRTR1, TAC1, GRM1, OXT, PTGS2, OXTR, MCHR1	Schizophrenia, Sleep Disorders	2
TAL1	GATA2, MAPK3, TCF4	Schizophrenia, Sleep Disorders	2
TAP1	ESR1	Epilepsy, Schizophrenia, Sleep Disorders	3
TAPBP	HLA-A, HLA-B	Schizophrenia, Sleep Disorders	2
TARDBP	APP, FMR1, APOE	Fragile X Syndrome	1
TBC1D1	INS	Schizophrenia, Sleep Disorders	2
TBC1D24	CDKL5, PCDH19, SCN2A, SCN1A	Intellectual Disability	1
TBP	NF1, INS, SETD2, YWHAE, TEAD1, AR, ATXN1, ATXN7, RXRA, CLOCK, CREBBP, TSPO, YWHAZ, EHMT1, ESR1, CTCF, MBD3, ERBB4, GTF2I	Schizophrenia, Sleep Disorders, Tuberous Sclerosis	3
TBX2	DLG3, NKX2-5, DLG2	Intellectual Disability	1
TBX21	IL6, HLA-A, VIP, HLA-B, FOXO1, IL4, TNF, IL10, CREBBP, IL2, GSK3B, NOS1, TGFB1	Depressive Disorder, Epilepsy	2
TBX4	NKX2-5	Intellectual Disability	1
TBX5	GATA2, CTNNB1, MYT1L, SHH	Sleep Disorders	1
TBXAS1	PTGER3, PTGS2	Schizophrenia, Sleep Disorders	2
TCF12	T, CTNNB1, CREBBP, SLC6A3	Intellectual Disability	1
TCF7L1	WNT2, TEAD1, T, CREBBP, CSNK1D, TCF7L2, GSK3B, CSNK1E	Bipolar Spectrum Disorders	1
TCN1	MTHFR, MTRR	Down Syndrome, Intellectual Disability	2
TCOF1	SUCLG2	Intellectual Disability, Sleep Disorders	2
TCP1	ENO2, PARK2, RFWD2, MTHFR, GPHN, SHMT1	Schizophrenia, Sleep Disorders	2
TDP2	DYX1C1, GLO1	Schizophrenia, Sleep Disorders	2
TEAD4	VEGFA, MAPK1, INS, NEDD4, TEAD1, MAPK3, CREBBP	Sleep Disorders	1
TEC	PRLR, CASK, DLG3, PIK3CG, KCNMA1, PIK3CA, SERPINE1, DLG2	Sleep Disorders	1
TEF	TEAD1, CLOCK, NPAS2	Depressive Disorder, Sleep Disorders	2
TENM4	CACNA1C, ANK3	Bipolar Spectrum Disorders	1
TF	SRC, GAD2, TGFB1, IGF1, INS, TH, TSPO, AR, IL4, IL8, BDNF, IL2, SERPINE1, APOE, HFE, ESR1, LEP, IL6, POMC, TNF, VEGFA, IGF2, MBP	Schizophrenia, Sleep Disorders	2
TFAP2B	WFS1, NRXN3	Bipolar Spectrum Disorders, Depressive Disorder	2
TFCP2	MAPK1	Depressive Disorder	1
TFDP1	DYRK1A, MEF2C, CREBBP	Intellectual Disability	1
TFPI2	DAPK1	Sleep Disorders	1
TFRC	IL2, IL4, NSF, TNF, APOE, BCL2, IL6, TSPO, FYN, UBE2H	Bipolar Spectrum Disorders	1
TGFBR1	YWHAZ, THBS1, LEP, SERPINE1, MACROD2, TGFB1, VEGFA, CTNNB1, WNT2, TSPO, SHH, MEF2C, XPO1	Intellectual Disability, Sleep Disorders	2
TGFBR2	TGFB1, CTNNB1, PTEN, ITGB3, MED12, XPO1, HRAS	Depressive Disorder, Epilepsy, Intellectual Disability, Schizophrenia, Sleep Disorders	5
TGIF1	MAPK3, AR, SHH, SERPINE1, MAPK1	Bipolar Spectrum Disorders, Schizophrenia, Sleep Disorders	3
TGM2	CALM1, SDC2, ADRA1B, TSPO, PLCD1, ITGA4, TGFB1, SRC, ITGB3, YWHAZ, NOS1, APP, THBS1, ALDOA, PTEN, GSTP1, PTGS2	Schizophrenia, Sleep Disorders	2
TH1L	IL6, IL4, IL10, IL2, UBE3A, AR	Schizophrenia, Sleep Disorders	2
THAP1	GCH1, DRD2	Anxiety Disorder, Down Syndrome, Obsessive Compulsive Disorder	3
THRB	PIK3CA, RXRG, AR, CTCF, MAPK3, RXRA, RARB, ESR2, ESR1, SRC, NR2E1, RARA, LEP, RORA, NR4A2, CREBBP, RARG, PIK3CG, MAPK1	Sleep Disorders	1
TIMELESS	CSNK1D, NFIL3, NPAS2, PER2, CLOCK, AANAT, CSNK1E, RORA, PER1, YWHAZ, DCLK2	Bipolar Spectrum Disorders, Depressive Disorder, Epilepsy, Schizophrenia, Sleep Disorders	5
TIMP1	INS, IL10, PTPRC, EGF, HGF, CCL2, IGF1, CD44, IL6, CTNNB1, IL8, VEGFA, TRPV1, PTEN, ESR1, APOE, TNF, MAOA, APP, TSPO, SYN1, POMC	Down Syndrome, Fragile X Syndrome, Tuberous Sclerosis	3
TIMP2	TNF, IL8, SERPINE1, IL10, APOE, IL6	Epilepsy	1
TIMP3	SYN3, ESR1, TNF, ITGB3, IL6, DAPK1, SERPINE1, THBS1, APOE, TGFB1, VEGFA, TSPO, RARB, PTEN, GSTP1	Schizophrenia, Sleep Disorders	2
TIMP4	SYN3, DRD1, DRD5	Epilepsy, Schizophrenia, Sleep Disorders	3
TIPIN	CASK, CLOCK, YWHAZ	Depressive Disorder, Sleep Disorders	2
TIRAP	IL6, NF1	Epilepsy	1
TJP1	TSPO, GRIN2A, LIN7B, SHANK1, VIP, SRC, CTNNB1, INS, SHANK2, CASK, PTEN, PTK2, DMD, FAT1, TGFB1, PDZK1, VEGFA, CTNNA3, GRIN2B, CHRNA4, FYN, GRIN1	Schizophrenia, Sleep Disorders	2
TLR2	IL6, CCL2, VEGFA, TNF, IL2, APOE, IL8, VIP, IL4, SERPINE1, SRC, NOS1, INS, TGFB1, IL10, CREBBP, LEP, TSPO, PTGS2, BCL2, NLRP3, RETN	Bipolar Spectrum Disorders, Depressive Disorder, Schizophrenia, Sleep Disorders	4
TLR4	IL8, IL6, MAPK3, PTPRC, INS, CCL2, RAC1, IL10, VEGFA, VIP, PTEN, MAPK1, SRC, TNF, TGFB1, IL2, NOS1, SERPINE1, GSK3B, IL4, LEP, APOE, MAPK8IP2, PARK2, TSPO, PTGS2, NLRP3, MSR1, CD40LG, BCL2, RETN	Anxiety Disorder, Bipolar Spectrum Disorders, Depressive Disorder, Epilepsy, Schizophrenia, Sleep Disorders, Tuberous Sclerosis	7
TLR5	IL8, TSPO, PRKD1, TNF, IL10, IL6	Sleep Disorders	1
TLR9	IL10, IL8, PRKD1, IL4, SRC, TNF, TGFB1, IL2, TSPO, IL6, NLRP3, CD40LG, BCL2	Anxiety Disorder, Down Syndrome, Epilepsy, Schizophrenia, Sleep Disorders	5
TMEM132D	TSPO, BCL2, IL2	Anxiety Disorder, Attention Deficit Hyperactivity Disorder, Down Syndrome, Panic Disorder	4
TMEM18	NRXN3, MC4R, BDNF	Sleep Disorders	1
TNFAIP3	YWHAE, YWHAZ, TNF, YWHAB	Sleep Disorders	1
TNFRSF10A	MET, TNF, TSPO	Sleep Disorders	1
TNFRSF13B	TNF, CD40LG	Epilepsy, Intellectual Disability	2
TNFRSF1A	PTK2, DAPK1, TNF, IL6, INS, TSPO, CCL2, IL10, PIK3CA, IL8, SRC, MAPK1, FYN, SH3KBP1	Schizophrenia, Sleep Disorders	2
TNFRSF1B	IL6, TNF, CCL2, IL10	Anxiety Disorder, Schizophrenia, Sleep Disorders	3
TNFRSF21	YWHAE, APP, CREBBP	Down Syndrome, Epilepsy	2
TNFSF14	MYLIP	Sleep Disorders	1
TNFSF4	TGFB1, TSPO, TNF, CD40LG	Epilepsy, Sleep Disorders	2
TNIK	CTNNB1, NEDD4, DISC1, TCF7L2, TCF4	Schizophrenia, Sleep Disorders	2
TNK2	FYN, NTRK1, AR, NTRK3, NTRK2	Bipolar Spectrum Disorders	1
TNNI3K	FABP3	Bipolar Spectrum Disorders	1
TNR	RELN, ANK3, PTPRZ1, SCN8A, PTK2, ITGA4, TGFB1	Schizophrenia	1
TNXB	VEGFA	Schizophrenia, Sleep Disorders	2
TOB1	MAPK1	Depressive Disorder	1
TOM1	AMT	Bipolar Spectrum Disorders, Schizophrenia, Sleep Disorders	3
TOMM40	APOE, ALDH5A1, SOD1, GABBR2	Anxiety Disorder, Depressive Disorder, Epilepsy, Schizophrenia	4
TOR1A	DBH, INS, GAD2, TPH2, DRD2, NOS1AP, IMMP2L, GCH1	Anxiety Disorder, Down Syndrome, Obsessive Compulsive Disorder, Tuberous Sclerosis	4
TOX3	BRCA2, ESR1	Sleep Disorders	1
TP53	PTEN, ABCB1, PTPRC, APC, PIK3CA, IGF1, MTHFR, TSC2, GFAP, DAPK1, MAPK3, NF1, PRKD1, IL8, VEGFA, CCL2, CTNNB1, MAP2K1, IL10, IL6, TSC1, CD44, NDN, HGF, HDAC6, RAC1, INS, SRC, PER2, TH, CSNK1E, CTCF, SETD2, CD38, PHF2, LEP, CYP1A1, GSTM1, YWHAE, ESR1, ADH5, CSNK1D, GNAS, TGFB1, BDNF, GPX1, PTGS2, NR4A2, WNT2, HDAC4, EGR2, MET, IGF2, NPAS2, PRODH, TSPO, ESR2, CREBBP, YWHAZ, NGF, MBP, UBE2A, PTK2, GS…	Bipolar Spectrum Disorders, Depressive Disorder, Down Syndrome, Epilepsy, Intellectual Disability, Schizophrenia, Tuberous Sclerosis	7
TPSG1	TRPV1	Anxiety Disorder	1
TPT1	TSC1, TSC2	Tuberous Sclerosis	1
TRAF1	TNF, IL6, SRC, CCK, NGFR, SH3KBP1	Schizophrenia, Sleep Disorders	2
TRAF3IP1	NDEL1, DISC1, PDE4B, AHI1	Bipolar Spectrum Disorders, Schizophrenia	2
TRAF6	MAPT, BDNF, IL10, PARK2, IL8, NTRK2, ESR1, IL6, NGFR, TNF, NTRK1, SRC, MET, NGF, TSPO	Sleep Disorders	1
TRANK1	KATNAL2	Bipolar Spectrum Disorders, Schizophrenia, Sleep Disorders	3
TRAP1	EEF1A2	Fragile X Syndrome	1
TRDN	CACNA1C, QDPR, ANK2, ANK3	Bipolar Spectrum Disorders	1
TRH	HCRT, CARTPT, APP, AGRP, POMC, HCRTR2, AVPR1A, NPY, ADRA1B, SRC, ESR1, PIK3CA, GRM5, HCRTR1, GRPR, CHRM3, HTR1A, TH, TSPO, CCK, PRLR, VIP, HTR2A, AVP, BDNF, PTEN, MAPK3, LEP, INS, PRL, TAC1, TNF, MC3R, HTR2B, GHRL, IGF1, LEPR, MC4R, CHRM5, MAPT, OXTR, GRM1, MCHR1, OXT, HTR7, SHBG, GHSR, BCL2, PLCB1, SCG5	Anxiety Disorder, Bipolar Spectrum Disorders, Depressive Disorder, Down Syndrome, Obsessive Compulsive Disorder, Panic Disorder, Schizophrenia, Sleep Disorders	8
TRHR	OXT, CCK, AVPR1A, HTR2A, HCRTR1, AVP, GRPR, OXTR, HCRTR2, CHRM5, ADRA1B, GRM5, HTR2B, PRL, CHRM3, TAC1, GHSR, APP, MCHR1, PLCB1, GRM1	Anxiety Disorder, Bipolar Spectrum Disorders, Down Syndrome, Obsessive Compulsive Disorder, Panic Disorder	5
TRIB1	MAPK3, CASK, PTEN, DLG3, RFWD2, MAPK1, GSK3B, DLG2	Sleep Disorders	1
TRIB3	CREBBP, HLA-B, RFWD2, MAPK3, DLG3, PTEN, DLG2, MAPK1, CASK, GSK3B, DLG4	Schizophrenia, Sleep Disorders	2
TRIM9	SNAP25, CSNK1D	Bipolar Spectrum Disorders, Schizophrenia, Sleep Disorders	3
TRPA1	CNR1, TRPV1, TAC1, NGF, NTRK1	Bipolar Spectrum Disorders, Depressive Disorder, Epilepsy	3
TRPC3	SRC, TSPO, CALM1, ITPR1, CACNA1C, BDNF, NTRK2	Sleep Disorders	1
TRPC4	GRM1, FYN	Epilepsy	1
TRPM2	PLCD1, ITPR1, FOLH1	Bipolar Spectrum Disorders, Schizophrenia, Sleep Disorders	3
TRPM7	CYP19A1, TRPV1	Anxiety Disorder, Down Syndrome, Obsessive Compulsive Disorder	3
TRPS1	GPHN	Sleep Disorders	1
TRPV4	CNR1, TNF, PTGS2	Depressive Disorder	1
TSHR	VIP, IL6, ADRB2	Intellectual Disability	1
TSNARE1	STXBP1, STX1A, NSF, SNAP25, CPLX2	Schizophrenia	1
TSNAX	DISC1, GRIN1, NDEL1	Anxiety Disorder, Bipolar Spectrum Disorders, Depressive Disorder, Schizophrenia	4
TSPAN8	MTNR1B, TCF7L2, WFS1	Attention Deficit Hyperactivity Disorder, Bipolar Spectrum Disorders, Schizophrenia, Sleep Disorders	4
TTC1	GNAS, DYX1C1	Anxiety Disorder, Depressive Disorder, Down Syndrome,	3
TTC3	TAC1	Down Syndrome,	1
TTR	APOE, ESR1, TSPO, PRL, APP, INS, IL6, FGA	Anxiety Disorder, Depressive Disorder, Down Syndrome, Epilepsy, Schizophrenia, Sleep Disorders	6
TUBA1A	MAPT, CSNK1D, PARK2, GRM7, HDAC4, TAOK2, YWHAB, YWHAE, YWHAZ, APC, ESR1, CTNNB1, CSNK1E, KIF5C, TUBGCP5, NDEL1, PAFAH1B1, RELN	Bipolar Spectrum Disorders, Schizophrenia, Sleep Disorders	3
TUBA8	GRM7, ESR1, PAFAH1B1	Bipolar Spectrum Disorders, Schizophrenia, Sleep Disorders	3
TUBB	YWHAE, CALM1, ENO2, YWHAB, HDAC4, YWHAZ, KIF5C	Sleep Disorders	1
TUBGCP6	CSNK1E, YWHAE, CSNK1D, TUBGCP5, PAFAH1B1	Schizophrenia	1
TWIST1	TNF, IGF1, ESR1	Fragile X Syndrome	1
TXN	ESR1, TSPO, IL6, SRC, TNF, APOE, ADH5, SOD1, GPX1, YWHAZ, CYP1A1, ENO2, NSF, GSTP1	Schizophrenia	1
TXNDC5	GPX1, DTNBP1	Schizophrenia, Sleep Disorders	2
TYMS	ABCB1, MTHFR, CTNNB1, MTRR, GSTP1, BHMT, UBE2A, GCH1, CBS, SLC19A1, SHMT1	Down Syndrome, Intellectual Disability, Tuberous Sclerosis	3
UBC	PTK2, ALDH1A3, SLC6A3, COMT, MBD1, ESR1, CSNK1D, EHMT1, CAMK2B, TSC1, TSPO, CAMK4, ADH5, DOCK4, DLG3, ADRB2, PRLR, HSD11B1, PLCD1, VEGFA, GABRB3, UBE3A, ADA, YWHAZ, OPRM1, SRC, NEDD4, ADH4, RXRG, EGF, IL6, RORA, ATXN1, PDE4A, ITPR1, TEAD1, IL10, ABCB1, NOS1, SDC2, ADK, SMG6, KCNN3, CTNNB1, PRKD1, L1CAM, PTEN, NGF, PARK2, GSK3B, FAN1, NTRK1, RARA, CTCF, CALM1, TAOK2, APOE, PER2, UBE2A, DMD, LEPR, …	Schizophrenia, Sleep Disorders	2
UBE2D1	NEDD4, SRC, UBE2A, EGF, CREBBP, EHMT1, IL6, CTNNB1, MYLIP	Schizophrenia	1
UBR1	XPO1, PARK2, UBE3A, HUWE1, UBE2A	Intellectual Disability	1
UCN	NPY, VIP, PYY, POMC, CCK, OXT, AVP, LEP, GHRL, CARTPT, IL6, AGRP, MC4R, MC3R, TH, TGFB1, NSD1	Anxiety Disorder, Bipolar Spectrum Disorders, Depressive Disorder, Down Syndrome, Epilepsy, Obsessive Compulsive Disorder, Panic Disorder	7
UCN2	BCL2, POMC	Depressive Disorder, Epilepsy	2
UCP2	POMC, IL6, YWHAB, MC3R, LEP, BDNF, NPY, MC4R, TSPO, INS, GHRL, TNF, ADRB2, FABP3, YWHAZ, APOE, AGRP, GPX1, BCL2, GHSR	Anxiety Disorder, Down Syndrome, Obsessive Compulsive Disorder, Schizophrenia, Sleep Disorders	5
UCP3	INS, YWHAB, MC4R, LEP, NPY, TNF, POMC, IGF1, ADRB2, FABP3, YWHAZ, AGRP, GHRL	Sleep Disorders	1
UFD1L	DGCR6, ITPR1, TBX1, NSF, DGCR2	Schizophrenia	1
UGDH	WNT1, WNT2	Anxiety Disorder, Down Syndrome, Schizophrenia, Sleep Disorders	4
UGT1A1	COMT, ADH1B, DMD, HSD17B3, ALDH3A1, HSD11B1, ADH5, CYP2D6, ADH4, ABCB1, ADH1A, MTHFR, SRD5A1, ADH7, CYP1A1, ADH6, GSTM1, GSTP1, CYP1B1, CYP7A1, CYP19A1	Epilepsy, Schizophrenia, Sleep Disorders	3
UGT1A3	CYP2D6, ADH1B, COMT, ADH4, CYP1B1, ADH5, CYP1A1, ADH1A, ADH6, ADH7, CYP19A1	Epilepsy	1
UGT1A4	CYP2D6, ADH7, CYP1A1, COMT, ADH1A, ADH4, ADH6, HSD11B1, ADH1B, SRD5A1, ADH5, CYP19A1, CYP1B1	Bipolar Spectrum Disorders, Epilepsy, Schizophrenia	3
UGT1A6	CYP1A1, ADH5, ADH1B, ADH6, COMT, GSTM1, CYP2D6, MTHFR, CYP19A1, ADH4, ABCB1, ADH7, CYP1B1, ADH1A	Epilepsy	1
UGT1A9	COMT, CYP19A1, ADH1A, CREBBP, ADH6, ADH7, ADH1B, CYP1A1, CYP1B1, ABCB1, ADH4, CYP2D6, ADH5	Epilepsy	1
UGT2B7	CYP2D6, ABCB1, ADH1B, ADH4, ADH6, ADH7, CYP1B1, ADH5, ADH1A, COMT, CYP19A1, CYP1A1	Epilepsy	1
UHMK1	SYN1, CALM1	Bipolar Spectrum Disorders, Schizophrenia	2
UNC5C	PTK2, DAPK1, SRC, SLIT3, NTNG1, FYN	Schizophrenia, Sleep Disorders	2
UPF3A	NXF5, UPF3B, EEF1A2, RNPS1, SMG6	Intellectual Disability	1
UQCRC2	NDUFB6	Sleep Disorders	1
USP34	USP9X	Intellectual Disability	1
USP4	SLC6A4, ADORA2A, PTEN, TCF4	Schizophrenia, Sleep Disorders	2
USP46	CAMK4, GAD1, RORA, GABRA1	Bipolar Spectrum Disorders, Depressive Disorder, Schizophrenia, Sleep Disorders	4
USP7	ATXN1, PARK2, HUWE1, NEDD4, UBE3A, GTF2I, PTEN, XPO1, TEAD1	Down Syndrome, Intellectual Disability	2
UTRN	NOS1, PIK3CG, NRG1, SRC, KCNJ10, KCNMA1, GRM4, PTK2, TSPO, DMD, DLG4, DTNBP1, GRM8, DRP2	Schizophrenia, Sleep Disorders	2
VAMP1	NSF, SYN1, SNAP25, CPLX2, STX1A, SYN3, STXBP1	Schizophrenia	1
VAMP2	INS, YWHAZ, STXBP1, YWHAB, ITPR1, SYN3, CALM1, YWHAE, GAD2, SYN1, SNAP25, GAP43, STX1A, KCNMA1, SLC6A4, RIMS1, TSPO, NSF, CPLX2, RAC1, DNM1	Bipolar Spectrum Disorders, Depressive Disorder, Epilepsy, Intellectual Disability, Schizophrenia, Sleep Disorders	6
VAMP3	SYN1, SYN3, SNAP25, NSF, TSPO, SLC6A4, CPLX2, STX1A	Bipolar Spectrum Disorders	1
VAPA	OPRM1, TSPO, OPRK1, STX1A, NSF, SNAP25, SYN1	Bipolar Spectrum Disorders	1
VAV2	PIK3CA, RAC1, EPHB2, CD44, MAPK3	Tuberous Sclerosis	1
VAV3	MYO9B, SRC, MAPK1, ITGB3, MAPK3, GSK3B, PTK2, ESR1, PTGS2, FYN	Schizophrenia, Sleep Disorders	2
VCAM1	VEGFA, RAC1, CD44, IL6, CCL2, PTPRC, INS, IL10, IL8, IGF1, TGFB1, IL4, APOE, HLA-A, HLA-B, LEP, SRC, ITGB3, THBS1, ITGA4, TSPO, IL2, AR, SERPINE1, GHRL, TNF, IL5, HLA-DRB1	Sleep Disorders, Tuberous Sclerosis	2
VCAN	TSPO, OMG, TGFB1, SDC2, GPC6, ITGA4, PTPRZ1, THBS1, APOE, CTNNB1, CCL2	Schizophrenia, Sleep Disorders	2
VCX3A	NLGN4X, IL1RAPL1, ARX, MED12	Intellectual Disability	1
VDAC1	MAPK3, PARK2, ALDH5A1, TSPO, GSK3B, MAPK1	Schizophrenia, Sleep Disorders	2
VDAC2	SCP2, KCNMA1, PARK2, GSK3B	Schizophrenia, Sleep Disorders	2
VDR	MTHFR, AR, RXRG, CREBBP, IL6, RARG, LEP, NR2E1, ESR2, RXRA, RARA, TNF, MED12, APOE, CTNNB1, TGFB1, SRC, PER2, IL10, NR4A2, IGF1, ESR1, RARB, GRIP1, MAPK3, TSPO, RORA, CYP19A1, PTEN, CYP7A1, FOXO1, MAPK1, PYY, BCL2	Bipolar Spectrum Disorders, Epilepsy, Schizophrenia	3
VHL	PTEN, VEGFA	Tuberous Sclerosis	1
VIPR2	DRD1, NPY, ADORA2A, DRD5, HTR6, ADCY1, PER2, GNAS, POMC, VIP, ADRB2, MC4R, IL4, MC3R, HTR4, HTR7, LHCGR, VIPR1, AVP, ADCY5, PTGIR	Anxiety Disorder, Bipolar Spectrum Disorders, Depressive Disorder, Down Syndrome, Epilepsy, Intellectual Disability, Obsessive Compulsive Disorder, Panic Disorder, Schizophrenia	9
VPS33B	STX1A, STXBP1	Depressive Disorder, Epilepsy	2
VPS45	STX1A, SNAP25	Sleep Disorders	1
VRK2	MAPK8IP2, ZNF804A, TCF7L2, MAPK3, PER2	Epilepsy, Schizophrenia	2
VSNL1	YWHAB, IL1RAPL1, YWHAZ, YWHAE, CHRNA4	Schizophrenia, Sleep Disorders	2
VWF	ITGA4, SRC, LEP, THBS1, IGF1, IL8, YWHAZ, CADM1, EGF, PTK2, ALDOA, APOE, GATA2, SERPINE1, AVP, CCL2, INS, IGF2, TNF, VEGFA, TGFB1, IL6, MTHFR, ITGB3, APP, TSPO, FYN	Schizophrenia, Sleep Disorders	2
WDR1	SOD1, DRD5, GNB1L	Schizophrenia, Sleep Disorders	2
WDR11	HLA-DRB1	Schizophrenia, Sleep Disorders	2
WIF1	WNT2, WNT1, CTNNB1, SHH	Schizophrenia, Sleep Disorders	2
WISP1	WNT1	Sleep Disorders	1
WNT2B	NTRK3, TCF7L2, NTRK2, BCL2, HES1, SH3KBP1, T, GSK3B, WNT2, TCF4	Bipolar Spectrum Disorders	1
WNT7A	LMX1B, PTEN, DLX1, SYN1, NTRK2, CTNNB1, T, DLX2, WNT2, WNT1, ESR1, SHH, GPC6, GSK3B, SH3KBP1, ERBB4, NTRK3, TCF7L2, TCF4, FOXG1, CNTN3	Bipolar Spectrum Disorders, Depressive Disorder, Epilepsy, Fragile X Syndrome, Schizophrenia, Sleep Disorders	6
WRN	UBE2A, CHD2, CREBBP, ATRX, MCPH1, CHD8, PIK3CA, BRCA2	Fragile X Syndrome, Intellectual Disability	2
WT1	VEGFA, INS, PTEN, NF1, CTNNB1	Tuberous Sclerosis	1
WWC1	YWHAB, INADL, TCF7L2, YWHAE, STK38, CDK5, TEAD1	Anxiety Disorder, Depressive Disorder, Epilepsy, Schizophrenia	4
XBP1	IL6, CREBBP, VEGFA, ESR1, TSPO, NTF3, PAX5, BCL2	Bipolar Spectrum Disorders, Depressive Disorder, Epilepsy, Schizophrenia	4
XKR4	GRIA3, NR2E1	Schizophrenia, Sleep Disorders	2
XRCC1	MTHFR, BRCA2, CYP1A1, GSTM1, GSTP1, XPO1	Down Syndrome, Intellectual Disability, Schizophrenia, Sleep Disorders, Tuberous Sclerosis	5
XRCC4	BRCA2	Schizophrenia, Sleep Disorders	2
YBX1	AR, CTCF, SLC6A4, FMR1, PSMB5, EEF1A2	Fragile X Syndrome	1
YWHAG	CTNNB1, TH, DISC1, YWHAZ, HDAC4, APP, PRLR, YWHAB, MAPK1, YWHAE, MAPK3, CSNK1D, CSNK1E, TUBGCP5, TSC1, CTNNA3, PAFAH1B1	Schizophrenia, Sleep Disorders	2
YWHAH	AR, YWHAE, NTF3, CTNNA3, IGF1, PIK3CA, YWHAZ, CYFIP1, RIMS1, CSNK1D, PAFAH1B1, HDAC4, YWHAB, CSNK1E, TSC1, CHRNA4, CTNNB1, TPH1, MAPK3, TSC2, MAPK1, MARK1	Bipolar Spectrum Disorders, Schizophrenia	2
YWHAQ	TSC2, DAPK1, TSC1, PRKD1, MAPT, MAP2K1, CTNNB1, MAPK3, YWHAZ, CSNK1D, GSK3B, TH, LRP8, CSNK1E, VLDLR, CALM1, CAMK4, APOE, YWHAB, YWHAE, HDAC4, MAPK1, CTNNA3, RELN	Schizophrenia, Sleep Disorders, Tuberous Sclerosis	3
YY1	VEGFA, GCNT2, HDAC6, NF1, GTF2I, TSPO, AR, ESR1, IL4	Anxiety Disorder, Tuberous Sclerosis	2
ZBTB32	AR, SLC6A4	Depressive Disorder, Epilepsy	2
ZC3H13	MED12	Schizophrenia, Sleep Disorders	2
ZDHHC1	CTSG	Bipolar Spectrum Disorders	1
ZDHHC8	DAO, DISC1, COMT, ZNF804A, SLC25A14, PRODH, DAOA, DTNBP1, GNB1L, NOS1AP, SYN3, DGCR6	Attention Deficit Hyperactivity Disorder, Bipolar Spectrum Disorders, Schizophrenia	3
ZDHHC9	SLC9A6, HTR2C	Epilepsy	1
ZEB1	YWHAZ, PTEN, VEGFA, TGFB1, ESR1, AR, MET, CTNNB1, YWHAE, YWHAB, TSPO	Schizophrenia, Sleep Disorders	2
ZEB2	CTNNB1, HDAC4, PTEN, TGFB1	Depressive Disorder, Epilepsy, Intellectual Disability	3
ZFAND6	MTNR1B, BCL11A	Bipolar Spectrum Disorders	1
ZFHX3	KCNN3	Sleep Disorders	1
ZFPM2	GATA2	Schizophrenia, Sleep Disorders	2
ZFY	DMPK, SRY	Fragile X Syndrome	1
ZFYVE26	NIPA1	Epilepsy, Intellectual Disability	2
ZMYM3	GTF2I	Intellectual Disability	1
ZNF202	HDAC4	Schizophrenia, Sleep Disorders	2
ZNF295	DYRK1A, SLC19A1	Down Syndrome, Intellectual Disability	2
ZNF365	NDEL1	Schizophrenia, Sleep Disorders	2
ZNF395	YWHAB	Schizophrenia, Sleep Disorders	2
ZNF74	DGCR6, TBX1, DGCR2	Schizophrenia, Sleep Disorders	2

## Sheet: GSE18123gpl570_NBC_significant
Differentially expressed NBC in the dataset GSE18123gpl570
NBC	p-value	q-value
FLCN	3.06e-06	0.000920084
EIF4G3	8.39e-06	0.000920084
KLF13	1.102e-05	0.000920084
IL17RA	1.317e-05	0.000920084
SORL1	1.527e-05	0.000920084
PCSK5	1.983e-05	0.000945445
NFATC2	2.489e-05	0.000945445
NBN	2.57e-05	0.000945445
IGF2R	2.865e-05	0.000945445
VCAN	3.167e-05	0.000945445
COL4A3BP	3.452e-05	0.000945445
ARID1A	3.951e-05	0.000991937
ROCK1	4.48e-05	0.000993067
ADCY9	4.776e-05	0.000993067
GIT1	4.961e-05	0.000993067
NOTCH2	5.274e-05	0.000993067
AKAP13	5.855e-05	0.0010358
MAPK14	6.276e-05	0.0010358
IL6R	7.11e-05	0.0010358
PHGDH	7.173e-05	0.0010358
IRS2	7.22e-05	0.0010358
OBSL1	8.746e-05	0.00109341
SLC2A1	8.777e-05	0.00109341
EGR1	9.013e-05	0.00109341
CTNND1	9.28e-05	0.00109341
PCM1	9.507e-05	0.00109341
MAPK8	9.871e-05	0.00109341
SDC3	0.00010163	0.00109341
PLCG2	0.00010525	0.00109341
TIMP2	0.00011145	0.00111922
NCOA7	0.00012107	0.00117661
KCTD12	0.00013935	0.00128342
ADAM10	0.00014058	0.00128342
UTRN	0.00014939	0.00131423
AMBP	0.00015268	0.00131423
CBL	0.00015848	0.00132627
HIPK3	0.00016295	0.00132682
CCR2	0.00017432	0.00138204
ATP2A2	0.00017955	0.00138701
CREB3	0.0001934	0.00145665
CES1	0.00019973	0.00146763
ARNTL	0.0002086	0.00149632
CPT1A	0.00023103	0.00161867
GLP1R	0.00023845	0.00163269
CDC42	0.00024387	0.00163269
SMARCE1	0.00027966	0.00178158
SHMT2	0.00028264	0.00178158
CA2	0.00028385	0.00178158
JAK2	0.00031839	0.00189304
SLC39A9	0.00031941	0.00189304
ABCC1	0.00033048	0.00189304
CEACAM21	0.00033681	0.00189304
HNRNPU	0.00034041	0.00189304
HSPD1	0.0003451	0.00189304
MAP1A	0.00034821	0.00189304
ALG13	0.00035583	0.00189304
ITGAM	0.00035816	0.00189304
ZC3H13	0.00037538	0.00194985
KRIT1	0.00039571	0.0020127
CCDC88A	0.00040084	0.0020127
CD34	0.0004086	0.00201803
GSTA4	0.00041921	0.00203703
CENPJ	0.00042607	0.0020375
TGFBR1	0.00044602	0.00209958
MCL1	0.00048611	0.00222217
CSF2RA	0.00049171	0.00222217
MC5R	0.00049419	0.00222217
QKI	0.00051932	0.00227281
RGS12	0.00052054	0.00227281
ITGB8	0.00053491	0.00230219
PPARGC1B	0.00055913	0.0023169
NQO1	0.00056665	0.0023169
NBEAL2	0.00057347	0.0023169
ATP2B3	0.00057667	0.0023169
MSX1	0.00057678	0.0023169
PIGA	0.00058687	0.00232641
ITGB2	0.00062011	0.0023866
NCOA2	0.00062367	0.0023866
ADCY7	0.00062606	0.0023866
FXR1	0.00063374	0.0023866
GNA11	0.00065427	0.0024281
ARID4B	0.00066214	0.0024281
CACNA1E	0.00066894	0.0024281
KPNA1	0.00069707	0.00245547
DTNA	0.00069724	0.00245547
CACNA2D1	0.00070093	0.00245547
NR2F2	0.00073939	0.00251291
NOTCH1	0.00073991	0.00251291
ERBB2IP	0.00074235	0.00251291
ETS2	0.00078267	0.00261996
GATA4	0.00079702	0.00263868
CHRNA3	0.00081721	0.00265621
CSF2RB	0.00081995	0.00265621
SPG11	0.00085646	0.00274242
MS4A6A	0.00087244	0.00274242
CLCN2	0.00087387	0.00274242
TRIB3	0.00088489	0.00274837
SMARCA2	0.00095778	0.00294441
TLR2	0.00101511	0.00308165
NEK6	0.00102288	0.00308165
CLIP1	0.00107397	0.00309376
SYNGR1	0.00107447	0.00309376
PPP3CB	0.00107726	0.00309376
AKAP9	0.00107889	0.00309376
GNAQ	0.00109042	0.00309376
HMGCS2	0.001099	0.00309376
IGF1R	0.00110633	0.00309376
SCARB1	0.00111869	0.00309376
ATM	0.00111932	0.00309376
VPS45	0.00121352	0.00329621
ABCC5	0.00121445	0.00329621
PPT1	0.00123887	0.00333247
CYP2A6	0.00128028	0.00341338
VAPA	0.00133813	0.00353632
FKRP	0.00137266	0.00359603
PPM1A	0.00146813	0.00378397
IFNGR1	0.00146952	0.00378397
TRPS1	0.00153138	0.00378913
EPHA1	0.00153882	0.00378913
SLC4A4	0.00154192	0.00378913
ADAM17	0.00154852	0.00378913
AKR1C1	0.00155826	0.00378913
MSX2	0.00156925	0.00378913
DDX6	0.00157	0.00378913
RAB3GAP2	0.00157214	0.00378913
HLA-DQA1	0.00159888	0.00379538
CRAT	0.00159993	0.00379538
FA2H	0.00164867	0.00388045
VIPR2	0.00169854	0.00396684
SLC6A9	0.0017459	0.00404608
PTPRO	0.00179058	0.00411795
FGF9	0.0018116	0.00413473
YWHAG	0.00185699	0.00420236
CD46	0.00187722	0.00420236
NPR1	0.00188308	0.00420236
ACSL4	0.00193911	0.00429558
MYH9	0.00197438	0.00434179
SMOX	0.00203726	0.00436
CUL4B	0.0020471	0.00436
DLG1	0.00205278	0.00436
TRAF3IP1	0.00205465	0.00436
DYNC1H1	0.00207019	0.00436
KIF13A	0.00207034	0.00436
JAG2	0.00208871	0.00436
TSHR	0.00209844	0.00436
CD36	0.00211704	0.00436852
PIK3CB	0.00215699	0.00442068
RANBP9	0.00218306	0.00444388
DICER1	0.00221708	0.00448284
CHRNA9	0.00227054	0.00451279
ZEB2	0.00228157	0.00451279
PCLO	0.00233132	0.00451279
PICALM	0.00233835	0.00451279
EDN1	0.00233999	0.00451279
PRKAG2	0.00234599	0.00451279
NR1I2	0.00235645	0.00451279
NUDT3	0.00236293	0.00451279
KCNE2	0.00237407	0.00451279
NRG2	0.00238168	0.00451279
NR3C1	0.0024116	0.00454092
TLR4	0.00245881	0.00457663
IKZF1	0.00246095	0.00457663
SYNJ1	0.00249952	0.0045964
SLC30A3	0.00252338	0.0045964
SPG21	0.00252481	0.0045964
NUMB	0.00253602	0.0045964
GNA13	0.00254786	0.0045964
TRPM7	0.00258244	0.00463105
JAG1	0.00269806	0.00480976
MAP2K5	0.0028228	0.00500206
POU3F2	0.00284361	0.00500206
GALR3	0.00285574	0.00500206
BNIP2	0.00289061	0.0050305
VAV3	0.00291813	0.0050305
RFFL	0.00292207	0.0050305
INSIG2	0.00296284	0.00506368
INSR	0.00297496	0.00506368
TRAP1	0.00299827	0.00506422
CYLD	0.00301116	0.00506422
TSNAX	0.00302861	0.00506422
STX7	0.00307395	0.00506422
SDC1	0.00308128	0.00506422
LPL	0.00309331	0.00506422
PIK3C3	0.00310572	0.00506422
CPVL	0.00311229	0.00506422
SYT1	0.00312656	0.00506422
SCN5A	0.00315152	0.00507735
LRRK2	0.00317586	0.00508935
BRE	0.00322922	0.00514747
PLA2G4C	0.00325446	0.0051604
PTTG1	0.00330537	0.00521369
ARID4A	0.00334128	0.00524288
F5	0.0033807	0.00527725
RPH3A	0.00345906	0.0053237
KRAS	0.00347352	0.0053237
ENPP1	0.00348508	0.0053237
CASKIN1	0.00348518	0.0053237
CYBB	0.00349881	0.0053237
ST3GAL6	0.00355911	0.00538824
VSNL1	0.00358039	0.00539335
C9orf72	0.00372758	0.00558714
ADAM22	0.00374639	0.00558753
DNMT3A	0.0037918	0.0056274
WWC1	0.00382141	0.00562839
GGT1	0.00387586	0.00562839
GTF2IRD1	0.00387693	0.00562839
ITGAV	0.00391116	0.00562839
ATXN3	0.00392973	0.00562839
RREB1	0.0039371	0.00562839
CPD	0.00394771	0.00562839
HMGB1	0.00396221	0.00562839
CTNNA1	0.00396601	0.00562839
NFE2L2	0.00397929	0.00562839
PREP	0.0040451	0.00569474
FBXO45	0.00411504	0.00576626
CLINT1	0.00414148	0.00577644
PRDM2	0.00420791	0.00584205
SP100	0.00437977	0.00605276
SSTR3	0.00440209	0.00605582
ZDHHC8	0.00443199	0.0060581
OPA1	0.00446219	0.0060581
ATP1A1	0.00446407	0.0060581
RELA	0.00452467	0.0061128
TFCP2	0.00466946	0.0062061
PSMD9	0.00468405	0.0062061
RDH8	0.00468913	0.0062061
PBRM1	0.00469701	0.0062061
HABP2	0.00470874	0.0062061
GLUL	0.00471733	0.0062061
YY1	0.00478579	0.0062688
CR1	0.00483535	0.00630629
RET	0.00492673	0.00639778
SYT2	0.00497715	0.00642874
NEUROD1	0.00501311	0.00642874
BRD1	0.00501459	0.00642874
TOX3	0.00510538	0.0065174
CREM	0.00517709	0.00656587
RCAN1	0.00518694	0.00656587
CHGA	0.00529084	0.00664933
LDLR	0.00529701	0.00664933
GNL3	0.00554037	0.00689972
KIF2A	0.00555904	0.00689972
CDK5R1	0.00556535	0.00689972
NRIP1	0.00560041	0.00689972
HIF1A	0.00561099	0.00689972
CD55	0.00564066	0.00690801
CRLF2	0.0056799	0.00691004
PLA2G7	0.00570123	0.00691004
REEP5	0.00571112	0.00691004
ATN1	0.0058017	0.00699155
GNG2	0.00583378	0.0070022
ITGB1	0.0058852	0.00703589
RASA1	0.00598687	0.00711629
TEAD4	0.00599969	0.00711629
LARGE	0.00611011	0.00721884
NCAM1	0.00615319	0.00724134
PSEN1	0.0061807	0.00724541
UBR1	0.00637222	0.00743329
GRK6	0.00639032	0.00743329
KIF1A	0.00663767	0.00769132
PRKCH	0.00673397	0.00777301
FBXL3	0.00679221	0.00781031
CELSR1	0.00687272	0.00786702
TRPA1	0.00690495	0.00786702
ETV5	0.00691987	0.00786702
STAG2	0.00698185	0.00790765
RGS18	0.00709813	0.00800923
SSTR2	0.00717976	0.00802297
RHD	0.00718714	0.00802297
AXIN2	0.00721638	0.00802297
HSD3B1	0.00721682	0.00802297
TGFBR2	0.00727515	0.00805444
BICD2	0.0072986	0.00805444
KIF3A	0.00739237	0.00812815
HRH3	0.0074434	0.00812924
DPYSL2	0.00744733	0.00812924
SMC3	0.00751584	0.0081744
ACLY	0.00758181	0.0081989
GSTM4	0.00760485	0.0081989
NALCN	0.00762001	0.0081989
AP3B2	0.00766193	0.00821467
IKBKE	0.00772153	0.00823246
MLL2	0.00774265	0.00823246
ASPM	0.0077605	0.00823246
DPY19L3	0.00795246	0.00840098
USP34	0.00799872	0.00840098
PVRL1	0.00801707	0.00840098
CYFIP2	0.0080309	0.00840098
MDM4	0.00812772	0.00847284
FGFR2	0.00819243	0.0084823
BHLHE41	0.0081931	0.0084823
DUSP1	0.00828568	0.00852278
HLA-DQB1	0.00828878	0.00852278
DSE	0.0084206	0.00862887
PPP3CA	0.00844999	0.00862964
PRKCE	0.00853121	0.00868315
ZFAND6	0.00869114	0.00881614
ARPP21	0.00877428	0.00886992
PNPLA3	0.00884111	0.00886992
CLDN11	0.00890741	0.00886992
MYH11	0.00891875	0.00886992
NXPH2	0.00895947	0.00886992
FGFR3	0.00896494	0.00886992
OR2K2	0.00898132	0.00886992
PAX8	0.00900387	0.00886992
ANO2	0.00901858	0.00886992
TAC3	0.00906617	0.00886992
GNPAT	0.00906801	0.00886992
SLC2A3	0.00929376	0.0090379
MAGI1	0.00935617	0.0090379
TCOF1	0.0093668	0.0090379
PLD1	0.00939347	0.0090379
IL17A	0.00942103	0.0090379
FKBP5	0.00946298	0.0090379
PTPLB	0.0094891	0.0090379
HDAC11	0.00950402	0.0090379
CTLA4	0.00950974	0.0090379
BCAN	0.00956673	0.00906347
PRKAR1A	0.00966987	0.00913247
LYN	0.0097929	0.00921976
ZEB1	0.00985299	0.00924744
SOS1	0.0100331	0.00937236
AGTR1	0.0100483	0.00937236
RUNX1	0.0101627	0.00943285
GRIA2	0.0101758	0.00943285
PTPRA	0.0102585	0.00948035
HDAC2	0.0103311	0.00951821
USP7	0.0104018	0.00954799
DOCK1	0.0104268	0.00954799
PTPRU	0.0105448	0.00960421
PTPRG	0.0105804	0.00960421
SERPINA1	0.0106038	0.00960421
HTRA1	0.0106157	0.00960421
HSPA4	0.0106561	0.0096119
PAG1	0.0108947	0.00979667
KLF6	0.010936	0.00979667
CRBN	0.0109585	0.00979667
PTGER4	0.01105	0.00984925
STK11	0.011097	0.00986198
MB	0.0111821	0.00990842
RTN4	0.011231	0.00991119
TGM2	0.0112511	0.00991119
PLXNB1	0.0113287	0.00995052
SLC6A5	0.0114218	0.00999905
UCP3	0.0114504	0.00999905
FGF14	0.0115277	0.0100375
ACSS3	0.0116718	0.0100813
ATP1B1	0.0116724	0.0100813
ARHGAP18	0.0116911	0.0100813
MUC4	0.0117892	0.0100813
SEMA3A	0.011798	0.0100813
CSMD2	0.0118249	0.0100813
SMAD4	0.0118303	0.0100813
NOTCH4	0.0118457	0.0100813
PRKAA1	0.0118843	0.0100856
PVR	0.0119461	0.01009
PIP4K2A	0.0119564	0.01009
NPAS3	0.0120209	0.0101094
RAB2A	0.0120546	0.0101094
GLI3	0.0121301	0.0101094
PLAA	0.0121346	0.0101094
SMS	0.0121726	0.0101094
SELENBP1	0.0121807	0.0101094
CYP2B6	0.012243	0.0101332
NUMBL	0.0123	0.0101524
ZMYM3	0.0125353	0.0103184
PLEK	0.0126338	0.0103344
EFHC1	0.0126469	0.0103344
ITGA8	0.0126737	0.0103344
MC2R	0.0127764	0.0103344
ACHE	0.0128029	0.0103344
NT5C2	0.0128313	0.0103344
NR4A1	0.0128901	0.0103344
MME	0.0128966	0.0103344
CYP2E1	0.0129177	0.0103344
MCAT	0.0129243	0.0103344
CRY1	0.0129515	0.0103344
MAP3K7	0.0129894	0.0103344
GRP	0.0130007	0.0103344
CAD	0.0131076	0.0103919
GLI2	0.0131953	0.0104341
CRELD1	0.013349	0.0105128
APBA1	0.0133647	0.0105128
ALDH1A1	0.013435	0.0105406
GLS	0.013556	0.0105599
HCN4	0.0135671	0.0105599
CSPG5	0.0136294	0.0105599
RAD1	0.0136361	0.0105599
NFYB	0.0136686	0.0105599
CLASP2	0.0136915	0.0105599
SLC38A1	0.0137284	0.0105599
HSP90B1	0.0137455	0.0105599
TUBGCP6	0.0137952	0.0105599
NETO1	0.0138101	0.0105599
RAB40AL	0.013948	0.0106383
SLC39A3	0.0140642	0.0106998
ATF2	0.0141826	0.0107621
TIMP3	0.014245	0.0107621
MDK	0.0143027	0.0107621
ABCG2	0.0143317	0.0107621
PDE9A	0.0143367	0.0107621
PAPPA	0.0143603	0.0107621
PPP2R2C	0.0144084	0.0107685
PDE7B	0.0144674	0.0107685
ATP2B4	0.0144762	0.0107685
ABCC9	0.0146688	0.0108677
PAK2	0.0146816	0.0108677
CENPC1	0.014735	0.0108805
ME2	0.0148993	0.01096
DYM	0.0149155	0.01096
PDLIM5	0.0150514	0.0110208
SYNJ2	0.0150713	0.0110208
RGMA	0.0151198	0.0110295
CDH12	0.0151862	0.0110512
ICOSLG	0.0153328	0.0111271
RGS2	0.015434	0.0111271
STMN1	0.0154599	0.0111271
EDNRA	0.0154669	0.0111271
GATA1	0.0154753	0.0111271
NPHP1	0.0155344	0.011143
INPP4B	0.0155864	0.0111538
NDST3	0.015713	0.0112032
EGFR	0.0157298	0.0112032
STH	0.0159994	0.0113444
MBD2	0.0160034	0.0113444
CUX1	0.0161107	0.0113488
RRM2B	0.0161543	0.0113488
RPS6KB1	0.0161821	0.0113488
GPR98	0.0162101	0.0113488
CNBP	0.0162693	0.0113488
NCBP2	0.0162738	0.0113488
SLC6A20	0.0162978	0.0113488
SGCE	0.0163454	0.0113488
FLNB	0.0163831	0.0113488
DAAM1	0.0164021	0.0113488
GCLM	0.016424	0.0113488
NET1	0.0165603	0.0114168
FADS1	0.0166204	0.0114321
CRHR2	0.0168551	0.0115671
ZNF295	0.0169456	0.0116028
ADCY6	0.016988	0.0116054
COL6A1	0.0172352	0.0116865
PTPN21	0.0172567	0.0116865
EPOR	0.0172614	0.0116865
ADSS	0.0172897	0.0116865
CREB1	0.0173006	0.0116865
TFRC	0.0173819	0.0117152
PI4KA	0.0176227	0.011851
DLGAP1	0.0180539	0.0121139
RORB	0.0182182	0.0121855
HMGA2	0.0182415	0.0121855
RHEB	0.0183833	0.0122181
RNF213	0.0184123	0.0122181
PDE11A	0.0184479	0.0122181
UNC5C	0.0184525	0.0122181
HSPA8	0.0187603	0.0123947
PAX7	0.0189151	0.0124696
THAP1	0.0194374	0.0127859
ATP2B1	0.0195873	0.0128565
TOB1	0.0198654	0.0129588
GRIN2C	0.0199026	0.0129588
CORT	0.0199064	0.0129588
ESCO2	0.0199153	0.0129588
MTMR12	0.0199772	0.012971
HSPG2	0.0200693	0.0129838
PIK3C2G	0.020083	0.0129838
ACSL6	0.0202241	0.0129932
ACSM1	0.0202371	0.0129932
ATF4	0.0202609	0.0129932
CDH17	0.02027	0.0129932
GNB2L1	0.0204356	0.0130564
TIRAP	0.0204554	0.0130564
SOAT1	0.0205729	0.0130944
BSN	0.0206018	0.0130944
LPAR1	0.0207073	0.0131338
PARD6B	0.020756	0.013137
NR2F6	0.0208084	0.0131425
RAB3A	0.0212163	0.0133519
TPT1	0.0212413	0.0133519
ALDH3A2	0.0212729	0.0133519
OXER1	0.021328	0.0133587
NDOR1	0.0214065	0.01338
ADCY2	0.0215992	0.0134725
SNAP23	0.0218594	0.0135881
CD2AP	0.021882	0.0135881
VDR	0.0219198	0.0135881
CYP2C9	0.0220224	0.0136237
KCNJ5	0.0221424	0.0136616
USP46	0.0222376	0.0136616
HSPA5	0.0222736	0.0136616
NCOR2	0.0223297	0.0136616
IL18BP	0.0223809	0.0136616
FAM46A	0.0223814	0.0136616
HDAC9	0.0224012	0.0136616
LIN7C	0.0225639	0.0137331
SELE	0.0226784	0.0137462
SULF1	0.0227171	0.0137462
BMP7	0.0227223	0.0137462
SIRT5	0.022832	0.0137848
TAL1	0.0231294	0.0139365
PIK3C2A	0.0233897	0.0140459
AKTIP	0.0234043	0.0140459
ZFY	0.0236081	0.0141401
KCNH5	0.0237388	0.0141607
BACE2	0.0237795	0.0141607
STAP2	0.0237835	0.0141607
IDH1	0.0238795	0.0141769
P2RX7	0.0239048	0.0141769
SLC28A1	0.0239891	0.0141916
MCHR2	0.0240239	0.0141916
TTC3	0.0242319	0.0142656
CCNG2	0.0242439	0.0142656
HDAC5	0.0245975	0.0144455
MITF	0.0246988	0.0144768
NFKB2	0.0248152	0.0145167
UCP2	0.0248716	0.0145216
ASB13	0.0249552	0.0145422
PDE10A	0.0252889	0.0146311
FAS	0.0253125	0.0146311
APPL1	0.0253345	0.0146311
ABCD4	0.0253419	0.0146311
VAMP3	0.0253616	0.0146311
STX2	0.0253992	0.0146311
FYTTD1	0.0255558	0.0146932
SMARCA4	0.0256386	0.0147127
ADRA1A	0.0259896	0.0148858
DBI	0.0260497	0.0148919
CLCN3	0.0261022	0.0148937
PLCE1	0.0262107	0.0149147
NAPEPLD	0.0262381	0.0149147
SV2B	0.0263192	0.0149326
CHRM1	0.0264745	0.0149925
GRN	0.0266427	0.0150595
UPF3A	0.0268153	0.0151287
USP4	0.026929	0.0151644
SDCBP	0.0271709	0.0152721
FLNA	0.0273305	0.0153159
CCKAR	0.0273506	0.0153159
ACACB	0.0275226	0.0153836
CHAT	0.0281204	0.0156887
GPR126	0.0284754	0.0158243
EEF1A1	0.0284771	0.0158243
SIM1	0.028521	0.0158243
NAT2	0.0286516	0.0158675
TFDP1	0.0287612	0.015899
HDC	0.0290014	0.0160024
EIF4EBP1	0.0292117	0.016089
FGFR1	0.0294185	0.0161471
CSH2	0.029489	0.0161471
CYP3A7	0.0296138	0.0161471
PNMT	0.0296323	0.0161471
SLC9A3	0.0296529	0.0161471
FOXO3	0.0296629	0.0161471
PGD	0.0296924	0.0161471
CACNB4	0.0298349	0.0161954
NOD2	0.0299627	0.0162119
IFNAR1	0.0300183	0.0162119
GMFB	0.0300673	0.0162119
PLA2G4A	0.0300807	0.0162119
TSNARE1	0.030239	0.0162614
PRNP	0.0302805	0.0162614
IL12RB1	0.0303583	0.0162742
BMPR2	0.0304504	0.0162946
FSHR	0.030718	0.0164086
APOC3	0.0309962	0.016504
POU3F3	0.0310443	0.016504
PI4K2B	0.0310609	0.016504
GPC3	0.031362	0.0166347
TDP2	0.0315785	0.0167081
SRR	0.0316813	0.0167081
NPPB	0.0316987	0.0167081
OTX2	0.0317322	0.0167081
CNP	0.0317777	0.0167081
DROSHA	0.0319537	0.0167121
TFAP2B	0.0319639	0.0167121
POMT2	0.0320062	0.0167121
CHRNA1	0.0320072	0.0167121
INHBA	0.0323492	0.0168614
RALGDS	0.0326647	0.0169965
CPM	0.0329081	0.0170741
GLRB	0.0330358	0.0170741
ALOX5	0.0330749	0.0170741
PHF6	0.0331367	0.0170741
WT1	0.0331527	0.0170741
OPN4	0.033154	0.0170741
AJAP1	0.033405	0.0171634
BNIP3L	0.0334413	0.0171634
RGS5	0.0335243	0.0171768
COL25A1	0.0337136	0.0172444
ACVR1B	0.0339242	0.0173227
HNF4A	0.0341914	0.0173941
VAV2	0.0342313	0.0173941
SOX10	0.0342953	0.0173941
CHRNA2	0.0343641	0.0173941
ZDHHC9	0.0344098	0.0173941
KIAA0319	0.0344677	0.0173941
ELAVL2	0.0344689	0.0173941
SLC1A7	0.0345259	0.0173941
BRAP	0.0348909	0.0175486
MYO5B	0.0351392	0.0176337
LTA4H	0.035265	0.0176337
ZDHHC1	0.0352862	0.0176337
NUFIP1	0.0352942	0.0176337
SLC15A1	0.0354516	0.017683
HLA-DOA	0.0355237	0.0176897
MAGI2	0.0356481	0.0177224
GDF9	0.0359358	0.017836
NSUN2	0.0361787	0.017927
DOK5	0.0362679	0.0179404
PDE2A	0.0363814	0.0179404
CCDC60	0.0363843	0.0179404
RHAG	0.0364551	0.0179459
CAMK2G	0.0367333	0.0180266
SSTR1	0.0367386	0.0180266
DLGAP4	0.0371175	0.0181828
TNXB	0.0371983	0.0181928
BBS9	0.0376244	0.0183666
INHA	0.0376755	0.0183666
MYCBP2	0.0378389	0.0184165
BAI2	0.0384054	0.0186233
PDE5A	0.0385232	0.0186233
HSD17B12	0.03854	0.0186233
CHRNB2	0.0385535	0.0186233
KALRN	0.038573	0.0186233
SEMA3D	0.0391523	0.0188336
SLC29A2	0.0391921	0.0188336
RLN3	0.0392544	0.0188336
CACNA1A	0.0392586	0.0188336
FBN1	0.0393569	0.0188507
FN1	0.039595	0.0189347
SLC39A8	0.0398745	0.019025
HNMT	0.0399102	0.019025
PAK3	0.0402425	0.0191289
ZNF365	0.0402551	0.0191289
SLC17A7	0.0406042	0.0192637
NEGR1	0.0407011	0.0192637
RGS16	0.0407307	0.0192637
ARNTL2	0.0408936	0.0193105
WDR11	0.0412391	0.0194431
STAC	0.0413169	0.0194494
COL7A1	0.0414709	0.0194914
RHCG	0.041695	0.0195663
TXN	0.0418235	0.0195689
SET	0.0418305	0.0195689
SLC18A2	0.041947	0.0195929
DUSP6	0.0421463	0.0196555
ADCYAP1R1	0.0423907	0.019739
GOLPH3	0.0425608	0.0197636
ADRA2C	0.0425748	0.0197636
CCNC	0.0427899	0.0198099
GAL	0.042854	0.0198099
EDNRB	0.0428812	0.0198099
LMX1A	0.0429375	0.0198099
PPP1R2	0.0430949	0.0198228
SLC12A2	0.0430971	0.0198228
APBB2	0.0432796	0.0198711
MDM2	0.0433443	0.0198711
SORCS2	0.0434154	0.0198711
CTSD	0.043466	0.0198711
DLG5	0.0435795	0.0198929
CDH7	0.0437219	0.0198998
PTCH1	0.0437269	0.0198998
FXN	0.0439065	0.0199455
PDE1A	0.0439596	0.0199455
ERBB3	0.0445262	0.0201722
CMYA5	0.0447046	0.0202226
PDGFB	0.0448281	0.020248
CD40	0.0451464	0.0203613
AHR	0.045243	0.0203733
ITPR2	0.0453083	0.0203733
GPR50	0.04548	0.0204165
MMRN1	0.0455398	0.0204165
DGCR14	0.0456937	0.020455
OGG1	0.0458922	0.0204551
PDE4D	0.0458948	0.0204551
TBXAS1	0.0458975	0.0204551
SYP	0.046083	0.0204835
RGS10	0.0461608	0.0204835
NSUN4	0.0461652	0.0204835
CPLX1	0.0462611	0.0204915
SREBF2	0.0463194	0.0204915
ASXL1	0.0464138	0.0205032
BMP2	0.0464944	0.0205087
CASP8	0.0467369	0.0205614
CLDN5	0.0467885	0.0205614
FMO3	0.0468186	0.0205614
PRKCA	0.0472689	0.0207289
PLCB2	0.0474995	0.0207998
EBF1	0.0477237	0.0208676
ADAMTS1	0.0478111	0.0208756
PRDX2	0.0482289	0.0210275
EDN3	0.0487534	0.0211971
APBA3	0.0488087	0.0211971
SDCCAG8	0.0488289	0.0211971
CUL7	0.0489198	0.021206
SLC7A4	0.049078	0.021244
ACAP2	0.0499568	0.0215402
ST18	0.0499689	0.0215402
CNTN2	0.0500499	0.0215402
MPP2	0.0501185	0.0215402
GPR176	0.0501197	0.0215402
RHOA	0.0502174	0.0215514
DNMT1	0.0508803	0.0217553
PRKG1	0.0508852	0.0217553
CHRM4	0.0509092	0.0217553
CDKN2C	0.051237	0.0218644
PTN	0.0513164	0.0218673
SLC6A13	0.0515755	0.0219083
TPSG1	0.0516675	0.0219083
NEO1	0.0518863	0.0219083
STAT3	0.0518977	0.0219083
CELF2	0.0519209	0.0219083
CALCB	0.0519966	0.0219083
LPHN3	0.0520482	0.0219083
RGS4	0.0520908	0.0219083
ADRA1D	0.0522107	0.0219083
SLC2A4	0.0522115	0.0219083
SIRT1	0.0522125	0.0219083
ACOX3	0.0527563	0.0221057
CDKN1A	0.0529152	0.0221109
ADAM15	0.0529156	0.0221109
PKP1	0.0531042	0.0221152
TWIST1	0.0531455	0.0221152
SEMA6A	0.053146	0.0221152
TRIB1	0.0532911	0.022145
KLF5	0.0535965	0.0222412
CSNK1G2	0.0547112	0.0226725
ADCY3	0.0550585	0.0227851
GNRH2	0.0551701	0.0228
DDR2	0.055246	0.0228001
PRR5	0.0555716	0.0229031
PPP3R1	0.0566018	0.023266
OSM	0.0566065	0.023266
ABCD3	0.0567266	0.0232835
PTPN22	0.057023	0.0233444
AIRE	0.0570298	0.0233444
KSR2	0.0577406	0.0235479
ACE	0.057891	0.0235479
RYR2	0.0579115	0.0235479
TLR9	0.0579169	0.0235479
CFB	0.0579664	0.0235479
CCKBR	0.0580693	0.0235479
TTR	0.0580741	0.0235479
PARL	0.0582692	0.0235953
DGKI	0.0584196	0.0236244
GRK5	0.0588607	0.0237709
B3GAT1	0.0591663	0.0238623
EIF2AK4	0.0596294	0.0240077
WNT2B	0.0596942	0.0240077
ANPEP	0.0597659	0.0240077
DGKH	0.0602466	0.0241686
GAB1	0.0604377	0.024213
IMPA1	0.060589	0.0242413
LDHB	0.0606824	0.0242465
TBC1D1	0.0607935	0.0242587
CADM3	0.0611665	0.0243212
GPC1	0.0612833	0.0243212
SLC2A2	0.0613055	0.0243212
PROM1	0.0613059	0.0243212
CPS1	0.0614261	0.0243212
GULP1	0.0614343	0.0243212
ITK	0.0617259	0.0244046
ZFYVE26	0.0618686	0.0244289
NKX2-1	0.0620436	0.0244659
PTGDR	0.0623676	0.0245012
HNF1A	0.0623696	0.0245012
CAMK2A	0.0623769	0.0245012
ACACA	0.062573	0.0245462
STK24	0.0628953	0.0246405
PPARA	0.0631113	0.0246931
GALC	0.0636453	0.0248697
NDE1	0.0639577	0.0249594
YWHAH	0.0641385	0.0249976
LRRTM4	0.0642993	0.0249979
SSTR4	0.0643053	0.0249979
SFN	0.0646269	0.0250905
SLC22A3	0.0653725	0.0253473
BMP15	0.0655291	0.0253752
TARDBP	0.0657892	0.0253752
CNKSR2	0.0658033	0.0253752
LIF	0.0658194	0.0253752
NT5E	0.0658654	0.0253752
CHRNE	0.066462	0.0255673
ARNT	0.0665339	0.0255673
ACVR1	0.0668208	0.0256449
IL11	0.0669926	0.0256781
IL4R	0.0672207	0.0257328
SMARCB1	0.0673725	0.0257539
CHKB	0.067447	0.0257539
MKL1	0.0678123	0.0258323
COL4A4	0.0678237	0.0258323
MYO3A	0.0679103	0.0258326
AGXT2	0.068268	0.0259085
MMP2	0.0682818	0.0259085
KCNQ1	0.0686648	0.0259966
REST	0.0686864	0.0259966
PADI2	0.0688316	0.0260188
SMC1A	0.0690285	0.0260605
SMPD1	0.0691486	0.0260732
RAPGEF6	0.0694483	0.0261249
IRS1	0.0694591	0.0261249
COL5A1	0.0697018	0.0261835
CNTNAP1	0.0697899	0.026184
SAFB	0.0702472	0.0263228
IL21	0.0706138	0.0264273
TCF12	0.0708377	0.0264781
GCLC	0.0709929	0.0265033
ETV6	0.0712294	0.0265587
MMP15	0.071489	0.026591
THRB	0.0714926	0.026591
ATP7A	0.0716339	0.0266075
RGS8	0.0717135	0.0266075
MEGF10	0.0718108	0.0266108
KCNH7	0.0719669	0.0266358
CALCOCO1	0.0720736	0.0266426
NDUFS7	0.0726669	0.026829
SCN2B	0.0728849	0.0268766
YBX1	0.0731184	0.0269297
CD3E	0.073243	0.0269427
ADRBK1	0.0734462	0.0269845
ARHGEF5	0.0738305	0.0270849
DCC	0.0738993	0.0270849
VAMP2	0.0746676	0.0273332
SMARCC1	0.0747917	0.0273411
PPP2R2A	0.0749164	0.0273411
NR4A3	0.0749614	0.0273411
AFF1	0.0757375	0.0275658
MAT2A	0.0758294	0.0275658
CYP26B1	0.0758521	0.0275658
SDCBP2	0.0761293	0.0276079
FOXC1	0.0761512	0.0276079
GABRB2	0.0764173	0.0276711
KCNH2	0.076722	0.0277356
PAM	0.0767794	0.0277356
FGFBP1	0.0770712	0.0278076
FHOD3	0.0772738	0.0278474
ZNF395	0.0777209	0.0279751
LIFR	0.0778417	0.0279851
MPZL1	0.0780716	0.0280343
ACTN2	0.0782654	0.0280704
ANXA5	0.0789822	0.0282938
PENK	0.0794492	0.0283815
CHI3L1	0.0795782	0.0283815
CEACAM6	0.0796615	0.0283815
FGF1	0.0796926	0.0283815
MYH13	0.0797888	0.0283815
HPSE	0.0798082	0.0283815
ATF5	0.0798863	0.0283815
CNNM2	0.0803678	0.0285189
PTPRF	0.0807405	0.0286174
PAWR	0.0810017	0.0286763
EDN2	0.0811954	0.0286862
KHDRBS3	0.0812203	0.0286862
IGFBP1	0.0815462	0.0287676
MSH2	0.0819505	0.0288764
TNFRSF1A	0.0829473	0.0291764
EPHA3	0.0830542	0.0291764
DAB2	0.0830924	0.0291764
GSK3A	0.0832021	0.029181
CIT	0.0833306	0.029192
PROKR2	0.0836202	0.0292245
PIAS2	0.0837107	0.0292245
TEC	0.0837143	0.0292245
COL2A1	0.0846396	0.0295051
PADI4	0.0847139	0.0295051
RPS6	0.085662	0.0298009
FLRT3	0.0859426	0.029864
VAMP1	0.0870124	0.0302009
SLC1A5	0.0873193	0.0302725
GABRG2	0.0877678	0.0303625
FREM3	0.0878638	0.0303625
CRH	0.0878811	0.0303625
NPR2	0.0880081	0.0303715
HPS4	0.0882444	0.0304182
CALCA	0.0886799	0.0305334
EBF2	0.089375	0.0307376
LRRTM1	0.0897088	0.0308173
RASGRF2	0.0902447	0.030925
IL24	0.0902942	0.030925
IMPDH2	0.0903304	0.030925
PLA2G6	0.0904432	0.0309284
BDKRB1	0.0907441	0.0309962
GNA12	0.0913589	0.0311708
HSPA1L	0.091619	0.0312242
CGNL1	0.091926	0.0312719
TCP1	0.0919664	0.0312719
AP4B1	0.0924471	0.0313999
CDC25A	0.0927041	0.0314517
SCGB1A1	0.093717	0.0317378
APOB	0.093758	0.0317378
FZD3	0.0945682	0.0319723
SLC30A8	0.0946631	0.0319723
CXCL16	0.0951297	0.0320939
GRM3	0.0957639	0.0322718
GNRHR	0.0959636	0.0323029
GNAL	0.0962185	0.0323526
RIPK1	0.0967297	0.0324526
PINK1	0.0967314	0.0324526
BCL2L14	0.0971591	0.0325599
ATXN2L	0.0974973	0.0326369
PDYN	0.0977894	0.0326983
CNTN1	0.0982327	0.0327699
PEMT	0.0982428	0.0327699
MAX	0.0983297	0.0327699
ARRB2	0.0990295	0.0329361
IFNA1	0.0990473	0.0329361
TRPM2	0.0996764	0.0330239
MMP9	0.0997183	0.0330239
HRH1	0.0997369	0.0330239
RTN4R	0.0997497	0.0330239
SLC22A6	0.100111	0.0330521
ACADM	0.100248	0.0330521
ATP1A2	0.100318	0.0330521
ATP13A4	0.100352	0.0330521
SIM2	0.100383	0.0330521
LRRC15	0.100593	0.0330776
HIST1H1B	0.100722	0.0330776
GNB3	0.100827	0.0330776
IGF2BP2	0.1009	0.0330776
HLA-C	0.101123	0.0331148
DGCR8	0.101318	0.0331238
PNMA2	0.101372	0.0331238
EMX2	0.101481	0.0331238
XBP1	0.101966	0.0331937
ISL1	0.10205	0.0331937
MIF	0.102103	0.0331937
XRCC4	0.102308	0.0331937
ROCK2	0.102437	0.0331937
TF	0.102459	0.0331937
CLCN7	0.102466	0.0331937
S1PR1	0.102905	0.0333002
IDO2	0.103049	0.0333108
DGKB	0.103757	0.0335037
GRIA4	0.104338	0.03364
ADRA2B	0.104458	0.03364
HLA-E	0.104693	0.03364
WISP1	0.104696	0.03364
BAAT	0.104737	0.03364
MVP	0.105529	0.0338517
WRN	0.105621	0.0338517
IL1R1	0.105739	0.0338535
UBE2D1	0.106134	0.0338982
GSTA1	0.106211	0.0338982
NETO2	0.106216	0.0338982
SP4	0.106904	0.0340815
NXPH3	0.107092	0.0341056
PDXK	0.107559	0.034218
NADSYN1	0.10791	0.0342775
NR1H4	0.107974	0.0342775
PDPR	0.108185	0.0342802
KCNIP4	0.10821	0.0342802
DKK4	0.108465	0.0343249
TSPAN8	0.108984	0.03441
GLS2	0.109024	0.03441
B3GALNT2	0.109076	0.03441
NSMCE2	0.109566	0.0344938
PLXNA2	0.109571	0.0344938
CELF1	0.109788	0.0345262
HOMER3	0.110092	0.0345856
CHRNB4	0.110352	0.0346311
SLC6A11	0.111354	0.0348979
IL1A	0.111666	0.0348979
ELP4	0.111732	0.0348979
BCR	0.111767	0.0348979
ELN	0.11194	0.0348979
GRIN2D	0.111972	0.0348979
EPHA5	0.112087	0.0348979
PLA2G1B	0.112181	0.0348979
MEIS1	0.112244	0.0348979
TACR3	0.112693	0.0349902
SCARA3	0.112773	0.0349902
SRPX2	0.113133	0.0350657
CLCN4	0.113764	0.0352249
UCN2	0.114585	0.0353593
NCS1	0.114621	0.0353593
GYS2	0.114664	0.0353593
SLC24A5	0.114668	0.0353593
CD14	0.115212	0.035491
AKR1C2	0.115391	0.0355096
TOR1A	0.116411	0.0357532
CIITA	0.116419	0.0357532
ALDH2	0.116779	0.0358272
LMO4	0.117197	0.0358334
NRP1	0.117361	0.0358334
NOVA1	0.117515	0.0358334
EGR4	0.11755	0.0358334
NAPA	0.117576	0.0358334
MTTP	0.1176	0.0358334
PRKAR2B	0.117632	0.0358334
KCNJ9	0.118251	0.0359857
LRP1	0.118464	0.0360139
RASD2	0.11892	0.0360949
CORO1A	0.11897	0.0360949
GLUD1	0.119282	0.0361531
PCNT	0.119536	0.0361939
NONO	0.119922	0.0362742
FABP4	0.120585	0.0364117
CHRND	0.120618	0.0364117
BDKRB2	0.120965	0.0364701
GHRHR	0.121054	0.0364701
CYP3A5	0.121353	0.0364741
ZNF74	0.121359	0.0364741
EFTUD2	0.12143	0.0364741
CAT	0.121661	0.0365069
EN1	0.122271	0.0366535
MLL	0.122802	0.0367385
PTGS1	0.122803	0.0367385
AXIN1	0.123091	0.0367385
SLC1A2	0.123149	0.0367385
SNAP29	0.123278	0.0367385
ROR1	0.123286	0.0367385
ADRB3	0.123481	0.0367602
MPL	0.123822	0.0368214
GABRE	0.123931	0.0368214
APOL4	0.124631	0.0369929
NOTCH3	0.125995	0.037361
GLUD2	0.126603	0.0374824
CRIPT	0.126653	0.0374824
DSP	0.126941	0.0375306
AP3B1	0.127182	0.0375649
GTF2H1	0.127743	0.0376644
ADAM28	0.127768	0.0376644
VWF	0.128029	0.0377044
BACE1	0.128374	0.037769
ADIPOQ	0.128778	0.037851
POU1F1	0.129174	0.0379304
NEFM	0.129669	0.0380387
CDKN2A	0.130404	0.0382101
LSM1	0.13054	0.0382101
EIF3H	0.130634	0.0382101
FSTL1	0.13098	0.038274
ZFHX3	0.131247	0.0383149
PPP2R2B	0.131584	0.0383762
SLITRK6	0.132073	0.0384815
NTSR1	0.133527	0.0388675
BMP6	0.13372	0.0388862
TACC2	0.134451	0.0390609
GPBAR1	0.134928	0.0391618
BLK	0.136049	0.0394491
EFNB2	0.136711	0.0395458
NOS2	0.136723	0.0395458
SEMA6B	0.136776	0.0395458
NOVA2	0.136996	0.0395547
IL10RA	0.137125	0.0395547
TNR	0.137201	0.0395547
TBX4	0.137471	0.0395783
ASCL1	0.137545	0.0395783
RNF128	0.13802	0.0396769
PRKAA2	0.138225	0.0396979
ARVCF	0.138862	0.039843
TCF7L1	0.139077	0.0398669
NFASC	0.139315	0.0398969
NDUFS1	0.140051	0.0400635
AVPR2	0.140279	0.0400635
PALB2	0.140387	0.0400635
PTPRR	0.140428	0.0400635
TNFRSF13B	0.140698	0.0400787
FXYD6	0.140747	0.0400787
ZBTB32	0.141065	0.0401313
UHMK1	0.141236	0.0401418
HSD17B1	0.141576	0.0402007
SEZ6	0.142085	0.0402789
HK1	0.142342	0.0402789
AKT1	0.14264	0.0402789
SLC1A4	0.142714	0.0402789
RAN	0.142732	0.0402789
MMP1	0.142838	0.0402789
BHLHE40	0.143031	0.0402789
CNTFR	0.143095	0.0402789
KCTD7	0.143146	0.0402789
AQP4	0.143189	0.0402789
LEF1	0.143429	0.0403087
MAP3K3	0.144102	0.0404602
APOA5	0.144314	0.0404822
NFKB1	0.14446	0.0404854
ITGA1	0.144774	0.0405355
AKR1C4	0.145344	0.0406574
SQSTM1	0.146246	0.0408718
PSMD4	0.146523	0.0409112
IL3RA	0.146716	0.0409272
CYP27B1	0.147096	0.0409863
PIP5K1B	0.147294	0.0409863
SPARCL1	0.147336	0.0409863
CD48	0.147678	0.040988
OLIG2	0.147739	0.040988
RGN	0.14775	0.040988
CACNG2	0.148538	0.0411686
DAXX	0.149821	0.041486
PABPC4L	0.150294	0.0415789
GRIK5	0.15109	0.0417607
CDH13	0.151826	0.0419255
C5	0.152086	0.041959
HTT	0.152234	0.0419613
TUBA8	0.152947	0.0420942
FRZB	0.152995	0.0420942
CSNK2A1	0.153526	0.0422018
DCLK1	0.155475	0.0426984
MAPK4	0.155718	0.0427264
MAPK8IP1	0.155863	0.0427271
CYP2C8	0.15601	0.0427286
ACP1	0.15651	0.0428265
P2RX1	0.156676	0.042833
FEZ1	0.157632	0.0430362
CBR1	0.157705	0.0430362
NXN	0.157987	0.0430741
CALHM1	0.158459	0.0430933
ARHGEF11	0.158483	0.0430933
GSS	0.158609	0.0430933
SLC9A1	0.158671	0.0430933
WDR1	0.158902	0.0430933
APOL6	0.158915	0.0430933
AGT	0.159284	0.0431163
SLC7A10	0.159286	0.0431163
PAK7	0.159441	0.0431193
NFIX	0.160577	0.0433311
NNMT	0.160635	0.0433311
AKR1D1	0.160655	0.0433311
EHMT2	0.160881	0.0433533
ELP3	0.161366	0.0434452
BRCA1	0.162136	0.043575
CYP2C19	0.162138	0.043575
TBX2	0.163116	0.0437989
PRKCQ	0.163911	0.043973
CAMKV	0.16412	0.0439898
ENPEP	0.164837	0.044143
FOS	0.165765	0.044352
PCSK1	0.166226	0.0444358
CHRNG	0.166963	0.0445932
CTNND2	0.167369	0.0446621
TEF	0.168016	0.0447599
SLC5A4	0.168059	0.0447599
GADD45A	0.168181	0.0447599
PTPRD	0.169288	0.0450148
SLC17A3	0.169756	0.0450994
SAT1	0.169914	0.0451015
TP53	0.17044	0.0452015
IL13	0.171176	0.0452984
FAAH	0.171325	0.0452984
TLR5	0.171466	0.0452984
EPHB1	0.171601	0.0452984
GABRR1	0.171718	0.0452984
GSTZ1	0.171724	0.0452984
SLITRK2	0.171933	0.0452984
BMP4	0.172009	0.0452984
EREG	0.172459	0.0453773
GDF2	0.172792	0.0454016
SULT4A1	0.172853	0.0454016
GRIA1	0.173189	0.0454502
ANKH	0.17424	0.0456865
SOD2	0.174532	0.045723
TGIF1	0.175121	0.0458157
ORM1	0.17519	0.0458157
TNFSF4	0.176128	0.046021
VRK2	0.176743	0.0461278
MPPE1	0.176842	0.0461278
GRB10	0.177044	0.0461406
DBP	0.177726	0.0462781
TACR2	0.177889	0.0462805
PRDM1	0.178877	0.0464431
NQO2	0.178914	0.0464431
KDR	0.178976	0.0464431
IDE	0.180355	0.0467607
POMT1	0.18068	0.0468046
PLCB4	0.180964	0.0468378
ADRB1	0.182039	0.0470759
CCDC6	0.182499	0.0471542
RXFP3	0.182967	0.0472347
PRSS16	0.183396	0.0473049
KPNA3	0.183906	0.0473958
FCGR2A	0.184381	0.0474777
CAMK1	0.184636	0.0475026
DHFR	0.185082	0.0475768
SLC10A1	0.185342	0.0476029
LRPAP1	0.185605	0.0476299
AKT2	0.18596	0.0476804
KCNJ6	0.186192	0.0476994
CYP1A2	0.186797	0.0477919
SLAMF1	0.186871	0.0477919
HP	0.187389	0.0478642
AHCY	0.187658	0.0478642
CHL1	0.187824	0.0478642
SLC29A1	0.187863	0.0478642
VCAM1	0.187948	0.0478642
CSF2	0.190081	0.0483312
SRA1	0.190225	0.0483312
TBX5	0.190263	0.0483312
GPR125	0.191463	0.0485633
PPARGC1A	0.191499	0.0485633
GPRIN2	0.192053	0.0486495
HINT1	0.192243	0.0486495
NR1I3	0.192323	0.0486495
MAT1A	0.192646	0.0486902
CLSTN2	0.19408	0.0490117
SV2A	0.194854	0.0491658
GRIK1	0.195223	0.0491987
AKAP1	0.195311	0.0491987
KCNE1	0.195558	0.0492198
SLC39A4	0.195923	0.0492704
ANO3	0.196468	0.0493664
CDKN2B	0.196693	0.0493818
RNF5	0.197779	0.049581
ABCB6	0.198007	0.049581
PARK7	0.198096	0.049581
DDR1	0.198145	0.049581
FLT3	0.19883	0.0497112
TNIK	0.199428	0.0498191
CRHBP	0.199672	0.0498389
GABARAP	0.200368	0.0499443
AFG3L2	0.200548	0.0499443
SLC17A6	0.200592	0.0499443

## Sheet: GSE25507_NBC_significant
Differentially expressed NBC in the dataset GSE25507
NBC	p-value	q-value
FGF1	1.07017e-05	0.00391019
SIPA1L1	2.38597e-05	0.00391019
CHRND	3.32028e-05	0.00391019
SEMA6B	4.45383e-05	0.00391019
NPR1	7.01988e-05	0.00391019
PRKAG2	7.43237e-05	0.00391019
TRANK1	8.61499e-05	0.00391019
PRKCG	0.000112272	0.00391019
CLIP1	0.000113031	0.00391019
ZDHHC9	0.000117685	0.00391019
UCN2	0.000119612	0.00391019
PREP	0.000132371	0.00391019
NPR2	0.000137514	0.00391019
CD36	0.000142735	0.00391019
POU3F2	0.000147546	0.00391019
HRH3	0.000176014	0.00437309
SCARB1	0.000202525	0.00463485
EGFR	0.000217361	0.00463485
ADAM17	0.000221528	0.00463485
NRG2	0.000269099	0.00508677
NETO2	0.000272835	0.00508677
OBSL1	0.000281517	0.00508677
CSTB	0.000296383	0.00512255
CALCA	0.00034292	0.00567992
POMT2	0.000405619	0.00644969
KIF13A	0.000504077	0.0076305
NRIP1	0.00051827	0.0076305
CREB1	0.000568523	0.00794609
NRP1	0.000579683	0.00794609
FAS	0.000604276	0.00800709
ZFHX3	0.000652105	0.00836127
PAK2	0.000690039	0.00836127
SCN2B	0.000720117	0.00836127
SPG21	0.000809792	0.00836127
TACC2	0.00083003	0.00836127
NCOA7	0.000841241	0.00836127
KIAA0319	0.000863726	0.00836127
GNAI2	0.000894033	0.00836127
PQBP1	0.000895165	0.00836127
ARHGEF11	0.000896634	0.00836127
HSPA8	0.00095284	0.00836127
HNF4A	0.000963302	0.00836127
SLC29A2	0.00101596	0.00836127
BRAP	0.00101613	0.00836127
CLCN2	0.00103271	0.00836127
ZMYM3	0.00106304	0.00836127
EGR4	0.00106858	0.00836127
CDC42	0.00110804	0.00836127
NOTCH2	0.00112288	0.00836127
GNB3	0.00113027	0.00836127
ST18	0.00113261	0.00836127
SLC28A1	0.00116362	0.00836127
GPX3	0.00118008	0.00836127
WWC1	0.0011822	0.00836127
PIGA	0.00118538	0.00836127
CBL	0.00118658	0.00836127
LRRTM1	0.00122674	0.00836127
CHGB	0.00122702	0.00836127
DICER1	0.0012596	0.00836127
SMARCE1	0.00126201	0.00836127
SLCO3A1	0.00130009	0.00837504
BAI3	0.00130715	0.00837504
GATA4	0.00134757	0.00837504
ARVCF	0.00136515	0.00837504
COL6A2	0.00136943	0.00837504
GPHA2	0.00143297	0.00849824
ETV6	0.00143532	0.00849824
ELN	0.00145371	0.00849824
PSEN2	0.00154188	0.00888302
GIT1	0.00162225	0.00914507
CNTN2	0.00163337	0.00914507
SETD1A	0.00168315	0.00928986
FLRT3	0.00170597	0.00928986
TNXB	0.00178108	0.00949429
CSNK2A1	0.00180879	0.00949429
RUNX3	0.00181516	0.00949429
RHD	0.00193069	0.00996742
PPP3R1	0.00210329	0.0107193
DGCR14	0.00214162	0.0107765
GAB1	0.00220857	0.0109744
CCR5	0.00229331	0.0112017
PDE4D	0.00234492	0.0112017
UBC	0.00236223	0.0112017
LYN	0.00236703	0.0112017
PRKCE	0.00243448	0.0112487
NEK6	0.00245284	0.0112487
IL11	0.00246347	0.0112487
CAMKV	0.00249852	0.0112487
SV2C	0.00251845	0.0112487
KPNA1	0.00261056	0.0113702
CELF1	0.00262152	0.0113702
NBN	0.00270189	0.0113702
PDPR	0.00270615	0.0113702
HSPA1L	0.00272762	0.0113702
TLR2	0.00272874	0.0113702
PDE10A	0.00274586	0.0113702
PLEK	0.00277481	0.0113716
IGF2R	0.00281676	0.0114195
SNAP29	0.00284395	0.0114195
DPP4	0.00288988	0.0114798
CACNA1E	0.00293238	0.0114798
SSTR2	0.00294559	0.0114798
FLCN	0.00303829	0.0115771
FLRT2	0.00308305	0.0115771
HLA-DOA	0.00308356	0.0115771
DOK5	0.00308706	0.0115771
TGM2	0.00317415	0.0116732
RAB2A	0.00320833	0.0116732
FOXO3	0.00320836	0.0116732
TDP2	0.00323013	0.0116732
ADORA1	0.00335884	0.0118818
RPS6	0.00338521	0.0118818
PPP2R2C	0.00338643	0.0118818
CSNK1G2	0.00340742	0.0118818
GTF2H1	0.00350355	0.0119773
HMGA2	0.00355065	0.0119773
DTNA	0.00358679	0.0119773
NOTCH3	0.00361826	0.0119773
SIRT5	0.00362372	0.0119773
MCL1	0.0036357	0.0119773
GRIN2C	0.00365578	0.0119773
ATXN3	0.00368226	0.0119773
NAPA	0.00370598	0.0119773
ATN1	0.00381446	0.0122285
CAMKK2	0.00391098	0.0124376
ACACB	0.00405559	0.0127951
RGS12	0.00419667	0.0131359
ZDHHC1	0.00424349	0.0131787
VAMP3	0.00439598	0.0135465
DAB2	0.00443673	0.0135669
PTN	0.00448392	0.0136065
UBR1	0.00460981	0.0137264
RFFL	0.00470027	0.0137264
ZNF295	0.00472793	0.0137264
NFATC2	0.00475102	0.0137264
PSMD4	0.00476467	0.0137264
COL6A1	0.00476671	0.0137264
PDYN	0.0048232	0.0137264
MLL	0.0048308	0.0137264
BMP7	0.00485441	0.0137264
AKR1C3	0.00489399	0.0137264
THRB	0.00490327	0.0137264
TNR	0.00523128	0.0144125
TRPS1	0.0052435	0.0144125
PAPPA	0.00528687	0.0144125
ANXA7	0.00529336	0.0144125
EHMT2	0.00540983	0.0145212
INHBA	0.00550904	0.0145212
GDF2	0.00553899	0.0145212
LPAR1	0.00556076	0.0145212
OGG1	0.00558767	0.0145212
CASP8	0.00558859	0.0145212
IL2RB	0.00558901	0.0145212
THAP1	0.00563743	0.0145519
PVRL1	0.00569052	0.0145644
PARD3	0.00586606	0.0145644
KCNJ5	0.00588818	0.0145644
CCDC88A	0.00589872	0.0145644
MMP10	0.00590332	0.0145644
ANO2	0.00594699	0.0145644
SORCS2	0.00597588	0.0145644
QKI	0.00601711	0.0145644
PHLPP1	0.0060294	0.0145644
LRRK2	0.0060481	0.0145644
PLAA	0.00608119	0.0145644
AKR1D1	0.006148	0.0145644
HDAC9	0.00616016	0.0145644
GRN	0.00618595	0.0145644
ABCB6	0.00621407	0.0145644
CUX1	0.00622845	0.0145644
FEZ1	0.0063386	0.0145938
CYBB	0.00634073	0.0145938
TIMP2	0.0063541	0.0145938
FBN1	0.00641788	0.0145938
GIPR	0.00644859	0.0145938
DSE	0.00651599	0.0145938
EEF1A1	0.00651801	0.0145938
GLUL	0.00653475	0.0145938
MMP15	0.00659418	0.0146443
TUBGCP6	0.00691156	0.0152133
PLA2G4C	0.00693531	0.0152133
ACVR1B	0.00698738	0.0152133
PCSK9	0.00700349	0.0152133
NR4A1	0.0071846	0.0155219
EPHB1	0.00727442	0.015631
NCAM1	0.00739807	0.0158112
ACAP2	0.00755679	0.016021
CPT1A	0.00757682	0.016021
COL4A4	0.00763919	0.0160674
SLC9A1	0.00771767	0.016147
TBX2	0.00785882	0.0162842
GJA8	0.00786514	0.0162842
SLC15A1	0.0079898	0.016422
HDAC11	0.00804168	0.016422
PSEN1	0.00805566	0.016422
EPHA1	0.00811644	0.0164615
SYT4	0.00820252	0.0165101
TIMP3	0.00824297	0.0165101
GABARAP	0.00829697	0.0165101
IL18BP	0.00830651	0.0165101
PRKCH	0.00837265	0.0165588
PARK7	0.00851101	0.0167491
SLC1A7	0.00858276	0.0168071
NNMT	0.00864592	0.0168478
TCOF1	0.00874948	0.0168613
DLGAP4	0.00880495	0.0168613
AKR1C2	0.00880852	0.0168613
SQSTM1	0.00882255	0.0168613
VHL	0.00889448	0.0168941
PPM1A	0.00899319	0.0168941
PCM1	0.00905471	0.0168941
PRKG1	0.00912767	0.0168941
PTPN21	0.00914125	0.0168941
FGF2	0.00915011	0.0168941
SSTR5	0.00917697	0.0168941
IL6R	0.00917969	0.0168941
FAM46A	0.00939204	0.0172052
ADAM10	0.0094455	0.0172238
BAI2	0.00974572	0.0175364
ACP1	0.00977312	0.0175364
APOA5	0.00981391	0.0175364
CPM	0.00982982	0.0175364
ELOVL4	0.00983752	0.0175364
PDE5A	0.0101609	0.0179357
BCAN	0.0101686	0.0179357
TBX21	0.0101969	0.0179357
JAG1	0.0103005	0.0180257
BLK	0.0103392	0.0180257
TAPBP	0.0104392	0.0180257
GH1	0.010449	0.0180257
TBX5	0.0105075	0.0180257
IMPDH2	0.0105201	0.0180257
SCT	0.0106076	0.0180977
PAX8	0.0106687	0.018124
COL4A3BP	0.010882	0.018306
PTK7	0.0108935	0.018306
MLL2	0.010943	0.018306
AP4B1	0.01096	0.018306
PIWIL2	0.0110405	0.0183634
CYP2B6	0.0111759	0.0184263
AHSG	0.0112102	0.0184263
XRCC4	0.0112174	0.0184263
CNTFR	0.0112909	0.0184707
CYP3A4	0.0114454	0.0186468
ATF5	0.0115372	0.0186485
CYBA	0.0115403	0.0186485
BTG2	0.0116512	0.0187053
ADCY9	0.0117056	0.0187053
SCN3A	0.011723	0.0187053
ADRBK1	0.0117637	0.0187053
GNAL	0.0118132	0.0187092
RNF213	0.0119232	0.0188084
GLP1R	0.0124093	0.0194238
KCTD7	0.012411	0.0194238
NDE1	0.0125054	0.0194283
GRK5	0.0125682	0.0194283
CAMK1D	0.012615	0.0194283
TNFSF14	0.0126202	0.0194283
VPS45	0.0126583	0.0194283
CCR2	0.0128702	0.0196776
B3GALNT2	0.0129252	0.019686
IDE	0.0129945	0.019716
ITGA9	0.0130782	0.0197676
VWF	0.0133237	0.0200579
SNCA	0.0133712	0.0200579
GDNF	0.0135061	0.0201308
CADM3	0.0135677	0.0201308
ZEB1	0.0135718	0.0201308
AFF1	0.0137027	0.0202496
AKAP13	0.013951	0.02054
MAPK4	0.0140876	0.0206646
ACTN2	0.0143804	0.0210166
ATP7A	0.0145066	0.0211234
NFASC	0.0146297	0.0212249
PRDM1	0.0148001	0.0213941
PSMB7	0.0151663	0.0218439
CD34	0.0152754	0.0219216
ANGPT1	0.0154341	0.0219608
IL13	0.0154443	0.0219608
KCNE1	0.0154684	0.0219608
SPTLC3	0.0155829	0.0220445
STAG2	0.0156918	0.022047
KCNE2	0.0156955	0.022047
SELENBP1	0.0158477	0.0221051
TNFRSF1A	0.0158481	0.0221051
CHST2	0.0159078	0.0221107
VDR	0.0159705	0.0221206
NCDN	0.0163651	0.0225687
MC1R	0.0164075	0.0225687
FASN	0.0165282	0.022613
CHKB	0.0165535	0.022613
FZD2	0.0166131	0.0226167
CALCB	0.0167639	0.0226925
ROCK2	0.016783	0.0226925
STX7	0.0169976	0.0227443
PTPRU	0.0171255	0.0227443
PNPLA3	0.0171393	0.0227443
ASCL1	0.0171449	0.0227443
APOA4	0.0172061	0.0227443
SIM1	0.0172235	0.0227443
TJP1	0.0172485	0.0227443
SSTR3	0.017279	0.0227443
IKZF1	0.017749	0.0232859
MAX	0.0178395	0.0233275
NR1I2	0.0180894	0.0235769
SMARCA2	0.0182707	0.0236641
STAT3	0.0183388	0.0236641
DAAM1	0.0183643	0.0236641
MAPK8	0.018434	0.0236641
CLDN11	0.0184918	0.0236641
HNF1A	0.0185136	0.0236641
NUDT3	0.0185892	0.0236846
NUMB	0.0186507	0.0236871
PCNT	0.0189274	0.0239065
ABCD4	0.0189437	0.0239065
RREB1	0.0191351	0.0239402
GRIK4	0.0191929	0.0239402
RRM2B	0.0191973	0.0239402
AJAP1	0.0192113	0.0239402
PTPRF	0.019357	0.0239954
KALRN	0.0193896	0.0239954
ITGAM	0.0194367	0.0239954
NR3C1	0.0196804	0.024196
ARID1A	0.0197209	0.024196
NET1	0.0198775	0.0243131
PEA15	0.0202102	0.024426
IGF1R	0.0202125	0.024426
STAT1	0.0202973	0.024426
ADCYAP1R1	0.0203644	0.024426
ADAMTS1	0.0203652	0.024426
ANPEP	0.0203996	0.024426
DYNC1H1	0.0204	0.024426
MAPK14	0.0205327	0.0245111
USP7	0.0207251	0.0246376
TSNARE1	0.0207626	0.0246376
ABCC6	0.0209922	0.0248358
TUBB	0.0211102	0.0249014
GPC1	0.0214351	0.0252098
AP3M2	0.0215139	0.0252279
RAB3GAP2	0.0216627	0.025315
INHA	0.0217156	0.025315
RPS6KB1	0.0218465	0.0253886
KIF3A	0.0219065	0.0253886
ITGB1	0.021971	0.0253894
TSHR	0.0226912	0.0260174
RGS10	0.0228471	0.0260174
FBXL3	0.0229005	0.0260174
PDXK	0.0229677	0.0260174
NPPA	0.0230728	0.0260174
GDF9	0.0231444	0.0260174
TOX3	0.0231608	0.0260174
ARID4A	0.0232478	0.0260174
PAWR	0.0232817	0.0260174
ACSM1	0.0232889	0.0260174
PIK3CB	0.0233239	0.0260174
CRELD1	0.0233318	0.0260174
RCAN1	0.0233653	0.0260174
TUBA8	0.0234804	0.0260726
TBX4	0.0235877	0.0260763
UTRN	0.023615	0.0260763
C5	0.0238419	0.0262047
HDAC10	0.0238631	0.0262047
PPARGC1B	0.0239846	0.0262656
TBC1D1	0.0241407	0.0263351
CHRNG	0.0241807	0.0263351
CA3	0.0244629	0.0265593
ITPR2	0.0246372	0.0265593
HIPK3	0.0246483	0.0265593
ATP2B1	0.0247172	0.0265593
AKAP9	0.0247704	0.0265593
CCDC6	0.0247873	0.0265593
ITGB8	0.0249982	0.026697
MME	0.0250954	0.026697
ATF7IP	0.0251541	0.026697
ZNF74	0.0251845	0.026697
ARNT	0.0254035	0.0268503
KCNJ6	0.0256357	0.0268503
KCNH2	0.0256561	0.0268503
MPP2	0.0256948	0.0268503
ASXL1	0.0257873	0.0268503
SDC1	0.0257999	0.0268503
GRM2	0.0258019	0.0268503
CR1	0.0259722	0.0269224
AMBP	0.0260067	0.0269224
FGFR1	0.0264348	0.0272574
APBB2	0.0265177	0.0272574
CXCL16	0.026536	0.0272574
HLA-E	0.0267784	0.0273237
PPARGC1A	0.0267943	0.0273237
GCK	0.0268067	0.0273237
AKR1C1	0.0269054	0.0273542
PTPRG	0.0270122	0.0273927
TP53	0.0272829	0.0275724
ATP13A4	0.0273281	0.0275724
NFIX	0.027637	0.0278134
RELA	0.0278535	0.027893
SLC6A12	0.0278564	0.027893
SAFB	0.0282112	0.0281773
PENK	0.0284967	0.0283911
IFNAR1	0.0285718	0.0283948
SLC26A6	0.0288883	0.0285779
GRIK5	0.0288999	0.0285779
IFNGR1	0.0294334	0.0290333
NFE2L2	0.0296161	0.0291412
PRDX2	0.0302237	0.0296337
TACR2	0.0302658	0.0296337
BDKRB2	0.0304488	0.0297162
HNRNPU	0.0306416	0.0297162
SLC17A8	0.0306566	0.0297162
APOC3	0.0307637	0.0297162
SNAP23	0.0308121	0.0297162
FGF9	0.0308427	0.0297162
GLI2	0.0308782	0.0297162
APOL5	0.0309906	0.0297162
VIPR2	0.0310421	0.0297162
ANKH	0.0312234	0.0297162
GRP	0.0313474	0.0297162
SIGMAR1	0.0313829	0.0297162
MPZ	0.0313914	0.0297162
CSF2RA	0.0313966	0.0297162
NTS	0.031734	0.0298755
GPBAR1	0.0317788	0.0298755
MYH13	0.0318192	0.0298755
FGFR2	0.0319052	0.0298755
MCAT	0.0319407	0.0298755
IGFBP7	0.0321886	0.0299478
AKT1	0.0322093	0.0299478
CTSD	0.0322844	0.0299478
KCNAB1	0.0323193	0.0299478
GATA5	0.0324421	0.0299917
NR2F2	0.0326632	0.030022
ZEB2	0.0326712	0.030022
MAP3K7	0.0327015	0.030022
ADCY2	0.0329058	0.03014
AMH	0.0331328	0.0302251
AKAP5	0.0331508	0.0302251
MAT1A	0.0334898	0.0303806
OPA1	0.0335292	0.0303806
CSPG5	0.0336434	0.0303806
DDR1	0.0336475	0.0303806
MLC1	0.0337035	0.0303806
CACNG3	0.0339532	0.0305364
FN1	0.034046	0.0305508
CYP1A2	0.0342267	0.0305769
GGT1	0.0342289	0.0305769
PBRM1	0.0344663	0.0306406
TOR1A	0.0344998	0.0306406
TOM1	0.0345315	0.0306406
DOCK1	0.0347334	0.0307512
IDH1	0.0351666	0.0310655
TPT1	0.0353299	0.0311207
FLNC	0.0353856	0.0311207
GPR176	0.0356234	0.0312606
CORO1A	0.0357746	0.0313242
TEAD4	0.0362447	0.0316187
PDGFB	0.0362701	0.0316187
ADAM22	0.0365436	0.0317181
GTF2IRD1	0.0365436	0.0317181
ERBB3	0.0367543	0.031768
TFRC	0.036761	0.031768
SLC22A6	0.0374219	0.0322522
ADRB3	0.0374836	0.0322522
MX2	0.0376324	0.0323104
CYP2R1	0.0378945	0.0324652
PDLIM5	0.0382606	0.032669
CYP2E1	0.0383893	0.032669
CNOT3	0.0383906	0.032669
ETS2	0.0385661	0.032669
PICALM	0.0386268	0.032669
HOMER3	0.0387398	0.032669
CHRNA2	0.0387538	0.032669
CNTN1	0.0387898	0.032669
NPHP1	0.0389511	0.0327355
SRA1	0.0390578	0.032756
ACSL6	0.039391	0.0329658
LIN7C	0.039583	0.0330386
CYP2A6	0.0396805	0.0330386
AKT2	0.0397273	0.0330386
PIK3C3	0.0399377	0.033086
YY1	0.0399507	0.033086
TNK2	0.040283	0.0332341
GULP1	0.0402968	0.0332341
CD40	0.0405648	0.0333783
SLC6A11	0.0406668	0.0333783
GPR56	0.0407674	0.0333783
PAK7	0.0408075	0.0333783
NFKB2	0.04144	0.0338261
CRHR1	0.0416792	0.0339516
CHAT	0.0419081	0.0340608
TAL1	0.0420613	0.0340608
HNMT	0.042102	0.0340608
COL5A1	0.042156	0.0340608
FKBP5	0.0442235	0.0355952
SLC23A3	0.0442342	0.0355952
CCNC	0.0447872	0.0358622
HPSE	0.044991	0.0358622
TIRAP	0.045068	0.0358622
PINK1	0.0450733	0.0358622
PRKAA1	0.0451061	0.0358622
FZD3	0.0451072	0.0358622
F5	0.0452263	0.0358851
CHRNA3	0.0454168	0.0359645
SH3PXD2A	0.0455719	0.0360156
RLN1	0.0457176	0.036059
PPP3CB	0.0459749	0.0361901
PCSK5	0.0462407	0.0363091
RET	0.0463974	0.0363091
CPVL	0.0464001	0.0363091
GCLM	0.0465738	0.0363735
DAG1	0.0467485	0.0364383
PKP1	0.0471151	0.0365467
GRB2	0.0471441	0.0365467
BMP4	0.0474561	0.0365467
ATP2A2	0.0474831	0.0365467
GMFB	0.0474909	0.0365467
APOB	0.0475265	0.0365467
TRH	0.0475938	0.0365467
FZD9	0.0476231	0.0365467
CDC25A	0.0480274	0.0367859
DDX6	0.0489963	0.0374559
GPR6	0.0492586	0.0375597
CCND2	0.0494931	0.0375597
PIK3C2A	0.0496169	0.0375597
NCAN	0.0496577	0.0375597
DYM	0.0496791	0.0375597
PVR	0.0496989	0.0375597
TACR1	0.0498985	0.037639
MATK	0.050044	0.0376714
KCNH1	0.0501311	0.0376714
PDE11A	0.050242	0.0376836
PTGDR	0.0503683	0.0377071
SYNJ2	0.0506361	0.0378363
ZC3H13	0.0510861	0.038101
CLSTN2	0.051394	0.0382544
VCAN	0.0515303	0.0382544
GPR17	0.0515804	0.0382544
DDR2	0.0519784	0.0384381
CYP3A7	0.0521086	0.0384381
CSH2	0.0521182	0.0384381
AVPR2	0.0524019	0.0385352
PKD1	0.0525579	0.0385352
DLGAP1	0.0525725	0.0385352
NPPB	0.0526812	0.0385352
NOD2	0.0527346	0.0385352
DGCR8	0.0528847	0.0385739
ST3GAL6	0.0530352	0.0386129
UPF3A	0.0532413	0.038692
MTOR	0.0534683	0.0387861
PER3	0.0538073	0.038961
MGLL	0.0540108	0.0389673
SLC4A4	0.0540122	0.0389673
SLC17A7	0.0543329	0.0390762
NCOA2	0.0543596	0.0390762
NEFH	0.054601	0.0391265
MYCBP2	0.0546265	0.0391265
PIP4K2A	0.0549248	0.0392103
STAT4	0.0549408	0.0392103
FCGR2A	0.0551472	0.0392871
BMPR2	0.055815	0.039556
MUC4	0.0558992	0.039556
ACE	0.0559651	0.039556
MMP9	0.056325	0.039556
PDE2A	0.0563495	0.039556
GPR98	0.0564953	0.039556
HOMER2	0.0565688	0.039556
EGR1	0.056595	0.039556
PTPRO	0.0566125	0.039556
PCLO	0.0566264	0.039556
CUL4B	0.0566752	0.039556
ST6GALNAC3	0.056798	0.039556
NFAT5	0.0568182	0.039556
PDE1A	0.0569667	0.03959
CHRNA6	0.0570938	0.0396091
GRIN3B	0.0574299	0.0397728
GSR	0.057689	0.0398828
PLCG1	0.0578375	0.0399161
SLC25A5	0.0582411	0.0401249
CTNNA1	0.0588059	0.0404306
TRAF3IP1	0.0588881	0.0404306
OSM	0.0593623	0.040654
RALGDS	0.0594181	0.040654
ICOSLG	0.0595324	0.0406622
PRKAR1A	0.0597278	0.0407257
DET1	0.0598752	0.0407563
TNFRSF21	0.0602839	0.0409317
DCC	0.0603906	0.0409317
GRIN3A	0.0604417	0.0409317
HCN4	0.0607469	0.0410284
BCR	0.060791	0.0410284
GALR1	0.0610446	0.0410323
EIF4EBP1	0.0610773	0.0410323
WDR1	0.0612057	0.0410323
CSMD2	0.0612096	0.0410323
CACNG5	0.0616202	0.041238
NR4A3	0.0618189	0.041249
BAD	0.0618872	0.041249
NXPH2	0.0619479	0.041249
PLA2G1B	0.0621719	0.0413289
SP100	0.0623358	0.041359
WRN	0.0624786	0.041359
PAG1	0.0625293	0.041359
EPO	0.0631266	0.0416847
SAT1	0.0633018	0.04169
LRRTM2	0.063458	0.04169
MEGF10	0.0635797	0.04169
CACNA2D4	0.0636404	0.04169
NALCN	0.0636591	0.04169
GRIA1	0.0638123	0.0417216
CCNG2	0.064333	0.041993
LPO	0.0647973	0.0421914
CNBP	0.0648996	0.0421914
BACE1	0.0649553	0.0421914
NDOR1	0.0651536	0.0422512
SLC1A6	0.0652623	0.0422527
TCP1	0.0654339	0.0422949
IL23R	0.066034	0.0425496
NCOR2	0.0660835	0.0425496
ROR1	0.066149	0.0425496
KREMEN1	0.0663522	0.0426113
CD14	0.0667308	0.0427854
EGR3	0.0668889	0.0428176
GSS	0.0672811	0.0429995
TNIK	0.0677394	0.0432229
EIF3D	0.0680816	0.0433716
STH	0.0682791	0.0434278
PNMT	0.068573	0.0435451
COL7A1	0.0690817	0.0437982
CPD	0.0692661	0.0438452
HTR1F	0.0695604	0.0439615
RPGRIP1L	0.0704589	0.0444586
PPP2R2A	0.0708022	0.0446044
USP4	0.0711474	0.0446947
APOL4	0.0711704	0.0446947
MAP1B	0.0714918	0.0448257
DDIT3	0.0716895	0.0448789
SHMT2	0.0722222	0.0451165
NOTCH4	0.072296	0.0451165
PRDM2	0.0727727	0.0453347
GRIK1	0.0728738	0.0453347
TFDP1	0.0733835	0.0455805
MC5R	0.073681	0.0456939
SMARCA4	0.0739206	0.0457711
STIM1	0.0740707	0.0457927
PLD2	0.0743047	0.045866
PLD1	0.0744532	0.0458864
TNFRSF13B	0.0747937	0.0460159
FAH	0.0748948	0.0460159
TRAF6	0.0750273	0.0460262
MPPE1	0.0754238	0.0461981
PNMA2	0.0758267	0.0463734
ADCY6	0.0763826	0.0466044
REEP5	0.0764732	0.0466044
TRAF1	0.076556	0.0466044
CALHM1	0.0766748	0.0466053
RGS18	0.0768218	0.0466234
KPNA3	0.0779339	0.0472262
PRKAA2	0.0780908	0.0472493
PDE6C	0.0787423	0.0475711
IL17RA	0.0790022	0.0476557
CYP27B1	0.0792061	0.0476983
ASPM	0.0793129	0.0476983
SYNGR1	0.07999	0.0479709
STK24	0.0800076	0.0479709
ICAM1	0.0804222	0.048091
CD274	0.0804497	0.048091
PLCE1	0.0807392	0.04818
PPP3CA	0.0809976	0.04818
SLC22A3	0.0810667	0.04818
NOTCH1	0.0810835	0.04818
GATA1	0.0815695	0.0483965
ELP3	0.0820259	0.0485827
ETV5	0.0821732	0.0485827
HDC	0.08225	0.0485827
ZNF365	0.0824742	0.0486429
GALC	0.0831352	0.04896
PLA2G4D	0.0834081	0.0490481
MMP2	0.0837083	0.0491519
EPHX1	0.0838862	0.049159
CCKAR	0.0840855	0.049159
BAG1	0.0841633	0.049159
RAD1	0.0843991	0.049159
GNPAT	0.0845323	0.049159
CHRNB2	0.0845834	0.049159
SEMA3A	0.0846164	0.049159
RGS8	0.0847097	0.049159
ATF2	0.0850368	0.0492769
CELF2	0.08561	0.0495368
ACAN	0.0860025	0.0496917
GMPS	0.0862261	0.0497485
BICD2	0.086478	0.0497561
SIM2	0.0864896	0.0497561

## Sheet: GSE42133_NBC_significant
Differentially expressed NBC in the dataset GSE42133
NBC	p-value	q-value
YY1	1.1e-09	8.04622e-07
GSR	3.343e-07	0.000122266
NDUFS1	7.285e-07	0.000142199
PRKCA	7.787e-07	0.000142199
CABIN1	1.0415e-06	0.000142199
RAB3GAP2	1.1664e-06	0.000142199
DAG1	2.5427e-06	0.000265703
VHL	3.503e-06	0.000298076
PIP4K2A	3.6675e-06	0.000298076
HSPA4	4.577e-06	0.000334796
SMPD1	5.2356e-06	0.000348155
PRNP	6.0131e-06	0.000359896
TNIK	6.8859e-06	0.000359896
RANBP9	6.8882e-06	0.000359896
EIF2C1	1.09501e-05	0.000533981
MDK	1.46088e-05	0.000636293
CRY2	1.47879e-05	0.000636293
BCL9	1.95928e-05	0.000796202
RUNX1	2.09131e-05	0.000805127
FYTTD1	2.20592e-05	0.000806787
FTO	2.81729e-05	0.000981322
SETD1A	3.61407e-05	0.00113715
PTK2B	3.77819e-05	0.00113715
PPP3CB	3.89892e-05	0.00113715
ABCG1	4.03821e-05	0.00113715
PI4K2B	4.04196e-05	0.00113715
HDAC3	4.72594e-05	0.00125918
EPHA1	4.92527e-05	0.00125918
DYM	4.99215e-05	0.00125918
TTC3	8.2447e-05	0.00199594
UHMK1	8.45882e-05	0.00199594
AXIN1	9.6803e-05	0.00221278
SH3PXD2A	0.000102818	0.00227906
C7orf49	0.000114698	0.00246761
PTGFR	0.000130103	0.00271905
VDAC2	0.00019369	0.00393554
CBL	0.000203453	0.00397961
HRH4	0.000213103	0.00397961
GNAI2	0.000215613	0.00397961
CREM	0.00022174	0.00397961
TNFRSF21	0.000223062	0.00397961
MYH9	0.000333755	0.00566645
STX7	0.000345838	0.00566645
STAP2	0.000353304	0.00566645
VWF	0.000356271	0.00566645
ATN1	0.000356344	0.00566645
CHGA	0.00036766	0.00572199
NFIX	0.000387899	0.00586968
SLC24A3	0.00039717	0.00586968
RAPGEF6	0.000401222	0.00586968
FEZ1	0.000421709	0.0059614
HMGB1	0.000427284	0.0059614
PTPLB	0.000431941	0.0059614
TAL1	0.000443329	0.00600526
FCGR1A	0.000483227	0.0064267
PDE1A	0.000501456	0.00655004
SET	0.000521173	0.00668815
GTF2H1	0.000532208	0.00671202
BCL2L14	0.000573633	0.00711183
PPP1R2	0.000600505	0.00724483
ELOVL4	0.000620133	0.00724483
XRCC4	0.000621605	0.00724483
ADCY9	0.000623978	0.00724483
PGP	0.000666681	0.0076197
KCNH2	0.000688645	0.00774964
PRKAG1	0.000700557	0.00776424
SLC28A1	0.000719537	0.00785557
RASD2	0.000733056	0.00788547
TLR5	0.000827239	0.00876963
ACACB	0.000849186	0.00881805
MPL	0.000855917	0.00881805
ARID1A	0.000984212	0.00995754
MAB21L1	0.000993746	0.00995754
CSNK1G2	0.00101169	0.0100004
HCN2	0.00107988	0.0103167
TGIF1	0.00108965	0.0103167
PTPRA	0.00109131	0.0103167
TMEM18	0.00110569	0.0103167
MEGF10	0.00113494	0.0103167
DBI	0.00113515	0.0103167
B3GAT1	0.00115618	0.0103167
NDE1	0.00115653	0.0103167
SERPINA1	0.00117256	0.0103337
ME2	0.00120133	0.0103605
LARGE	0.0012076	0.0103605
IRS2	0.0012181	0.0103605
SCN3A	0.00129144	0.0108581
WDR1	0.00132212	0.0108957
MLEC	0.00133246	0.0108957
STAT4	0.0013538	0.0108957
HSD3B2	0.00135549	0.0108957
PAK2	0.00139089	0.0110587
S100A10	0.00140643	0.011062
GDI1	0.00143212	0.0111443
GRIA4	0.00145089	0.0111714
GSTM3	0.00150077	0.0114351
BRD1	0.00161516	0.0121799
YWHAH	0.00167586	0.0125087
BMP2	0.0017099	0.0126339
PTH	0.00176844	0.0129033
ASB13	0.00178165	0.0129033
MAP1A	0.00181722	0.0130319
SMARCA2	0.0019634	0.0139434
MMP2	0.00200461	0.0140199
TRPS1	0.00201539	0.0140199
TBC1D24	0.00204271	0.0140199
BMPR2	0.00205082	0.0140199
GNAL	0.00207102	0.0140268
CD274	0.00219404	0.0147237
RUNX3	0.00228202	0.0151749
PRKCQ	0.00230922	0.0151869
CCR6	0.00234051	0.0151869
EIF3D	0.00234611	0.0151869
NCALD	0.00247627	0.0158889
MBD2	0.00256508	0.0163156
HSPA5	0.00271086	0.0168595
IRF5	0.00271617	0.0168595
BCR	0.00271974	0.0168595
ADCYAP1R1	0.00278367	0.0171108
ATP1B1	0.00281746	0.0171742
OR2K2	0.00284924	0.0172243
FBXL3	0.00292402	0.0175315
PPP2R2B	0.00295205	0.0175557
NCBP2	0.00307748	0.017999
KCTD12	0.00308806	0.017999
IDH2	0.00310041	0.017999
PRKAA1	0.00321604	0.0183224
PQBP1	0.00330296	0.0183224
ADRA1A	0.00335365	0.0183224
USP4	0.00336398	0.0183224
GLRB	0.00336486	0.0183224
LYRM4	0.00337405	0.0183224
CNBP	0.00337681	0.0183224
VAV3	0.003383	0.0183224
ARID4A	0.00341931	0.0183224
SULT4A1	0.00343132	0.0183224
SLC39A8	0.00343166	0.0183224
TGFBR2	0.00353173	0.0187201
SCN5A	0.00355906	0.0187292
CYFIP2	0.00367422	0.0191971
NEK6	0.0037068	0.01923
MLL2	0.00374119	0.0192717
RAD1	0.00380379	0.0194572
GPR98	0.0039253	0.0198694
KREMEN1	0.0039387	0.0198694
CD3E	0.00410786	0.0205808
EPOR	0.00415886	0.0206055
LDHA	0.00416914	0.0206055
ANXA7	0.00419965	0.020617
CGNL1	0.00451753	0.0218075
ACSL6	0.004548	0.0218075
ADAM17	0.00455273	0.0218075
NRP1	0.00456141	0.0218075
PRKG1	0.00463713	0.0220256
ATM	0.00492469	0.0232405
SLC29A2	0.00541074	0.0251583
IL12B	0.00543718	0.0251583
HOMER2	0.00545602	0.0251583
HAPLN2	0.00546865	0.0251583
CREB3	0.00576409	0.0263518
LRPAP1	0.00581424	0.0264159
ROR1	0.00598788	0.0267759
ITGA1	0.00599502	0.0267759
PAK3	0.00600327	0.0267759
UGT1A1	0.00605584	0.0268466
AP3M1	0.0061169	0.026954
DBP	0.00617454	0.027045
EXOSC3	0.0062675	0.0272888
APPL1	0.00631827	0.0273471
ACVR1	0.00664477	0.0281332
NFYB	0.00669821	0.0281332
EPM2A	0.00675746	0.0281332
ZNF395	0.00678207	0.0281332
EEF1A1	0.00680245	0.0281332
PTGS1	0.006826	0.0281332
PDGFB	0.00682626	0.0281332
RNF213	0.00682776	0.0281332
PDE5A	0.00684606	0.0281332
GRM3	0.00698098	0.0285274
POMT2	0.00706225	0.0286992
USP46	0.00716811	0.028945
PGR	0.00720187	0.028945
CYP1A2	0.00732643	0.0292414
GNA12	0.00735558	0.0292414
TAP1	0.00762222	0.0301376
KCTD7	0.00772429	0.030377
UBE2D1	0.00787796	0.0306883
TBC1D1	0.00788737	0.0306883
AKT1	0.00801557	0.0310222
PRKCH	0.00824694	0.0316432
FA2H	0.00826255	0.0316432
SEMA6B	0.00832865	0.0317299
GABRE	0.00837197	0.0317299
FKRP	0.00842169	0.0317539
HNRNPU	0.00853729	0.0318955
CDC42	0.00854646	0.0318955
MAPK4	0.00860975	0.0319533
AGTR1	0.0086493	0.0319533
DDX6	0.00908593	0.0332523
UPF3A	0.00909185	0.0332523
ALOX5	0.00919346	0.0333627
OPA1	0.00921325	0.0333627
PVALB	0.00949986	0.0342311
ADAM10	0.00962241	0.0343758
NCOR2	0.00964978	0.0343758
MYCBP2	0.009681	0.0343758
GBA	0.00988067	0.0349153
MLH1	0.0102402	0.0359262
CYP2B6	0.0102871	0.0359262
TUBGCP6	0.0103892	0.0359262
TEF	0.0103925	0.0359262
DLGAP4	0.0104255	0.0359262
SIGMAR1	0.0104614	0.0359262
APOL2	0.0106488	0.0363987
STK24	0.0110131	0.0369625
PEMT	0.0110435	0.0369625
PRDM2	0.0110912	0.0369625
SLITRK6	0.0110981	0.0369625
ANGPT1	0.0111112	0.0369625
CIT	0.0111169	0.0369625
CRIPT	0.0115857	0.0382134
DICER1	0.0115976	0.0382134
GDNF	0.0117124	0.0383847
PPARG	0.0117546	0.0383847
MDM2	0.0120881	0.0392983
CACNG5	0.0121564	0.0393271
HK1	0.012206	0.0393271
FKTN	0.0122582	0.0393271
CYP24A1	0.0124232	0.0396487
PIAS2	0.0124669	0.0396487
ATP2B4	0.012597	0.0398484
TCOF1	0.0126386	0.0398484
TAC3	0.01284	0.0403097
PVRL3	0.0129276	0.0404113
FXR1	0.0130251	0.0404371
PHLPP1	0.013178	0.0404371
FGF9	0.0131963	0.0404371
PTPRF	0.013229	0.0404371
GFRA1	0.0133033	0.0404371
VIPR2	0.0133275	0.0404371
SREBF1	0.0133678	0.0404371
CAMK1D	0.0133945	0.0404371
DGCR8	0.0134334	0.0404371
AFF1	0.01351	0.0404636
C1QB	0.0135981	0.0404636
MPDZ	0.0136794	0.0404636
TOX3	0.0137003	0.0404636
RFFL	0.0137188	0.0404636
AHCY	0.013833	0.0405263
HSPA1L	0.0138509	0.0405263
KLF5	0.0139285	0.0405911
DGCR14	0.0141362	0.0407846
HPS4	0.0141434	0.0407846
TRPM7	0.0141686	0.0407846
C9orf72	0.0142179	0.0407846
GDF7	0.0143187	0.0408554
DVL2	0.0143543	0.0408554
AGER	0.0145128	0.0411463
SIRT5	0.0146109	0.0412645
ADAMTS4	0.0148557	0.0417944
IL19	0.0150119	0.0420719
ACSL4	0.0150693	0.0420719
EIF3H	0.0152999	0.0425532
TUBA1A	0.0154636	0.0428456
FTSJ1	0.0155782	0.0430002
ALOX12	0.0156785	0.0430998
DLG5	0.0157321	0.0430998
AFG3L2	0.016102	0.0439485
PLCG1	0.0163872	0.0444854
RGMA	0.0164485	0.0444854
ROCK1	0.0164811	0.0444854
UFD1L	0.0166414	0.0446745
GABRG2	0.0166733	0.0446745
GNPDA2	0.0168124	0.0448502
GSTA3	0.0168615	0.0448502
SLC38A1	0.017321	0.0458699
KIF2A	0.0173703	0.0458699
UGT1A6	0.0174528	0.0459218
NPPB	0.0176	0.0461432
SLITRK1	0.0181072	0.0472541
DAB2	0.0181529	0.0472541
DOCK1	0.01839	0.0476844
SSTR1	0.0184553	0.0476844
AKTIP	0.0186136	0.0476844
CCDC6	0.0186381	0.0476844
AKR1C3	0.018695	0.0476844
MVP	0.0187093	0.0476844
TOB1	0.0188375	0.0478442
LEF1	0.0189334	0.0479215
KLF6	0.0193271	0.0487492
CACNA1A	0.0194107	0.0487918
ALDH3A2	0.0194996	0.0488474
SRA1	0.0196021	0.0489367
BRCA1	0.0197268	0.0490804
GCLC	0.0198389	0.0491919
IGF2BP2	0.0200986	0.049627
LDHB	0.02015	0.049627
ALG13	0.0202409	0.0496836

## Sheet: NBC_significant_3datasets
Network-based candidates significantly differentially expressed in the tree datasets
NBC	GSE18123gpl570 q-value	GSE25507 q-value	GSE42133 q-value	Mean q-value	MDAG interactors	Disorders	# Disorders
ARID1A	0.000991937	0.024196	0.00995754	0.0117151	NF1, PTEN, ARID1B, XPO1, CREBBP	Epilepsy, Intellectual Disability	2
ADCY9	0.000993067	0.0187053	0.00724483	0.00898108	HTR5A, HTR1B, CALM1, ADRB2, APP, OPRM1, MTNR1B, POMC, VIP, DRD1, HTR1E, AVP, IL8, DRD4, DRD3, PTGER3, PLCD1, MTNR1A, ADRA2A, GRM7, MC3R, NPY1R, GRM4, DRD2, ADCY1, NPY, HTR1A, ADORA2A, MC4R, PDE4A, GNAS, HTR4, DRD5, CNR2, GRM8, HTR7, PNOC, MCHR1, PDE4B, OPRD1, CNR1, HTR1D, HTR6, LHCGR, PRKCB, NPY5R, PDE1C, ADCY5, NPY2R, GCH1, PYY, ADORA3, OPRL1, OPRK1, RAPGEF4, PTGIR, VIPR1	Bipolar Spectrum Disorders, Depressive Disorder, Epilepsy, Schizophrenia, Sleep Disorders	5
ADAM10	0.00128342	0.0172238	0.0343758	0.0176277	GRIN2A, CTNNB1, SRC, VEGFA, EGF, APOE, APP, TSPO, AR, TNF, ERBB4, GRIN2B, GRIN1	Bipolar Spectrum Disorders, Down Syndrome, Sleep Disorders	3
CBL	0.00132627	0.00836127	0.00397961	0.00455571	PTPN11, NTRK1, KIT, NRAS, PIK3CG, SDC2, UBE3A, TSPO, VEGFA, HLA-A, MTR, PRLR, STS, TCN2, HLA-DRB1	Down Syndrome,	1
CDC42	0.00163269	0.00836127	0.0318955	0.0139632	EPHB2, APC, RAC1, INS, CD44, PTEN, VEGFA, EGF, MAPK3, PIK3CA, NF1, HGF, IL8, CTNNB1, PTPRC, MAP2K1, BDNF, DLG4, NGFR, BCL2, NSF, STX1A, ESR1, TNF, APP, PIK3CG, TSPO, NTRK2	Anxiety Disorder, Tuberous Sclerosis	2
HNRNPU	0.00189304	0.0297162	0.0318955	0.0211683	RNPS1, NDN, UPF3B, PTPN11, SND1	Epilepsy, Intellectual Disability	2
SMARCA2	0.00294441	0.0236641	0.0139434	0.0135173	MBD3, GSK3B, AR, HDAC4, CTCF, SETD2, MET, ESR1, TSPO, NR4A2, CTNNB1, SRC, MCPH1, SHH, EHMT1, CREBBP, FYN, MECP2, DNM1, MEF2C, CHD2, ATRX, NSD1, ARID1B, CHD8, SETBP1, SETDB2, APAF1, BRD2, SETDB1	Epilepsy, Intellectual Disability, Schizophrenia, Sleep Disorders	4
NEK6	0.00308165	0.0112487	0.01923	0.0111868	PHF2	Sleep Disorders	1
PPP3CB	0.00309376	0.0361901	0.00113715	0.0134737	CAMK2B, CACNA1C, MAPK1, GSK3B, ITPR1, MAPK3, NOS1, CALM1, SRC, PDE4A, PDE4B, PPP1R1B	Attention Deficit Hyperactivity Disorder, , Schizophrenia, Sleep Disorders	3
TRPS1	0.00378913	0.0144125	0.0140199	0.0107405	GPHN	Sleep Disorders	1
EPHA1	0.00378913	0.0164615	0.00125918	0.00716995	ABCA7, DLG2, PTEN, BIN1, GRIP1, RAC1, CTNNB1, CASK, DLG3, HRAS, NRAS, VEGFA, TSPO	Down Syndrome, Intellectual Disability	2
ADAM17	0.00378913	0.00463485	0.0218075	0.0100772	NTRK2, BDNF, APP, IL8, TSPO, NRG1, NTRK3, VEGFA, TNF, IL6, NTRK1	Down Syndrome,	1
DDX6	0.00378913	0.0374559	0.0332523	0.0248324	CAPRIN1, VEGFA	Schizophrenia, Sleep Disorders	2
RAB3GAP2	0.00378913	0.025315	0.000142199	0.00974878	UPF3B, SNAP25	Intellectual Disability	1
VIPR2	0.00396684	0.0297162	0.0404371	0.0247067	DRD1, NPY, ADORA2A, DRD5, HTR6, ADCY1, PER2, GNAS, POMC, VIP, ADRB2, MC4R, IL4, MC3R, HTR4, HTR7, LHCGR, VIPR1, AVP, ADCY5, PTGIR	Anxiety Disorder, Bipolar Spectrum Disorders, Depressive Disorder, Down Syndrome, Epilepsy, Intellectual Disability, Obsessive Compulsive Disorder, Panic Disorder, Schizophrenia	9
FGF9	0.00413473	0.0297162	0.0404371	0.0247627	NGFR, DLX1, SLC6A3, WNT2	Attention Deficit Hyperactivity Disorder	1
DICER1	0.00448284	0.00836127	0.0382134	0.0170192	TSPO, CTNNB1, SRC, MET, FMR1, INS, HDAC4, PTEN, IMMP2L, EHMT1, ENO2	Schizophrenia, Sleep Disorders	2
RFFL	0.0050305	0.0137264	0.0404636	0.0197402	PIK3CG	Sleep Disorders	1
STX7	0.00506422	0.0227443	0.00566645	0.0111583	SNAP25, STXBP1, SCP2, STX1A, GTF2I, NSF, CPLX2	Schizophrenia, Sleep Disorders	2
ARID4A	0.00524288	0.0260174	0.0183224	0.0165276	CHD8, CHD2	Intellectual Disability	1
PRDM2	0.00584205	0.0453347	0.0369625	0.0293798	IGF1, CTCF, MAOB, EHMT1, MAOA, ESR2, ESR1, SRC, DAPK1	Schizophrenia, Sleep Disorders	2
OPA1	0.0060581	0.0303806	0.0333627	0.0232671	TSPO, BCL2	Bipolar Spectrum Disorders	1
YY1	0.0062688	0.033086	8.046e-07	0.0131185	VEGFA, GCNT2, HDAC6, NF1, GTF2I, TSPO, AR, ESR1, IL4	Anxiety Disorder, Tuberous Sclerosis	2
TOX3	0.0065174	0.0260174	0.0404636	0.0243328	BRCA2, ESR1	Sleep Disorders	1
ATN1	0.00699155	0.0122285	0.00566645	0.00829549	NR2E1, GRIN2A, ATXN7, GRIN2B, GRIN1	Epilepsy, Fragile X Syndrome, Intellectual Disability, Schizophrenia, Sleep Disorders	5
PRKCH	0.00777301	0.0165588	0.0316432	0.0186583	ALDH1A3, MAPK3, SRC, PRKD1, MAPK1, PIK3CG, ALOX5AP, MAP2K1, TRPV1	Depressive Disorder, Sleep Disorders	2
FBXL3	0.00781031	0.0260174	0.0175315	0.0171197	PER2, CLOCK, CSNK1E, CSNK1D, NPAS2, PER1	Bipolar Spectrum Disorders	1
MLL2	0.00823246	0.018306	0.0192717	0.0152701	MACROD2, AR, CTNNB1, CREBBP, ESR1	Intellectual Disability	1
TCOF1	0.0090379	0.0168613	0.0398484	0.0219159	SUCLG2	Intellectual Disability, Sleep Disorders	2
DOCK1	0.00954799	0.0307512	0.0476844	0.0293279	PTK2, SRC, SDK1, FYN	Schizophrenia, Sleep Disorders	2
PRKAA1	0.0100856	0.0358622	0.0183224	0.0214234	PIK3CA, YWHAE, TSC1, PTEN, CSNK1D, MAPK1, MAPK3, PIK3CG, LEPR, HDAC4, CSNK1E, YWHAZ, LEP, GRIK2	Schizophrenia, Sleep Disorders	2
PIP4K2A	0.01009	0.0392103	0.000298076	0.0165328	PIK3CA, CACNB2, PLCD1, PLCB1, PIK3CG	Bipolar Spectrum Disorders, Schizophrenia	2
CYP2B6	0.0101332	0.0184263	0.0359262	0.0214952	AR, INS, COMT, ABCB1, CHRNB3, CYP1A1, DMD, NOS1, ESR1, POMC, TSPO, GSTM1, CYP7A1, POR, CYP1B1, CYP19A1	Epilepsy, Sleep Disorders	2
RAD1	0.0105599	0.049159	0.0194572	0.026392	YWHAZ	Sleep Disorders	1
TUBGCP6	0.0105599	0.0152133	0.0359262	0.0205665	CSNK1E, YWHAE, CSNK1D, TUBGCP5, PAFAH1B1	Schizophrenia	1
PAK2	0.0108677	0.00836127	0.0110587	0.0100959	DLG3, PAFAH1B1, FYN, PTK2, SYN1, SH3KBP1, MYO9B, YWHAB, SRC, DMD, PLXNA4, MAPK3, YWHAZ, YWHAE, MBP, BRAF, RAC1, PSMB5, MAP2K1, HRAS, RAF1	Intellectual Disability, Schizophrenia	2
DYM	0.01096	0.0375597	0.00125918	0.016593	IL10, SLC25A27, SLC25A14, IL2, IL4, IL5	Schizophrenia, Sleep Disorders, Tuberous Sclerosis	3
GPR98	0.0113488	0.039556	0.0198694	0.0235914	NTNG1	Schizophrenia, Sleep Disorders	2
CNBP	0.0113488	0.0421914	0.0183224	0.0239542	DMPK	Epilepsy	1
RNF213	0.0122181	0.0188084	0.0281332	0.0197199	NF1	Bipolar Spectrum Disorders, Epilepsy, Intellectual Disability, Schizophrenia, Sleep Disorders	5
ACSL6	0.0129932	0.0329658	0.0218075	0.0225888	NTRK3	Schizophrenia	1
NCOR2	0.0136616	0.0425496	0.0343758	0.0301957	NR2E1, TGFB1, CREBBP, PITX3, ESR1, WNT1, ATXN1, RXRG, RXRA, YWHAE, NR4A2, RARA, RARG, RARB, SRC, AR, HDAC4, LEP, MAPK3, ESR2, MAPK1, HES1, FOXP2, FOXP1, MED12	Bipolar Spectrum Disorders	1
SIRT5	0.0137848	0.0119773	0.0412645	0.0223422	CREBBP, HDAC4, TNF	Schizophrenia, Sleep Disorders	2
TAL1	0.0139365	0.0340608	0.00600526	0.0180008	GATA2, MAPK3, TCF4	Schizophrenia, Sleep Disorders	2
SLC28A1	0.0141916	0.00836127	0.00785557	0.0101361	SLC29A4, ADK	Depressive Disorder, Epilepsy, Sleep Disorders	3
UPF3A	0.0151287	0.038692	0.0332523	0.0290243	NXF5, UPF3B, EEF1A2, RNPS1, SMG6	Intellectual Disability	1
USP4	0.0151644	0.0446947	0.0183224	0.0260605	SLC6A4, ADORA2A, PTEN, TCF4	Schizophrenia, Sleep Disorders	2
ACACB	0.0153836	0.0127951	0.00881805	0.0123323	SUCLG2, EPHA6, FABP3, CYP17A1, GSK3B, NPY, GLO1, SRC, FRK, INS, ENO2, ALDH3A1, ABAT, HSD11B1, ALDH5A1, ALDH1A3, NOS1, CSNK1E, ADK, MET, LEP, GPHN, IL4, CSNK1D, CBS, SHMT1, FYN	Schizophrenia, Sleep Disorders	2
EEF1A1	0.0158243	0.0145938	0.0281332	0.0195171	APC, RPL10	Fragile X Syndrome	1
BMPR2	0.0162946	0.039556	0.0140199	0.0232901	NKX2-5, SLC6A4	Intellectual Disability	1
NPPB	0.0167081	0.0385352	0.0461432	0.0337955	CYP1A1, HDAC4	Anxiety Disorder, Bipolar Spectrum Disorders, Obsessive Compulsive Disorder, Panic Disorder, Sleep Disorders	5
POMT2	0.0167121	0.00644969	0.0286992	0.017287	POMGNT1, DMD	Intellectual Disability	1
DLGAP4	0.0181828	0.0168613	0.0359262	0.0236568	SHANK2, SHANK1, DLG4, SHANK3	Anxiety Disorder, Bipolar Spectrum Disorders, Obsessive Compulsive Disorder, Panic Disorder, Schizophrenia, Sleep Disorders	6
MYCBP2	0.0184165	0.0391265	0.0343758	0.0306396	TSC2	Tuberous Sclerosis	1
PDE5A	0.0186233	0.0179357	0.0281332	0.0215641	ADCY1, NF1, ADCY5, NOS1	Depressive Disorder, Epilepsy	2
SLC29A2	0.0188336	0.00836127	0.0251583	0.0174511	ADK	Depressive Disorder, Epilepsy, Sleep Disorders	3
ADCYAP1R1	0.019739	0.024426	0.0171108	0.0204253	NTRK2, ADRB2, HTR4, ADORA2A, HTR7, NTRK1, HTR6, POMC, AVP, VIPR1, DRD5, LHCGR, VIP, DRD1, GNAS, PTGIR	Anxiety Disorder, Bipolar Spectrum Disorders, Obsessive Compulsive Disorder, Panic Disorder	4
PDE1A	0.0199455	0.03959	0.00655004	0.0220285	ADCY1, ADCY5, ADK, GNAS	Anxiety Disorder, Depressive Disorder, Down Syndrome,	3
PDGFB	0.020248	0.0316187	0.0281332	0.0266667	IL6, MET, ITGB3, TNF, PTEN, DOCK4, VEGFA, TSPO, SRC, TGFB1, INS, NOS1, THBS1, NGFR, SERPINE1, PIK3CA, IGF1, FYN	Schizophrenia, Sleep Disorders	2
DGCR14	0.020455	0.0107765	0.0407846	0.0240053	EPS8, MAPK3, STXBP1, MAPK1, DGCR2, TBX1	Schizophrenia, Sleep Disorders	2
PRKG1	0.0217553	0.0168941	0.0220256	0.020225	GSK3B, ITPR1, MAPK1, LASP1, CSNK1D, KCNMA1, CACNA1C, NOS1, NGFR, OMG, YWHAZ, ADCY1, MAPK3, YWHAE, CSNK1E, PDE4A, ATP2B2, YWHAB, CD38, GTF2I, PDE4B, FOXO1, HCN1	Attention Deficit Hyperactivity Disorder, Fragile X Syndrome, Schizophrenia, Sleep Disorders	4
CSNK1G2	0.0226725	0.0118818	0.0100004	0.0148516	FOXO1, YWHAE	Epilepsy	1
TBC1D1	0.0242587	0.0263351	0.0306883	0.0270941	INS	Schizophrenia, Sleep Disorders	2
STK24	0.0246405	0.0479709	0.0369625	0.0365246	CASP3, MBP, TEAD1	Bipolar Spectrum Disorders	1
NDE1	0.0249594	0.0194283	0.0103167	0.0182348	TUBGCP5, PAFAH1B1, DISC1, NDEL1, CSNK1E, YWHAE, PDE4B, AR, CSNK1D, XPO1, CEP290, NELL1, MAPK1	Bipolar Spectrum Disorders, Epilepsy, Intellectual Disability, Schizophrenia	4
MMP2	0.0259085	0.0491519	0.0140199	0.0296934	VEGFA, CCL2, RAC1, IL8, PRKD1, IL6, IGF1, PTPRC, INS, CTNNB1, HGF, EPHB2, CD44, IL10, PTEN, SLC12A6, GATA2, MET, SDC2, APOE, YWHAE, SRC, NOS1, THBS1, AR, IGF2, TSPO, IL4, TGFB1, IL2, LEP, SERPINE1, ESR1, TNF, PTK2, FOSB, CYP1B1	Epilepsy, Sleep Disorders, Tuberous Sclerosis	3
MEGF10	0.0266108	0.04169	0.0103167	0.0262058	MYO9B	Bipolar Spectrum Disorders, Schizophrenia, Sleep Disorders	3
AFF1	0.0275658	0.0202496	0.0404636	0.0294263	NSD1	Fragile X Syndrome	1
KCNH2	0.0277356	0.0268503	0.00774964	0.0207785	DRD4, SCN1A, SRC, SCN2A, NOS1AP, KCNMA1, CAMK2B, YWHAE, KCNJ3, CYP2D6, VEGFA, KCNQ2, KCNQ5, KCNN3, CACNA1C, CASK, MCHR1, ST8SIA2, KCNK9, DEAF1, CACNA1H, KCND2, KCNQ3	Epilepsy, Intellectual Disability, Schizophrenia, Sleep Disorders	4
PTPRF	0.0286174	0.0239954	0.0404371	0.0310167	PTEN, CTNNB1, IL1RAPL1, CREBBP, SLC6A4, FYN	Schizophrenia, Sleep Disorders	2
DAB2	0.0291764	0.0135669	0.0472541	0.0299991	LRP8, APP, FRK, VLDLR, ITGB3, SRC, FYN, SH3KBP1, PAFAH1B1, FOXP2, RELN	Schizophrenia, Sleep Disorders	2
HSPA1L	0.0312242	0.0113702	0.0405263	0.0277069	ENO2, TNF	Bipolar Spectrum Disorders, Depressive Disorder, Schizophrenia	3
GNAL	0.0323526	0.0187092	0.0140268	0.0216962	HTR4, CHRM5, CHRM3, ADORA2A, HTR5A, DRD5, DRD1, HTR6, ESR1, ADRB2, HTR7, GNAS	Bipolar Spectrum Disorders	1
DGCR8	0.0331238	0.0385739	0.0404371	0.0373783	PTEN, MAPK1, GNB1L	Depressive Disorder, Fragile X Syndrome, Schizophrenia, Sleep Disorders	4
XRCC4	0.0331937	0.0184263	0.00724483	0.0196216	BRCA2	Schizophrenia, Sleep Disorders	2
BCR	0.0348979	0.0410284	0.0168595	0.0309286	RPS6KA2, IL4, IL2, TNF, TCF4, BCL2, YWHAE, RARA, PIK3CG, ARHGEF7, TSPO, FYN	Bipolar Spectrum Disorders, Depressive Disorder	2
NRP1	0.0358334	0.00794609	0.0218075	0.0218624	IGF1, ROBO2, GRM4, NR3C2, NGFR, THBS1, SLIT3, MET, AR, L1CAM, TSPO, SRC, GRM7, GSK3B, SHH, TAOK2, SEMA5A, VEGFA, PLXNA4, FYN, GNB1L, TBX1, GRM8, BCL2	Anxiety Disorder, Bipolar Spectrum Disorders, Down Syndrome, Obsessive Compulsive Disorder, Panic Disorder, Schizophrenia, Sleep Disorders	7
ROR1	0.0367385	0.0425496	0.0267759	0.0353547	DLG3, NGF, DLG2	Bipolar Spectrum Disorders	1
GTF2H1	0.0376644	0.0119773	0.00671202	0.0187846	MBD3, AR, ESR1	Sleep Disorders	1
VWF	0.0377044	0.0200579	0.00566645	0.0211429	ITGA4, SRC, LEP, THBS1, IGF1, IL8, YWHAZ, CADM1, EGF, PTK2, ALDOA, APOE, GATA2, SERPINE1, AVP, CCL2, INS, IGF2, TNF, VEGFA, TGFB1, IL6, MTHFR, ITGB3, APP, TSPO, FYN	Schizophrenia, Sleep Disorders	2
SEMA6B	0.0395458	0.00391019	0.0317299	0.025062	MET, SLIT3, ROBO1, SRC, APP	Schizophrenia, Sleep Disorders	2
AKT1	0.0402789	0.0299478	0.0310222	0.0337496	VEGFA, IGF1, PIK3CA, TSC2, HGF, CD44, PTPRC, NPY, RAC1, NF1, IL8, MAPT, MAP2K1, MAP2, IL10, ABCB1, INS, IL6, TSC1, PTEN, CCL2, CTNNB1, MAPK3, HDAC6, FMR1, PRLR, NR4A2, DMD, PTGS2, SLC6A4, GATA2, NSF, GRIN2B, RARA, RELN, VLDLR, WNT2, DAB1, YWHAZ, NEDD4, GPX1, GSK3B, ITGB3, LEP, YWHAE, IL2, CHRNA4, NGF, CACNA1B, AR, ABAT, IL4, KCNMA1, DLG4, RXRG, ESR1, FYN, PTPN5, SOD1, PDE4A, DRD2, CREBBP, CNR1, T…	Bipolar Spectrum Disorders, Depressive Disorder, Epilepsy, Fragile X Syndrome, Schizophrenia, Tuberous Sclerosis	6
KCTD7	0.0402789	0.0194238	0.030377	0.0300266	NHLRC1	Epilepsy	1
MAPK4	0.0427264	0.0206646	0.0319533	0.0317814	SYN3, MBP, IGF2, MYO9B, PTPN5, CSNK1D, ERBB4, SYN1, CSNK1E	Schizophrenia	1
FEZ1	0.0430362	0.0145938	0.0059614	0.0211972	DISC1, KIF5C, ST8SIA2	Bipolar Spectrum Disorders, Schizophrenia	2
WDR1	0.0430933	0.0410323	0.0108957	0.0316737	SOD1, DRD5, GNB1L	Schizophrenia, Sleep Disorders	2
NFIX	0.0433311	0.0278134	0.00586968	0.0256714	NF1, CYP17A1, SLC1A3	Intellectual Disability	1
CCDC6	0.0471542	0.0265593	0.0476844	0.040466	MAPK3	Down Syndrome, Fragile X Syndrome	2
CYP1A2	0.0477919	0.0305769	0.0292414	0.0358701	CYP17A1, ABCB1, IL6, COMT, ASMT, ALDH3A1, ESR1, DMD, GSTP1, GSTM1, POR, STS, CYP7A1	Depressive Disorder, Epilepsy, Schizophrenia, Sleep Disorders	4
SRA1	0.0483312	0.032756	0.0489367	0.0433413	YWHAZ, ESR2, ESR1, CREBBP	Sleep Disorders	1
TNIK	0.0498191	0.0432229	0.000359896	0.031134	CTNNB1, NEDD4, DISC1, TCF7L2, TCF4	Schizophrenia, Sleep Disorders	2

## Sheet: NBC_significant_3datasets_3+dis
Network-based candidates significantly differentially expressed in the tree datasets and present in 3 or more disorders
NBC	GSE18123gpl570 q-value	GSE25507 q-value	GSE42133 q-value	Mean q-value	MDAG interactors	Disorders	# Disorders
ADCY9	0.000993067	0.0187053	0.00724483	0.00898108	HTR5A, HTR1B, CALM1, ADRB2, APP, OPRM1, MTNR1B, POMC, VIP, DRD1, HTR1E, AVP, IL8, DRD4, DRD3, PTGER3, PLCD1, MTNR1A, ADRA2A, GRM7, MC3R, NPY1R, GRM4, DRD2, ADCY1, NPY, HTR1A, ADORA2A, MC4R, PDE4A, GNAS, HTR4, DRD5, CNR2, GRM8, HTR7, PNOC, MCHR1, PDE4B, OPRD1, CNR1, HTR1D, HTR6, LHCGR, PRKCB, NPY5R, PDE1C, ADCY5, NPY2R, GCH1, PYY, ADORA3, OPRL1, OPRK1, RAPGEF4, PTGIR, VIPR1	Bipolar Spectrum Disorders, Depressive Disorder, Epilepsy, Schizophrenia, Sleep Disorders	5
ADAM10	0.00128342	0.0172238	0.0343758	0.0176277	GRIN2A, CTNNB1, SRC, VEGFA, EGF, APOE, APP, TSPO, AR, TNF, ERBB4, GRIN2B, GRIN1	Bipolar Spectrum Disorders, Down Syndrome, Sleep Disorders	3
SMARCA2	0.00294441	0.0236641	0.0139434	0.0135173	MBD3, GSK3B, AR, HDAC4, CTCF, SETD2, MET, ESR1, TSPO, NR4A2, CTNNB1, SRC, MCPH1, SHH, EHMT1, CREBBP, FYN, MECP2, DNM1, MEF2C, CHD2, ATRX, NSD1, ARID1B, CHD8, SETBP1, SETDB2, APAF1, BRD2, SETDB1	Epilepsy, Intellectual Disability, Schizophrenia, Sleep Disorders	4
PPP3CB	0.00309376	0.0361901	0.00113715	0.0134737	CAMK2B, CACNA1C, MAPK1, GSK3B, ITPR1, MAPK3, NOS1, CALM1, SRC, PDE4A, PDE4B, PPP1R1B	Attention Deficit Hyperactivity Disorder, , Schizophrenia, Sleep Disorders	3
VIPR2	0.00396684	0.0297162	0.0404371	0.0247067	DRD1, NPY, ADORA2A, DRD5, HTR6, ADCY1, PER2, GNAS, POMC, VIP, ADRB2, MC4R, IL4, MC3R, HTR4, HTR7, LHCGR, VIPR1, AVP, ADCY5, PTGIR	Anxiety Disorder, Bipolar Spectrum Disorders, Depressive Disorder, Down Syndrome, Epilepsy, Intellectual Disability, Obsessive Compulsive Disorder, Panic Disorder, Schizophrenia	9
ATN1	0.00699155	0.0122285	0.00566645	0.00829549	NR2E1, GRIN2A, ATXN7, GRIN2B, GRIN1	Epilepsy, Fragile X Syndrome, Intellectual Disability, Schizophrenia, Sleep Disorders	5
DYM	0.01096	0.0375597	0.00125918	0.016593	IL10, SLC25A27, SLC25A14, IL2, IL4, IL5	Schizophrenia, Sleep Disorders, Tuberous Sclerosis	3
RNF213	0.0122181	0.0188084	0.0281332	0.0197199	NF1	Bipolar Spectrum Disorders, Epilepsy, Intellectual Disability, Schizophrenia, Sleep Disorders	5
SLC28A1	0.0141916	0.00836127	0.00785557	0.0101361	SLC29A4, ADK	Depressive Disorder, Epilepsy, Sleep Disorders	3
NPPB	0.0167081	0.0385352	0.0461432	0.0337955	CYP1A1, HDAC4	Anxiety Disorder, Bipolar Spectrum Disorders, Obsessive Compulsive Disorder, Panic Disorder, Sleep Disorders	5
DLGAP4	0.0181828	0.0168613	0.0359262	0.0236568	SHANK2, SHANK1, DLG4, SHANK3	Anxiety Disorder, Bipolar Spectrum Disorders, Obsessive Compulsive Disorder, Panic Disorder, Schizophrenia, Sleep Disorders	6
SLC29A2	0.0188336	0.00836127	0.0251583	0.0174511	ADK	Depressive Disorder, Epilepsy, Sleep Disorders	3
ADCYAP1R1	0.019739	0.024426	0.0171108	0.0204253	NTRK2, ADRB2, HTR4, ADORA2A, HTR7, NTRK1, HTR6, POMC, AVP, VIPR1, DRD5, LHCGR, VIP, DRD1, GNAS, PTGIR	Anxiety Disorder, Bipolar Spectrum Disorders, Obsessive Compulsive Disorder, Panic Disorder	4
PDE1A	0.0199455	0.03959	0.00655004	0.0220285	ADCY1, ADCY5, ADK, GNAS	Anxiety Disorder, Depressive Disorder, Down Syndrome,	3
PRKG1	0.0217553	0.0168941	0.0220256	0.020225	GSK3B, ITPR1, MAPK1, LASP1, CSNK1D, KCNMA1, CACNA1C, NOS1, NGFR, OMG, YWHAZ, ADCY1, MAPK3, YWHAE, CSNK1E, PDE4A, ATP2B2, YWHAB, CD38, GTF2I, PDE4B, FOXO1, HCN1	Attention Deficit Hyperactivity Disorder, Fragile X Syndrome, Schizophrenia, Sleep Disorders	4
NDE1	0.0249594	0.0194283	0.0103167	0.0182348	TUBGCP5, PAFAH1B1, DISC1, NDEL1, CSNK1E, YWHAE, PDE4B, AR, CSNK1D, XPO1, CEP290, NELL1, MAPK1	Bipolar Spectrum Disorders, Epilepsy, Intellectual Disability, Schizophrenia	4
MMP2	0.0259085	0.0491519	0.0140199	0.0296934	VEGFA, CCL2, RAC1, IL8, PRKD1, IL6, IGF1, PTPRC, INS, CTNNB1, HGF, EPHB2, CD44, IL10, PTEN, SLC12A6, GATA2, MET, SDC2, APOE, YWHAE, SRC, NOS1, THBS1, AR, IGF2, TSPO, IL4, TGFB1, IL2, LEP, SERPINE1, ESR1, TNF, PTK2, FOSB, CYP1B1	Epilepsy, Sleep Disorders, Tuberous Sclerosis	3
MEGF10	0.0266108	0.04169	0.0103167	0.0262058	MYO9B	Bipolar Spectrum Disorders, Schizophrenia, Sleep Disorders	3
KCNH2	0.0277356	0.0268503	0.00774964	0.0207785	DRD4, SCN1A, SRC, SCN2A, NOS1AP, KCNMA1, CAMK2B, YWHAE, KCNJ3, CYP2D6, VEGFA, KCNQ2, KCNQ5, KCNN3, CACNA1C, CASK, MCHR1, ST8SIA2, KCNK9, DEAF1, CACNA1H, KCND2, KCNQ3	Epilepsy, Intellectual Disability, Schizophrenia, Sleep Disorders	4
HSPA1L	0.0312242	0.0113702	0.0405263	0.0277069	ENO2, TNF	Bipolar Spectrum Disorders, Depressive Disorder, Schizophrenia	3
DGCR8	0.0331238	0.0385739	0.0404371	0.0373783	PTEN, MAPK1, GNB1L	Depressive Disorder, Fragile X Syndrome, Schizophrenia, Sleep Disorders	4
NRP1	0.0358334	0.00794609	0.0218075	0.0218624	IGF1, ROBO2, GRM4, NR3C2, NGFR, THBS1, SLIT3, MET, AR, L1CAM, TSPO, SRC, GRM7, GSK3B, SHH, TAOK2, SEMA5A, VEGFA, PLXNA4, FYN, GNB1L, TBX1, GRM8, BCL2	Anxiety Disorder, Bipolar Spectrum Disorders, Down Syndrome, Obsessive Compulsive Disorder, Panic Disorder, Schizophrenia, Sleep Disorders	7
AKT1	0.0402789	0.0299478	0.0310222	0.0337496	VEGFA, IGF1, PIK3CA, TSC2, HGF, CD44, PTPRC, NPY, RAC1, NF1, IL8, MAPT, MAP2K1, MAP2, IL10, ABCB1, INS, IL6, TSC1, PTEN, CCL2, CTNNB1, MAPK3, HDAC6, FMR1, PRLR, NR4A2, DMD, PTGS2, SLC6A4, GATA2, NSF, GRIN2B, RARA, RELN, VLDLR, WNT2, DAB1, YWHAZ, NEDD4, GPX1, GSK3B, ITGB3, LEP, YWHAE, IL2, CHRNA4, NGF, CACNA1B, AR, ABAT, IL4, KCNMA1, DLG4, RXRG, ESR1, FYN, PTPN5, SOD1, PDE4A, DRD2, CREBBP, CNR1, T…	Bipolar Spectrum Disorders, Depressive Disorder, Epilepsy, Fragile X Syndrome, Schizophrenia, Tuberous Sclerosis	6
CYP1A2	0.0477919	0.0305769	0.0292414	0.0358701	CYP17A1, ABCB1, IL6, COMT, ASMT, ALDH3A1, ESR1, DMD, GSTP1, GSTM1, POR, STS, CYP7A1	Depressive Disorder, Epilepsy, Schizophrenia, Sleep Disorders	4
