# Supplementary material for: Cross-disorder comparative analysis of comorbid conditions reveals novel autism candidate genes
Source: BMC Genomics. 2017 Apr 20;18:315. doi: 10.1186/s12864-017-3667-9 (PMC5399393; doi:10.1186/s12864-017-3667-9)
Supplement: Supplementary file 14 — Complete list of genes present in the intersection of PBC∩NBC, along with the biological processes where they are involved, MDAG interactors and comorbid disorders where they are present. Also, PBC∩NBC significantly differentially expressed in each dataset and in all the three datasets. (XLSX 226 kb) [file 12864_2017_3667_MOESM14_ESM.xlsx]

## Sheet: PBC∩NBC
Identities of the genes present in the intersection of PBC∩NBC
Total # (PBC∩NBC)	Biological processes	MDAG interactors	Disorders	# Disorders
ABCA1	regulation of cAMP metabolic process, membrane invagination, regulation of cAMP biosynthetic process, negative regulation of cell differentiation, G-protein coupled receptor protein signaling pathway, cell surface receptor linked signal transduction, positive regulation of cellular biosynthetic process, intracellular signaling cascade, positive regulation of nucleobase, nucleoside, nucleotide and…	LIN7B, MYLIP, DLG3, TGFB1, IL6, APOE, INSIG1, ADORA2A, DLG2, RXRG, LEP, IL10, LRP8, VLDLR, SHANK1, TNF, CREBBP, TSPO, INS, PON1, RELN	Schizophrenia, Sleep Disorders	2
ABCB4	response to corticosteroid stimulus, response to organic substance, response to endogenous stimulus, response to steroid hormone stimulus, response to drug, response to hormone stimulus	CREBBP, CYP7A1	Bipolar Spectrum Disorders, Depressive Disorder, Epilepsy, Schizophrenia, Sleep Disorders	5
ABCB6	cellular chemical homeostasis, di-, tri-valent inorganic cation homeostasis, cation homeostasis, chemical homeostasis, cellular di-, tri-valent inorganic cation homeostasis, ion homeostasis, homeostatic process, cellular ion homeostasis, cellular homeostasis, cellular cation homeostasis	SLC6A3, FEZF1, ABCA7, EGF	Depressive Disorder, Epilepsy	2
ABCC1	response to drug	TSPO, GSTP1, SLC9A6, ALOX5AP, TCN2, PRKCB, BCL2	Depressive Disorder, Epilepsy, Schizophrenia, Sleep Disorders, Tuberous Sclerosis	5
ABCC5	response to organic substance, response to peptide hormone stimulus, response to endogenous stimulus, response to insulin stimulus, response to hormone stimulus	SLC9A6, ABCA13, ABCA7	Epilepsy	1
ABCC6	neurological system process, response to drug	SLC9A6	Epilepsy, Schizophrenia, Sleep Disorders	3
ABCC9	metal ion transport, ion transport, response to drug, cation transport	STX1A, ABCA13, ABCA7	Sleep Disorders	1
ABCG1	negative regulation of cell differentiation, response to organic substance, response to endogenous stimulus, chemical homeostasis, positive regulation of biosynthetic process, response to hormone stimulus, homeostatic process, steroid metabolic process	APOE, CYP7A1, PON1	Depressive Disorder, Epilepsy	2
ABCG2	response to drug	CYP2D6, PTEN, ERBB4, ABCA7, CYP1A1, ABCA13, ESR1, ABCB1	Epilepsy	1
ABL1	biological adhesion, regulation of cell death, phosphorylation, intracellular signaling cascade, positive regulation of catalytic activity, positive regulation of cell death, regulation of programmed cell death, protein amino acid phosphorylation, regulation of apoptosis, positive regulation of apoptosis, positive regulation of programmed cell death, positive regulation of molecular function, reg…	PRKD1, PTPRC, MAPT, IL6, MAP2K1, CTNNB1, NF1, MAPK3, PTEN, ABCB1, RAC1, EPHB2, PIK3CA, INS	Tuberous Sclerosis	1
ABLIM1	neurological system process	FYN	Bipolar Spectrum Disorders, Depressive Disorder, Epilepsy	3
ACACA	response to organic substance, response to organic cyclic substance, chemical homeostasis, response to drug, homeostatic process, multicellular organismal homeostasis	CTNNB1, FRK, HSD11B1, NOS1, GSK3B, SUCLG2, CSNK1D, ALDH1A3, TSPO, GPHN, GLO1, LEP, INS, ALDH5A1, IL4, SRC, ADK, ENO2, ALDH3A1, MET, CSNK1E, EPHA6, CBS, SHMT1, FYN	Schizophrenia, Sleep Disorders	2
ACADM	biogenic amine metabolic process, cellular amino acid derivative metabolic process, striated muscle cell differentiation, muscle tissue development, heart development, muscle cell differentiation	CREBBP, FABP3	Epilepsy	1
ACAN	biological adhesion, extracellular structure organization, cell adhesion	PTPRZ1, IGF1, SOX5, THBS1, TAC1, TGFB1, IL6, TSPO, INS	Schizophrenia, Sleep Disorders	2
ACE	circulatory system process, blood vessel development, cell proliferation, blood circulation, regulation of cell migration, regulation of hormone levels, regulation of locomotion, regulation of system process, hormone metabolic process, response to hypoxia, response to oxygen levels, regulation of cell motion, regulation of vasoconstriction, secretion, regulation of blood pressure	COMT, INS, TAC1, APOE, NOS1, MTHFR, AVP, VEGFA, NR3C2, TGFB1, CCL2, FRK, RORA, IGF1, LEP, TNF, POMC, SLC6A4, PON1, IL6, SERPINE1, ADRB2, TSPO, CD40LG, AGTR2	Anxiety Disorder, Bipolar Spectrum Disorders, Depressive Disorder, Epilepsy, Panic Disorder, Schizophrenia, Sleep Disorders	7
ACHE	biological adhesion, regulation of secretion, neurotransmitter metabolic process, regulation of establishment of protein localization, cell proliferation, negative regulation of synaptic transmission, regulation of cellular localization, synapse organization, negative regulation of transmission of nerve impulse, synaptic transmission, response to wounding, regulation of protein localization, neur…	APP, NPY, IL6, NGF, SLC6A3, CCK, MAOA, TH, BDNF, COMT, TAC1, NTF3, HTR3A, MAPT, MAOB, APOE, NTRK2, INS, CACNB2, POMC, VIP, HTR1A, TSPO, DMD, NTRK1, NGFR, HTR2A, PON1, HTR7, OXT, CHRNA4, HTR4, GRIN2B, DBH, GABRQ	Anxiety Disorder, Bipolar Spectrum Disorders, Obsessive Compulsive Disorder, Panic Disorder, Schizophrenia, Sleep Disorders	6
ACOX3	steroid metabolic process	SCP2	Sleep Disorders	1
ACP1	phosphorus metabolic process, phosphate metabolic process	LEP, FYN, RETN	Attention Deficit Hyperactivity Disorder, Epilepsy	2
ACSL4	learning or memory, behavior, neurological system process	HTR2C, AUTS2, DMD, PTGS2	Depressive Disorder, Epilepsy, Intellectual Disability, Schizophrenia, Sleep Disorders	5
ACSL6	cell proliferation	NTRK3	Schizophrenia	1
ACTN2	biological adhesion, regulation of cell death, cell projection organization, regulation of programmed cell death, regulation of apoptosis, cell adhesion	IGF2, CAMK2B, EGF, SERPINE1, ADORA2A, DMD, LRRC7, SRC, PIK3CA, ST7, PTK2, VEGFA, IGF1, ITGA4, APP, DMPK, TGFB1, GRIN2A, ALDOA, DISC1, CTNNA3, GRIN2B, GRIN1, DLG4, FIGNL1, TTN	Anxiety Disorder, Bipolar Spectrum Disorders, Obsessive Compulsive Disorder, Panic Disorder, Schizophrenia, Sleep Disorders	6
ACVR1	regulation of cell death, phosphorylation, negative regulation of apoptosis, positive regulation of cell differentiation, blood vessel development, cell motility, positive regulation of transcription, positive regulation of multicellular organismal process, cell surface receptor linked signal transduction, positive regulation of cellular biosynthetic process, negative regulation of cell death, po…	SHH, RXRA, ENO2, TGFB1, CREBBP, CTNNB1	Schizophrenia, Sleep Disorders	2
ACVR1B	regulation of cell death, phosphorylation, positive regulation of cell differentiation, cell surface receptor linked signal transduction, enzyme linked receptor protein signaling pathway, positive regulation of cell death, regulation of programmed cell death, protein amino acid phosphorylation, positive regulation of developmental process, regulation of apoptosis, positive regulation of apoptosis…	CTNNB1, TGFB1, SHH, BRCA2	Schizophrenia, Sleep Disorders	2
ADAM10	phosphorylation, positive regulation of locomotion, cell surface receptor linked signal transduction, response to organic substance, positive regulation of growth, regulation of cell migration, positive regulation of cell migration, protein amino acid phosphorylation, regulation of cell proliferation, regulation of locomotion, cell-cell signaling, positive regulation of cell proliferation, regula…	GRIN2A, CTNNB1, SRC, VEGFA, EGF, APOE, APP, TSPO, AR, TNF, ERBB4, GRIN2B, GRIN1	Bipolar Spectrum Disorders, Down Syndrome, Sleep Disorders	3
ADAM15	biological adhesion, cell adhesion	MAPK3, SRC, MAPK1, SH3KBP1, FYN	Schizophrenia, Sleep Disorders	2
ADAM17	biological adhesion, regulation of cell death, negative regulation of apoptosis, positive regulation of locomotion, regulation of phosphorus metabolic process, cell motility, regulation of protein kinase activity, regulation of kinase activity, positive regulation of multicellular organismal process, cell surface receptor linked signal transduction, response to organic substance, negative regulat…	NTRK2, BDNF, APP, IL8, TSPO, NRG1, NTRK3, VEGFA, TNF, IL6, NTRK1	Down Syndrome	1
ADAM22	biological adhesion, cell surface receptor linked signal transduction, cell adhesion	YWHAE, CSNK1E, YWHAB, CNTNAP2, YWHAZ, DLG4	Schizophrenia, Sleep Disorders	2
ADAMTS1	cell surface receptor linked signal transduction, regulation of cell proliferation, rhythmic process, heart development, negative regulation of cell proliferation	VEGFA, PTGS2	Schizophrenia, Sleep Disorders	2
ADCY2	negative regulation of molecular function, activation of adenylate cyclase activity, regulation of cAMP metabolic process, regulation of phosphorus metabolic process, regulation of cAMP biosynthetic process, negative regulation of adenylate cyclase activity, regulation of protein kinase activity, positive regulation of adenylate cyclase activity, regulation of kinase activity, G-protein coupled r…	ADCY1, DRD4, MC4R, DRD3, NPY, ADORA2A, HTR1A, HTR5A, GRM7, POMC, MC3R, VIP, DRD1, HTR1E, PTGER3, SRD5A1, PDE4A, MTNR1B, OPRM1, ADRA2A, UBE3A, HTR1B, APP, NPY1R, DRD2, GRM4, IL6, AVP, IL8, CALM1, ADRB2, MTNR1A, HTR6, HTR1D, CNR2, MCHR1, PNOC, HTR7, DRD5, GRM8, CNR1, HTR4, PDE4B, GNAS, OPRD1, NPY5R, PRKCB, GCH1, FOXO1, LHCGR, ADCY5, NPY2R, PDE1C, ADORA3, VIPR1, RAPGEF4, PYY, OPRL1, OPRK1, PTGIR	Bipolar Spectrum Disorders, Depressive Disorder, Epilepsy, Schizophrenia, Sleep Disorders	5
ADCY3	negative regulation of molecular function, activation of adenylate cyclase activity, regulation of cAMP metabolic process, regulation of phosphorus metabolic process, regulation of cAMP biosynthetic process, negative regulation of adenylate cyclase activity, regulation of protein kinase activity, positive regulation of adenylate cyclase activity, regulation of kinase activity, G-protein coupled r…	CALM1, ADRB2, POMC, HTR1A, PTGER3, NPY, OPRM1, ADORA2A, APP, ADCY1, DRD4, MTNR1A, HTR1E, CAMK2B, HTR5A, MAPK3, DRD1, DRD2, GRM4, HTR1B, AVP, NPY1R, IL8, MC3R, VIP, PDE4A, GRM7, DRD3, ADRA2A, MC4R, MTNR1B, DRD5, CNR2, GNAS, HTR6, MCHR1, PNOC, OPRD1, CNR1, HTR4, PDE4B, HTR1D, HTR7, GRM8, GCH1, PDE1C, ADCY5, ADORA3, OPRK1, PTGIR, NPY5R, LHCGR, RAPGEF4, OPRL1, NPY2R, PYY, VIPR1	Bipolar Spectrum Disorders, Depressive Disorder, Schizophrenia, Sleep Disorders	4
ADCY4	negative regulation of molecular function, activation of adenylate cyclase activity, regulation of cAMP metabolic process, regulation of phosphorus metabolic process, regulation of cAMP biosynthetic process, negative regulation of adenylate cyclase activity, regulation of protein kinase activity, positive regulation of adenylate cyclase activity, regulation of kinase activity, G-protein coupled r…	LHCGR, NPY, ADCY5, NPY2R, MTNR1B, DRD3, GCH1, FOXO1, DRD1, MC4R, OPRM1, VIP, APP, GRM4, CNR1, DRD4, DRD5, ADRA2A, PDE1C, GRM7, ADRB2, MC3R, HTR1B, CNR2, MCHR1, NPY1R, HTR1D, DRD2, ADORA2A, HTR1A, PTGER3, GRM8, PRKCB, ADCY1, IL8, NPY5R, HTR5A, PDE4B, POMC, HTR6, GNAS, AVP	Depressive Disorder, Epilepsy	2
ADCY6	negative regulation of molecular function, activation of adenylate cyclase activity, regulation of cAMP metabolic process, regulation of phosphorus metabolic process, regulation of cAMP biosynthetic process, negative regulation of adenylate cyclase activity, regulation of protein kinase activity, positive regulation of adenylate cyclase activity, regulation of kinase activity, G-protein coupled r…	OPRM1, PDE1C, DRD4, NPY, VIP, ADCY1, ADRA2A, GCH1, MCHR1, NPY1R, GRM8, ADORA2A, GRM7, ADRB2, CHRNA7, PRKCB, DRD2, GRM4, MC4R, CNR1, DRD1, FOXO1, APP, MC3R, SLC1A1, MTNR1B, ADCY5, IL8, NPY5R, HTR1A, CNR2, HTR1B, NPY2R, HTR1D, LHCGR, PTGER3, DRD5, DRD3, POMC, HTR6, GNAS, HTR5A, PDE4B, AVP	Depressive Disorder, Epilepsy	2
ADCY7	negative regulation of molecular function, activation of adenylate cyclase activity, regulation of cAMP metabolic process, regulation of phosphorus metabolic process, regulation of cAMP biosynthetic process, negative regulation of adenylate cyclase activity, regulation of protein kinase activity, positive regulation of adenylate cyclase activity, regulation of kinase activity, G-protein coupled r…	GCH1, DRD4, HTR1A, CNR2, CNR1, MC3R, NPY2R, PRKCB, GRM4, ADRA2A, ADCY1, GRM8, ADRB2, PDE1C, VIP, NPY1R, LHCGR, SLC6A2, HTR1D, FOXO1, HTR1B, OPRM1, PTGER3, NPY5R, MC4R, ADORA2A, NPY, APP, DRD3, ADCY5, DRD2, DRD1, GRM7, IL8, DRD5, MCHR1, MTNR1B, HTR6, PDE4B, GNAS, AVP, HTR5A, POMC	Depressive Disorder, Epilepsy	2
ADCY8	negative regulation of molecular function, learning or memory, activation of adenylate cyclase activity, regulation of cAMP metabolic process, regulation of phosphorus metabolic process, regulation of cAMP biosynthetic process, negative regulation of adenylate cyclase activity, regulation of protein kinase activity, positive regulation of adenylate cyclase activity, regulation of kinase activity,…	MC3R, MAPK3, HTR1B, ADRB2, AVP, ADCY1, HTR1E, DRD3, DRD2, VIP, IL8, DRD4, POMC, PTGER3, APP, CAMK2B, GRM4, ADORA2A, ADRA2A, DRD1, PDE4A, CALM1, MC4R, OPRM1, GRM7, GRIN2A, MTNR1A, MTNR1B, HTR5A, NPY1R, HTR1A, NPY, HTR1D, GRIN2B, CNR1, MBP, HTR4, HTR6, HTR7, MCHR1, GRM8, GNAS, GRIN1, DRD5, OPRD1, CNR2, PNOC, PDE4B, NPY2R, NPY5R, PRKCB, LHCGR, ADCY5, GCH1, PDE1C, FOXO1, VIPR1, ADORA3, PYY, PTGIR, OP…	Anxiety Disorder, Bipolar Spectrum Disorders, Depressive Disorder, Epilepsy, Schizophrenia, Sleep Disorders	6
ADCY9	negative regulation of molecular function, activation of adenylate cyclase activity, regulation of cAMP metabolic process, regulation of phosphorus metabolic process, regulation of cAMP biosynthetic process, negative regulation of adenylate cyclase activity, regulation of protein kinase activity, positive regulation of adenylate cyclase activity, regulation of kinase activity, G-protein coupled r…	HTR5A, HTR1B, CALM1, ADRB2, APP, OPRM1, MTNR1B, POMC, VIP, DRD1, HTR1E, AVP, IL8, DRD4, DRD3, PTGER3, PLCD1, MTNR1A, ADRA2A, GRM7, MC3R, NPY1R, GRM4, DRD2, ADCY1, NPY, HTR1A, ADORA2A, MC4R, PDE4A, GNAS, HTR4, DRD5, CNR2, GRM8, HTR7, PNOC, MCHR1, PDE4B, OPRD1, CNR1, HTR1D, HTR6, LHCGR, PRKCB, NPY5R, PDE1C, ADCY5, NPY2R, GCH1, PYY, ADORA3, OPRL1, OPRK1, RAPGEF4, PTGIR, VIPR1	Bipolar Spectrum Disorders, Depressive Disorder, Epilepsy, Schizophrenia, Sleep Disorders	5
ADCYAP1	activation of adenylate cyclase activity, regulation of cAMP metabolic process, regulation of cAMP biosynthetic process, positive regulation of adenylate cyclase activity, G-protein coupled receptor protein signaling pathway, cell surface receptor linked signal transduction, enzyme linked receptor protein signaling pathway, transmembrane receptor protein tyrosine kinase signaling pathway, positiv…	MC3R, NTRK1, MC4R, ADRB2, ADORA2A, VIP, SHH, ADCY1, DRD1, POMC, NTRK2, AVP, GNAS, HTR4, HTR6, DRD5, HTR7, VIPR1, LHCGR, ADCY5, PTGIR	Anxiety Disorder, Bipolar Spectrum Disorders, Depressive Disorder, Obsessive Compulsive Disorder, Panic Disorder, Schizophrenia, Sleep Disorders	7
ADCYAP1R1	activation of adenylate cyclase activity, regulation of cAMP metabolic process, regulation of cAMP biosynthetic process, positive regulation of adenylate cyclase activity, G-protein coupled receptor protein signaling pathway, cell surface receptor linked signal transduction, enzyme linked receptor protein signaling pathway, transmembrane receptor protein tyrosine kinase signaling pathway, positiv…	NTRK2, ADRB2, HTR4, ADORA2A, HTR7, NTRK1, HTR6, POMC, AVP, VIPR1, DRD5, LHCGR, VIP, DRD1, GNAS, PTGIR	Anxiety Disorder, Bipolar Spectrum Disorders, Obsessive Compulsive Disorder, Panic Disorder	4
ADIPOQ	circulatory system process, negative regulation of biosynthetic process, regulation of secretion, regulation of cell death, response to corticosteroid stimulus, regulation of phosphorus metabolic process, negative regulation of cell differentiation, regulation of membrane potential, response to nutrient levels, response to organic substance, blood circulation, regulation of cellular localization,…	NPY, IL10, TGFB1, AGRP, SERPINE1, CTNNB1, TNF, INS, CCL2, RYR3, CREBBP, IL6, LEP, WNT1, GHRL, IL8, POMC, APOE, IGF1, CNR1, EGR2, TCF7L2, MED12	Schizophrenia, Sleep Disorders	2
ADM	metal ion homeostasis, circulatory system process, response to corticosteroid stimulus, cell part morphogenesis, cell projection organization, positive regulation of multicellular organismal process, cytosolic calcium ion homeostasis, G-protein coupled receptor protein signaling pathway, cell surface receptor linked signal transduction, nitrogen compound biosynthetic process, response to nutrient…	POMC, NPY, TAC1, INS, ADORA2A, VIP, IL6, ADCY1, IL8, TSPO, DRD1, PTEN, MC4R, AVP, LEP, VEGFA, MC3R, ADRB2, DRD5, OXT, HTR4, GNAS, HTR7, HTR6, ADCY5, LHCGR, VIPR1, PTGIR	Anxiety Disorder, Bipolar Spectrum Disorders, Depressive Disorder, Schizophrenia, Sleep Disorders	5
ADORA1	regulation of ion transport, circulatory system process, negative regulation of molecular function, regulation of secretion, regulation of cell death, phosphorylation, negative regulation of apoptosis, regulation of cAMP metabolic process, membrane invagination, regulation of phosphorus metabolic process, regulation of cAMP biosynthetic process, negative regulation of adenylate cyclase activity, …	NPY, DRD3, MTNR1B, ADRA2A, IL8, GRM7, DRD4, OPRM1, ADCY1, HTR1B, ADA, NPY1R, POMC, GRM5, DRD2, INS, DRD1, HTR5A, PTGER3, ADK, ADORA2A, HTR1A, HTR1E, APP, MTNR1A, GRM4, IL6, CNR2, HTR1D, CNR1, GNAS, GRM1, GRM8, MCHR1, PNOC, OPRD1, VIPR1, NPY2R, NPY5R, ADORA3, PYY, RGS7, OPRK1, ADCY5	Depressive Disorder, Epilepsy, Panic Disorder, Schizophrenia, Sleep Disorders	5
ADORA2B	circulatory system process, positive regulation of MAP kinase activity, regulation of secretion, phosphorylation, activation of adenylate cyclase activity, regulation of cAMP metabolic process, regulation of phosphorus metabolic process, regulation of cAMP biosynthetic process, regulation of protein kinase activity, vasodilation, positive regulation of adenylate cyclase activity, regulation of ki…	HTR4, AVP, LHCGR, ADORA2A, HTR7, HTR6, DRD1, ADA, POMC, VIP, AVPR1A, ADRB2, VIPR1, DRD5, PER1, PTGIR, DSCAM, GNAS, IL6	Anxiety Disorder, Bipolar Spectrum Disorders, Obsessive Compulsive Disorder, Panic Disorder	4
ADRA1A	G-protein coupled receptor protein signaling pathway, cell surface receptor linked signal transduction, intracellular signaling cascade, regulation of cell proliferation, cell-cell signaling, protein kinase cascade, negative regulation of cell proliferation	GRM5, HCRTR2, PIK3CA, GRM1, NOS1, MCHR1, GRPR, OXT, APP, HCRTR1, SLC6A2, HTR2B, CCK, CHRM5, HCRT, AVPR1A, TAC1, CHRM3, HTR2A, OXTR, AVP, GHSR, ADRA1B, PLCB1	Anxiety Disorder, Attention Deficit Hyperactivity Disorder, Bipolar Spectrum Disorders, Depressive Disorder, Obsessive Compulsive Disorder, Panic Disorder, Schizophrenia	7
ADRA1D	circulatory system process, G-protein coupled receptor protein signaling pathway, cell surface receptor linked signal transduction, cell proliferation, intracellular signaling cascade, blood circulation, regulation of tube size, cyclic-nucleotide-mediated signaling, regulation of cell proliferation, positive regulation of blood pressure, vascular process in circulatory system, cAMP-mediated signa…	HTR2A, HCRTR1, CHRM5, GRM5, HTR2B, NOS1, OXT, OXTR, HCRTR2, CHRM3, GHSR, ADRA1B, CCK, AVP, GRPR, TAC1, AVPR1A, HTR3C, PLCB1, APP, MCHR1, GRM1	Anxiety Disorder, Bipolar Spectrum Disorders, Obsessive Compulsive Disorder, Panic Disorder	4
ADRA2B	positive regulation of MAP kinase activity, phosphorylation, blood vessel development, regulation of phosphorus metabolic process, regulation of protein kinase activity, regulation of kinase activity, G-protein coupled receptor protein signaling pathway, cell surface receptor linked signal transduction, intracellular signaling cascade, regulation of MAP kinase activity, positive regulation of cat…	DRD4, HTR1E, APP, ADCY1, ADRA2A, PTGER3, GRM4, GRM7, HTR5A, MTNR1B, OPRM1, MTNR1A, NPY1R, YWHAZ, HTR1A, DRD3, POMC, DRD2, HTR1B, NPY, IL8, CNR2, PNOC, OPRD1, MCHR1, GRM8, HTR1D, CNR1, PYY, OPRL1, NPY5R, NPY2R, OPRK1, RGS7, ADORA3	Anxiety Disorder, Attention Deficit Hyperactivity Disorder, Schizophrenia, Sleep Disorders	4
ADRA2C	positive regulation of MAP kinase activity, phosphorylation, regulation of phosphorus metabolic process, regulation of protein kinase activity, regulation of kinase activity, G-protein coupled receptor protein signaling pathway, cell surface receptor linked signal transduction, intracellular signaling cascade, regulation of MAP kinase activity, positive regulation of catalytic activity, positive …	DRD4, GRM4, NPY, DRD3, MTNR1A, YWHAZ, GRM7, CNR2, POMC, HTR5A, APP, HTR1B, HTR1A, CNR1, DRD2, PNOC, GRM8, DBH, GRIN1, SLC6A3, ADRA2A, ADCY1, MTNR1B, HTR1E, OPRM1, HTR1D, MCHR1, OPRD1, NPY2R, ADCY5, NPY1R, NPY5R, IL8, PTGER3, OPRK1, ADORA3, OPRL1, PYY, RGS7	Anxiety Disorder, Attention Deficit Hyperactivity Disorder, Bipolar Spectrum Disorders, Depressive Disorder, Epilepsy, Schizophrenia	6
ADRB1	circulatory system process, regulation of multicellular organism growth, activation of adenylate cyclase activity, regulation of cAMP metabolic process, regulation of cAMP biosynthetic process, vasodilation, positive regulation of adenylate cyclase activity, positive regulation of multicellular organismal process, G-protein coupled receptor protein signaling pathway, cell surface receptor linked …	ADRB2, DRD1, POMC, MC4R, AVP, KCNN3, ADCY1, VIP, ADORA2A, ADRA2A, NOS1, DRD4, MC3R, VGF, DLGAP2, DLG4, HTR7, HTR6, HTR4, DRD5, GNAS, VIPR1, LHCGR, ADCY5, PTGIR	Anxiety Disorder, Attention Deficit Hyperactivity Disorder, Bipolar Spectrum Disorders, Depressive Disorder, Epilepsy, Obsessive Compulsive Disorder, Panic Disorder, Schizophrenia, Sleep Disorders	9
ADRB3	circulatory system process, regulation of multicellular organism growth, negative regulation of molecular function, activation of adenylate cyclase activity, regulation of cAMP metabolic process, membrane invagination, regulation of cAMP biosynthetic process, vasodilation, positive regulation of adenylate cyclase activity, positive regulation of multicellular organismal process, G-protein coupled…	ADORA2A, VGF, INS, ADRB2, LEP, AVP, ADCY1, VIP, SRC, POMC, DRD1, MC4R, MC3R, HTR7, HTR6, GNAS, HTR4, DRD5, ADCY5	Depressive Disorder, Schizophrenia, Sleep Disorders	3
ADRBK1	response to inorganic substance, circulatory system process, regulation of secretion, phosphorylation, G-protein coupled receptor protein signaling pathway, cell surface receptor linked signal transduction, response to organic substance, blood circulation, response to organic cyclic substance, regulation of cellular localization, regulation of amine transport, protein amino acid phosphorylation, …	APP, MAPK3, OXT	Fragile X Syndrome	1
ADRBK2	phosphorylation, protein amino acid phosphorylation, phosphorus metabolic process, phosphate metabolic process	ADRB2, OPRM1, RAPGEF4	Anxiety Disorder, Bipolar Spectrum Disorders, Obsessive Compulsive Disorder, Panic Disorder, Schizophrenia, Sleep Disorders	6
ADSS	nitrogen compound biosynthetic process	GAD2, ADK, GAD1, SLC25A12	Schizophrenia, Sleep Disorders	2
AFF1	positive regulation of transcription, positive regulation of cellular biosynthetic process, positive regulation of nucleobase, nucleoside, nucleotide and nucleic acid metabolic process, positive regulation of nitrogen compound metabolic process, positive regulation of transcription, DNA-dependent, positive regulation of macromolecule biosynthetic process, positive regulation of macromolecule meta…	NSD1	Fragile X Syndrome	1
AFG3L2	regulation of multicellular organism growth, cell part morphogenesis, cell projection organization, regulation of membrane potential, axonogenesis, cell projection morphogenesis, cellular component morphogenesis, synapse organization, regulation of action potential in neuron, cellular chemical homeostasis, neurological system process, chemical homeostasis, striated muscle cell differentiation, re…	GCH1	Anxiety Disorder	1
AFP	response to organic substance, regulation of hormone levels, rhythmic process, hormone metabolic process, cellular hormone metabolic process, steroid metabolic process	INS, CTNNB1, TDO2, MET, ESR1, TSPO, ZBTB20, IGF2, KIT	Down Syndrome, Sleep Disorders	2
AGER	positive regulation of locomotion, cell surface receptor linked signal transduction, intracellular signaling cascade, response to wounding, regulation of cell proliferation, regulation of locomotion, positive regulation of cell proliferation, protein kinase cascade, regulation of response to external stimulus	APP, MAPK1, MAPK3	Schizophrenia, Sleep Disorders	2
AGT	regulation of neuron apoptosis, metal ion homeostasis, biological adhesion, circulatory system process, regulation of multicellular organism growth, regulation of secretion, regulation of cell death, negative regulation of apoptosis, positive regulation of locomotion, positive regulation of cell differentiation, blood vessel development, regulation of phosphorus metabolic process, regulation of p…	ADCY1, CREBBP, GRM7, GRPR, GRM5, FAT1, DRD2, TAC1, IL6, HTR2C, ABCA7, INS, CHRM5, IGF1, CCL2, TNF, HCRT, ADRB2, MTNR1B, PTGER3, TRPM1, ADRA1B, HTR1E, GRM4, APP, NOS1, NR3C2, HTR1A, DRD3, HTR2B, PTK2, KCNMA1, AVP, CCK, HCRTR2, POMC, OPRM1, APOE, AVPR1A, MAPK1, FRK, NPY1R, CYP17A1, DRD4, HTR1B, ADRA2A, LEP, MAPK3, HTR2A, VEGFA, IL8, TGFB1, SRC, CHRM3, WNT1, MTHFR, PIK3CA, HTR5A, MTNR1A, TSPO, NPY, …	Anxiety Disorder, Attention Deficit Hyperactivity Disorder, Bipolar Spectrum Disorders, Depressive Disorder, Epilepsy, Obsessive Compulsive Disorder, Panic Disorder, Schizophrenia, Sleep Disorders	9
AGTR1	metal ion homeostasis, circulatory system process, regulation of secretion, positive regulation of cell differentiation, regulation of phospholipase activity, positive regulation of lipase activity, cytosolic calcium ion homeostasis, G-protein coupled receptor protein signaling pathway, cell surface receptor linked signal transduction, activation of phospholipase C activity by G-protein coupled r…	GRPR, GHSR, HCRTR2, CHRM5, ADRA1B, HTR2B, OXTR, OXT, CHRM3, TSPO, AVPR1A, NR3C2, AVP, HTR2A, TAC1, HCRTR1, CCK, GRM5, APOE, MTHFR, IL6, MAPK1, GRM1, SERPINE1, PLCB1, APP, FYN, MCHR1	Anxiety Disorder, Bipolar Spectrum Disorders, Depressive Disorder, Obsessive Compulsive Disorder, Panic Disorder	5
AHR	positive regulation of transcription, positive regulation of cellular biosynthetic process, positive regulation of nucleobase, nucleoside, nucleotide and nucleic acid metabolic process, positive regulation of nitrogen compound metabolic process, positive regulation of transcription, DNA-dependent, positive regulation of macromolecule biosynthetic process, positive regulation of macromolecule meta…	AR, CYP2D6, SRC, TSPO, PARK2, ESR2, IL6, CYP1A1, ALDH3A1, ESR1, LMX1B, THBS1, CCL2, INS, CTNNB1	Sleep Disorders	1
AHRR	response to inorganic substance, regulation of cell death, positive regulation of cell death, regulation of programmed cell death, regulation of apoptosis, positive regulation of apoptosis, response to metal ion, positive regulation of programmed cell death	ESR1, CYP1A1, HDAC4, LMX1B	Sleep Disorders	1
AHSG	telencephalon development, forebrain development, cerebral cortex development, pallium development, membrane invagination, positive regulation of multicellular organismal process, response to organic substance, endocytosis, response to peptide hormone stimulus, response to endogenous stimulus, response to wounding, positive regulation of cellular component organization, negative regulation of mul…	ACY1, EEF1A2	Intellectual Disability	1
AJAP1	biological adhesion, cell adhesion	CTNNB1, CAMTA1	Schizophrenia, Sleep Disorders	2
AKAP13	regulation of cell death, intracellular signaling cascade, positive regulation of cell death, regulation of programmed cell death, regulation of apoptosis, positive regulation of apoptosis, positive regulation of programmed cell death	MYO9B, PDE4A, YWHAE, ESR2, YWHAZ, RXRB, YWHAB, ESR1	Bipolar Spectrum Disorders, Schizophrenia	2
AKAP5	synaptic transmission, neurological system process, cell-cell signaling, transmission of nerve impulse	CALM1, KCNQ2, ADCY1, ADRB2, GABRB3, GABRB1, CAMK2B, HTR1A, DLG4, GNAS	Intellectual Disability, Schizophrenia, Sleep Disorders	3
AKAP9	phosphorylation, synaptic transmission, protein amino acid phosphorylation, neurological system process, cell-cell signaling, phosphorus metabolic process, transmission of nerve impulse, phosphate metabolic process	CAMK2B, TUBGCP5, CACNA1C, YWHAE, CSNK1E, DISC1, GRIN2A, CSNK1D, KCNQ2, CALM1, PDE4A, ITPR1, GRIN2B, GRIN1, DLG4, PAFAH1B1, ANK2	Anxiety Disorder, Bipolar Spectrum Disorders, Obsessive Compulsive Disorder, Panic Disorder, Schizophrenia, Sleep Disorders	6
AKR1C1	chemical homeostasis, response to toxin, homeostatic process, steroid metabolic process	ADH1B, SRD5A1	Anxiety Disorder, Panic Disorder	2
AKR1C2	steroid metabolic process	ADH5, SRD5A1, HSD17B3, ADH7, ADH4, AR, ADH6, ALDH3A1, ADH1B	Anxiety Disorder, Fragile X Syndrome, Intellectual Disability, Panic Disorder, Sleep Disorders	5
AKR1C4	regulation of hormone levels, hormone metabolic process, cellular hormone metabolic process, steroid metabolic process	SRD5A1	Bipolar Spectrum Disorders	1
AKR1D1	regulation of hormone levels, hormone metabolic process, cellular hormone metabolic process, steroid metabolic process	HSD11B1, SRD5A1, HSD17B3, CYP17A1	Bipolar Spectrum Disorders, Schizophrenia, Sleep Disorders	3
AKT1	regulation of ion transport, regulation of multicellular organism growth, negative regulation of molecular function, regulation of cell death, phosphorylation, negative regulation of apoptosis, positive regulation of cell differentiation, blood vessel development, regulation of phosphorus metabolic process, regulation of establishment of protein localization, cell projection organization, regulat…	VEGFA, IGF1, PIK3CA, TSC2, HGF, CD44, PTPRC, NPY, RAC1, NF1, IL8, MAPT, MAP2K1, MAP2, IL10, ABCB1, INS, IL6, TSC1, PTEN, CCL2, CTNNB1, MAPK3, HDAC6, FMR1, PRLR, NR4A2, DMD, PTGS2, SLC6A4, GATA2, NSF, GRIN2B, RARA, RELN, VLDLR, WNT2, DAB1, YWHAZ, NEDD4, GPX1, GSK3B, ITGB3, LEP, YWHAE, IL2, CHRNA4, NGF, CACNA1B, AR, ABAT, IL4, KCNMA1, DLG4, RXRG, ESR1, FYN, PTPN5, SOD1, PDE4A, DRD2, CREBBP, CNR1, T…	Bipolar Spectrum Disorders, Depressive Disorder, Epilepsy, Fragile X Syndrome, Schizophrenia, Tuberous Sclerosis	6
AKT2	regulation of ion transport, phosphorylation, cell surface receptor linked signal transduction, positive regulation of cellular biosynthetic process, response to organic substance, response to peptide hormone stimulus, enzyme linked receptor protein signaling pathway, transmembrane receptor protein tyrosine kinase signaling pathway, response to endogenous stimulus, regulation of protein kinase ca…	FMR1, PIK3CG, ESR1, CREBBP, TNF, IGF1, LEP, INS, TSPO, NOS1, DRD2, DRD4, SOD1, CTNNB1, PIK3CA, WNT1, YWHAZ, ITPR1, SRC, KCNMA1, MAPK3, MAPK1, TSC1, GSK3B, PTEN, WNT2, GATA2, CACNA1B, CHRNA7, FYN, TCF7L2	Schizophrenia, Sleep Disorders	2
ALDH18A1	amine biosynthetic process, nitrogen compound biosynthetic process	PCBD1, MTR, TPH2, SHMT1, HDAC4, TH, PRODH, PAH, GMPR, TPH1	Down Syndrome, Intellectual Disability	2
ALDH1A2	forebrain development, response to nutrient levels, response to organic substance, intracellular signaling cascade, sensory organ development, response to endogenous stimulus, regulation of cell proliferation, response to vitamin, regulation of hormone levels, response to steroid hormone stimulus, hindbrain development, hormone metabolic process, positive regulation of cell proliferation, respons…	GATA2, ADH1A, ABAT, IL4, HOXA1, ENO2, SHH, RARB, PITX3, ADH1B, CYP1A1, ADH5, ADH4, ADH7, ADH6, PRODH, TBX1	Schizophrenia, Sleep Disorders	2
ALDH2	response to organic substance, response to organic cyclic substance, response to endogenous stimulus, response to steroid hormone stimulus, response to alkaloid, response to oxygen levels, response to hormone stimulus, response to nicotine	ADH6, ABAT, ADH1A, MTHFR, ADH1B, ENO2, CYP1A1, ADH4, ADH7, OPRM1, NRXN3, ADH5, DRD2, OPRD1, GSTM1, GSTP1, OPRK1, PPIG	Anxiety Disorder, Attention Deficit Hyperactivity Disorder, Bipolar Spectrum Disorders, Depressive Disorder, Epilepsy, Panic Disorder, Schizophrenia, Sleep Disorders	8
ALDH9A1	neurotransmitter metabolic process, synaptic transmission, regulation of hormone levels, neurological system process, biogenic amine metabolic process, regulation of neurotransmitter levels, cellular amino acid derivative metabolic process, cell-cell signaling, hormone metabolic process, transmission of nerve impulse	GAD1, ENO2, ADH7, MAOA, MAOB, ADH1A, ADH6, ADH4, ADH5, GAD2, ASMT, ADH1B, ABAT, SHMT1	Schizophrenia, Sleep Disorders	2
ALK	phosphorylation, cell surface receptor linked signal transduction, enzyme linked receptor protein signaling pathway, transmembrane receptor protein tyrosine kinase signaling pathway, protein amino acid phosphorylation, phosphorus metabolic process, phosphate metabolic process	TSPO, TGFB1, PIK3CG, MAPK3, PTEN, PTPRZ1, MAPK1, VEGFA, PIK3CA, ERBB4, MECP2, PAX5, NF1, BCL2, MAP2K1	Attention Deficit Hyperactivity Disorder, Depressive Disorder, Epilepsy, Schizophrenia, Sleep Disorders	5
ALOX12	regulation of cell death, negative regulation of apoptosis, negative regulation of cell death, positive regulation of growth, negative regulation of programmed cell death, cell motion, regulation of programmed cell death, regulation of cell proliferation, regulation of apoptosis, positive regulation of cell proliferation, regulation of growth, anti-apoptosis	SRC, PTK2, ESR1, FYN, PTGS2, DSCAM	Bipolar Spectrum Disorders, Schizophrenia, Sleep Disorders	3
ALOX15B	regulation of cell death, regulation of cell migration, positive regulation of cell death, regulation of programmed cell death, regulation of cell proliferation, regulation of locomotion, regulation of apoptosis, positive regulation of apoptosis, positive regulation of programmed cell death, regulation of cell motion, gland development, regulation of growth, negative regulation of cell proliferat…	VEGFA, NGFR, IGF1	Sleep Disorders	1
ALOX5	positive regulation of multicellular organismal process, response to nutrient levels, response to wounding, positive regulation of vasoconstriction, regulation of system process, regulation of vasoconstriction, response to extracellular stimulus	TNF, IL4, IL6, ADRB2, SRC, APOE, IL8, TSPO	Sleep Disorders	1
AMBP	biological adhesion, regulation of protein kinase cascade, female pregnancy, negative regulation of cell communication, negative regulation of response to stimulus, cell adhesion	PON1	Depressive Disorder	1
AMH	cell-cell signaling, positive regulation of molecular function	FMR1, KIT, SRY, SHBG, AR, ESR1	Fragile X Syndrome	1
ANGPT1	blood vessel development, cell surface receptor linked signal transduction, response to nutrient levels, response to organic substance, enzyme linked receptor protein signaling pathway, transmembrane receptor protein tyrosine kinase signaling pathway, response to endogenous stimulus, response to vitamin, response to steroid hormone stimulus, rhythmic process, response to hypoxia, response to oxyg…	NGFR, BCL2, NRG1, IGF1, TPH1, IL6, VEGFA, TSPO, SRD5A1	Bipolar Spectrum Disorders	1
ANKH	locomotory behavior, behavior, ion transport	AR, ESR1	Intellectual Disability	1
ANKK1	phosphorylation, protein amino acid phosphorylation, phosphorus metabolic process, phosphate metabolic process	ADH1A, MAOA, NRXN3, DRD2, ADH5, DRD3, DRD4, ADH1B, COMT, OPRM1, ADH6, ADH7, SLC6A3, SLC6A4, OPRD1, GABRA6, CHRNA4, OPRK1	Bipolar Spectrum Disorders, Epilepsy, Schizophrenia, Sleep Disorders	4
ANO2	ion transport	GABRB1, GABRA5, GABRD, GABRQ, GABRG1, GLRA2, GABRA6, GABRA2, GABRA1, GABRB3, GABRA3, GABRG3	Anxiety Disorder, Panic Disorder	2
ANO3	ion transport	VPS13B	Epilepsy	1
ANPEP	blood vessel development	IL4, IL8, TNF, IL2	Depressive Disorder	1
ANXA5	regulation of cell death, negative regulation of apoptosis, response to organic substance, negative regulation of cell death, negative regulation of programmed cell death, regulation of programmed cell death, response to wounding, negative regulation of multicellular organismal process, regulation of apoptosis, anti-apoptosis	APOE, TNF, SRC, YWHAZ	Schizophrenia, Sleep Disorders	2
ANXA7	metal ion homeostasis, cell proliferation, calcium ion homeostasis, cellular chemical homeostasis, di-, tri-valent inorganic cation homeostasis, cation homeostasis, chemical homeostasis, response to abiotic stimulus, cellular metal ion homeostasis, regulation of cell morphogenesis, cellular calcium ion homeostasis, cellular di-, tri-valent inorganic cation homeostasis, ion homeostasis, homeostati…	SRC, APOE, CASP3	Attention Deficit Hyperactivity Disorder, Schizophrenia, Sleep Disorders	3
AP3B1	positive regulation of cell differentiation, membrane invagination, endocytosis, response to wounding, positive regulation of developmental process	ANK3	Schizophrenia, Sleep Disorders	2
AP3B2	membrane invagination, endocytosis	NIPA1	Schizophrenia, Sleep Disorders	2
APBA1	biological adhesion, generation of a signal involved in cell-cell signaling, locomotory behavior, synaptic transmission, behavior, neurological system process, cell-cell signaling, growth, transmission of nerve impulse, secretion, secretion by cell, cell adhesion	STXBP1, CASK, APP, NRXN1, LIN7B, HTR2C, STX1A, DLG3, CACNA1B	Schizophrenia, Sleep Disorders	2
APBA3	intracellular signaling cascade, synaptic transmission, neurological system process, cell-cell signaling, transmission of nerve impulse	STXBP1, CASK, APP	Sleep Disorders	1
APBB2	regulation of cell death, negative regulation of apoptosis, cell part morphogenesis, cell projection organization, cell motility, axonogenesis, intracellular signaling cascade, cell projection morphogenesis, cellular component morphogenesis, negative regulation of cell death, negative regulation of programmed cell death, cell motion, positive regulation of cell death, neuron migration, regulation…	STXBP1, APP, APBA2	Sleep Disorders	1
APEX1	homeostatic process, cellular homeostasis	TSPO, ABCB1, PRODH, POMC, KRT8	Anxiety Disorder	1
APOA4	response to inorganic substance, biological adhesion, positive regulation of lipase activity, positive regulation of cellular biosynthetic process, positive regulation of catalytic activity, positive regulation of hydrolase activity, biogenic amine metabolic process, cellular amino acid derivative metabolic process, regulation of system process, chemical homeostasis, positive regulation of biosyn…	APOE, APP, LEP, CYP7A1, FGA, CCK, PRL	Depressive Disorder, Epilepsy	2
APOA5	positive regulation of lipase activity, positive regulation of cellular biosynthetic process, positive regulation of catalytic activity, response to wounding, positive regulation of cellular component organization, developmental growth, positive regulation of hydrolase activity, chemical homeostasis, positive regulation of biosynthetic process, positive regulation of molecular function, positive …	PON1, INS, CREBBP, APOE	Schizophrenia, Sleep Disorders	2
APOB	response to inorganic substance, positive regulation of cell differentiation, blood vessel development, cell motility, response to organic substance, cell motion, positive regulation of developmental process, response to metal ion, localization of cell, chemical homeostasis, homeostatic process, steroid metabolic process	TNF, IL6, SHH, VLDLR, APOE, GPC6, CCL2, TSPO, SDC2, LEP, SERPINE1, PON1, MTHFR, LRP8, HSD11B1, SCP2, INS, RETN, SHBG	Bipolar Spectrum Disorders, Schizophrenia, Sleep Disorders	3
APOC3	negative regulation of molecular function, negative regulation of biosynthetic process, G-protein coupled receptor protein signaling pathway, cell surface receptor linked signal transduction, intracellular signaling cascade, negative regulation of multicellular organismal process, negative regulation of transport, Ras protein signal transduction, chemical homeostasis, homeostatic process, steroid…	GPC6, LRP8, INS, LEP, APOE, MTHFR, SDC2, PON1	Schizophrenia, Sleep Disorders	2
APOL1	ion transport, steroid metabolic process	APOE, PON1, COMT	Schizophrenia	1
APOL2	female pregnancy, response to wounding, steroid metabolic process	COMT, PRODH, AR	Schizophrenia	1
APPL1	regulation of establishment of protein localization, cell surface receptor linked signal transduction, cell proliferation, response to organic substance, response to peptide hormone stimulus, enzyme linked receptor protein signaling pathway, transmembrane receptor protein tyrosine kinase signaling pathway, response to endogenous stimulus, regulation of protein localization, response to insulin st…	MBD3, GRIN2A, NTRK1, INS, PTEN, PIK3CA, AR, GABRB3, IL1R2, IL1RN, SH3KBP1	Schizophrenia, Sleep Disorders	2
AQP4	secretion	DLG2, CACNA1C, TSPO, CREBBP, KCNJ10, DMD, AVP, MBP, DLG4, SLC1A3	Epilepsy, Schizophrenia, Sleep Disorders	3
ARHGAP4	regulation of cell death, intracellular signaling cascade, positive regulation of cell death, regulation of programmed cell death, regulation of apoptosis, positive regulation of apoptosis, Ras protein signal transduction, positive regulation of programmed cell death	LASP1	Down Syndrome, Schizophrenia, Sleep Disorders, Tuberous Sclerosis	4
ARHGEF11	regulation of cell death, positive regulation of transcription, G-protein coupled receptor protein signaling pathway, cell surface receptor linked signal transduction, positive regulation of cellular biosynthetic process, intracellular signaling cascade, cellular component morphogenesis, positive regulation of nucleobase, nucleoside, nucleotide and nucleic acid metabolic process, positive regulat…	PTK2, MYO9B, GSK3B	Schizophrenia, Sleep Disorders	2
ARHGEF5	intracellular signaling cascade	FYN	Bipolar Spectrum Disorders	1
ARHGEF6	regulation of cell death, intracellular signaling cascade, positive regulation of cell death, regulation of programmed cell death, MAPKKK cascade, regulation of apoptosis, positive regulation of apoptosis, positive regulation of programmed cell death, protein kinase cascade	OPHN1, MYO9B, PTK2, DMD, ARHGAP11B, RAC1, IL1RAPL1, DLG3, TSPAN7, HRAS, SHANK2	Intellectual Disability	1
ARID1A	positive regulation of transcription, positive regulation of cellular biosynthetic process, intracellular signaling cascade, positive regulation of nucleobase, nucleoside, nucleotide and nucleic acid metabolic process, positive regulation of nitrogen compound metabolic process, positive regulation of transcription, DNA-dependent, positive regulation of macromolecule biosynthetic process, positive…	NF1, PTEN, ARID1B, XPO1, CREBBP	Epilepsy, Intellectual Disability	2
ARID4A	negative regulation of biosynthetic process	CHD8, CHD2	Intellectual Disability	1
ARID5A	negative regulation of biosynthetic process	ATXN1, ESR1, AR, RARA, ESR2	Schizophrenia	1
ARNT	positive regulation of cell differentiation, positive regulation of transcription, positive regulation of multicellular organismal process, positive regulation of cellular biosynthetic process, positive regulation of nucleobase, nucleoside, nucleotide and nucleic acid metabolic process, positive regulation of nitrogen compound metabolic process, positive regulation of transcription, DNA-dependent…	VEGFA, ABCB1, LEP, SERPINE1, TSPO, ESR1, ADORA2A, SRC, CREBBP, PARK2, ALDOA, CYP1A1	Sleep Disorders, Tuberous Sclerosis	2
ARNTL	positive regulation of transcription, positive regulation of cellular biosynthetic process, positive regulation of nucleobase, nucleoside, nucleotide and nucleic acid metabolic process, positive regulation of nitrogen compound metabolic process, positive regulation of transcription, DNA-dependent, positive regulation of macromolecule biosynthetic process, positive regulation of macromolecule meta…	SERPINE1, CSNK1E, CREBBP, NPAS2, ESR2, CSNK1D, INS, RORA, AANAT, NFIL3, CLOCK, NTRK2, MAPK1, LEP, MAGEL2, UBE3A, RARA, PER1, AVP, PER2, GSK3B, MAPK3, NTRK3	Bipolar Spectrum Disorders, Depressive Disorder, Schizophrenia, Sleep Disorders	4
ARNTL2	rhythmic process	CLOCK, SERPINE1, MAPK3, MAPK1, CSNK1E, GSK3B, NPAS2, NTRK2, PER2, CSNK1D, PER1, NTRK3	Anxiety Disorder, Bipolar Spectrum Disorders, Depressive Disorder, Schizophrenia, Sleep Disorders	5
ARRB1	neurological system process, response to radiation, response to abiotic stimulus, response to light stimulus	OPRM1, LHCGR, APP, AP1S2, HTR2A, CNR1, DRD2, KCNJ3, ADRB2, ADRA1B, HTR2C, IL8, MAP2K1, OXTR, GSK3B, GNAS, DTNBP1, MAPK1	Depressive Disorder, Epilepsy	2
ARRB2	membrane invagination, cell surface receptor linked signal transduction, endocytosis, enzyme linked receptor protein signaling pathway, neurological system process	DRD2, HCRTR1, NEDD4, SHH, OPRM1, CAMK2B, ADRB2, PARK2, KCNJ3, MAPK1, SUCLG2, IL8, DRD4, HTR2C, MAPK3, SRC, OXTR, OPRD1, FYN	Attention Deficit Hyperactivity Disorder, Schizophrenia, Sleep Disorders	3
ARSA	response to nutrient levels, response to organic substance, response to endogenous stimulus, response to steroid hormone stimulus, response to ethanol, response to abiotic stimulus, response to hormone stimulus, response to estrogen stimulus, response to extracellular stimulus	STS	Down Syndrome, Fragile X Syndrome, Intellectual Disability	3
ARVCF	biological adhesion, cell adhesion	TBX1, GNB1L, FYN, FAT1, SRC, DGCR6, MAOA, INADL, KIF5C, CTNNB1, LRRC7, COMT, FRK, CTNNA3	Schizophrenia	1
ASB13	intracellular signaling cascade	ZBTB20	Sleep Disorders	1
ASCL1	telencephalon development, forebrain development, regulation of cell development, cerebral cortex development, pallium development, cell motility, positive regulation of transcription, cell surface receptor linked signal transduction, cell proliferation, positive regulation of cellular biosynthetic process, regulation of nervous system development, sensory organ development, positive regulation o…	MAP2, DCX, LMX1B, TSPO, BDNF, DLX1, SHH, PITX3, CREBBP, WNT1, NR4A2, DLX2, TH, GSK3B, WNT2, GAD1, POMC, GATA2, GAD2, MYT1L, FABP7, NEUROG1, OTX1, SLC1A3, TCF4, RELN, HES1	Bipolar Spectrum Disorders, Schizophrenia, Sleep Disorders, Tuberous Sclerosis	4
ASPM	forebrain development, regulation of cell development, negative regulation of cell differentiation, cell proliferation, regulation of nervous system development, regulation of neuron differentiation, regulation of neurogenesis	MCPH1, UBE3A, PAFAH1B1	Intellectual Disability, Schizophrenia, Sleep Disorders	3
ATF4	positive regulation of transcription, positive regulation of cellular biosynthetic process, positive regulation of nucleobase, nucleoside, nucleotide and nucleic acid metabolic process, positive regulation of nitrogen compound metabolic process, positive regulation of transcription, DNA-dependent, positive regulation of macromolecule biosynthetic process, positive regulation of macromolecule meta…	IL8, MAPK3, CCL2, VEGFA, DAPK1, INS, CAMK2B, GSK3B, DISC1, TSPO, CREBBP, APOE, CLOCK, NDEL1, TCF4, GABBR2, BCL2, MAPK1	Bipolar Spectrum Disorders, Schizophrenia, Tuberous Sclerosis	3
ATF5	regulation of cell development, regulation of cell death, negative regulation of apoptosis, negative regulation of cell differentiation, regulation of nervous system development, negative regulation of cell death, negative regulation of programmed cell death, regulation of programmed cell death, regulation of apoptosis, regulation of transcription from RNA polymerase II promoter, regulation of ne…	PDE4B, DISC1, NDEL1, FABP7, BCL2, GABBR2	Bipolar Spectrum Disorders, Schizophrenia	2
ATF7IP	negative regulation of biosynthetic process, positive regulation of transcription, positive regulation of cellular biosynthetic process, positive regulation of nucleobase, nucleoside, nucleotide and nucleic acid metabolic process, positive regulation of nitrogen compound metabolic process, positive regulation of transcription, DNA-dependent, positive regulation of macromolecule biosynthetic proce…	DISC1	Depressive Disorder	1
ATM	regulation of neuron apoptosis, regulation of cell death, phosphorylation, negative regulation of apoptosis, intracellular signaling cascade, negative regulation of cell death, negative regulation of programmed cell death, positive regulation of cell death, regulation of programmed cell death, protein amino acid phosphorylation, response to radiation, regulation of apoptosis, positive regulation …	MCPH1, ESR1, BRCA2, DAPK1, HDAC4, RFWD2, TNF, CSNK1E, CTNNB1, SRC, FRK, INS, PARK2, PTEN, CREBBP, PIK3CA, TAOK2, CSNK1D, TSPO, FYN, CD38	Schizophrenia, Sleep Disorders	2
ATN1	negative regulation of biosynthetic process, regulation of cell development, regulation of nervous system development, regulation of neuron differentiation, regulation of transcription from RNA polymerase II promoter, regulation of neurogenesis	NR2E1, GRIN2A, ATXN7, GRIN2B, GRIN1	Epilepsy, Fragile X Syndrome, Intellectual Disability, Schizophrenia, Sleep Disorders	5
ATP13A4	nitrogen compound biosynthetic process, ion transport, cation transport	CNTNAP2	Bipolar Spectrum Disorders	1
ATP1A1	circulatory system process, negative regulation of biosynthetic process, positive regulation of multicellular organismal process, nitrogen compound biosynthetic process, blood circulation, metal ion transport, negative regulation of multicellular organismal process, regulation of system process, regulation of muscle contraction, ion transport, response to drug, regulation of heart contraction, ca…	MAPK1, ATP2B2, PLCD1, FRK, MAPK3, ABCA7, SRC, FYN, PLCB1	Bipolar Spectrum Disorders, Schizophrenia, Sleep Disorders	3
ATP1A2	metal ion homeostasis, circulatory system process, learning or memory, cytosolic calcium ion homeostasis, nitrogen compound biosynthetic process, blood circulation, locomotory behavior, calcium ion homeostasis, cellular chemical homeostasis, synaptic transmission, visual learning, metal ion transport, behavior, adult locomotory behavior, neurological system process, response to radiation, negativ…	NLGN3, MAPK1, ABCA7, AANAT, SCN2A, RFWD2, SCN1A, CNTN4, FRK, CDH10, SRC, PLCD1, NLGN4X, NLGN1, MAPK3, ATP2B2, KCNJ10, ASTN2, SLC1A3, FYN, CALCRL, CDH9, PLCB1, ANK2	Bipolar Spectrum Disorders, Epilepsy, Schizophrenia, Sleep Disorders	4
ATP1A3	learning or memory, cell surface receptor linked signal transduction, nitrogen compound biosynthetic process, memory, locomotory behavior, glutamate signaling pathway, visual learning, metal ion transport, behavior, adult locomotory behavior, neurological system process, response to radiation, response to abiotic stimulus, learning, ion transport, response to drug, adult behavior, cation transpor…	PLCD1, SRC, MAPK3, ABCA7, MAPK1, ATP2B2, FRK, FYN, GCH1, PLCB1	Bipolar Spectrum Disorders, Epilepsy, Schizophrenia, Sleep Disorders	4
ATP1B1	nitrogen compound biosynthetic process, metal ion transport, response to hypoxia, ion transport, response to oxygen levels, cation transport	MAPK3, KCNMA1, ABCA7, MAPK1	Schizophrenia, Sleep Disorders	2
ATP1B2	nitrogen compound biosynthetic process, metal ion transport, ion transport, cation transport	MAPK3	Tuberous Sclerosis	1
ATP2A2	metal ion homeostasis, biological adhesion, calcium ion transport, nitrogen compound biosynthetic process, calcium ion homeostasis, cellular chemical homeostasis, metal ion transport, negative regulation of multicellular organismal process, di-, tri-valent inorganic cation homeostasis, cation homeostasis, regulation of system process, chemical homeostasis, cellular metal ion homeostasis, ion tran…	CACNA1B, IL6, PLCB1, ANK3, TTN, BCL2, OPRD1, CACNA1C, QDPR	Bipolar Spectrum Disorders	1
ATP2B1	calcium ion transport, nitrogen compound biosynthetic process, metal ion transport, ion transport, cation transport, di-, tri-valent inorganic cation transport	YWHAE, SCN8A, CALM1, CACNA1C, ITPR1, CACNA1B	Schizophrenia, Sleep Disorders	2
ATP2B3	calcium ion transport, nitrogen compound biosynthetic process, metal ion transport, ion transport, cation transport, di-, tri-valent inorganic cation transport	CACNA1C, SCN8A	Attention Deficit Hyperactivity Disorder	1
ATP2B4	calcium ion transport, nitrogen compound biosynthetic process, metal ion transport, ion transport, cation transport, di-, tri-valent inorganic cation transport	NOS1, ITPR1, CALM1, SRC, YWHAE, CACNA1C, CAMK2B, SCN8A, DLG2, DLG3, CASK, DLG4, CACNA1B	Schizophrenia, Sleep Disorders	2
ATP7A	forebrain development, regulation of neuron apoptosis, response to inorganic substance, negative regulation of molecular function, regulation of cell death, blood vessel development, regulation of phosphorus metabolic process, dopamine metabolic process, cell part morphogenesis, cell projection organization, nitrogen compound biosynthetic process, catechol metabolic process, cell projection morph…	TNF, ADCY1	Schizophrenia	1
ATP7B	metal ion homeostasis, response to inorganic substance, nitrogen compound biosynthetic process, response to organic substance, calcium ion homeostasis, cellular chemical homeostasis, metal ion transport, mammary gland development, response to metal ion, di-, tri-valent inorganic cation homeostasis, rhythmic process, cation homeostasis, chemical homeostasis, cellular metal ion homeostasis, ion tra…	ADCY1, ADCY5, MBD6, TNF	Epilepsy	1
ATXN2	regulation of multicellular organism growth, negative regulation of multicellular organismal process, regulation of growth	ATXN7, PARK2, RBFOX1, ATXN1, AR, CDK5, MDGA2	Epilepsy, Schizophrenia, Sleep Disorders	3
ATXN3	synaptic transmission, neurological system process, cell-cell signaling, transmission of nerve impulse	ATXN1, ATXN7, UBE3A, HCRT, PARK2, HCRTR1, CREBBP, GSK3B, AR	Depressive Disorder, Epilepsy, Fragile X Syndrome, Intellectual Disability, Schizophrenia, Sleep Disorders	6
AVPR2	activation of adenylate cyclase activity, regulation of cAMP metabolic process, regulation of cAMP biosynthetic process, positive regulation of adenylate cyclase activity, G-protein coupled receptor protein signaling pathway, cell surface receptor linked signal transduction, intracellular signaling cascade, cyclic-nucleotide-mediated signaling, positive regulation of catalytic activity, regulatio…	AVP	Anxiety Disorder, Bipolar Spectrum Disorders, Obsessive Compulsive Disorder, Panic Disorder	4
AXIN1	regulation of phosphorus metabolic process, cell surface receptor linked signal transduction, regulation of protein kinase cascade, positive regulation of macromolecule metabolic process, neurological system process, positive regulation of cell communication, regulation of phosphorylation, regulation of phosphate metabolic process, developmental maturation, negative regulation of cell communicati…	WNT2, CREBBP, INS, TSPO, TSC1, PTEN, CTNNB1, PARK2, CSNK1D, SRC, APC, GSK3B, CSNK1E, SHH, DISC1, WNT1, GNAS, PAFAH1B1, TCF7L2, TCF4	Schizophrenia, Sleep Disorders	2
AXIN2	negative regulation of cell differentiation, cell surface receptor linked signal transduction, regulation of cell proliferation, negative regulation of cell communication, negative regulation of cell proliferation	MED12, ESR1, PAFAH1B1, APC, CSNK1D, CSNK1E, GSK3B, TCF4	Depressive Disorder, Epilepsy	2
BAAT	steroid metabolic process	GAD2, SLC6A3, SCP2, GAD1	Sleep Disorders	1
BACE2	negative regulation of biosynthetic process, regulation of hormone levels, hormone metabolic process, secretion, secretion by cell	APP, SCN1A	Down Syndrome, Intellectual Disability	2
BAD	regulation of cell death, positive regulation of cell differentiation, cell proliferation, positive regulation of cell death, regulation of programmed cell death, positive regulation of developmental process, regulation of apoptosis, positive regulation of apoptosis, positive regulation of programmed cell death, chemical homeostasis, homeostatic process	MAPK3, MAP2K1, RAC1	Tuberous Sclerosis	1
BAG1	regulation of cell death, negative regulation of apoptosis, cell surface receptor linked signal transduction, negative regulation of cell death, negative regulation of programmed cell death, regulation of programmed cell death, regulation of apoptosis, anti-apoptosis, neuron differentiation	MET, RARA, MAPT, AR, ESR1, IL2, PARK2	Sleep Disorders	1
BAG3	regulation of cell death, negative regulation of apoptosis, negative regulation of cell death, negative regulation of programmed cell death, regulation of programmed cell death, regulation of apoptosis, anti-apoptosis	SOD1, YWHAB, YWHAZ, TEAD1, YWHAE	Schizophrenia, Sleep Disorders	2
BAI2	G-protein coupled receptor protein signaling pathway, cell surface receptor linked signal transduction, neuropeptide signaling pathway	SHANK1, VEGFA	Sleep Disorders	1
BAI3	G-protein coupled receptor protein signaling pathway, cell surface receptor linked signal transduction, neuropeptide signaling pathway	KCNQ5	Sleep Disorders	1
BAP1	regulation of cell proliferation, negative regulation of cell proliferation	RARA	Schizophrenia, Sleep Disorders	2
BBS9	neurological system process	CEP290	Fragile X Syndrome, Intellectual Disability	2
BCAN	telencephalon development, forebrain development, biological adhesion, pallium development, regulation of system process, regulation of neurological system process, regulation of synaptic plasticity, regulation of transmission of nerve impulse, cell adhesion, regulation of synaptic transmission, regulation of neuronal synaptic plasticity	NRCAM, SDC2, OMG, GPC6, PTPRZ1	Schizophrenia, Sleep Disorders	2
BCHE	learning or memory, response to corticosteroid stimulus, response to nutrient levels, response to organic substance, negative regulation of synaptic transmission, negative regulation of transmission of nerve impulse, response to endogenous stimulus, response to vitamin, behavior, response to steroid hormone stimulus, neurological system process, response to alkaloid, negative regulation of neurol…	APOE, LEP, INS, MAOB, PON1, IGF1, CHRNA4	Attention Deficit Hyperactivity Disorder, Schizophrenia, Sleep Disorders	3
BCL2L14	regulation of cell death, regulation of programmed cell death, regulation of apoptosis	ITGB3, HDAC4	Sleep Disorders	1
BCL9	cell surface receptor linked signal transduction	CTNNB1, TCF7L2	Bipolar Spectrum Disorders, Depressive Disorder, Schizophrenia, Sleep Disorders	4
BCR	phosphorylation, intracellular signaling cascade, protein amino acid phosphorylation, phosphorus metabolic process, phosphate metabolic process	RPS6KA2, IL4, IL2, TNF, TCF4, BCL2, YWHAE, RARA, PIK3CG, ARHGEF7, TSPO, FYN	Bipolar Spectrum Disorders, Depressive Disorder	2
BDKRB1	metal ion homeostasis, regulation of ion transport, circulatory system process, positive regulation of locomotion, regulation of phosphorus metabolic process, regulation of protein kinase activity, regulation of kinase activity, cytosolic calcium ion homeostasis, G-protein coupled receptor protein signaling pathway, cell surface receptor linked signal transduction, response to organic substance, …	HCRT, ADCY1, AVP, NPY, POMC, GRM5, HTR1A, CHRM3, OPRM1, GRM4, PTGER3, MTNR1B, HTR1E, AVPR1A, TAC1, HTR2A, GRPR, CHRM5, MTNR1A, HTR1B, PIK3CA, ADRA2A, CCK, GRM7, DRD3, HTR5A, HTR2B, IL8, ADRA1B, DRD4, DRD2, APP, NPY1R, HCRTR1, HCRTR2, NPY2R, OXTR, OPRK1, NPY5R, GHSR, ADORA3, OPRD1, CNR1, OXT, RGS7, HTR1D, PYY, GRM8, PLCB1, CNR2, MCHR1, GRM1, OPRL1	Anxiety Disorder, Bipolar Spectrum Disorders, Obsessive Compulsive Disorder, Panic Disorder, Sleep Disorders	5
BDKRB2	metal ion homeostasis, circulatory system process, regulation of cell death, negative regulation of apoptosis, regulation of phosphorus metabolic process, cytosolic calcium ion homeostasis, G-protein coupled receptor protein signaling pathway, cell surface receptor linked signal transduction, negative regulation of cell death, blood circulation, enzyme linked receptor protein signaling pathway, t…	GRM7, HTR5A, NOS1, OPRM1, NPY1R, PIK3CA, MTNR1A, GRM5, AVPR1A, HTR2B, APP, CHRM5, HTR1A, IL8, POMC, HTR2A, MTNR1B, NPY, HCRTR1, HTR1E, AVP, HTR1B, CREBBP, ADRA1B, GRPR, TAC1, CHRM3, ADRA2A, DRD4, PTGER3, HCRT, DRD3, HCRTR2, GRM4, DRD2, CCK, ADCY1, CNR1, OXTR, NPY2R, ADORA3, GHSR, HTR1D, PYY, OPRK1, RGS7, OPRD1, OXT, NPY5R, OPRL1, PLCB1, GRM8, CNR2, GRM1, MCHR1	Anxiety Disorder, Bipolar Spectrum Disorders, Obsessive Compulsive Disorder, Panic Disorder, Sleep Disorders	5
BHLHE40	negative regulation of biosynthetic process, regulation of system process, regulation of neurological system process, regulation of synaptic plasticity, regulation of transmission of nerve impulse, regulation of synaptic transmission, regulation of neuronal synaptic plasticity	INS, CLOCK, BDNF, RORA, NPAS2, PER2, NFIL3, TCF4	Bipolar Spectrum Disorders, Depressive Disorder, Epilepsy, Sleep Disorders	4
BHLHE41	cell proliferation	EHMT1, CSNK1E, GSK3B, PER1, NPAS2, NFIL3, CSNK1D, PER2, RORA, CLOCK, TCF4	Bipolar Spectrum Disorders, Depressive Disorder, Epilepsy, Schizophrenia, Sleep Disorders	5
BLK	phosphorylation, intracellular signaling cascade, protein amino acid phosphorylation, protein kinase cascade, phosphorus metabolic process, phosphate metabolic process	DLG2, STK38, DLG3, EGF, FYN	Epilepsy	1
BMP15	positive regulation of transcription, positive regulation of cellular biosynthetic process, positive regulation of nucleobase, nucleoside, nucleotide and nucleic acid metabolic process, positive regulation of nitrogen compound metabolic process, positive regulation of macromolecule biosynthetic process, positive regulation of macromolecule metabolic process, positive regulation of biosynthetic pr…	RAI1	Intellectual Disability	1
BMP2	negative regulation of biosynthetic process, regulation of cell development, phosphorylation, positive regulation of cell differentiation, regulation of phosphorus metabolic process, positive regulation of transcription, positive regulation of multicellular organismal process, cell surface receptor linked signal transduction, positive regulation of cellular biosynthetic process, response to nutri…	T, SHH, DLX2, INS, PTEN, IGF1, ESR1, CTNNB1, CREBBP, SRC, VEGFA, PTK2, WNT2, GPC6, TSPO, GSK3B, MET, MAPK1, DLX1, TGFB1, SOX5, WNT1, IL6	Sleep Disorders	1
BMP4	telencephalon development, forebrain development, regulation of cell development, regulation of cell death, response to corticosteroid stimulus, positive regulation of cell differentiation, blood vessel development, regulation of phosphorus metabolic process, regulation of establishment of protein localization, positive regulation of transcription, negative regulation of cell differentiation, pos…	PTPRC, IL6, CTNNB1, VEGFA, T, IGF1, INS, PTEN	Tuberous Sclerosis	1
BMP6	positive regulation of cell differentiation, positive regulation of transcription, positive regulation of multicellular organismal process, cell surface receptor linked signal transduction, positive regulation of cellular biosynthetic process, positive regulation of nucleobase, nucleoside, nucleotide and nucleic acid metabolic process, enzyme linked receptor protein signaling pathway, positive re…	WNT2, WNT1, TSPO, SHH, IL6, CTNNB1	Schizophrenia, Sleep Disorders	2
BMP7	regulation of cell development, regulation of cell death, phosphorylation, positive regulation of cell differentiation, regulation of phosphorus metabolic process, cell part morphogenesis, cell projection organization, positive regulation of transcription, negative regulation of cell differentiation, positive regulation of multicellular organismal process, cell surface receptor linked signal tran…	SERPINE1, INS, WNT2, SHH, VEGFA, CTNNB1, IGF1, DLX2, WNT1, TSPO	Depressive Disorder, Sleep Disorders	2
BMPR2	circulatory system process, phosphorylation, positive regulation of cell differentiation, regulation of phosphorus metabolic process, positive regulation of multicellular organismal process, cell surface receptor linked signal transduction, response to nutrient levels, blood circulation, enzyme linked receptor protein signaling pathway, transmembrane receptor protein tyrosine kinase signaling pat…	NKX2-5, SLC6A4	Intellectual Disability	1
BNIP2	regulation of cell death, negative regulation of apoptosis, negative regulation of cell death, negative regulation of programmed cell death, regulation of programmed cell death, regulation of apoptosis, anti-apoptosis	FRK, CTNNB1	Sleep Disorders	1
BNIP3L	regulation of cell death, negative regulation of apoptosis, negative regulation of cell death, negative regulation of programmed cell death, positive regulation of cell death, regulation of programmed cell death, regulation of apoptosis, positive regulation of apoptosis, positive regulation of programmed cell death, anti-apoptosis	CREBBP	Schizophrenia, Sleep Disorders	2
BRAP	negative regulation of cell communication	MCPH1	Schizophrenia, Sleep Disorders	2
BRCA1	negative regulation of biosynthetic process, regulation of cell death, positive regulation of transcription, positive regulation of cellular biosynthetic process, response to organic substance, intracellular signaling cascade, positive regulation of nucleobase, nucleoside, nucleotide and nucleic acid metabolic process, positive regulation of nitrogen compound metabolic process, response to endoge…	MAPK3, PTEN, PIK3CA, UBE3A, CREBBP, ESR1, AR, MTHFR, SYNE1, BRCA2, SRC, TUBGCP5, MAPK1, PARK2, VEGFA, CTNNB1, CYP1A1, IGF1, DAPK1, INS, TSPO, ESR2, CYP17A1, GTF2I, GSTM1, BCL2, RFC1	Anxiety Disorder, Fragile X Syndrome, Sleep Disorders	3
BRE	intracellular signaling cascade, positive regulation of nucleobase, nucleoside, nucleotide and nucleic acid metabolic process, positive regulation of nitrogen compound metabolic process, positive regulation of macromolecule metabolic process, response to radiation, response to abiotic stimulus	SHMT1	Attention Deficit Hyperactivity Disorder, Bipolar Spectrum Disorders	2
BSN	synaptic transmission, neurological system process, cell-cell signaling, transmission of nerve impulse	SYN1, TSPO, SHANK2, GPHN, NLGN1, SHANK1, RIMS1, DLG2, DLG3, SHANK3, GRIN1, GRIN2B, DLG4, RAPGEF4	Bipolar Spectrum Disorders, Schizophrenia, Sleep Disorders	3
BTG2	regulation of cell death, negative regulation of apoptosis, response to organic substance, negative regulation of cell death, response to organic cyclic substance, response to peptide hormone stimulus, response to organic nitrogen, negative regulation of programmed cell death, response to endogenous stimulus, regulation of programmed cell death, regulation of cell proliferation, regulation of apo…	AR, NGF, IL6, NR4A2	Schizophrenia, Sleep Disorders	2
C1QA	response to wounding, cell-cell signaling	CRP, MAPK1, TNF, MAPK3	Schizophrenia, Sleep Disorders	2
C1QB	response to corticosteroid stimulus, response to organic substance, response to endogenous stimulus, response to wounding, response to steroid hormone stimulus, response to hormone stimulus	CRP	Schizophrenia, Sleep Disorders	2
C3	G-protein coupled receptor protein signaling pathway, cell surface receptor linked signal transduction, response to wounding, positive regulation of cellular component organization, positive regulation of transport, regulation of response to external stimulus, regulation of inflammatory response	OPRM1, MTNR1A, NPY, IL8, IL6, MTNR1B, SERPINE1, HTR1A, HTR1D, NPY1R, NPY5R, TNF, DRD3, HTR1B, ADRA2A, GRM4, ESR2, GRM8, NPY2R, CNR1, CNR2, ADCY1, DRD2, DRD4, PTGER3, APP, ESR1, MCHR1, GRM7, ADCY5, CD40LG	Epilepsy, Tuberous Sclerosis	2
C5	positive regulation of MAP kinase activity, phosphorylation, regulation of phosphorus metabolic process, regulation of protein kinase activity, regulation of kinase activity, G-protein coupled receptor protein signaling pathway, cell surface receptor linked signal transduction, intracellular signaling cascade, locomotory behavior, regulation of MAP kinase activity, positive regulation of catalyti…	APP, OPRM1, OPRD1, NPY5R, POMC, OPRK1, RGS7, IL8, PYY, DRD4	Down Syndrome, Fragile X Syndrome	2
CA2	response to inorganic substance, positive regulation of cell differentiation, positive regulation of multicellular organismal process, response to organic substance, response to endogenous stimulus, response to steroid hormone stimulus, positive regulation of developmental process, response to metal ion, response to abiotic stimulus, response to hormone stimulus, regulation of homeostatic process…	OXT, ESR1, HTR7, TNF, BDNF, IL6, AR	Fragile X Syndrome	1
CABIN1	cell surface receptor linked signal transduction	CALM1, CREBBP, CAMK4, HDAC4, CAMK2B	Schizophrenia, Sleep Disorders	2
CACNA1A	regulation of neuron apoptosis, metal ion homeostasis, calcium ion transport, response to pain, negative regulation of biosynthetic process, regulation of cell development, regulation of secretion, regulation of cell death, negative regulation of apoptosis, neurotransmitter metabolic process, regulation of neuron projection development, cell part morphogenesis, cell projection organization, regul…	AR, ATXN7, CACNB2, KCNQ2, KCNMA1, TSPO, JARID2, ATP2B2, CACNA1C, RYR3, ATXN1, INS, ITPR1, SLC1A3, ANK3, PAH, RAC1, RASGRP1, CACNA1G, CACNA1H, CACNA1I, PRKCB, KCNQ3, ANK2	Bipolar Spectrum Disorders, Epilepsy, Intellectual Disability, Schizophrenia, Sleep Disorders	5
CACNA1E	calcium ion transport, synaptic transmission, metal ion transport, neurological system process, cell-cell signaling, chemical homeostasis, ion transport, cation transport, transmission of nerve impulse, homeostatic process, di-, tri-valent inorganic cation transport	CACNB2, CACNA1C, TSPO, CACNA1B	Bipolar Spectrum Disorders	1
CACNA2D1	regulation of ion transport, calcium ion transport, metal ion transport, regulation of calcium ion transport, regulation of metal ion transport, ion transport, cation transport, di-, tri-valent inorganic cation transport	CACNA1C, CAMK2B, OXTR, QDPR, CACNA1B, CACNB2	Bipolar Spectrum Disorders	1
CACNA2D4	calcium ion transport, metal ion transport, neurological system process, ion transport, cation transport, di-, tri-valent inorganic cation transport	TRPM1, FMR1, CACNA1C, OXTR, CACNB2, CAMK2B, CACNA1B	Bipolar Spectrum Disorders, Schizophrenia	2
CACNB4	metal ion homeostasis, regulation of ion transport, calcium ion transport, G-protein coupled receptor protein signaling pathway, cell surface receptor linked signal transduction, regulation of membrane potential, nerve-nerve synaptic transmission, synapse organization, generation of a signal involved in cell-cell signaling, locomotory behavior, calcium ion homeostasis, cellular chemical homeostas…	GABRA1, CACNA1H, CACNA1G, GABRD, CACNA1I, RASGRP1, KCNQ2	Epilepsy	1
CACNG2	calcium ion transport, regulation of membrane potential, synapse organization, cellular chemical homeostasis, metal ion transport, neurological system process, chemical homeostasis, striated muscle cell differentiation, ion transport, ion homeostasis, muscle tissue development, muscle cell differentiation, cation transport, transmission of nerve impulse, homeostatic process, extracellular structu…	CAMK2B, CACNB2, GRIK3, DLG4, GPHN, OXTR, GRIN2B, GRIK2, CACNA1B, GRIN1, GRID1, DLG3, CACNA1C, GRID2, NLGN1, SHANK1, GRIP1, GRIN2A, GRIA3, DLG2	Bipolar Spectrum Disorders, Schizophrenia	2
CACNG3	calcium ion transport, metal ion transport, ion transport, cation transport, di-, tri-valent inorganic cation transport	GRIN2B, GRIK3, GRID1, CACNA1G, GRIA3, CACNA1H, DLG3, RASGRP1, GRIK2, GRIN1, GRIN2A	Epilepsy	1
CACNG5	calcium ion transport, metal ion transport, ion transport, cation transport, di-, tri-valent inorganic cation transport	GRID2, CAMK2B, GRIN2A, GRIA3, GRIN2B, OXTR, GRID1, DLG4, GRIK3, GRIK2, GRIN1	Bipolar Spectrum Disorders, Schizophrenia, Sleep Disorders	3
CAD	phosphorylation, nitrogen compound biosynthetic process, protein amino acid phosphorylation, phosphorus metabolic process, phosphate metabolic process	GAD2, STXBP1, PIK3CG, GSK3B, DLG2, ALDH1A3, CTNNB1, MET, ALDH3A1, SRC, DLG3, SLC12A6, ALDH5A1, FRK, MAPK1, ENO2, PIK3CA, CASK, SUCLG2, GAD1, EPHA6, AMT, CBS, DLG4, FYN, SHMT1, DDC	Schizophrenia, Sleep Disorders	2
CADM3	biological adhesion, cell adhesion	DLG3, CADM1	Schizophrenia, Sleep Disorders	2
CALCA	metal ion homeostasis, regulation of ion transport, biological adhesion, circulatory system process, response to pain, negative regulation of biosynthetic process, activation of adenylate cyclase activity, positive regulation of cell differentiation, regulation of cAMP metabolic process, regulation of phosphorus metabolic process, regulation of cAMP biosynthetic process, regulation of phospholipa…	APP, AVP, ADRB2, MC3R, ATP2B2, PRL, VIP, DRD1, MC4R, PTK2, ADORA2A, TAC1, ADCY1, POMC, HTR7, HTR6, HTR4, GNAS, DRD5, VIPR1, LHCGR, ADCY5, PTGIR	Anxiety Disorder, Bipolar Spectrum Disorders, Depressive Disorder, Obsessive Compulsive Disorder, Panic Disorder, Schizophrenia, Sleep Disorders	7
CALCB	metal ion homeostasis, circulatory system process, vasodilation, G-protein coupled receptor protein signaling pathway, cell surface receptor linked signal transduction, blood circulation, regulation of tube size, calcium ion homeostasis, cellular chemical homeostasis, vascular process in circulatory system, di-, tri-valent inorganic cation homeostasis, cation homeostasis, chemical homeostasis, ce…	AVP, DRD5, LHCGR, DRD1, HTR4, VIP, ADORA2A, HTR7, VIPR1, HTR6, POMC, ADRB2, PTGIR, GNAS	Anxiety Disorder, Bipolar Spectrum Disorders, Obsessive Compulsive Disorder, Panic Disorder	4
CALCOCO1	positive regulation of transcription, cell surface receptor linked signal transduction, positive regulation of cellular biosynthetic process, intracellular signaling cascade, positive regulation of nucleobase, nucleoside, nucleotide and nucleic acid metabolic process, positive regulation of nitrogen compound metabolic process, positive regulation of transcription, DNA-dependent, positive regulati…	ESR1	Anxiety Disorder, Panic Disorder	2
CALHM1	calcium ion transport, metal ion transport, ion transport, cation transport, di-, tri-valent inorganic cation transport	APP	Epilepsy, Intellectual Disability	2
CALY	membrane invagination, G-protein coupled receptor protein signaling pathway, cell surface receptor linked signal transduction, endocytosis, positive regulation of cellular component organization, positive regulation of transport	DLG3, DRD1, DLG2, DLG4, DRD5	Attention Deficit Hyperactivity Disorder	1
CAMK1	phosphorylation, positive regulation of cell differentiation, protein amino acid phosphorylation, positive regulation of developmental process, phosphorus metabolic process, phosphate metabolic process	SYN1, NOS1, SYN3, MAPK3	Anxiety Disorder, Bipolar Spectrum Disorders, Obsessive Compulsive Disorder, Panic Disorder	4
CAMK1D	regulation of cell death, phosphorylation, regulation of programmed cell death, protein amino acid phosphorylation, regulation of apoptosis, phosphorus metabolic process, phosphate metabolic process	MAPK1, MTNR1B, ATP2B2, BCL11A, MAPK3, CALM1, KCNMA1	Sleep Disorders	1
CAMK2A	calcium ion transport, regulation of secretion, phosphorylation, regulation of neurotransmitter secretion, regulation of cellular localization, metal ion transport, protein amino acid phosphorylation, regulation of system process, ion transport, positive regulation of molecular function, phosphorus metabolic process, regulation of neurological system process, cation transport, regulation of synap…	CALM1, LIN7B, CACNA1C, GRIN2A, DLG3, ATP2B2, CREBBP, GRM5, MAPT, NOS1, SLC6A3, RIMS1, CAMK2B, PARK2, KCNMA1, DLG2, ITPR1, SYN3, CACNB2, MAPK1, YWHAB, GRIA3, LRRC7, SYN1, GRIN2B, SYNGAP1, DLG4, INADL, GRIN1, GRM1, GRIK2, GRID1, GRIK3, MEF2C, BRAF, HRAS, RAF1, SLC9A6, SCN7A, GFAP, PLCB1	Bipolar Spectrum Disorders, Intellectual Disability, Schizophrenia, Sleep Disorders	4
CAMK2G	calcium ion transport, phosphorylation, generation of a signal involved in cell-cell signaling, metal ion transport, protein amino acid phosphorylation, regulation of hormone levels, cell-cell signaling, ion transport, phosphorus metabolic process, hormone transport, cation transport, phosphate metabolic process, secretion, secretion by cell, di-, tri-valent inorganic cation transport	LRRC7, CACNA1C, CACNB2, RYR3, LIN7B, MAPK1, GRM5, CREBBP, CALM1, MAPT, TH, DLG3, CAMK2B, GRIN2A, DLG2, NOS1, SYN3, GRIA3, SLC6A3, SYN1, KCNMA1, ITPR1, GRIK3, GRM1, INADL, GRIN1, GRIN2B, DLG4, GRIK2	Schizophrenia, Sleep Disorders	2
CAMKK2	phosphorylation, regulation of phosphorus metabolic process, positive regulation of transcription, regulation of protein kinase activity, regulation of kinase activity, positive regulation of cellular biosynthetic process, intracellular signaling cascade, positive regulation of nucleobase, nucleoside, nucleotide and nucleic acid metabolic process, positive regulation of nitrogen compound metaboli…	YWHAZ, CAMK4, YWHAE, INS, LEP, AR, CAMK2B, BDNF, CALM1, MARK1	Anxiety Disorder, Bipolar Spectrum Disorders, Depressive Disorder, Epilepsy, Panic Disorder, Schizophrenia, Sleep Disorders	7
CAMKV	phosphorylation, protein amino acid phosphorylation, phosphorus metabolic process, phosphate metabolic process	CALM1	Schizophrenia, Sleep Disorders	2
CAPN10	regulation of secretion, regulation of cell death, response to organic substance, response to peptide hormone stimulus, regulation of cellular localization, response to endogenous stimulus, positive regulation of cell death, regulation of programmed cell death, regulation of apoptosis, positive regulation of apoptosis, positive regulation of programmed cell death, positive regulation of secretion…	MTNR1B, INS, SRD5A1, PAFAH1B1, TCF7L2	Schizophrenia, Sleep Disorders	2
CASP8	regulation of cell death, blood vessel development, response to organic substance, regulation of protein kinase cascade, positive regulation of cell death, regulation of programmed cell death, protein heterooligomerization, regulation of apoptosis, positive regulation of apoptosis, positive regulation of programmed cell death, positive regulation of cell communication, heart development, positive…	HTR3A, MAPK3, PTEN, AR, MAPK1, ITGB3, APP, TSPO, SRC, CTNNB1, BRCA2, FRK, PARK2, MAPT, TNF, FAT1, DAPK1	Sleep Disorders	1
CAT	response to inorganic substance, negative regulation of molecular function, regulation of cell death, negative regulation of apoptosis, negative regulation of cell death, negative regulation of programmed cell death, regulation of protein kinase cascade, regulation of programmed cell death, response to radiation, regulation of apoptosis, positive regulation of cell communication, response to abio…	IL2, ALDH3A1, SHANK1, TNF, MAPK3, PTEN, IL8, IGF1, SOD1, VEGFA, SHANK2, ADH1A, BDNF, SCP2, ALDOA, INS, TSPO, ADH5, MAOA, APP, GLO1, MAOB, PON1, APOE, SRC, IL10, ESR1, NOS1, ADH7, ADH6, ADH1B, EHMT1, CYP1A1, OMG, TH, MAPK1, ADH4, IL6, LEP, ANK3, RELN, HTR7, PRODH, PAH, GSTM1, CBS, DDC, GPX1, GSTP1, DAO, SHANK3, PTPN11, BCL2, ADCY5, APAF1, CTSG, CASP3, ANK2	Anxiety Disorder, Bipolar Spectrum Disorders, Depressive Disorder, Down Syndrome, Schizophrenia, Sleep Disorders	6
CAV1	metal ion homeostasis, response to inorganic substance, regulation of ion transport, circulatory system process, calcium ion transport, negative regulation of molecular function, negative regulation of biosynthetic process, response to corticosteroid stimulus, blood vessel development, membrane invagination, regulation of phosphorus metabolic process, negative regulation of cell differentiation, …	AR, APP, ESR1, MAPK3, NOS1, EPHB2	Fragile X Syndrome	1
CBL	cell surface receptor linked signal transduction, enzyme linked receptor protein signaling pathway, transmembrane receptor protein tyrosine kinase signaling pathway, positive regulation of cellular component organization, positive regulation of transport	PTPN11, NTRK1, KIT, NRAS, PIK3CG, SDC2, UBE3A, TSPO, VEGFA, HLA-A, MTR, PRLR, STS, TCN2, HLA-DRB1	Down Syndrome	1
CC2D2A	cell projection organization	UPF3B, CEP290, AHI1, CC2D1A	Epilepsy, Intellectual Disability	2
CCDC88A	regulation of phosphorus metabolic process, cell projection organization, cell motility, regulation of protein kinase activity, regulation of kinase activity, positive regulation of catalytic activity, positive regulation of kinase activity, cell motion, regulation of cell proliferation, regulation of transferase activity, localization of cell, regulation of phosphorylation, regulation of phospha…	DISC1, NDEL1	Schizophrenia, Sleep Disorders	2
CCKAR	forebrain development, metal ion homeostasis, regulation of phospholipase activity, cell part morphogenesis, cell projection organization, cell motility, positive regulation of lipase activity, cytosolic calcium ion homeostasis, G-protein coupled receptor protein signaling pathway, cell surface receptor linked signal transduction, axonogenesis, activation of phospholipase C activity by G-protein …	POMC, ADRA1B, TAC1, CHRM5, GRPR, CCK, HCRTR1, NPY, AVP, HCRT, VIP, MC4R, AVPR1A, CHRM3, GHRL, PIK3CA, GRM5, HTR3A, CARTPT, APP, HTR2A, HCRTR2, INS, HTR2B, LEP, OXTR, OXT, GRM1, MCHR1, GHSR, PYY, PLCB1	Anxiety Disorder, Bipolar Spectrum Disorders, Depressive Disorder, Obsessive Compulsive Disorder, Panic Disorder, Schizophrenia, Sleep Disorders	7
CCKBR	metal ion homeostasis, regulation of phospholipase activity, positive regulation of lipase activity, cytosolic calcium ion homeostasis, G-protein coupled receptor protein signaling pathway, cell surface receptor linked signal transduction, cell proliferation, activation of phospholipase C activity by G-protein coupled receptor protein signaling pathway coupled to IP3 second messenger, intracellul…	CHRM3, PIK3CA, CCK, AVPR1A, POMC, HCRTR1, HCRTR2, HTR2A, GRPR, AVP, APP, GRM5, CHRM5, VIP, HCRT, HTR3A, ADRA1B, NPY, TAC1, SRC, HTR2B, OXT, MCHR1, GRM1, OXTR, GHSR, PLCB1	Anxiety Disorder, Bipolar Spectrum Disorders, Depressive Disorder, Obsessive Compulsive Disorder, Panic Disorder, Schizophrenia, Sleep Disorders	7
CCND2	regulation of cell development, regulation of phosphorus metabolic process, regulation of protein kinase activity, regulation of kinase activity, regulation of nervous system development, response to organic substance, response to organic cyclic substance, response to peptide hormone stimulus, regulation of neuron differentiation, response to endogenous stimulus, positive regulation of catalytic …	PTEN, IL2, CREBBP, SRC, TSPO, INS, IGF1, GSK3B, SHH, PIK3CA, CTNNB1, WNT1, NGFR, AR, ESR1, IL6, CALM1, VEGFA	Sleep Disorders	1
CCR2	metal ion homeostasis, negative regulation of molecular function, regulation of cAMP metabolic process, regulation of cAMP biosynthetic process, negative regulation of adenylate cyclase activity, cytosolic calcium ion homeostasis, G-protein coupled receptor protein signaling pathway, cell surface receptor linked signal transduction, negative regulation of lyase activity, intracellular signaling c…	PYY, DRD4, POMC, GRM4, OPRK1, GRM8, OPRD1, CCL2, HTR1A, OPRM1, DRD2, IL10, IL2, HTR1D, NPY, TNF, CNR1, DRD3, APP, HTR1E, NPY5R, RGS7, ADORA3, APOE, HTR1B, ADRA2A, GRM7, NPY1R, NPY2R, IL6, HTR5A	Anxiety Disorder	1
CCR3	metal ion homeostasis, biological adhesion, cytosolic calcium ion homeostasis, G-protein coupled receptor protein signaling pathway, cell surface receptor linked signal transduction, intracellular signaling cascade, locomotory behavior, calcium ion homeostasis, cyclic-nucleotide-mediated signaling, cellular chemical homeostasis, response to wounding, cAMP-mediated signaling, behavior, second-mess…	DRD2, MTNR1A, POMC, NPY, CCL2, GRM4, ADRA1B, HTR5A, ADRA2A, MTNR1B, HTR1E, PTGER3, IL8, HTR1A, DRD3, NPY1R, IL5, APP, HTR2C, OPRM1, ADCY1, HTR1B, ADRB2, GRM7, DRD4, CNR1, GRM8, HTR1D, PNOC, CNR2, OPRD1, MCHR1, GNAS	Schizophrenia, Sleep Disorders	2
CCR5	metal ion homeostasis, cytosolic calcium ion homeostasis, G-protein coupled receptor protein signaling pathway, cell surface receptor linked signal transduction, locomotory behavior, calcium ion homeostasis, cellular chemical homeostasis, response to wounding, behavior, di-, tri-valent inorganic cation homeostasis, cell-cell signaling, cation homeostasis, chemical homeostasis, cellular metal ion …	IL8, ADRA2A, CARTPT, PTK2, HTR1E, IL6, TSPO, HTR1A, ADRB2, ADCY1, OPRM1, HTR5A, PTGER3, DRD3, IL2, MTNR1B, POMC, HTR2C, DRD4, NPY1R, DRD2, CCL2, IL10, GRM4, IL4, TNF, HTR1B, MTNR1A, GRM7, APP, ADRA1B, NPY, CNR2, CD38, MCHR1, PNOC, HTR1D, GNAS, CNR1, OPRD1, GRM8	Schizophrenia, Sleep Disorders	2
CCR6	metal ion homeostasis, cytosolic calcium ion homeostasis, G-protein coupled receptor protein signaling pathway, cell surface receptor linked signal transduction, locomotory behavior, calcium ion homeostasis, cellular chemical homeostasis, cell motion, behavior, di-, tri-valent inorganic cation homeostasis, cation homeostasis, chemical homeostasis, cellular metal ion homeostasis, cellular calcium …	DRD3, ADCY1, DRD2, DRD4, HTR1B, HTR1A, ADCY5, CCL2, IL8, CNR1, CNR2, MTNR1B, IL4, ADRA2A, NPY, OPRM1, HTR5A, HTR1D, POMC, GRM7, NPY2R, OPRD1, PYY, OPRL1, NPY1R, OPRK1, NPY5R, MTNR1A, GRM8, MCHR1, APP, ADORA3, HTR1E, GRM4	Bipolar Spectrum Disorders, Depressive Disorder	2
CD14	membrane invagination, positive regulation of multicellular organismal process, cell surface receptor linked signal transduction, response to organic substance, endocytosis, response to wounding	IL8, ITGA4, IL6, IL10, CD38	Epilepsy, Schizophrenia, Sleep Disorders	3
CD274	cell surface receptor linked signal transduction, cell proliferation, regulation of cell proliferation, negative regulation of cell proliferation	HLA-DRB1, IL10, TNF, PTEN, IL2	Sleep Disorders	1
CD2AP	biological adhesion, cell projection organization, cell motility, cell motion, localization of cell, cell migration, cell adhesion	APOE, MYO9B, NKX2-5, BIN1, ABCA7, HUWE1, TSPO, VEGFA, NRAS	Down Syndrome, Intellectual Disability	2
CD33	biological adhesion, regulation of cell proliferation, cell-cell signaling, negative regulation of cell proliferation, cell adhesion	ABCA7, PTPN11, KIT	Down Syndrome, Intellectual Disability	2
CD34	biological adhesion, cell motility, cell motion, localization of cell, cell migration, cell adhesion	PTPRC, ABCB1, GFAP, NF1, IL6, VEGFA, CD44	Tuberous Sclerosis	1
CD36	biological adhesion, positive regulation of cell differentiation, membrane invagination, intracellular signaling cascade, endocytosis, cyclic-nucleotide-mediated signaling, response to wounding, positive regulation of developmental process, second-messenger-mediated signaling, cell adhesion	CREBBP, IL10, APOE, TNF, MED12, TBL1XR1, IL6, VLDLR	Intellectual Disability	1
CD3E	regulation of cell death, regulation of phosphorus metabolic process, G-protein coupled receptor protein signaling pathway, cell surface receptor linked signal transduction, positive regulation of cellular biosynthetic process, enzyme linked receptor protein signaling pathway, transmembrane receptor protein tyrosine kinase signaling pathway, positive regulation of macromolecule biosynthetic proce…	HLA-A, HLA-DRB1, FYN, HLA-B, IL2	Depressive Disorder, Epilepsy	2
CD4	biological adhesion, regulation of phosphorus metabolic process, regulation of protein kinase activity, regulation of kinase activity, cell surface receptor linked signal transduction, positive regulation of cellular biosynthetic process, response to organic substance, enzyme linked receptor protein signaling pathway, transmembrane receptor protein tyrosine kinase signaling pathway, positive regu…	IL10, IL6, CCL2, PTPRC, INS, CD44, IL8	Tuberous Sclerosis	1
CD40	regulation of secretion, regulation of establishment of protein localization, positive regulation of multicellular organismal process, cell surface receptor linked signal transduction, cell proliferation, positive regulation of nucleobase, nucleoside, nucleotide and nucleic acid metabolic process, regulation of cellular localization, positive regulation of nitrogen compound metabolic process, reg…	APOE, CD40LG, IL4, LEP, IL6, PAX5, CCL2, IL10, IL8, HLA-A, TNF	Epilepsy	1
CD46	response to wounding	SRC, DLG4	Schizophrenia, Sleep Disorders	2
CD48	response to organic substance	FYN	Schizophrenia, Sleep Disorders	2
CD55	metal ion homeostasis, cytosolic calcium ion homeostasis, calcium ion homeostasis, cellular chemical homeostasis, response to wounding, di-, tri-valent inorganic cation homeostasis, cation homeostasis, chemical homeostasis, cellular metal ion homeostasis, cellular calcium ion homeostasis, cellular di-, tri-valent inorganic cation homeostasis, ion homeostasis, homeostatic process, cellular ion hom…	ERG, C4B	Down Syndrome, Intellectual Disability	2
CDC25A	regulation of phosphorus metabolic process, regulation of protein kinase activity, regulation of kinase activity, cell proliferation, regulation of transferase activity, regulation of phosphorylation, regulation of phosphate metabolic process, phosphorus metabolic process, phosphate metabolic process	PARK2, CTNNB1, GSK3B, MAPK1, YWHAZ, TSPO, YWHAB, PTEN, MAPK3, YWHAE, ESR1, SRC, AR, IL6	Schizophrenia, Sleep Disorders	2
CDC25B	regulation of phosphorus metabolic process, regulation of protein kinase activity, regulation of kinase activity, positive regulation of catalytic activity, positive regulation of kinase activity, regulation of cell proliferation, regulation of transferase activity, regulation of phosphorylation, regulation of phosphate metabolic process, positive regulation of protein kinase activity, positive r…	YWHAE, MAPK1, GSK3B, ESR1, AR, MARK1, CREBBP	Bipolar Spectrum Disorders	1
CDC42	regulation of phosphorus metabolic process, cell projection organization, regulation of kinase activity, intracellular signaling cascade, cellular component morphogenesis, positive regulation of catalytic activity, positive regulation of kinase activity, positive regulation of cellular component organization, regulation of cellular component biogenesis, regulation of transferase activity, regulat…	EPHB2, APC, RAC1, INS, CD44, PTEN, VEGFA, EGF, MAPK3, PIK3CA, NF1, HGF, IL8, CTNNB1, PTPRC, MAP2K1, BDNF, DLG4, NGFR, BCL2, NSF, STX1A, ESR1, TNF, APP, PIK3CG, TSPO, NTRK2	Anxiety Disorder, Tuberous Sclerosis	2
CDH1	forebrain development, biological adhesion, regulation of cell death, regulation of establishment of protein localization, cell projection organization, response to organic substance, regulation of cellular localization, synapse organization, regulation of programmed cell death, regulation of protein localization, regulation of apoptosis, response to drug, positive regulation of transport, respon…	TSPO, IL8, INS, CTNNB1, MAPK3, IGF1, CHRM3, PARK2, LEP, PTEN, IL6, THBS1, EGF, PIK3CA, HOXA1, PRKD1, GSK3B, RARB, IL4, BRCA2, EHMT1, TGFB1, VEGFA, CDH10, PTK2, SERPINE1, SRC, MET, ESR2, CREBBP, WNT1, IGF2, SHH, SLIT3, DAPK1, AR, TNF, CTCF, CADM1, MAPK1, ESR1, ERBB4, FYN, GSTP1, ANK3, PTGS2, INADL, KIT, KRT8	Fragile X Syndrome, Schizophrenia, Sleep Disorders	3
CDH12	biological adhesion, cell adhesion	CDH10	Bipolar Spectrum Disorders, Schizophrenia	2
CDH13	biological adhesion, regulation of cell death, negative regulation of apoptosis, positive regulation of locomotion, blood vessel development, cell projection organization, cell motility, cell proliferation, response to organic substance, intracellular signaling cascade, negative regulation of cell death, negative regulation of programmed cell death, response to endogenous stimulus, regulation of …	CDH10, CADM1, RARB, DAPK1, CTNNB1, GSTP1, CDH9	Attention Deficit Hyperactivity Disorder, Bipolar Spectrum Disorders, Depressive Disorder, Epilepsy, Schizophrenia, Sleep Disorders	6
CDH17	biological adhesion, cell adhesion	CDH9, ESR1, CDH10, AR, IL8, IL6, PTEN, TNF, FYN, GSK3B, VEGFA, TGFB1, BCL2	Depressive Disorder, Epilepsy	2
CDH2	biological adhesion, regulation of cell development, blood vessel development, regulation of neuron projection development, cell motility, regulation of nervous system development, regulation of neuron differentiation, synapse organization, cell motion, protein heterooligomerization, regulation of axonogenesis, regulation of protein localization, regulation of cell morphogenesis involved in diffe…	PIK3CA, NLGN1, CDH10, BDNF, PTK2, VEGFA, CADM1, TGFB1, TSPO, ESR1, SRC, CTNNB1, WNT2, NTRK2, LRRC7, GRIA3, INS, VIP, WNT1, MET, ESR2, ROBO1, CREBBP, PTEN, NRCAM, SHH, ERBB4, GRIN1, GRIK3, GRIP1, FYN, FOXP2, CTNNA3, GRIK2, CDH9, BCL2, KRT8	Anxiety Disorder, Obsessive Compulsive Disorder, Schizophrenia, Sleep Disorders	4
CDH7	biological adhesion, cell adhesion	CDH10, CDH9	Bipolar Spectrum Disorders, Depressive Disorder, Epilepsy	3
CDK5R1	regulation of neuron apoptosis, biological adhesion, regulation of cell development, regulation of cell death, phosphorylation, regulation of phosphorus metabolic process, cell part morphogenesis, cell projection organization, cell motility, regulation of protein kinase activity, regulation of kinase activity, G-protein coupled receptor protein signaling pathway, cell surface receptor linked sign…	MAP2K1, CTNNB1, MYLIP, RAC1, STXBP1	Intellectual Disability	1
CDKN1A	response to inorganic substance, negative regulation of molecular function, regulation of cell death, negative regulation of apoptosis, response to corticosteroid stimulus, regulation of phosphorus metabolic process, regulation of protein kinase activity, regulation of kinase activity, response to organic substance, negative regulation of cell death, response to organic cyclic substance, response…	ESR1, NOS1, IL6, MAPK3, IGF1, KIT, TNF, UBE3A, AR, BRCA2, PSMB5, BDNF, HDAC4	Fragile X Syndrome	1
CDKN2A	negative regulation of molecular function, regulation of cell death, regulation of phosphorus metabolic process, regulation of protein kinase activity, regulation of kinase activity, regulation of cellular localization, positive regulation of catalytic activity, positive regulation of cell death, regulation of programmed cell death, regulation of cell proliferation, positive regulation of hydrola…	TNF, CTCF, SRC, RARB, INS, CTNNB1, IL2, BRCA2, GSK3B, PIK3CA, APBA2, IL6, ESR2, TGFB1, VEGFA, PARK2, THBS1, IGF2, PTEN, UBE2A, NEUROG1, MET, IGF1, ESR1, MTHFR, TSPO, MAPK1, AR, TCF7L2, GSTP1, MECP2, WFS1, KIT, NRAS, PAX5	Down Syndrome, Schizophrenia, Sleep Disorders	3
CDKN2B	positive regulation of cell differentiation, regulation of phosphorus metabolic process, regulation of protein kinase activity, regulation of kinase activity, response to nutrient levels, response to organic substance, response to organic cyclic substance, regulation of cell proliferation, positive regulation of developmental process, regulation of transferase activity, positive regulation of cel…	TSPO, TCF7L2, BCL2, GNAS, ESR1	Bipolar Spectrum Disorders	1
CDKN2C	regulation of cell death, regulation of phosphorus metabolic process, regulation of protein kinase activity, regulation of kinase activity, positive regulation of cell death, glial cell differentiation, regulation of programmed cell death, regulation of cell proliferation, regulation of transferase activity, regulation of apoptosis, positive regulation of apoptosis, positive regulation of program…	PTEN	Sleep Disorders	1
CEACAM6	cell-cell signaling	SRC	Schizophrenia, Sleep Disorders	2
CELF2	regulation of system process, regulation of heart contraction	AR, SRC, RBFOX1	Sleep Disorders	1
CELSR1	biological adhesion, G-protein coupled receptor protein signaling pathway, cell surface receptor linked signal transduction, neuropeptide signaling pathway, cell adhesion	ESR1	Schizophrenia, Sleep Disorders	2
CES1	response to toxin	APOE, ADH1B, IL6	Attention Deficit Hyperactivity Disorder	1
CFB	response to nutrient levels, response to organic substance, response to wounding, response to extracellular stimulus	DST, TGFB1, TNF, C4B	Bipolar Spectrum Disorders, Down Syndrome, Schizophrenia, Sleep Disorders	4
CFH	response to wounding	CRP, TSPO, APOE	Bipolar Spectrum Disorders	1
CHAT	neurotransmitter metabolic process, cell projection organization, synapse organization, locomotory behavior, synaptic transmission, behavior, adult locomotory behavior, neurological system process, regulation of neurotransmitter levels, cell-cell signaling, rhythmic process, regulation of system process, striated muscle cell differentiation, neuron development, muscle tissue development, adult be…	SHH, GAP43, NTF3, NTRK2, GAD2, APOE, NGF, CCK, GAD1, HTR1A, TSPO, CAMK2B, SYN1, INS, NPY, NOS1, TAC1, SOD1, NGFR, TPH1, SLC6A3, HTR3A, NTRK1, TH, BDNF, VIP, DDC, GRIN1, OXT, DBH, NTRK3, HTR7, CHRNA4, GRM1, GABRQ, NTF4, PRKCB, GFAP	Anxiety Disorder, Bipolar Spectrum Disorders, Depressive Disorder, Epilepsy, Obsessive Compulsive Disorder, Panic Disorder, Schizophrenia, Sleep Disorders	8
CHGA	circulatory system process, blood circulation, regulation of blood pressure	AR, NPY, VGF, VIP, TSPO, STX1A, POMC, ENO2, TAC1, CCK, GHRL, TH, INS, DDC, DBH, HTR7	Schizophrenia, Sleep Disorders	2
CHKB	biogenic amine metabolic process, cellular amino acid derivative metabolic process, ion transport, cation transport	TAC1	Sleep Disorders	1
CHL1	biological adhesion, cell adhesion	NTF3, ST8SIA2, CHRNA4, MBP, CNTN6, NLGN1, NTRK2, PTPRZ1, BDNF, DMD, RELN, ERBB4, APP, GAP43, TSPO, TH, SRC, CNTNAP5, GRIN2B, FYN, ANK3, CNTNAP2, DCX, HEPACAM, KIT, SNTG2, NGFR, ANK2	Bipolar Spectrum Disorders, Depressive Disorder, Down Syndrome, Epilepsy, Intellectual Disability, Schizophrenia	6
CHRFAM7A	metal ion homeostasis, calcium ion transport, positive regulation of MAP kinase activity, learning or memory, phosphorylation, regulation of phosphorus metabolic process, regulation of protein kinase activity, regulation of kinase activity, memory, response to organic substance, intracellular signaling cascade, response to organic cyclic substance, calcium ion homeostasis, regulation of MAP kinas…	TSPO, PRODH, HTR2A, OXT	Attention Deficit Hyperactivity Disorder, Bipolar Spectrum Disorders, Depressive Disorder, Epilepsy, Schizophrenia	5
CHRM1	regulation of phosphorus metabolic process, regulation of phospholipase activity, regulation of protein kinase activity, regulation of kinase activity, positive regulation of lipase activity, G-protein coupled receptor protein signaling pathway, cell surface receptor linked signal transduction, cell proliferation, activation of phospholipase C activity by G-protein coupled receptor protein signal…	ITPR1, HTR2C, CHRNB3, OXTR, ADRB2, HCRTR2, HCRT, CCK, SRC, PLCD1, HTR2B, DMD, HCRTR1, GRM1, CHRM5, GNAS, KCNQ2, AVPR1A, GRM5, TAC1, OXT, PTK2, APP, GRPR, HTR2A, MCHR1, PIK3CA, CHRM3, PIK3CG, AVP, ADRA1B, GHSR, KCNQ3, PLCB1, ARHGEF7	Anxiety Disorder, Bipolar Spectrum Disorders, Obsessive Compulsive Disorder, Panic Disorder, Schizophrenia	5
CHRM2	regulation of phospholipase activity, positive regulation of lipase activity, G-protein coupled receptor protein signaling pathway, cell surface receptor linked signal transduction, activation of phospholipase C activity by G-protein coupled receptor protein signaling pathway coupled to IP3 second messenger, intracellular signaling cascade, phosphoinositide-mediated signaling, positive regulation…	GABRA6, SLC6A4, CNR2, GABRA2, MTNR1B, DRD3, HTR5A, HTR1E, ADCY1, OPRM1, TSPO, TPH2, HTR1D, DRD4, HTR1A, NRXN3, APP, MCHR1, GRM4, DRD2, PNOC, NPY, ADH6, ADH5, MTNR1A, OPRD1, GRM8, ADH1A, ADRA2A, ADH7, HTR1B, CACNA1B, GRM7, CNR1, POMC, NPY1R, OPRK1, NPY2R, PYY, ADORA3, NPY5R, RGS7, PIK3CG, ADCY5, IL8, OPRL1	Anxiety Disorder, Attention Deficit Hyperactivity Disorder, Bipolar Spectrum Disorders, Depressive Disorder, Obsessive Compulsive Disorder, Panic Disorder, Schizophrenia	7
CHRM4	negative regulation of molecular function, regulation of cAMP metabolic process, regulation of cAMP biosynthetic process, negative regulation of adenylate cyclase activity, G-protein coupled receptor protein signaling pathway, cell surface receptor linked signal transduction, cell proliferation, negative regulation of lyase activity, intracellular signaling cascade, cyclic-nucleotide-mediated sig…	NPY, ADCY1, DRD2, DRD4, APP, PTGER3, MTNR1A, GRM4, CHRNB3, IL8, ADRA2A, POMC, DRD3, GRM7, HTR5A, NPY1R, OPRM1, HTR1B, MTNR1B, HTR1E, HTR1A, OPRD1, CNR1, HTR1D, CNR2, NSF, MCHR1, GRM8, PDE4B, PNOC, NPY5R, ADORA3, PYY, OPRK1, OPRL1, NPY2R	Bipolar Spectrum Disorders, Schizophrenia, Sleep Disorders	3
CHRNA1	regulation of membrane potential, synapse organization, regulation of action potential in neuron, neuromuscular process, cellular chemical homeostasis, synaptic transmission, developmental growth, neurological system process, cell-cell signaling, chemical homeostasis, striated muscle cell differentiation, ion transport, regulation of action potential, ion homeostasis, muscle tissue development, m…	CHRM3, CHRNA7, CHRNB3, ARHGEF7, MAPK1, CHRNA4, MAPK3	Anxiety Disorder, Bipolar Spectrum Disorders, Obsessive Compulsive Disorder, Panic Disorder	4
CHRNA2	ion transport	PNOC, L1CAM, CHRNB3, ERBB4, NRCAM, CHRNA7, DDC, CHRNA4, SRC, NTRK2, GABBR2	Anxiety Disorder, Attention Deficit Hyperactivity Disorder, Bipolar Spectrum Disorders, Epilepsy, Obsessive Compulsive Disorder, Panic Disorder, Schizophrenia	7
CHRNA3	response to inorganic substance, regulation of cell development, regulation of secretion, regulation of phosphorus metabolic process, regulation of neuron projection development, regulation of protein kinase activity, regulation of kinase activity, regulation of neurotransmitter secretion, cell surface receptor linked signal transduction, regulation of membrane potential, regulation of nervous sy…	L1CAM, CHRNB3, NRCAM, DDC, CHRM5, CHRNA4, CHRNA7, GABBR2	Anxiety Disorder, Attention Deficit Hyperactivity Disorder, Bipolar Spectrum Disorders, Depressive Disorder, Epilepsy, Schizophrenia	6
CHRNA5	response to organic substance, response to organic cyclic substance, synaptic transmission, behavior, neurological system process, response to alkaloid, cell-cell signaling, ion transport, response to nicotine, adult behavior, transmission of nerve impulse	CHRM3, GABBR2, CHRNB3, CHRM5, DRD2, CHRNA4, CHRNA7, DDC	Anxiety Disorder, Attention Deficit Hyperactivity Disorder, Bipolar Spectrum Disorders, Depressive Disorder, Epilepsy, Obsessive Compulsive Disorder, Panic Disorder, Schizophrenia, Sleep Disorders	9
CHRNA6	regulation of secretion, regulation of membrane potential, regulation of cellular localization, regulation of amine transport, cellular chemical homeostasis, synaptic transmission, neurological system process, regulation of catecholamine secretion, cell-cell signaling, chemical homeostasis, ion transport, ion homeostasis, transmission of nerve impulse, homeostatic process, cellular ion homeostasi…	L1CAM, HTR1D, CHRNB3, NRCAM, CHRNA7, CHRNA4	Anxiety Disorder, Attention Deficit Hyperactivity Disorder, Bipolar Spectrum Disorders, Obsessive Compulsive Disorder, Panic Disorder, Schizophrenia	6
CHRNA9	calcium ion transport, sensory organ development, metal ion transport, neurological system process, response to abiotic stimulus, ion transport, cation transport, di-, tri-valent inorganic cation transport	CHRNA7, CHRNA4	Bipolar Spectrum Disorders, Schizophrenia	2
CHRNB1	regulation of membrane potential, response to organic substance, response to organic cyclic substance, cellular chemical homeostasis, synaptic transmission, behavior, neurological system process, response to alkaloid, cell-cell signaling, chemical homeostasis, striated muscle cell differentiation, ion transport, ion homeostasis, response to nicotine, adult behavior, muscle cell differentiation, c…	CHRNB3, CHRNA7, CHRNA4, CACNB2	Anxiety Disorder, Bipolar Spectrum Disorders, Obsessive Compulsive Disorder, Panic Disorder	4
CHRNB2	forebrain development, regulation of cellular amine metabolic process, calcium ion transport, regulation of cell development, regulation of secretion, learning or memory, regulation of neuron projection development, cell part morphogenesis, cell projection organization, positive regulation of multicellular organismal process, regulation of membrane potential, axonogenesis, memory, regulation of n…	CHRNB3, NRCAM, L1CAM, KCNQ2, GABBR2, DDC, CHRNA7, CHRNA4, KCNQ3	Anxiety Disorder, Attention Deficit Hyperactivity Disorder, Bipolar Spectrum Disorders, Epilepsy, Obsessive Compulsive Disorder, Panic Disorder, Schizophrenia, Sleep Disorders	8
CHRNB4	regulation of secretion, regulation of neurotransmitter secretion, regulation of membrane potential, response to organic substance, response to organic cyclic substance, regulation of cellular localization, locomotory behavior, cellular chemical homeostasis, synaptic transmission, behavior, neurological system process, response to alkaloid, renal system process, cell-cell signaling, regulation of…	NTRK2, NRCAM, L1CAM, GABBR2, CHRNB3, DDC, CHRNA4, CHRNA7	Anxiety Disorder, Attention Deficit Hyperactivity Disorder, Bipolar Spectrum Disorders, Depressive Disorder, Epilepsy, Obsessive Compulsive Disorder, Panic Disorder, Schizophrenia, Sleep Disorders	9
CHRND	regulation of membrane potential, neuromuscular process, cellular chemical homeostasis, developmental growth, neurological system process, chemical homeostasis, ion transport, ion homeostasis, muscle tissue development, growth, homeostatic process, cellular ion homeostasis, cellular homeostasis	CHRNA7, CHRNB3, CHRNA4	Anxiety Disorder, Bipolar Spectrum Disorders, Obsessive Compulsive Disorder, Panic Disorder	4
CHRNE	regulation of membrane potential, cellular chemical homeostasis, synaptic transmission, neurological system process, cell-cell signaling, chemical homeostasis, ion transport, ion homeostasis, transmission of nerve impulse, homeostatic process, cellular ion homeostasis, cellular homeostasis	CHRNA7, CHRNB3, CHRNA4, CACNB2	Anxiety Disorder, Bipolar Spectrum Disorders, Obsessive Compulsive Disorder, Panic Disorder	4
CHRNG	regulation of membrane potential, cellular chemical homeostasis, chemical homeostasis, ion transport, ion homeostasis, homeostatic process, cellular ion homeostasis, cellular homeostasis	CHRM3, CHRNA4	Anxiety Disorder, Bipolar Spectrum Disorders, Obsessive Compulsive Disorder, Panic Disorder	4
CHST2	response to wounding	ALDH5A1	Schizophrenia, Sleep Disorders	2
CIITA	negative regulation of biosynthetic process, positive regulation of transcription, positive regulation of cellular biosynthetic process, response to organic substance, positive regulation of nucleobase, nucleoside, nucleotide and nucleic acid metabolic process, positive regulation of nitrogen compound metabolic process, positive regulation of transcription, DNA-dependent, positive regulation of m…	CD44, MAPK3, CTCF, IL4, HLA-A, TSPO, MAPK1, TNF, CREBBP, HLA-B, GSK3B, HDAC4, HLA-DRB1	Sleep Disorders, Tuberous Sclerosis	2
CIT	phosphorylation, intracellular signaling cascade, protein amino acid phosphorylation, phosphorus metabolic process, phosphate metabolic process	DLG3, DISC1, DLG2, BRCA2, SERPINE1, GRIN1, DLG4, INADL	Bipolar Spectrum Disorders, Schizophrenia, Sleep Disorders	3
CLASP2	cell motility, cellular component morphogenesis, cell motion, localization of cell, cell migration, cell morphogenesis	TBL1XR1, XPO1, CSNK1D, PAFAH1B1, GSK3B	Depressive Disorder, Epilepsy, Intellectual Disability	3
CLCN1	neurological system process, ion transport, transmission of nerve impulse	GABRA5, GABRA1, GABRA3, GABRB1, GABRB3, GABRA6, GABRD, GABRA4, CBS, GABRA2, ABCB1	Epilepsy	1
CLCN2	ion transport	GABRA1, GABRA5, GABRA3, GABRB3, GABRB1, GABRA2, CACNA1H, GABRA4, GABRA6, KCNQ3, GABRD, SCN2A, KCNQ2	Epilepsy	1
CLCN3	cellular chemical homeostasis, cation homeostasis, chemical homeostasis, ion transport, ion homeostasis, homeostatic process, cellular ion homeostasis, cellular homeostasis, cellular cation homeostasis	ABCB1, IL4	Epilepsy	1
CLCN4	ion transport	SLC9A6, CBS, ABCB1	Epilepsy	1
CLCN5	membrane invagination, endocytosis, ion transport, secretion	SLC9A6	Epilepsy	1
CLCN6	ion transport, homeostatic process, cellular homeostasis	ABCB1, MTHFR	Epilepsy	1
CLCN7	ion transport	ABCB1, CBS	Epilepsy	1
CLDN11	biological adhesion, regulation of membrane potential, regulation of action potential in neuron, cellular chemical homeostasis, neurological system process, chemical homeostasis, regulation of action potential, ion homeostasis, transmission of nerve impulse, homeostatic process, cellular ion homeostasis, cellular homeostasis, cell adhesion	EGF, INADL	Schizophrenia, Sleep Disorders	2
CLDN16	metal ion homeostasis, biological adhesion, cellular chemical homeostasis, cation homeostasis, chemical homeostasis, cellular metal ion homeostasis, ion transport, ion homeostasis, homeostatic process, cellular ion homeostasis, secretion, cellular homeostasis, cellular cation homeostasis, cell adhesion	EGF	Bipolar Spectrum Disorders	1
CLDN5	biological adhesion, cell adhesion	VEGFA, GRM5, TSPO, CTNNB1, TBX1, INADL	Schizophrenia	1
CLINT1	membrane invagination, endocytosis	CYP2D6, GABRA6, CYP1A1, DMD	Anxiety Disorder, Bipolar Spectrum Disorders, Schizophrenia	3
CLSTN2	biological adhesion, cell adhesion	CAMK2B, EPHA6, GRIP1	Schizophrenia, Sleep Disorders	2
CLU	regulation of cell death, negative regulation of apoptosis, positive regulation of cell differentiation, cell part morphogenesis, cell projection organization, cell projection morphogenesis, cellular component morphogenesis, negative regulation of cell death, negative regulation of programmed cell death, regulation of programmed cell death, response to wounding, regulation of cell proliferation, …	LEP, LEPR, IGF1, AR, SERPINE1, VEGFA, INS, IL6, PON1, APP, LRP8, ABCA7, HSD11B1, TSPO, ALDOA, EGF, TGFB1, VLDLR, APOE, IGF2, SLC6A3, SHBG, ADORA3, BIN1, XPO1, HRAS, C4B, BCL2	Anxiety Disorder, Down Syndrome, Intellectual Disability, Panic Disorder, Schizophrenia, Sleep Disorders	6
CNBP	positive regulation of transcription, positive regulation of cellular biosynthetic process, startle response, positive regulation of nucleobase, nucleoside, nucleotide and nucleic acid metabolic process, positive regulation of nitrogen compound metabolic process, positive regulation of transcription, DNA-dependent, positive regulation of macromolecule biosynthetic process, positive regulation of …	DMPK	Epilepsy	1
CNNM2	ion transport	NIPA2, NIPA1	Schizophrenia	1
CNP	cell part morphogenesis, cell projection organization, axonogenesis, cell projection morphogenesis, cellular component morphogenesis, locomotory behavior, synaptic transmission, behavior, adult locomotory behavior, neurological system process, cell-cell signaling, neuron projection morphogenesis, neuron development, cell morphogenesis involved in neuron differentiation, adult behavior, transmissi…	MBP, NGFR, GFAP	Bipolar Spectrum Disorders, Depressive Disorder, Epilepsy, Schizophrenia	4
CNTF	regulation of neuron apoptosis, regulation of cell development, regulation of secretion, regulation of cell death, negative regulation of apoptosis, positive regulation of cell differentiation, regulation of phosphorus metabolic process, regulation of neuron projection development, negative regulation of cell differentiation, regulation of membrane potential, regulation of nervous system developm…	BDNF, APOE, PRLR, SLC1A3, IL6, VIP, POMC, TH, GAP43, PRL, TSPO, NTRK3, NTF3, NGF, NTRK1, NTRK2, LEPR, MBP, LEP, NPY, IGF1, NGFR, NTF4, BCL2	Anxiety Disorder, Bipolar Spectrum Disorders, Depressive Disorder, Obsessive Compulsive Disorder, Panic Disorder, Schizophrenia	6
CNTFR	regulation of cell proliferation, positive regulation of cell proliferation	BDNF, CCK, IL10, PRL, NTF3, LEP, NTRK2, NTRK3, IL2, IL6, IL4	Anxiety Disorder, Bipolar Spectrum Disorders, Obsessive Compulsive Disorder, Panic Disorder	4
CNTN1	biological adhesion, cell surface receptor linked signal transduction, cell adhesion	CNTNAP2, ITPR1, NRCAM, APP, PTPRZ1, FYN, CNTNAP5, ANK3, ANK2	Anxiety Disorder, Bipolar Spectrum Disorders, Obsessive Compulsive Disorder, Panic Disorder, Schizophrenia, Sleep Disorders	6
CNTN2	biological adhesion, cell part morphogenesis, cell projection organization, cell motility, axonogenesis, cell projection morphogenesis, cellular component morphogenesis, cell motion, neuron migration, localization of cell, neuron projection morphogenesis, cell migration, neuron development, cell morphogenesis involved in neuron differentiation, cell morphogenesis, neuron differentiation, neuron p…	CNTNAP2, IL2, TSPO, PTPRZ1, CREBBP, NRCAM, SLIT3, ASTN1, APP, L1CAM, ANK3, CNTNAP5, ANK2	Anxiety Disorder, Bipolar Spectrum Disorders, Obsessive Compulsive Disorder, Panic Disorder, Schizophrenia, Sleep Disorders	6
CNTNAP1	biological adhesion, cell adhesion	NRCAM, CNTN4, MBP, SCN8A, ITPR1, PTPRZ1, SCN2A, CNTN6, L1CAM, NR2E1, ROBO2, SRC, FYN, ANK3, CNTN5, ROBO1, CNTN3	Anxiety Disorder, Bipolar Spectrum Disorders, Obsessive Compulsive Disorder, Panic Disorder, Schizophrenia	5
COL2A1	biological adhesion, regulation of cell death, negative regulation of apoptosis, sensory organ development, negative regulation of cell death, negative regulation of programmed cell death, regulation of programmed cell death, neurological system process, regulation of apoptosis, heart development, homeostatic process, multicellular organismal homeostasis, extracellular structure organization, cel…	PTK2, HRAS, ERBB4, CREBBP, IL6, MEF2C	Intellectual Disability	1
COL4A3BP	phosphorylation, cell part morphogenesis, cell proliferation, cellular component morphogenesis, protein amino acid phosphorylation, chemical homeostasis, phosphorus metabolic process, heart development, phosphate metabolic process, cell morphogenesis, homeostatic process, neuron projection development	INS	Epilepsy	1
COL4A4	regulation of cell development, positive regulation of multicellular organismal process, regulation of nervous system development, positive regulation of synaptic transmission, synaptic transmission, positive regulation of transmission of nerve impulse, regulation of cellular component biogenesis, neurological system process, cell-cell signaling, regulation of system process, positive regulation …	ITGA4, LMX1B, PTK2, ITGB3	Schizophrenia, Sleep Disorders	2
COL5A1	biological adhesion, blood vessel development, cell motility, sensory organ development, cell motion, response to wounding, localization of cell, cell migration, heart development, extracellular structure organization, cell adhesion	TSC1, CD44	Tuberous Sclerosis	1
COL6A1	biological adhesion, cell adhesion	PTK2	Down Syndrome, Intellectual Disability	2
COL6A2	biological adhesion, response to organic substance, extracellular structure organization, cell adhesion	PTK2	Down Syndrome, Intellectual Disability	2
COL7A1	biological adhesion, cell adhesion	THBS1	Schizophrenia, Sleep Disorders	2
CORO1A	biological adhesion, calcium ion transport, positive regulation of locomotion, membrane invagination, cell projection organization, cell motility, response to organic substance, endocytosis, locomotory behavior, regulation of cell migration, positive regulation of cell migration, cell motion, metal ion transport, regulation of cell proliferation, regulation of cellular component biogenesis, behav…	MYO9B, THBS1, PLCD1	Schizophrenia, Sleep Disorders	2
CORT	negative regulation of molecular function, regulation of cAMP metabolic process, regulation of cAMP biosynthetic process, negative regulation of adenylate cyclase activity, G-protein coupled receptor protein signaling pathway, cell surface receptor linked signal transduction, negative regulation of lyase activity, intracellular signaling cascade, cyclic-nucleotide-mediated signaling, regulation o…	POMC, GHRL, NPY, PRL, GHSR	Anxiety Disorder, Bipolar Spectrum Disorders, Obsessive Compulsive Disorder, Panic Disorder, Schizophrenia, Sleep Disorders	6
CP	response to nutrient levels, cellular chemical homeostasis, metal ion transport, di-, tri-valent inorganic cation homeostasis, cation homeostasis, chemical homeostasis, ion transport, cellular di-, tri-valent inorganic cation homeostasis, ion homeostasis, cation transport, homeostatic process, cellular ion homeostasis, cellular homeostasis, cellular cation homeostasis, response to extracellular s…	TSPO, SOD1, SHBG, IL6, APOE	Down Syndrome	1
CPLX1	synaptic transmission, neurological system process, cell-cell signaling, neurotransmitter transport, transmission of nerve impulse, secretion, secretion by cell	SNAP25, STX1A, RIMS1, GLO1	Bipolar Spectrum Disorders, Depressive Disorder, Epilepsy, Schizophrenia, Sleep Disorders	5
CPLX3	regulation of secretion, regulation of neurotransmitter secretion, regulation of cellular localization, generation of a signal involved in cell-cell signaling, synaptic transmission, neurotransmitter secretion, regulation of hormone levels, neurological system process, regulation of neurotransmitter levels, cell-cell signaling, regulation of system process, synaptic vesicle transport, regulation …	STX1A	Schizophrenia	1
CPLX4	regulation of secretion, regulation of neurotransmitter secretion, regulation of cellular localization, regulation of system process, regulation of neurological system process, neurotransmitter transport, secretion, secretion by cell, regulation of transmission of nerve impulse, regulation of synaptic transmission, regulation of neurotransmitter transport	STX1A	Schizophrenia	1
CPS1	response to corticosteroid stimulus, response to amine stimulus, positive regulation of multicellular organismal process, nitrogen compound biosynthetic process, response to nutrient levels, response to organic substance, response to peptide hormone stimulus, response to organic nitrogen, response to endogenous stimulus, response to steroid hormone stimulus, cellular amino acid derivative metabol…	DLG3, ENO2, CASK, SRC, DLG2, GAD1, MET, FRK, SUCLG2, GAD2, EPHA6, GSK3B, CTNNB1, FYN, CBS, DDC, DLG4, SHMT1, UPF3B, GMPR, KIT, EPHB2	Down Syndrome, Epilepsy, Intellectual Disability, Schizophrenia, Sleep Disorders	5
CPT1A	regulation of secretion, regulation of cellular localization, feeding behavior, eating behavior, behavior	RORA, CREBBP, CYP7A1, GHSR, LEP	Epilepsy	1
CPT1B	biogenic amine metabolic process, cellular amino acid derivative metabolic process, ion transport, cation transport	CAMK2B, FABP3	Sleep Disorders	1
CPT2	ion transport, cation transport	CREBBP	Epilepsy	1
CR1	response to wounding	IL8, ABCA7, VIP, APOE, BIN1, C4B	Bipolar Spectrum Disorders, Down Syndrome, Intellectual Disability, Schizophrenia, Sleep Disorders	5
CREB1	forebrain development, regulation of multicellular organism growth, regulation of secretion, regulation of cell death, phosphorylation, cell part morphogenesis, cell projection organization, positive regulation of transcription, positive regulation of multicellular organismal process, cell surface receptor linked signal transduction, axonogenesis, positive regulation of cellular biosynthetic proc…	NTRK2, INS, NTRK1, GRM5, TNF, PDE4A, SYN1, ADORA2A, ESR1, SLC6A3, NGFR, KCNMA1, MAPK1, GATA2, ADCY1, NPY, PTEN, MTNR1A, CCK, VIP, BDNF, NR4A2, VEGFA, PRKD1, SRC, HOMER1, TAC1, NTF3, SHH, IL10, AR, HTR1A, TGFB1, OPRM1, LEP, CREBBP, PTGER3, FRK, GSK3B, AANAT, CLOCK, IL6, AVP, NGF, CAMK4, MTNR1B, CARTPT, GRIN2A, CSNK1E, IL8, HTR2A, CSNK1D, CAMK2B, TH, MET, PER2, PTK2, POMC, MAPK3, APOE, WNT2, RORA, …	Anxiety Disorder, Bipolar Spectrum Disorders, Depressive Disorder, Panic Disorder, Schizophrenia, Sleep Disorders	6
CREB3	regulation of ion transport, positive regulation of locomotion, locomotory behavior, regulation of cell migration, positive regulation of cell migration, regulation of cell proliferation, regulation of calcium ion transport, behavior, regulation of locomotion, regulation of metal ion transport, regulation of cell motion, positive regulation of transport, regulation of response to external stimulu…	CREBBP, MAPK1, GSK3B, NFIL3, CAMK2B	Bipolar Spectrum Disorders	1
CREM	intracellular signaling cascade	SHH, NR4A2, MAPK1, AANAT, CSNK1E, CTNNB1, MAPK3, MTNR1A, TSPO, MTNR1B, SRC, CAMK4, PTEN, IL2, CREBBP, GSK3B, TNF, PIK3CA, PER2, HTR1A, CSNK1D, BDNF, PIK3CG, MET, INS, ERBB4, FYN, TCF7L2, NF1, FOSB, MEF2C, RPS6KA2, BCL2, MAP2K1, PLCB1, CASP3	Anxiety Disorder, Bipolar Spectrum Disorders, Depressive Disorder, Epilepsy, Panic Disorder, Schizophrenia, Sleep Disorders	7
CRH	regulation of neuron apoptosis, regulation of secretion, learning or memory, regulation of cell death, positive regulation of multicellular organismal process, G-protein coupled receptor protein signaling pathway, cell surface receptor linked signal transduction, memory, regulation of cellular localization, feeding behavior, synaptic transmission, positive regulation of cell death, female pregnan…	SLC6A4, AR, TNF, VIP, LEP, PRL, IL2, HCRT, ADORA2A, INS, TPH1, AGRP, AVP, MC4R, IL6, ESR2, ADRB2, MC3R, DRD1, IGF1, TAC1, TSPO, CCK, SLC6A3, HTR2C, HCRTR1, TH, ESR1, NPY1R, ADCY1, HTR2A, CARTPT, MAOA, BDNF, HTR3A, NPY, HTR1A, NR4A2, CYP17A1, GHRL, POMC, DBH, HTR6, HTR7, GNAS, HTR4, DRD5, CNR1, OXTR, OXT, VIPR1, GHSR, SHBG, LHCGR, BCL2, ADCY5, PTGIR	Anxiety Disorder, Bipolar Spectrum Disorders, Depressive Disorder, Obsessive Compulsive Disorder, Panic Disorder, Schizophrenia, Sleep Disorders	7
CRHBP	learning or memory, female pregnancy, regulation of hormone levels, behavior, neurological system process, hormone metabolic process	POMC, AVPR1B	Anxiety Disorder, Bipolar Spectrum Disorders, Depressive Disorder, Obsessive Compulsive Disorder, Panic Disorder, Schizophrenia, Sleep Disorders	7
CRHR1	activation of adenylate cyclase activity, regulation of cAMP metabolic process, regulation of cAMP biosynthetic process, positive regulation of adenylate cyclase activity, G-protein coupled receptor protein signaling pathway, cell surface receptor linked signal transduction, intracellular signaling cascade, cyclic-nucleotide-mediated signaling, positive regulation of catalytic activity, regulatio…	HTR1A, HTR2A, NPY, INS, LEP, NPY1R, ADRB2, SLC6A4, KCNMA1, BDNF, TSPO, GRM5, MAPT, POMC, CALM1, AVP, TAC1, VIP, TH, OPRM1, HTR3A, CCK, CNR1, AVPR1B, HTR7, GNAS, OXTR, OXT, HTR4, GHSR	Anxiety Disorder, Bipolar Spectrum Disorders, Depressive Disorder, Fragile X Syndrome, Obsessive Compulsive Disorder, Panic Disorder, Schizophrenia, Sleep Disorders	8
CRHR2	G-protein coupled receptor protein signaling pathway, cell surface receptor linked signal transduction, intracellular signaling cascade, cyclic-nucleotide-mediated signaling, cAMP-mediated signaling, second-messenger-mediated signaling, G-protein signaling, coupled to cyclic nucleotide second messenger, G-protein signaling, coupled to cAMP nucleotide second messenger	ADCY1, ADRB2, VIP, LEP, MC4R, ADORA2A, NPY, TH, POMC, MC3R, DRD1, SRC, AVP, HTR1A, KCNMA1, HTR6, GNAS, DRD5, HTR4, OXT, HTR7, LHCGR, VIPR1, ADCY5, PTGIR	Anxiety Disorder, Bipolar Spectrum Disorders, Depressive Disorder, Obsessive Compulsive Disorder, Panic Disorder, Schizophrenia, Sleep Disorders	7
CRY1	rhythmic process, circadian rhythm	CSNK1D, NPAS2, PER2, AANAT, PER1, RORA, CLOCK, GSK3B, CSNK1E, NFIL3	Anxiety Disorder, Bipolar Spectrum Disorders, Depressive Disorder, Sleep Disorders	4
CRY2	rhythmic process, circadian rhythm	CLOCK, NPAS2, PER2, AANAT, CSNK1D, ADRA2A, MTNR1B, CSNK1E, PER1, NFIL3, GSK3B, RORA, ADCY5	Anxiety Disorder, Bipolar Spectrum Disorders, Depressive Disorder, Schizophrenia, Sleep Disorders	5
CSF2	regulation of cell death, negative regulation of apoptosis, positive regulation of cell differentiation, regulation of phosphorus metabolic process, positive regulation of cellular biosynthetic process, negative regulation of cell death, positive regulation of nucleobase, nucleoside, nucleotide and nucleic acid metabolic process, positive regulation of nitrogen compound metabolic process, negativ…	NRAS, HLA-A, TSPO, SDC2, PTPN11, PRLR, TNF, IL6, IL8, KIT, VEGFA, IL10	Down Syndrome	1
CSH2	female pregnancy	IL6	Fragile X Syndrome	1
CSNK1G2	phosphorylation, cell surface receptor linked signal transduction, protein amino acid phosphorylation, phosphorus metabolic process, phosphate metabolic process	FOXO1, YWHAE	Epilepsy	1
CSNK2A1	phosphorylation, cell surface receptor linked signal transduction, protein amino acid phosphorylation, phosphorus metabolic process, phosphate metabolic process	MBD3, APOE, CREBBP, GAP43, AUTS2, APC, YWHAB, CTNNB1, PTEN, STX1A, TH, SRC, CSNK1E, IL8, MAPT, SDC2, HDAC4, NTRK2, CSNK1D, CALM1, PAFAH1B1, PTGS2, PPP1R1B, TCF7L2, CUX2, UBL5, HES1, GCH1	Bipolar Spectrum Disorders, Schizophrenia, Sleep Disorders	3
CSPG5	regulation of system process, regulation of neurological system process, regulation of growth, regulation of transmission of nerve impulse, regulation of synaptic transmission	GPC6, PON1, SDC2	Schizophrenia, Sleep Disorders	2
CSTB	negative regulation of molecular function, regulation of cell death, locomotory behavior, regulation of programmed cell death, behavior, adult locomotory behavior, regulation of apoptosis, adult behavior, negative regulation of catalytic activity	KCNQ3, NHLRC1, CBS, SCN8A	Epilepsy	1
CTF1	cell surface receptor linked signal transduction, cell proliferation, enzyme linked receptor protein signaling pathway, regulation of cell proliferation, cell-cell signaling, positive regulation of cell proliferation, neuron development, neuron differentiation	LEPR, NTF3, IL6, VIP, BDNF, PRLR, LEP, IGF1, PRL, CCL2	Sleep Disorders	1
CTLA4	negative regulation of cell differentiation, regulation of cell proliferation, negative regulation of response to stimulus, negative regulation of cell proliferation	TNF, IL10, VIP, IL4, IL6, TSPO, INS, SRC, TGFB1, GAD2, IL2, MBP, FYN, FOXP2, CD40LG, BCL2, INPP1	Bipolar Spectrum Disorders, Depressive Disorder, Epilepsy, Schizophrenia, Sleep Disorders	5
CTNNA1	biological adhesion, cell adhesion	YWHAE, CDH10, IGF1, NTRK2, CTNNB1, CTNNA3, EGF, FAT1, ROBO1, PIK3CA, SRC, YWHAB, IGF2, BDNF, MET, FYN, YWHAZ	Schizophrenia	1
CTNNA2	biological adhesion, cell part morphogenesis, cell projection organization, cell motility, axonogenesis, startle response, cell projection morphogenesis, cellular component morphogenesis, prepulse inhibition, neuromuscular process, negative regulation of response to external stimulus, synaptic transmission, cell motion, hindbrain development, neurological system process, localization of cell, cel…	DCLK2	Attention Deficit Hyperactivity Disorder	1
CTNNAL1	biological adhesion, cell adhesion	CTNNB1, KCNMA1, DMD	Sleep Disorders	1
CTNND1	biological adhesion, cell surface receptor linked signal transduction, cell adhesion	SRC, KIF5C, CDH10, TSPO, IGF1, FAT1, CSNK1E, CCL2, NTRK2, GSK3B, MET, FRK, EGF, ROBO1, CTNNB1, IGF2, PIK3CA, BDNF, GRIK2, CTNNA3, FYN	Schizophrenia, Sleep Disorders	2
CTNND2	biological adhesion, learning or memory, behavior, neurological system process, regulation of system process, learning, regulation of neurological system process, regulation of synaptic plasticity, regulation of transmission of nerve impulse, cell adhesion, regulation of synaptic transmission	SRC, KIF5C, SEMA5A, LRRC7, CTNNB1, FRK, FAT1, NCKAP5, CTNNA3, FYN, DCLK2, CRKL, CRK	Anxiety Disorder, Bipolar Spectrum Disorders, Depressive Disorder, Epilepsy, Panic Disorder, Schizophrenia, Sleep Disorders	7
CTSD	response to nutrient levels, response to extracellular stimulus	SERPINE1, HLA-DRB1, AR, ESR1, MAPK1, INS, TSPO, APP, APOE, NSF, BCL2	Attention Deficit Hyperactivity Disorder, Depressive Disorder, Epilepsy, Schizophrenia, Sleep Disorders	5
CUL7	blood vessel development	PARK2	Intellectual Disability	1
CUX1	negative regulation of biosynthetic process, sensory organ development, regulation of transcription from RNA polymerase II promoter, neuron differentiation	RELN, CREBBP, FOXP2	Depressive Disorder, Epilepsy, Schizophrenia	3
CXCL16	positive regulation of locomotion, membrane invagination, cell motility, G-protein coupled receptor protein signaling pathway, cell surface receptor linked signal transduction, response to organic substance, endocytosis, positive regulation of growth, locomotory behavior, regulation of cell migration, positive regulation of cell migration, cell motion, behavior, regulation of locomotion, localiza…	HTR5A, DRD2, ADCY1, APOE, OPRM1, POMC, HTR1A, GRM7, NPY, APP, GRM4, NPY1R, IL8, MTNR1A, ADRA2A, CCL2, HTR1E, TNF, DRD4, HTR1B, PTGER3, DRD3, MTNR1B, PNOC, OPRD1, CNR2, HTR1D, MCHR1, CNR1, GRM8	Schizophrenia, Sleep Disorders	2
CYBA	circulatory system process, blood circulation, response to wounding, regulation of blood pressure	SRC, SERPINE1, INS, IL6, APOE, SOD1, TNF, NOS1, TSPO, GPX1	Schizophrenia, Sleep Disorders	2
CYBB	response to wounding, ion transport	MAOA, GATA2, NOS1, TNF	Sleep Disorders	1
CYFIP2	biological adhesion, cell adhesion	MAPK3, FMR1, CYFIP1	Fragile X Syndrome	1
CYP11B2	metal ion homeostasis, circulatory system process, blood circulation, hormone biosynthetic process, positive regulation of blood pressure, regulation of hormone levels, renal system process, cation homeostasis, hormone metabolic process, chemical homeostasis, ion homeostasis, cellular hormone metabolic process, homeostatic process, steroid metabolic process, regulation of blood pressure	CAMK4, NFIL3, NR3C2, POMC, NR4A2	Depressive Disorder	1
CYP24A1	response to nutrient levels, intracellular signaling cascade, response to vitamin, steroid metabolic process, response to extracellular stimulus	DHCR7	Epilepsy	1
CYP26A1	intracellular signaling cascade, regulation of hormone levels, hormone metabolic process, negative regulation of cell communication, cellular hormone metabolic process	ADH6, IL8, ADH5, ADH1B, RARB, RARA, CYP1A1, RXRA, RARG, ADH7, SHH, ADH4, ALDH1A3, DLX2, HOXA1, ADH1A, TBX1	Schizophrenia, Sleep Disorders	2
CYP26B1	intracellular signaling cascade, regulation of hormone levels, hormone metabolic process, negative regulation of cell communication, cellular hormone metabolic process	CYP2D6, RARG, CYP17A1, DLX2, RARB, RARA, ALDH1A3, CYP1A1	Schizophrenia, Sleep Disorders	2
CYP26C1	regulation of hormone levels, hormone metabolic process, negative regulation of cell communication, cellular hormone metabolic process	RARG, ALDH1A3, CYP1A1, RARA, DLX2, RARB	Schizophrenia, Sleep Disorders	2
CYP27B1	metal ion homeostasis, calcium ion transport, negative regulation of molecular function, positive regulation of cell differentiation, response to nutrient levels, response to organic substance, calcium ion homeostasis, response to endogenous stimulus, positive regulation of catalytic activity, metal ion transport, female pregnancy, regulation of cell proliferation, response to vitamin, response t…	DHCR7	Epilepsy	1
CYP2R1	steroid metabolic process	DHCR7	Epilepsy	1
CYP3A4	steroid metabolic process	ABCB1, INS, GSTM1, CYP2D6, MAOB, HSD11B1, CYP17A1, CYP1A1, MAOA, ESR1, DMD, GSTP1, POR, CYP7A1, STS, CYP19A1	Bipolar Spectrum Disorders, Depressive Disorder, Epilepsy, Schizophrenia, Tuberous Sclerosis	5
CYP3A5	steroid metabolic process	CYP2D6, CYP1A1, CYP17A1, DMD, ABCB1, GSTM1, GSTP1, STS, POR, CYP19A1, CYP7A1	Epilepsy, Schizophrenia, Sleep Disorders	3
DAB2	membrane invagination, cell proliferation, cellular component morphogenesis, endocytosis, cell morphogenesis, secretion, regulation of growth, cell morphogenesis involved in differentiation	LRP8, APP, FRK, VLDLR, ITGB3, SRC, FYN, SH3KBP1, PAFAH1B1, FOXP2, RELN	Schizophrenia, Sleep Disorders	2
DACT1	cell surface receptor linked signal transduction	GSK3B	Attention Deficit Hyperactivity Disorder	1
DAD1	regulation of cell death, negative regulation of apoptosis, response to nutrient levels, negative regulation of cell death, negative regulation of programmed cell death, regulation of programmed cell death, regulation of apoptosis, response to drug, anti-apoptosis, response to extracellular stimulus	TH, FMR1, DRD2, SLC6A3, DRD1, DLGAP3, OPRM1	Sleep Disorders	1
DARC	G-protein coupled receptor protein signaling pathway, cell surface receptor linked signal transduction, response to wounding	CCL2, IL8	Schizophrenia, Sleep Disorders	2
DAXX	positive regulation of MAP kinase activity, negative regulation of biosynthetic process, regulation of cell death, phosphorylation, regulation of phosphorus metabolic process, regulation of protein kinase activity, regulation of kinase activity, intracellular signaling cascade, regulation of MAP kinase activity, regulation of protein kinase cascade, positive regulation of catalytic activity, posi…	XPO1, CREBBP, AR, TNF, PARK2, ATRX	Intellectual Disability	1
DBP	regulation of cell proliferation, rhythmic process, regulation of transcription from RNA polymerase II promoter	NPAS2, PER2, CLOCK	Bipolar Spectrum Disorders, Depressive Disorder, Schizophrenia, Sleep Disorders	4
DCC	regulation of cell death, cell part morphogenesis, cell projection organization, cell motility, axonogenesis, cell projection morphogenesis, cellular component morphogenesis, cell motion, central nervous system neuron differentiation, positive regulation of cell death, neuron migration, regulation of programmed cell death, regulation of apoptosis, positive regulation of apoptosis, localization of…	SLIT3, FRK, PTK2, AR, INSIG1, EPHA6, ROBO1, SRC, MAPK3, FYN, NTNG1	Schizophrenia, Sleep Disorders	2
DCDC2	cell motility, intracellular signaling cascade, cell motion, neuron migration, localization of cell, cell migration	DYX1C1, CNTNAP2, GLO1, ROBO1, FOXP2	Attention Deficit Hyperactivity Disorder, Schizophrenia	2
DCLK1	forebrain development, phosphorylation, cell part morphogenesis, cell projection organization, cell motility, axonogenesis, intracellular signaling cascade, cell projection morphogenesis, cellular component morphogenesis, cell motion, central nervous system neuron differentiation, neuron migration, protein amino acid phosphorylation, developmental growth, localization of cell, central nervous sys…	MAPK3, PIK3CG, MAPK1, CALM1, PIK3CA, SOD1, PAFAH1B1, CTNNA3, NBEA	Attention Deficit Hyperactivity Disorder, Bipolar Spectrum Disorders, Schizophrenia, Sleep Disorders	4
DDIT3	response to inorganic substance, negative regulation of molecular function, regulation of cell death, response to amine stimulus, positive regulation of transcription, positive regulation of cellular biosynthetic process, response to nutrient levels, response to organic substance, positive regulation of nucleobase, nucleoside, nucleotide and nucleic acid metabolic process, response to organic nit…	INS, IL6, TSPO, RETN, NFIL3, BCL2	Bipolar Spectrum Disorders, Tuberous Sclerosis	2
DDR1	biological adhesion, phosphorylation, cell surface receptor linked signal transduction, response to organic substance, sensory organ development, enzyme linked receptor protein signaling pathway, transmembrane receptor protein tyrosine kinase signaling pathway, female pregnancy, protein amino acid phosphorylation, regulation of cell proliferation, mammary gland development, phosphorus metabolic p…	PTGS2	Schizophrenia, Sleep Disorders	2
DDR2	biological adhesion, phosphorylation, cell surface receptor linked signal transduction, enzyme linked receptor protein signaling pathway, transmembrane receptor protein tyrosine kinase signaling pathway, protein amino acid phosphorylation, regulation of cell proliferation, positive regulation of cell proliferation, phosphorus metabolic process, phosphate metabolic process, regulation of growth, c…	SRC, PTGS2	Epilepsy, Schizophrenia, Sleep Disorders	3
DGCR8	response to organic substance	PTEN, MAPK1, GNB1L	Depressive Disorder, Fragile X Syndrome, Schizophrenia, Sleep Disorders	4
DGKB	regulation of phosphorus metabolic process, regulation of protein kinase activity, regulation of kinase activity, G-protein coupled receptor protein signaling pathway, cell surface receptor linked signal transduction, intracellular signaling cascade, positive regulation of catalytic activity, positive regulation of kinase activity, regulation of transferase activity, regulation of phosphorylation…	DAPK1, ADRA2A, MTNR1B, PLCD1	Sleep Disorders	1
DGKH	regulation of phosphorus metabolic process, regulation of protein kinase activity, regulation of kinase activity, G-protein coupled receptor protein signaling pathway, cell surface receptor linked signal transduction, intracellular signaling cascade, positive regulation of catalytic activity, positive regulation of kinase activity, regulation of transferase activity, regulation of phosphorylation…	PLCD1, CACNA1C, ANK3, PLCB1	Anxiety Disorder, Attention Deficit Hyperactivity Disorder, Bipolar Spectrum Disorders, Depressive Disorder, Schizophrenia, Sleep Disorders	6
DGKI	regulation of phosphorus metabolic process, regulation of protein kinase activity, regulation of kinase activity, G-protein coupled receptor protein signaling pathway, cell surface receptor linked signal transduction, intracellular signaling cascade, positive regulation of catalytic activity, positive regulation of kinase activity, regulation of transferase activity, regulation of phosphorylation…	STX1A, PLCD1, PLCB1	Bipolar Spectrum Disorders, Schizophrenia, Sleep Disorders	3
DGKZ	regulation of phosphorus metabolic process, regulation of protein kinase activity, regulation of kinase activity, G-protein coupled receptor protein signaling pathway, cell surface receptor linked signal transduction, intracellular signaling cascade, positive regulation of catalytic activity, positive regulation of kinase activity, regulation of transferase activity, regulation of phosphorylation…	DMD, LEPR, PLCD1, SRC, PIK3CA, HTR4, PLCB1	Bipolar Spectrum Disorders, Schizophrenia, Sleep Disorders	3
DHFR	amine biosynthetic process, nitrogen compound biosynthetic process	MTR, ABCB1, THBS1, TSPO, MTHFR, SRC, AMT, TH, SLC19A1, TPH1, SHMT1, PAH, CBS, MTRR, PTS, TCN2, SPR, QDPR, GCH1, BHMT	Down Syndrome, Epilepsy, Intellectual Disability, Schizophrenia, Sleep Disorders	5
DICER1	blood vessel development, negative regulation of cell differentiation, response to organic substance	TSPO, CTNNB1, SRC, MET, FMR1, INS, HDAC4, PTEN, IMMP2L, EHMT1, ENO2	Schizophrenia, Sleep Disorders	2
DIRAS2	intracellular signaling cascade	PDE4B, MAPK1	Attention Deficit Hyperactivity Disorder, Bipolar Spectrum Disorders	2
DKK1	forebrain development, cell surface receptor linked signal transduction, negative regulation of cell communication	MAOA, CTNNB1, SERPINE1, WNT2, T, WNT1, TGFB1, GSK3B, TNF, SHH, IL6, TSPO, ALDH1A3, MAOB, TCF7L2, MED12	Schizophrenia, Sleep Disorders	2
DKK4	cell surface receptor linked signal transduction, negative regulation of cell communication	WNT2, CTNNB1	Schizophrenia, Sleep Disorders	2
DLG1	biological adhesion, cell proliferation, cellular component morphogenesis, cell morphogenesis, cell adhesion	SHANK2, EPHA6, GRM4, HOMER1, GRIN1, FMR1, KCNJ10, GRM7, MET, DLG2, NOS1, GRIN2A, GRIK3, PIK3CA, TSPO, ERBB4, CAMK2B, SRC, FRK, SHANK3, GRM8, GRIK2, CTNNB1, NRCAM, LIN7B, CASK, GSK3B, GRM5, GRM1, DLGAP3, DLG4, SHANK1, DMD, ATP2B2, DLG3, FYN, SYN1, GRIA3, SYNGAP1, SLIT3, HTR2C, GRIN2B, UBE3A, NBEA, PARK2, MAP2K2, PTEN, MARK1, EPHB2	Anxiety Disorder, Bipolar Spectrum Disorders, Intellectual Disability, Obsessive Compulsive Disorder, Panic Disorder, Schizophrenia	6
DLG5	biological adhesion, regulation of cell death, intracellular signaling cascade, regulation of programmed cell death, regulation of cell proliferation, regulation of apoptosis, negative regulation of cell proliferation, cell adhesion	GRIN2A, CAMK2B, FMR1, CTNNB1, APP, CASK, GRIN2B, GRIN1	Schizophrenia, Sleep Disorders	2
DLGAP1	synaptic transmission, neurological system process, cell-cell signaling, transmission of nerve impulse	DLGAP2, SHANK3, GRIN2A, DLG2, GRIN1, DLGAP3, GRM5, GRM1, SHANK1, DLG3, SHANK2, GRIN2B, SRC, CTNNB1, DLG4, HOMER1	Anxiety Disorder, Obsessive Compulsive Disorder, Schizophrenia	3
DLGAP4	cell-cell signaling	SHANK2, SHANK1, DLG4, SHANK3	Anxiety Disorder, Bipolar Spectrum Disorders, Obsessive Compulsive Disorder, Panic Disorder, Schizophrenia, Sleep Disorders	6
DMRT1	intracellular signaling cascade	SOX5, CYP17A1	Bipolar Spectrum Disorders, Schizophrenia, Sleep Disorders	3
DNMT1	negative regulation of biosynthetic process, positive regulation of macromolecule metabolic process, positive regulation of cellular component organization, positive regulation of gene expression, regulation of transcription from RNA polymerase II promoter	COMT, EHMT1, PTEN, IL6, DAPK1, GAD1, IGF2, TSPO, MBD3, MTHFR, AR, CTCF, VEGFA, ESR1, GSTP1, MECP2, RELN, BCL2	Anxiety Disorder, Bipolar Spectrum Disorders, Depressive Disorder, Schizophrenia, Sleep Disorders	5
DNMT3A	negative regulation of biosynthetic process, regulation of transcription from RNA polymerase II promoter	CTCF, EHMT1, MECP2, RELN, ATRX, HRAS, GPR37	Depressive Disorder, Intellectual Disability, Schizophrenia, Sleep Disorders	4
DNMT3B	negative regulation of biosynthetic process, regulation of cell development, positive regulation of cell differentiation, regulation of nervous system development, regulation of neuron differentiation, positive regulation of macromolecule metabolic process, positive regulation of cellular component organization, response to radiation, positive regulation of developmental process, cellular amino a…	TSPO, MTHFR, RELN, GABRB3, IGF2, MECP2, CTCF, ESR1, EHMT1, GSTP1	Depressive Disorder, Down Syndrome, Intellectual Disability, Schizophrenia	4
DOCK1	membrane invagination, cell surface receptor linked signal transduction, intracellular signaling cascade, endocytosis	PTK2, SRC, SDK1, FYN	Schizophrenia, Sleep Disorders	2
DOK5	cell surface receptor linked signal transduction, intracellular signaling cascade, enzyme linked receptor protein signaling pathway, transmembrane receptor protein tyrosine kinase signaling pathway, MAPKKK cascade, protein kinase cascade	NTRK2, OPRM1, NTRK3, FYN	Bipolar Spectrum Disorders	1
DPP4	response to hypoxia, response to oxygen levels	IL8, IL2, LEP, VEGFA, ADA, VIP, IL6, CCK, NPY, TNF	Depressive Disorder	1
DSP	response to wounding	TSPO, GAS2, CTNNB1	Schizophrenia, Sleep Disorders	2
DTNA	synaptic transmission, neurological system process, cell-cell signaling, transmission of nerve impulse	DRP2, NOS1AP, DTNBP1	Bipolar Spectrum Disorders	1
DUSP1	response to inorganic substance, regulation of cell death, response to corticosteroid stimulus, response to nutrient levels, response to organic substance, intracellular signaling cascade, response to endogenous stimulus, positive regulation of cell death, regulation of programmed cell death, response to vitamin, response to steroid hormone stimulus, response to radiation, regulation of apoptosis…	IL8, MAPK1, T, POMC, TSPO, MAPK3, SRC, IL10, IL6, BDNF, PTPN5, INS, TNF, PDE4A, AANAT, PTEN, MBP, FYN, EGR2, PDE4B, PTGS2	Schizophrenia, Sleep Disorders	2
DUSP6	negative regulation of molecular function, regulation of phosphorus metabolic process, regulation of protein kinase activity, regulation of kinase activity, intracellular signaling cascade, regulation of MAP kinase activity, MAPKKK cascade, regulation of transferase activity, regulation of phosphorylation, regulation of phosphate metabolic process, protein kinase cascade, phosphorus metabolic pro…	MAPK3, NGF, MAPK1, SRC	Bipolar Spectrum Disorders, Schizophrenia, Sleep Disorders	3
DVL2	cell surface receptor linked signal transduction, intracellular signaling cascade, heart development	APC, CSNK1E, CSNK1D, NTRK2, NTRK3, T, GSK3B	Depressive Disorder	1
EBF1	positive regulation of transcription, positive regulation of cellular biosynthetic process, positive regulation of nucleobase, nucleoside, nucleotide and nucleic acid metabolic process, positive regulation of nitrogen compound metabolic process, positive regulation of macromolecule biosynthetic process, positive regulation of macromolecule metabolic process, positive regulation of biosynthetic pr…	EGR2, TGFB1, CREBBP, OTX1, TCF4, BCL11A, NEUROG1, DLX1, LEP, MED12, WNT1, KIT, PAX5	Down Syndrome, Schizophrenia	2
EBF2	positive regulation of transcription, positive regulation of cellular biosynthetic process, positive regulation of nucleobase, nucleoside, nucleotide and nucleic acid metabolic process, positive regulation of nitrogen compound metabolic process, positive regulation of macromolecule biosynthetic process, positive regulation of macromolecule metabolic process, positive regulation of biosynthetic pr…	NEUROG1, WNT1, SHH	Schizophrenia, Sleep Disorders	2
ECE1	circulatory system process, sensory organ development, blood circulation, positive regulation of macromolecule metabolic process, regulation of hormone levels, regulation of system process, positive regulation of cell communication, hormone metabolic process, response to hypoxia, response to oxygen levels, heart development, cellular hormone metabolic process, regulation of vasoconstriction, posi…	APP, INS, TNF	Sleep Disorders	1
EDN1	metal ion homeostasis, circulatory system process, positive regulation of MAP kinase activity, negative regulation of biosynthetic process, regulation of cell development, regulation of secretion, positive regulation of locomotion, regulation of cAMP metabolic process, blood vessel development, regulation of phosphorus metabolic process, regulation of cAMP biosynthetic process, regulation of phos…	AR, PIK3CA, EGF, TH, ADRB2, MAPK3, CACNA1C, AVP, TSPO, IGF1, CCL2, GHRL, GRPR, HCRTR2, INS, TGFB1, NOS1, PTGER3, TNF, AVPR1A, SERPINE1, ITPR1, HTR2C, VIP, HTR2A, IL2, IL10, APOE, HCRT, VEGFA, NPY, APP, ADRA1B, MAPK1, LEP, TAC1, IL8, IL6, POMC, ESR1, CCK, CHRM5, PTK2, HCRTR1, ADCY1, CREBBP, THBS1, NRG1, HTR2B, GATA2, GRM5, SRC, CHRM3	Sleep Disorders	1
EDN2	metal ion homeostasis, circulatory system process, regulation of secretion, positive regulation of locomotion, regulation of phosphorus metabolic process, cell motility, regulation of protein kinase activity, regulation of kinase activity, positive regulation of multicellular organismal process, cytosolic calcium ion homeostasis, G-protein coupled receptor protein signaling pathway, cell surface …	APP, HCRTR2, CCK, TAC1, AVPR1A, ADRA1B, PIK3CA, CHRM5, HTR2B, CHRM3, HCRT, GRPR, AVP, HCRTR1, GRM5, HTR2A	Sleep Disorders	1
EDN3	circulatory system process, positive regulation of MAP kinase activity, regulation of secretion, positive regulation of locomotion, regulation of phosphorus metabolic process, cell motility, regulation of protein kinase activity, regulation of kinase activity, regulation of neurotransmitter secretion, positive regulation of multicellular organismal process, cell surface receptor linked signal tra…	HTR2B, PIK3CA, HCRT, AVP, HCRTR2, GRM5, CCK, APP, INS, GRPR, ADRA1B, TAC1, HTR2A, HCRTR1, CHRM3, CHRM5, NPY, AVPR1A, GRM1, TRIO, OXTR, OXT	Down Syndrome, Intellectual Disability, Sleep Disorders	3
EDNRA	metal ion homeostasis, regulation of ion transport, circulatory system process, negative regulation of biosynthetic process, activation of adenylate cyclase activity, regulation of cAMP metabolic process, blood vessel development, regulation of phosphorus metabolic process, regulation of cAMP biosynthetic process, regulation of phospholipase activity, regulation of protein kinase activity, positi…	AVP, HCRT, CHRM3, CHRM5, ADCY1, HCRTR2, HTR2B, VEGFA, GRM5, HTR2A, EGF, CCK, HCRTR1, INS, APP, GRPR, TAC1, ADRA1B, PIK3CA, SRC, AVPR1A, TSPO	Sleep Disorders	1
EDNRB	metal ion homeostasis, circulatory system process, negative regulation of molecular function, response to pain, regulation of cell death, negative regulation of apoptosis, regulation of cAMP metabolic process, regulation of phosphorus metabolic process, regulation of cAMP biosynthetic process, regulation of phospholipase activity, cell motility, negative regulation of adenylate cyclase activity, …	CHRM5, HCRTR1, NOS1, HTR2A, HCRTR2, INS, GRPR, HCRT, ADRA1B, TRPM1, CHRM3, GRM5, APP, HTR2B, AVPR1A, TAC1, TSPO, CCK, PIK3CA, AVP, SETBP1, GRM1, TRIO, OXT, OXTR	Down Syndrome, Intellectual Disability, Sleep Disorders	3
EFNB2	cell-cell signaling	SRC, SHH, GRM5, EPHA6, IGF1, PIK3CA, HOMER1, TSPO, VEGFA, SLIT3, IL6, FYN, DLG4, GRIP1, TCF7L2, GRM1	Schizophrenia, Sleep Disorders	2
EGFR	response to inorganic substance, biological adhesion, positive regulation of MAP kinase activity, regulation of cell death, phosphorylation, negative regulation of apoptosis, positive regulation of locomotion, regulation of phosphorus metabolic process, regulation of phospholipase activity, cell part morphogenesis, cell projection organization, regulation of protein kinase activity, regulation of…	PTEN, ABCB1, IL10, IL6, RAC1, CD44, MAPT, PRKD1, HGF, NF1, MAP2K1, EGF, IL8, MAPK3, PTPRC, VEGFA, INS, TRPV1, CTNNB1, PIK3CA, IGF1, TSC2, SLC1A1, NTRK2, AR, GRPR, PIK3CG, NGFR, LEP, TSPO, PRLR, NRCAM, NGF, BDNF, NRG1, ESR1, CNTN5, HTR2B, NTF3, SLC1A3, NOS1, TNF, ESR2, CYP19A1, APP, NRAS, PTPN11, ERG, GSTP1, IL2, PTGS2, ERBB4, MAPK1, SERPINE1, TCF4, IL4, CREBBP, YWHAE, APAF1, BCL2, TGFB1, MAPK8IP2…	Anxiety Disorder, Attention Deficit Hyperactivity Disorder, Bipolar Spectrum Disorders, Depressive Disorder, Down Syndrome, Obsessive Compulsive Disorder, Panic Disorder, Tuberous Sclerosis	8
EGR1	negative regulation of biosynthetic process, learning or memory, positive regulation of transcription, positive regulation of cellular biosynthetic process, response to organic substance, positive regulation of nucleobase, nucleoside, nucleotide and nucleic acid metabolic process, positive regulation of nitrogen compound metabolic process, positive regulation of transcription, DNA-dependent, posi…	SERPINE1, LEP, POMC, MAPK1, MAOA, MAPT, APOE, GSK3B, IL8, MAOB, SHH, WNT2, MAPK3, GAD2, VEGFA, IL6, TH, MET, GAD1, TGFB1, NTRK2, SRC, NR4A2, DLX1, BDNF, IL10, INS, HLA-A, TNF, IL4, PRL, HOMER1, ENO2, HLA-B, CTNNB1, ESR1, ABCB1, IGF1, NRG1, THBS1, NOS1, CREBBP, NGF, PTEN, DRD2, DRD4, TSPO, GATA2, WNT1, AR, NR2E1, IL2, NPY, PPP1R1B, CNR1, RELN, FYN, TCF4, PTGS2, MAP2K1, BCL2, ALOX5AP	Bipolar Spectrum Disorders, Depressive Disorder, Schizophrenia, Sleep Disorders	4
EGR3	synaptic transmission, neurological system process, cell-cell signaling, rhythmic process, circadian rhythm, transmission of nerve impulse	GAD2, CREBBP, WNT1, NR4A2, WNT2, NRG1, DRD2, TNF, MAOA, DRD4, GAD1, GABRA4, MAOB, BDNF, IL2, BCL2	Bipolar Spectrum Disorders, Schizophrenia	2
EGR4	positive regulation of transcription, positive regulation of cellular biosynthetic process, positive regulation of nucleobase, nucleoside, nucleotide and nucleic acid metabolic process, positive regulation of nitrogen compound metabolic process, positive regulation of macromolecule biosynthetic process, positive regulation of macromolecule metabolic process, regulation of cell proliferation, posi…	NR4A2, BDNF	Bipolar Spectrum Disorders, Schizophrenia, Sleep Disorders	3
EIF2AK4	negative regulation of biosynthetic process, phosphorylation, response to nutrient levels, response to organic substance, protein amino acid phosphorylation, phosphorus metabolic process, phosphate metabolic process, response to extracellular stimulus	CSNK1E, SHMT1	Schizophrenia	1
EIF2C1	negative regulation of biosynthetic process	EHMT1, FMR1, ERBB4, EIF4E	Depressive Disorder, Epilepsy, Schizophrenia, Sleep Disorders	4
EIF4A3	negative regulation of biosynthetic process	NXF5, SMG6, RNPS1, UPF3B	Intellectual Disability	1
EIF4EBP1	negative regulation of biosynthetic process, cell surface receptor linked signal transduction, response to organic substance, response to peptide hormone stimulus, enzyme linked receptor protein signaling pathway, transmembrane receptor protein tyrosine kinase signaling pathway, response to endogenous stimulus, regulation of cellular component biogenesis, response to insulin stimulus, response to…	MAPK3, PIK3CA, TSC2, IGF1, TSC1, PTEN, VEGFA, INS	Tuberous Sclerosis	1
ELN	circulatory system process, cell proliferation, blood circulation, regulation of cellular component biogenesis, muscle tissue development, extracellular structure organization	AUTS2	Intellectual Disability	1
ELOVL4	neurological system process	APOE	Epilepsy	1
ELP3	regulation of transcription from RNA polymerase II promoter	CREBBP, SETD2, CSNK1E, CSNK1D, HDAC4	Depressive Disorder, Schizophrenia, Sleep Disorders	3
ELP4	regulation of transcription from RNA polymerase II promoter	UBE2A, CHRNA7	Epilepsy	1
EMX2	telencephalon development, forebrain development, cerebral cortex development, pallium development, cell motility, cell proliferation, cell motion, localization of cell, response to drug, forebrain cell migration, cell migration, neuron differentiation	NEUROG1, GAD1, NR2E1, WNT1, SHH, GPC6, RELN, EIF4E, FOXG1	Depressive Disorder, Epilepsy, Schizophrenia, Sleep Disorders	4
EN1	hindbrain development, neuron development, neuron differentiation	T, TH, SLC6A3, NR4A2, WNT1, SHH, WNT2, EGR2, DDC, FOXG1	Intellectual Disability, Schizophrenia, Sleep Disorders	3
ENPEP	blood vessel development, cell motility, cell proliferation, cell motion, localization of cell, cell-cell signaling, cell migration	CD40LG, MAPK1, IL2, CCK	Depressive Disorder, Epilepsy	2
ENPP1	negative regulation of biosynthetic process, regulation of phosphorus metabolic process, negative regulation of cell differentiation, response to organic substance, response to peptide hormone stimulus, response to endogenous stimulus, cellular chemical homeostasis, negative regulation of transport, chemical homeostasis, regulation of phosphorylation, regulation of phosphate metabolic process, io…	INS, CD38, TCF7L2	Schizophrenia, Sleep Disorders	2
EPHA1	phosphorylation, cell surface receptor linked signal transduction, enzyme linked receptor protein signaling pathway, transmembrane receptor protein tyrosine kinase signaling pathway, protein amino acid phosphorylation, phosphorus metabolic process, phosphate metabolic process	ABCA7, DLG2, PTEN, BIN1, GRIP1, RAC1, CTNNB1, CASK, DLG3, HRAS, NRAS, VEGFA, TSPO	Down Syndrome, Intellectual Disability	2
EPHA3	phosphorylation, cell surface receptor linked signal transduction, response to organic substance, enzyme linked receptor protein signaling pathway, transmembrane receptor protein tyrosine kinase signaling pathway, response to wounding, protein amino acid phosphorylation, phosphorus metabolic process, phosphate metabolic process, homeostatic process, multicellular organismal homeostasis	TSPO	Down Syndrome	1
EPHA5	phosphorylation, cell surface receptor linked signal transduction, enzyme linked receptor protein signaling pathway, transmembrane receptor protein tyrosine kinase signaling pathway, protein amino acid phosphorylation, phosphorus metabolic process, phosphate metabolic process	FYN, MAPK8IP2, DLG3, DLG2	Bipolar Spectrum Disorders	1
EPHB1	phosphorylation, cell part morphogenesis, cell projection organization, cell surface receptor linked signal transduction, axonogenesis, cell projection morphogenesis, sensory organ development, cellular component morphogenesis, enzyme linked receptor protein signaling pathway, transmembrane receptor protein tyrosine kinase signaling pathway, cell motion, central nervous system neuron differentiat…	CTNNB1, DLG3, PIK3CA, CASK, ROBO2, SRC, DLG2, SLIT3, WNT2, PTEN, SDC2, SEMA5A, ROBO1, DLG4, CTNNA3, TCF7L2, FYN, GRIP1, CRK, MAP2K1	Depressive Disorder, Epilepsy, Schizophrenia, Sleep Disorders	4
EPHX1	response to organic substance, response to organic cyclic substance, response to toxin	CYP2D6, CYP1A1, CYP1B1, GSTM1	Epilepsy	1
EPHX2	metal ion homeostasis, circulatory system process, positive regulation of multicellular organismal process, blood circulation, calcium ion homeostasis, cellular chemical homeostasis, response to wounding, positive regulation of blood pressure, di-, tri-valent inorganic cation homeostasis, cation homeostasis, regulation of system process, chemical homeostasis, cellular metal ion homeostasis, cellu…	CYP1A1	Schizophrenia, Sleep Disorders	2
EPM2A	behavior, phosphorus metabolic process, phosphate metabolic process	NHLRC1, PTEN	Epilepsy	1
EPO	circulatory system process, regulation of phosphorus metabolic process, positive regulation of transcription, positive regulation of cellular biosynthetic process, positive regulation of nucleobase, nucleoside, nucleotide and nucleic acid metabolic process, blood circulation, positive regulation of nitrogen compound metabolic process, regulation of protein kinase cascade, positive regulation of t…	IL5, TSPO, IL6, IL2, PRLR, INS, SRC, LEPR, VEGFA, BDNF, CREBBP, GATA2, PRL, IGF1	Schizophrenia, Sleep Disorders	2
EPOR	metal ion homeostasis, cytosolic calcium ion homeostasis, intracellular signaling cascade, calcium ion homeostasis, cellular chemical homeostasis, female pregnancy, di-, tri-valent inorganic cation homeostasis, cation homeostasis, chemical homeostasis, cellular metal ion homeostasis, cellular calcium ion homeostasis, cellular di-, tri-valent inorganic cation homeostasis, ion homeostasis, heart de…	RARA, PRL, LEP, MAPK1, SRC, CNTN5, IL6, IL10, VEGFA, EGF, INS, IL5, TSPO, GATA2, IL2, CREBBP, IL4, MAPK3	Schizophrenia, Sleep Disorders	2
ERBB2IP	biological adhesion, cell surface receptor linked signal transduction, cellular component morphogenesis, enzyme linked receptor protein signaling pathway, transmembrane receptor protein tyrosine kinase signaling pathway, growth, cell morphogenesis, cell adhesion	CTNNB1, DST, NRG1, HTR2C, HTR2A, SRC, DLG4, GRIN2B	Schizophrenia, Sleep Disorders	2
ERBB3	regulation of neuron apoptosis, regulation of secretion, regulation of cell death, phosphorylation, negative regulation of apoptosis, cell part morphogenesis, cell projection organization, cell surface receptor linked signal transduction, axonogenesis, response to organic substance, intracellular signaling cascade, cell projection morphogenesis, sensory organ development, cellular component morph…	WNT1, HTR2B, PTK2, NRG1, LIN7B, AR, TCF7L2, IGF1, NEUROG1, SRC, NEDD4, EGF, MAPK3, ESR1, MET, PTGS2, TSPO, PIK3CA, TGFB1, VEGFA, ERBB4, SLC1A1, SLC1A3, MAOA, PTPN5, CTNNB1, WNT2, CADM1, ESR2, MAPK1, BCL2, MUC1, PIK3CG, ERG	Bipolar Spectrum Disorders, Schizophrenia	2
ERCC2	regulation of cell death, negative regulation of apoptosis, positive regulation of transcription, regulation of membrane potential, cell proliferation, positive regulation of cellular biosynthetic process, cellular component morphogenesis, negative regulation of cell death, positive regulation of nucleobase, nucleoside, nucleotide and nucleic acid metabolic process, regulation of action potential…	AR, GSTM1, UBE2A, GSTP1, MTHFR	Down Syndrome, Intellectual Disability	2
EREG	negative regulation of biosynthetic process, blood vessel development, regulation of phosphorus metabolic process, negative regulation of cell differentiation, regulation of protein kinase activity, regulation of kinase activity, positive regulation of multicellular organismal process, cell surface receptor linked signal transduction, cell proliferation, positive regulation of cellular biosynthet…	EGF, PTEN, PIK3CA, TSC2, NRG1, ERBB4, LHCGR	Anxiety Disorder, Bipolar Spectrum Disorders, Tuberous Sclerosis	3
ETS2	positive regulation of transcription, positive regulation of cellular biosynthetic process, positive regulation of nucleobase, nucleoside, nucleotide and nucleic acid metabolic process, positive regulation of nitrogen compound metabolic process, positive regulation of transcription, DNA-dependent, positive regulation of macromolecule biosynthetic process, positive regulation of macromolecule meta…	BRAF, ZMYND11, T, CREBBP, ERBB4, RAF1, XPO1, HRAS, MAP2K1, KIT, NRAS, ERG	Down Syndrome, Intellectual Disability	2
F2	metal ion homeostasis, regulation of ion transport, calcium ion transport, regulation of cell death, phosphorylation, regulation of phosphorus metabolic process, positive regulation of multicellular organismal process, cytosolic calcium ion homeostasis, cell surface receptor linked signal transduction, intracellular signaling cascade, calcium ion homeostasis, positive regulation of catalytic acti…	CYP19A1, IL4, ADRA1B, IL6, FGA, HTR2C, NPY, ESR2, IL8, GRM1, GRM5, CCL2, PTEN, BDNF, SERPINE1, LEP, ESR1, TNF, IL10, APOE, GHSR, FYN, ADRB2, AR	Epilepsy	1
F3	regulation of cell death, negative regulation of apoptosis, positive regulation of locomotion, positive regulation of multicellular organismal process, negative regulation of cell death, negative regulation of programmed cell death, regulation of protein kinase cascade, positive regulation of catalytic activity, regulation of cell migration, positive regulation of cell migration, regulation of pr…	VEGFA, TNF	Down Syndrome	1
F5	biological adhesion, circulatory system process, blood circulation, response to wounding, cell adhesion	IGF1, HFE, EGF, TGFB1, VEGFA, CBS, MTHFR, ALDOA, ITGB3, IGF2, IL6, APP, APOE, SERPINE1, FGA, CD40LG	Epilepsy, Schizophrenia	2
FABP4	negative regulation of molecular function, negative regulation of biosynthetic process, response to corticosteroid stimulus, regulation of phosphorus metabolic process, regulation of protein kinase activity, regulation of kinase activity, response to organic substance, response to endogenous stimulus, regulation of cell proliferation, response to steroid hormone stimulus, regulation of transferas…	INS, VEGFA, APOE, CREBBP, WNT1, TGFB1, LEP	Sleep Disorders, Tuberous Sclerosis	2
FADS1	response to nutrient levels, response to organic substance, response to organic cyclic substance, response to peptide hormone stimulus, response to endogenous stimulus, response to vitamin, cell-cell signaling, response to insulin stimulus, response to hormone stimulus, response to extracellular stimulus	INS, CREBBP, PTPRZ1, ADRA2A, MTNR1B, FAT1, DHCR7	Attention Deficit Hyperactivity Disorder, Bipolar Spectrum Disorders, Depressive Disorder, Epilepsy, Schizophrenia, Sleep Disorders	6
FAS	regulation of cell death, negative regulation of apoptosis, response to corticosteroid stimulus, response to organic substance, negative regulation of cell death, negative regulation of programmed cell death, response to endogenous stimulus, positive regulation of cell death, regulation of programmed cell death, response to steroid hormone stimulus, regulation of apoptosis, positive regulation of…	CTNNB1, NGFR, MET, CALM1, SRC, TNF, ITGA4, IL2, IL6, RARA, TGFB1, IL8, TSPO, FYN, ANK3, CD38, APAF1, PAX5, CD40LG	Epilepsy, Schizophrenia, Sleep Disorders	3
FBN1	heart development	ITGB3, THBS1, TGFB1	Bipolar Spectrum Disorders, Intellectual Disability, Schizophrenia, Sleep Disorders	4
FBP1	response to organic substance, response to peptide hormone stimulus, response to endogenous stimulus, response to insulin stimulus, response to hormone stimulus	PARK2, ZBTB20, ALDOA, GPX1	Schizophrenia, Sleep Disorders	2
FCGR1A	membrane invagination, endocytosis	CRP, CD38	Schizophrenia, Sleep Disorders	2
FEZ1	biological adhesion, cell part morphogenesis, cell projection organization, axonogenesis, cell projection morphogenesis, cellular component morphogenesis, cell motion, neuron projection morphogenesis, neuron development, cell morphogenesis involved in neuron differentiation, cell morphogenesis, axon guidance, neuron differentiation, neuron projection development, cell adhesion, cell morphogenesis…	DISC1, KIF5C, ST8SIA2	Bipolar Spectrum Disorders, Schizophrenia	2
FGF1	blood vessel development, cell surface receptor linked signal transduction, intracellular signaling cascade, enzyme linked receptor protein signaling pathway, transmembrane receptor protein tyrosine kinase signaling pathway, regulation of cell proliferation, cell-cell signaling, positive regulation of cell proliferation, protein kinase cascade	SHH, DLX2, INS, MET, APOE, TSPO, SRC, OTX1, TGFB1, THBS1, DLX1, HTR2A, IGF1, BDNF, IL6, NTF3, CTNNB1, HTR2C, NGFR, WNT1, VEGFA, ERBB4	Schizophrenia, Sleep Disorders	2
FGF10	positive regulation of locomotion, blood vessel development, negative regulation of cell differentiation, cell surface receptor linked signal transduction, cell proliferation, sensory organ development, enzyme linked receptor protein signaling pathway, transmembrane receptor protein tyrosine kinase signaling pathway, locomotory behavior, response to wounding, positive regulation of cellular compo…	NGFR, DLX1, AR, WNT2, RARB, POMC	Attention Deficit Hyperactivity Disorder	1
FGF14	cell-cell signaling	SCN8A, NKX2-5, SCN2A, DLX2, ERBB4, NGFR	Depressive Disorder, Epilepsy	2
FGF2	positive regulation of MAP kinase activity, negative regulation of biosynthetic process, regulation of cell development, regulation of secretion, regulation of cell death, phosphorylation, positive regulation of locomotion, positive regulation of cell differentiation, blood vessel development, regulation of phosphorus metabolic process, cell motility, positive regulation of transcription, regulat…	BDNF, SHH, INS, APOE, MET, OTX1, DLX2, TGFB1, IL10, IL4, FABP7, POMC, NTRK1, T, VEGFA, IL8, WNT2, LEP, GATA2, TNF, MAPK1, TSPO, DMD, NTRK2, MAPK3, GRIN2A, MAPT, CCL2, NGF, PTPRZ1, DLX1, GSK3B, IGF2, PTK2, LMX1B, PTEN, NRG1, SERPINE1, NEUROG1, SRC, AR, THBS1, IL6, SDC2, GPC6, CCK, TH, ESR1, NGFR, NTF3, ITGB3, IGF1, CTNNB1, WNT1, NR4A2, MBP, PTGS2, ERBB4, NTRK3, SLC1A3, FYN, EGR2, NKX2-5, DCX, MEF2…	Anxiety Disorder, Depressive Disorder, Epilepsy, Schizophrenia, Sleep Disorders	5
FGF9	blood vessel development, positive regulation of multicellular organismal process, cell surface receptor linked signal transduction, sensory organ development, enzyme linked receptor protein signaling pathway, transmembrane receptor protein tyrosine kinase signaling pathway, regulation of protein kinase cascade, regulation of cell proliferation, positive regulation of developmental process, cell-…	NGFR, DLX1, SLC6A3, WNT2	Attention Deficit Hyperactivity Disorder	1
FGFBP1	regulation of cell proliferation, cell-cell signaling, negative regulation of cell proliferation	CTNNB1	Sleep Disorders	1
FGFR1	phosphorylation, cell projection organization, cell surface receptor linked signal transduction, intracellular signaling cascade, enzyme linked receptor protein signaling pathway, transmembrane receptor protein tyrosine kinase signaling pathway, protein amino acid phosphorylation, regulation of cell proliferation, MAPKKK cascade, positive regulation of cell proliferation, neuron development, prot…	VEGFA, TGFB1, SHH, HTR1A, ESR1, PIK3CA, T, DLG3, EGF, IGF1, INS, MAPK3, PTPRZ1, PTEN, NGF, WNT1, CASK, MAPK1, TSPO, PIK3CG, CREBBP, SRC, DLG2, NEDD4, CTNNB1, BDNF, DLG4	Schizophrenia, Sleep Disorders	2
FGFR2	phosphorylation, cell surface receptor linked signal transduction, enzyme linked receptor protein signaling pathway, transmembrane receptor protein tyrosine kinase signaling pathway, protein amino acid phosphorylation, regulation of cell proliferation, positive regulation of cell proliferation, phosphorus metabolic process, growth, phosphate metabolic process	DLG2, NGF, T, PIK3CA, PTEN, TGFB1, PIK3CG, AR, SHH, MAPK1, INS, PTPRZ1, WNT2, BRCA2, CASK, EGF, TSPO, WNT1, NEDD4, CTNNB1, ESR1, YWHAZ, IGF1, VEGFA, DLG3, MAPK3, FYN, SH3KBP1, DLG4, PLCB1, CASP9	Bipolar Spectrum Disorders, Depressive Disorder, Schizophrenia, Sleep Disorders	4
FGFR3	phosphorylation, cell surface receptor linked signal transduction, intracellular signaling cascade, enzyme linked receptor protein signaling pathway, transmembrane receptor protein tyrosine kinase signaling pathway, protein amino acid phosphorylation, regulation of cell proliferation, MAPKKK cascade, positive regulation of cell proliferation, protein kinase cascade, phosphorus metabolic process, …	CASK, SHH, PTEN, TSPO, CTNNB1, WNT1, NEDD4, IGF1, EGF, NGF, DLG2, MAPK3, DLG3, PIK3CA, INS, MAPK1, T, PTPRZ1, VEGFA	Sleep Disorders	1
FH	homeostatic process, multicellular organismal homeostasis	ALDOA, CREBBP, ALDH5A1, ENO2, SUCLG2	Sleep Disorders	1
FLNA	negative regulation of molecular function, regulation of cAMP metabolic process, regulation of establishment of protein localization, regulation of cAMP biosynthetic process, negative regulation of adenylate cyclase activity, G-protein coupled receptor protein signaling pathway, cell surface receptor linked signal transduction, negative regulation of lyase activity, intracellular signaling cascad…	RAC1, OPRM1, BRCA2, AR	Fragile X Syndrome, Tuberous Sclerosis	2
FLRT2	biological adhesion, cell adhesion	MACROD2	Sleep Disorders	1
FLRT3	biological adhesion, cell adhesion	MACROD2	Intellectual Disability	1
FLT3	phosphorylation, negative regulation of cell differentiation, cell surface receptor linked signal transduction, enzyme linked receptor protein signaling pathway, transmembrane receptor protein tyrosine kinase signaling pathway, protein amino acid phosphorylation, regulation of cell proliferation, positive regulation of cell proliferation, phosphorus metabolic process, phosphate metabolic process,…	IL10, TNF, NF1, CASK, ABCB1, PTEN, HRAS, IL6, PTPN11, CTNNB1, DLG3, DLG2, NRAS, VEGFA, PIK3CG, TSPO, PAX5	Down Syndrome, Intellectual Disability	2
FN1	biological adhesion, cell motility, cellular component morphogenesis, cell motion, response to wounding, localization of cell, regulation of cell morphogenesis, cell migration, cell morphogenesis, cell adhesion, cell morphogenesis involved in differentiation	INS, IGF2, IGF1, PTK2, SERPINE1, TGFB1, SRC, RBFOX1, CTNNB1, CRP, ITGB3, TSPO, EGF, ITGA4, ALDOA, THBS1, SDC2, VEGFA, YWHAZ, TAC1, APP, FYN	Schizophrenia, Sleep Disorders	2
FOS	response to inorganic substance, learning or memory, response to corticosteroid stimulus, positive regulation of transcription, cell surface receptor linked signal transduction, positive regulation of cellular biosynthetic process, response to organic substance, positive regulation of nucleobase, nucleoside, nucleotide and nucleic acid metabolic process, response to organic cyclic substance, enzy…	NOS1, APOE, ARC, CTCF, TH, ESR1, TNF, PIK3CA, MAPK3, EEF1A2, BDNF, OXT, AR, HTR7, EPHB2, IL6, CAMK4, APP, IGF1, IL10, KIT	Fragile X Syndrome	1
FOXC1	circulatory system process, regulation of cell death, negative regulation of apoptosis, blood vessel development, cell motility, positive regulation of transcription, cell surface receptor linked signal transduction, cell proliferation, positive regulation of cellular biosynthetic process, sensory organ development, negative regulation of cell death, positive regulation of nucleobase, nucleoside,…	MEF2C, ARX	Intellectual Disability	1
FOXO3	regulation of cell death, positive regulation of cell differentiation, positive regulation of transcription, positive regulation of cellular biosynthetic process, positive regulation of nucleobase, nucleoside, nucleotide and nucleic acid metabolic process, positive regulation of nitrogen compound metabolic process, positive regulation of transcription, DNA-dependent, positive regulation of macrom…	INS, YWHAB, CREBBP, YWHAZ, TSPO, MAPK3, AR, GSK3B, SRC, ADCY1, TEAD1, PTEN, LMX1B, IGF1, VEGFA, TSC1, ABCB1, TGFB1, LEP, PIK3CG, MAPK1, YWHAE, PARK2, CTNNB1, ESR1, PIK3CA, TNF, EGR2, MARK1, CASP9, CASP3, TSC2, BCL2	Bipolar Spectrum Disorders, Sleep Disorders	2
FREM3	biological adhesion, cell adhesion	MTRR	Depressive Disorder, Epilepsy, Sleep Disorders	3
FRZB	cell surface receptor linked signal transduction, negative regulation of cell communication	CTNNB1	Down Syndrome, Intellectual Disability	2
FSHR	activation of adenylate cyclase activity, regulation of cAMP metabolic process, regulation of cAMP biosynthetic process, positive regulation of adenylate cyclase activity, G-protein coupled receptor protein signaling pathway, cell surface receptor linked signal transduction, intracellular signaling cascade, positive regulation of adenylate cyclase activity by G-protein signaling pathway, cyclic-n…	VIP, AR, CYP17A1, CYP19A1, ESR1, ADRB2, ESR2	Intellectual Disability	1
FSTL1	cell surface receptor linked signal transduction, enzyme linked receptor protein signaling pathway	DMD, TGFB1	Schizophrenia, Sleep Disorders	2
FTMT	positive regulation of catalytic activity, cellular chemical homeostasis, metal ion transport, regulation of cell proliferation, regulation of lyase activity, regulation of transferase activity, di-, tri-valent inorganic cation homeostasis, cation homeostasis, chemical homeostasis, ion transport, positive regulation of cell proliferation, positive regulation of molecular function, cellular di-, t…	SYNE1	Sleep Disorders	1
FXN	response to inorganic substance, regulation of multicellular organism growth, phosphorylation, nitrogen compound biosynthetic process, positive regulation of growth, locomotory behavior, positive regulation of catalytic activity, neuromuscular process, cellular chemical homeostasis, regulation of cell proliferation, behavior, adult locomotory behavior, neurological system process, regulation of l…	INS, SOD1, FMR1, ATXN7, ATXN1, SYNE1	Bipolar Spectrum Disorders, Fragile X Syndrome, Intellectual Disability, Panic Disorder, Schizophrenia, Sleep Disorders, Tuberous Sclerosis	7
FXYD6	ion transport	DRD2	Schizophrenia	1
FZD2	metal ion homeostasis, cytosolic calcium ion homeostasis, G-protein coupled receptor protein signaling pathway, cell surface receptor linked signal transduction, intracellular signaling cascade, calcium ion homeostasis, cyclic-nucleotide-mediated signaling, cellular chemical homeostasis, second-messenger-mediated signaling, di-, tri-valent inorganic cation homeostasis, cell-cell signaling, cation…	TNF, WNT2, TCF7L2, GSK3B	Bipolar Spectrum Disorders	1
FZD3	G-protein coupled receptor protein signaling pathway, cell surface receptor linked signal transduction, cell proliferation, sensory organ development	WNT1, TCF7L2, WNT2, CTNNB1, GPC6, STX1A, GSK3B	Bipolar Spectrum Disorders, Depressive Disorder, Epilepsy, Schizophrenia	4
FZD9	learning or memory, G-protein coupled receptor protein signaling pathway, cell surface receptor linked signal transduction, cell proliferation, behavior, neurological system process	CTNNB1, GSK3B, WNT2, WNT1, GPC6, STX1A, TCF7L2	Anxiety Disorder, Bipolar Spectrum Disorders, Schizophrenia, Sleep Disorders	4
GAB1	positive regulation of MAP kinase activity, phosphorylation, regulation of phosphorus metabolic process, regulation of protein kinase activity, regulation of kinase activity, cell surface receptor linked signal transduction, cell proliferation, response to organic substance, intracellular signaling cascade, response to peptide hormone stimulus, enzyme linked receptor protein signaling pathway, tr…	MAPK1, MET, EGF, IL6, PIK3CG, PIK3CA, SDC2, MAPK3, SRC	Sleep Disorders	1
GABARAP	synaptic transmission, neurological system process, cell-cell signaling, transmission of nerve impulse	GABRD, GABRA5, GABRA4, GPHN, GABRB1, GABRB3, GABRG1, GABRA3, NSF, GABRA6, GABRA2, GABRA1, GABRG3	Epilepsy, Schizophrenia, Sleep Disorders	3
GABBR1	negative regulation of molecular function, regulation of cAMP metabolic process, regulation of cAMP biosynthetic process, negative regulation of adenylate cyclase activity, G-protein coupled receptor protein signaling pathway, cell surface receptor linked signal transduction, negative regulation of lyase activity, regulation of nucleotide metabolic process, regulation of adenylate cyclase activit…	YWHAZ, KCNJ3, GABRB1, GSK3B, GABBR2, GABRB3, NSF, GLRA2	Anxiety Disorder, Bipolar Spectrum Disorders, Epilepsy, Obsessive Compulsive Disorder, Panic Disorder, Schizophrenia, Sleep Disorders	7
GABRB2	G-protein coupled receptor protein signaling pathway, cell surface receptor linked signal transduction, synaptic transmission, neurological system process, cell-cell signaling, ion transport, gamma-aminobutyric acid signaling pathway, transmission of nerve impulse	TUBGCP5, NLGN4X, SLC6A4, GABRA3, NRXN1, DRD2, GABRA6, GABRG1, MAGEL2, RELN, DRD4, GRM5, ALDH5A1, GABRG3, GABRA4, GRIN2B, GRIA3, GABRB3, GAD1, NLGN3, GRIN1, GABRA2, GABRB1, GABRD, GAD2, GABRA5, HTR4, KCNMA1, GRIN2A, GPHN, GABRA1, GRIK3, NSF, GRM7, GRM8, UBE3A, GABRQ, GLRA2, ATP10A, GABBR2, OCA2, PRKCB, NDN	Anxiety Disorder, Bipolar Spectrum Disorders, Epilepsy, Obsessive Compulsive Disorder, Panic Disorder, Schizophrenia	6
GABRE	G-protein coupled receptor protein signaling pathway, cell surface receptor linked signal transduction, ion transport, response to drug, gamma-aminobutyric acid signaling pathway	NSF, GABRQ, GABRA6, GABRA3, GABRA2, GABRG3, GABRD, GABRG1, GABRB3, GABRA1, SYN1, GABRB1, GABRA5, GLRA2, GABRA4	Anxiety Disorder, Bipolar Spectrum Disorders, Depressive Disorder, Epilepsy, Obsessive Compulsive Disorder, Panic Disorder	6
GABRG2	G-protein coupled receptor protein signaling pathway, cell surface receptor linked signal transduction, synaptic transmission, behavior, neurological system process, cell-cell signaling, ion transport, gamma-aminobutyric acid signaling pathway, adult behavior, transmission of nerve impulse	DRD2, GABRA5, NSF, GABRB1, DRD5, GRIN2B, GABRG3, GABRA6, GAD1, SCN8A, GABRD, GPHN, GABRA1, GABRA2, SCN1A, GABRG1, KCNQ2, GABRA3, SCN2A, GRIN1, GABRB3, GABRA4, GAD2, GABRQ, GABBR2, SLC6A1, GLRA2, PRKCB, KCNQ3, PCDH19, CACNA1H	Anxiety Disorder, Bipolar Spectrum Disorders, Depressive Disorder, Epilepsy, Obsessive Compulsive Disorder, Panic Disorder, Schizophrenia	7
GABRP	ion transport	GPHN, GAD1, GABRD, GABBR2, GABRG1, GABRA3, GABRA4, GABRB3, GABRA5, SLC6A3, GABRB1, GABRA1, NSF, GABRA2, GABRG3, GABRA6, GABRQ, GLRA2	Anxiety Disorder, Bipolar Spectrum Disorders, Depressive Disorder, Epilepsy, Obsessive Compulsive Disorder, Panic Disorder, Schizophrenia, Sleep Disorders	8
GABRR1	G-protein coupled receptor protein signaling pathway, cell surface receptor linked signal transduction, synaptic transmission, neurological system process, cell-cell signaling, ion transport, gamma-aminobutyric acid signaling pathway, transmission of nerve impulse	GAD1, GABRA5, GABRB1, GABRD, GABRG1, PTPRZ1, GABRA4, GABRA3, GABBR2, GRIN2A, MAPK1, GABRB3, GABRA1, GABRA6, GRIN1, GRIK3, DRD5, GABRA2, GABRG3, GLRA2, GABRQ, SLC6A1	Anxiety Disorder, Bipolar Spectrum Disorders, Obsessive Compulsive Disorder, Panic Disorder, Schizophrenia, Sleep Disorders	6
GABRR2	G-protein coupled receptor protein signaling pathway, cell surface receptor linked signal transduction, synaptic transmission, neurological system process, cell-cell signaling, ion transport, gamma-aminobutyric acid signaling pathway, transmission of nerve impulse	GABRA4, GABRG1, GABRA3, GABRA5, GABBR2, GABRB1, GABRD, GABRB3, GABRG3, GABRA6, GABRA1, GABRA2, GABRQ, GLRA2, CGA	Anxiety Disorder, Bipolar Spectrum Disorders, Epilepsy, Obsessive Compulsive Disorder, Panic Disorder, Schizophrenia, Sleep Disorders	7
GABRR3	G-protein coupled receptor protein signaling pathway, cell surface receptor linked signal transduction, synaptic transmission, neurological system process, cell-cell signaling, ion transport, gamma-aminobutyric acid signaling pathway, transmission of nerve impulse	GABRB1, GABRA5, GABRA6, GABRA3, GABRB3, GABRD, SLC6A1, GABRA2, GABRG3, GABRQ, GLRA2, GABRA1, GABRG1, GABBR2, GABRA4	Anxiety Disorder, Bipolar Spectrum Disorders, Obsessive Compulsive Disorder, Panic Disorder	4
GADD45A	negative regulation of molecular function, regulation of phosphorus metabolic process, regulation of protein kinase activity, regulation of kinase activity, regulation of transferase activity, regulation of phosphorylation, regulation of phosphate metabolic process, negative regulation of catalytic activity	BRCA2, ESR1, CREBBP, TSPO, MAPK1, TNF, MAPK3, PTEN	Schizophrenia, Sleep Disorders	2
GAL	regulation of cell death, G-protein coupled receptor protein signaling pathway, cell surface receptor linked signal transduction, response to organic substance, response to peptide hormone stimulus, generation of a signal involved in cell-cell signaling, feeding behavior, response to endogenous stimulus, positive regulation of cell death, regulation of programmed cell death, response to wounding,…	ADCY1, HTR5A, INS, POMC, DRD4, TPH2, MTNR1A, CARTPT, GRM4, NTF3, CCK, VIP, MTNR1B, OPRM1, NPY, TAC1, HTR1B, AGRP, HTR1A, IL6, APP, BDNF, TSPO, GRM7, HCRT, ADRA2A, NPY1R, HTR3A, HTR1E, DRD3, DRD2, GHRL, LEP, PTGER3, AVP, PRL, HCRTR1, TH, MC4R, NTRK1, MC3R, IL8, ESR1, CNR1, MCHR1, PNOC, CNR2, DBH, OXT, HTR1D, OPRD1, HTR7, GRM8, OPRK1, GHSR, NPY2R, PYY, RGS7, ADORA3, NPY5R, TRPV1, ADCY5, OPRL1, SCG5	Anxiety Disorder, Bipolar Spectrum Disorders, Depressive Disorder, Obsessive Compulsive Disorder, Panic Disorder, Schizophrenia, Sleep Disorders	7
GALR1	negative regulation of molecular function, activation of adenylate cyclase activity, regulation of cAMP metabolic process, regulation of cAMP biosynthetic process, negative regulation of adenylate cyclase activity, positive regulation of adenylate cyclase activity, G-protein coupled receptor protein signaling pathway, cell surface receptor linked signal transduction, negative regulation of lyase …	HTR5A, MTNR1B, GRM7, ADCY1, TAC1, NPY1R, GRM4, HTR1B, DRD3, APP, PTGER3, DRD2, HTR1A, MTNR1A, ADRA2A, POMC, IL8, DRD4, NPY, HTR1E, OPRM1, MBP, GRM8, MCHR1, PNOC, CNR2, OPRD1, HTR1D, CNR1, PYY, NPY5R, NPY2R, RGS7, OPRK1, ADORA3, OPRL1	Anxiety Disorder, Bipolar Spectrum Disorders, Obsessive Compulsive Disorder, Panic Disorder, Schizophrenia, Sleep Disorders	6
GALR2	metal ion homeostasis, learning or memory, activation of adenylate cyclase activity, regulation of cAMP metabolic process, regulation of cAMP biosynthetic process, cell projection organization, positive regulation of adenylate cyclase activity, cytosolic calcium ion homeostasis, G-protein coupled receptor protein signaling pathway, cell surface receptor linked signal transduction, intracellular s…	NPY5R, HTR1B, HTR1E, ADORA3, HTR5A, OPRM1, GRM4, PYY, HTR1D, NPY, OPRK1, POMC, NPY2R, HTR1A, ADRA2A, RGS7, GRM7, OPRD1, NPY1R, CNR1, DRD2, DRD3, DRD4, CNR2, OPRL1, APP, MCHR1, MTNR1A, GRM8, MTNR1B	Anxiety Disorder, Bipolar Spectrum Disorders, Obsessive Compulsive Disorder, Panic Disorder	4
GALR3	negative regulation of molecular function, learning or memory, regulation of cAMP metabolic process, regulation of cAMP biosynthetic process, negative regulation of adenylate cyclase activity, G-protein coupled receptor protein signaling pathway, cell surface receptor linked signal transduction, negative regulation of lyase activity, feeding behavior, regulation of nucleotide metabolic process, s…	PTGER3, ADRA2A, HTR1E, HTR5A, OPRM1, DRD2, HTR1B, ADCY1, NPY, NPY1R, APP, HTR1A, GRM4, DRD4, POMC, MTNR1B, GRM7, DRD3, MTNR1A, IL8, PNOC, CNR1, MCHR1, OPRD1, CNR2, HTR1D, GRM8, NPY2R, NPY5R, OPRK1, RGS7, PYY, ADORA3, OPRL1	Anxiety Disorder, Bipolar Spectrum Disorders, Obsessive Compulsive Disorder, Panic Disorder, Schizophrenia, Sleep Disorders	6
GATA1	regulation of transcription from RNA polymerase II promoter	ESR1, ATRX, NKX2-5, MEF2C, IL6, CREBBP, NF1, AR, PAX5, TAC1, KIT, TSPO	Down Syndrome, Intellectual Disability	2
GATA4	positive regulation of transcription, positive regulation of multicellular organismal process, positive regulation of cellular biosynthetic process, positive regulation of nucleobase, nucleoside, nucleotide and nucleic acid metabolic process, positive regulation of nitrogen compound metabolic process, positive regulation of transcription, DNA-dependent, positive regulation of macromolecule biosyn…	AR, T, ESR1, DYRK1A, MEF2C, JARID2, CYP17A1, NKX2-5, DLX2, TBX1, CYP19A1, CTNNB1, EHMT1, CREBBP, ATRX, ERBB4, TSPO, KIT, VEGFA	Down Syndrome, Intellectual Disability	2
GATA5	positive regulation of transcription, positive regulation of cellular biosynthetic process, positive regulation of nucleobase, nucleoside, nucleotide and nucleic acid metabolic process, positive regulation of nitrogen compound metabolic process, positive regulation of macromolecule biosynthetic process, positive regulation of macromolecule metabolic process, positive regulation of biosynthetic pr…	PCBD1, ATRX, MEF2C, CYP17A1, NKX2-5	Down Syndrome, Intellectual Disability	2
GCG	regulation of secretion, G-protein coupled receptor protein signaling pathway, cell surface receptor linked signal transduction, cell proliferation, response to organic substance, intracellular signaling cascade, regulation of cellular localization, feeding behavior, response to endogenous stimulus, behavior, response to hormone stimulus	LHCGR, HCRTR1, GAD2, APP, HTR2A, GRM1, HCRTR2, VIPR1, PRL, CHRM3, GHRL, AVPR1A, HTR6, OXTR, TAC1, TH, CARTPT, ADRA1B, ADRB2, IL6, HTR7, POMC, VIP, DRD1, HTR4, CHRM5, HTR2B, GRM5, TNF, AVP, RAPGEF4, PYY, LEP, ADORA2A, DRD5, TSPO, OXT, NPY, CCK, IGF2, BCL2, APOE, GHSR, GRPR	Anxiety Disorder	1
GCK	regulation of ion transport, negative regulation of biosynthetic process, regulation of secretion, phosphorylation, positive regulation of cellular biosynthetic process, response to organic substance, intracellular signaling cascade, regulation of cellular localization, cellular chemical homeostasis, positive regulation of macromolecule biosynthetic process, positive regulation of macromolecule m…	CREBBP, XPO1	Intellectual Disability	1
GCLC	regulation of neuron apoptosis, response to inorganic substance, circulatory system process, negative regulation of biosynthetic process, regulation of cell death, negative regulation of apoptosis, regulation of membrane potential, response to organic substance, negative regulation of cell death, blood circulation, regulation of tube size, negative regulation of programmed cell death, response to…	MTRR, GAD2, NOS1, GSTM1, SOD1, GPX1, GAD1, GSTP1	Bipolar Spectrum Disorders, Schizophrenia	2
GCLM	regulation of neuron apoptosis, circulatory system process, regulation of cell death, negative regulation of apoptosis, regulation of membrane potential, negative regulation of cell death, blood circulation, regulation of tube size, negative regulation of programmed cell death, positive regulation of catalytic activity, cellular chemical homeostasis, regulation of programmed cell death, vascular …	GSTM1, GAD1, TAOK2, GPX1, GSTP1, GAD2	Bipolar Spectrum Disorders, Schizophrenia	2
GDF2	phosphorylation, regulation of phosphorus metabolic process, positive regulation of transcription, cell surface receptor linked signal transduction, positive regulation of cellular biosynthetic process, positive regulation of nucleobase, nucleoside, nucleotide and nucleic acid metabolic process, enzyme linked receptor protein signaling pathway, positive regulation of nitrogen compound metabolic p…	VEGFA	Anxiety Disorder, Bipolar Spectrum Disorders, Obsessive Compulsive Disorder, Panic Disorder, Schizophrenia, Sleep Disorders	6
GDF7	phosphorylation, regulation of phosphorus metabolic process, cell part morphogenesis, cell projection organization, positive regulation of transcription, cell surface receptor linked signal transduction, axonogenesis, positive regulation of cellular biosynthetic process, cell projection morphogenesis, cellular component morphogenesis, positive regulation of nucleobase, nucleoside, nucleotide and …	SHH, WNT1	Sleep Disorders	1
GDF9	cell surface receptor linked signal transduction, cellular component morphogenesis, enzyme linked receptor protein signaling pathway, developmental growth, growth, cell morphogenesis, regulation of growth, cell morphogenesis involved in differentiation	ESR1, CYP19A1, AR, CYP17A1	Intellectual Disability	1
GDI1	intracellular signaling cascade	TSPAN7, RPS6KA3, MECP2, OPHN1, CDKL5, IL1RAPL1, SLC6A8	Fragile X Syndrome, Intellectual Disability	2
GDNF	regulation of neuron apoptosis, regulation of secretion, regulation of cell death, negative regulation of apoptosis, cell projection organization, cell motility, positive regulation of transcription, positive regulation of cellular biosynthetic process, negative regulation of cell death, positive regulation of nucleobase, nucleoside, nucleotide and nucleic acid metabolic process, regulation of ce…	NGFR, SRC, NTRK2, TAC1, IGF1, NTRK1, NTF3, TGFB1, SLC6A3, ROBO2, SHH, TH, BDNF, CTNNB1, ADORA2A, TSPO, PIK3CA, NGF, NR4A2, NTRK3, SLC1A3, SHANK3, DDC, NTF4, CRK, BCL2, TRPV1	Anxiety Disorder, Attention Deficit Hyperactivity Disorder, Bipolar Spectrum Disorders, Depressive Disorder, Epilepsy, Obsessive Compulsive Disorder, Panic Disorder, Schizophrenia, Sleep Disorders	9
GFRA1	cell surface receptor linked signal transduction	SRC, CTNNB1, SHANK3, PIK3CA, CRK	Depressive Disorder, Epilepsy, Schizophrenia	3
GFRA2	cell surface receptor linked signal transduction, enzyme linked receptor protein signaling pathway, transmembrane receptor protein tyrosine kinase signaling pathway	TAC1, MYLIP	Schizophrenia	1
GGT1	cellular amino acid derivative metabolic process	GAD2, SRC, TSPO, IL8, AR, GPHN, IL6, APOE, ESR1, INS, IL2, IL10, TNF, ZBTB20, LEP, GAD1, KCNMA1	Sleep Disorders	1
GH1	regulation of multicellular organism growth, positive regulation of MAP kinase activity, regulation of phosphorus metabolic process, regulation of protein kinase activity, regulation of kinase activity, positive regulation of multicellular organismal process, cell surface receptor linked signal transduction, response to organic substance, intracellular signaling cascade, response to peptide hormo…	IGF1, LEPR, POMC, CNTN5, MAPK1, LEP, GHRL, PRL, PIK3CA, PRLR, MAPK3, NPY, TSPO, IL6, VIP, INS, IGF2, CHRNA7, OXT	Schizophrenia, Sleep Disorders	2
GHR	regulation of neuron apoptosis, regulation of multicellular organism growth, positive regulation of MAP kinase activity, regulation of cell death, phosphorylation, response to corticosteroid stimulus, membrane invagination, regulation of phosphorus metabolic process, regulation of protein kinase activity, regulation of kinase activity, positive regulation of multicellular organismal process, cell…	IL10, PTPN11, IL6, AR, ESR1, CYP19A1	Intellectual Disability	1
GHRH	forebrain development, metal ion homeostasis, regulation of multicellular organism growth, regulation of secretion, activation of adenylate cyclase activity, regulation of cAMP metabolic process, regulation of cAMP biosynthetic process, positive regulation of transcription, positive regulation of adenylate cyclase activity, positive regulation of multicellular organismal process, cytosolic calciu…	ADRB2, NPY, ESR1, VIP, GHSR, DRD5, HTR4, LHCGR, HTR6, AVP, SHBG, ADORA2A, OXT, GHRL, DRD1, LEP, HTR7, PRL, POMC, VIPR1, CCK, TH, GNAS, IGF1, PTGIR	Anxiety Disorder, Bipolar Spectrum Disorders, Obsessive Compulsive Disorder, Panic Disorder	4
GHRHR	forebrain development, regulation of multicellular organism growth, regulation of secretion, activation of adenylate cyclase activity, response to corticosteroid stimulus, regulation of cAMP metabolic process, regulation of cAMP biosynthetic process, positive regulation of adenylate cyclase activity, positive regulation of multicellular organismal process, G-protein coupled receptor protein signa…	GHRL, PRL, LHCGR, DRD5, VIP, DRD1, AVP, HTR7, HTR4, ADRB2, GRPR, ADORA2A, VIPR1, POMC, GHSR, HTR6, IGF1, BCL2, PTGIR, GNAS, IGF2	Anxiety Disorder, Bipolar Spectrum Disorders, Obsessive Compulsive Disorder, Panic Disorder	4
GIPR	metal ion homeostasis, activation of adenylate cyclase activity, regulation of cAMP metabolic process, regulation of cAMP biosynthetic process, positive regulation of adenylate cyclase activity, cytosolic calcium ion homeostasis, G-protein coupled receptor protein signaling pathway, cell surface receptor linked signal transduction, response to nutrient levels, intracellular signaling cascade, pos…	MTNR1B, MC4R, POMC, ADORA2A, ADRB2, INS, VIP, AVPR1A, AVP, DRD1, MC3R, ADCY1, HTR4, TCF7L2, GNAS, HTR7, HTR6, DRD5, AVPR1B	Schizophrenia, Sleep Disorders	2
GJA1	regulation of ion transport, cell part morphogenesis, cell projection organization, cell projection morphogenesis, cellular component morphogenesis, regulation of protein kinase cascade, positive regulation of macromolecule metabolic process, regulation of cell proliferation, regulation of calcium ion transport, regulation of metal ion transport, cell-cell signaling, positive regulation of cell c…	SRC, WNT1, CACNA1C, TSPO, KCNJ10, TGFB1, TNF, PIK3CG, ESR1, MAPK1, NEDD4, WNT2, NOS1, CSNK1D, IL6, GHRL, CTNNB1, MAPK3, DMD, IGF1, PIK3CA, VEGFA, INS, OXT, OXTR, PTGS2, FYN, KCND2, MEF2C, PRKCB, NKX2-5, KIT	Down Syndrome, Epilepsy, Schizophrenia, Sleep Disorders	4
GJA8	sensory organ development, neurological system process	PITX3	Schizophrenia, Sleep Disorders	2
GJB2	neurological system process, cell-cell signaling	WFS1	Attention Deficit Hyperactivity Disorder, Down Syndrome	2
GJB6	sensory organ development, regulation of cell proliferation, neurological system process, negative regulation of cell proliferation	TSPO, KCNJ10, WFS1	Down Syndrome, Schizophrenia, Sleep Disorders	3
GLI2	forebrain development, negative regulation of biosynthetic process, regulation of cell development, positive regulation of cell differentiation, cell part morphogenesis, cell projection organization, positive regulation of transcription, negative regulation of cell differentiation, cell surface receptor linked signal transduction, cell proliferation, axonogenesis, positive regulation of cellular …	DLX2, TGFB1, CREBBP, CSNK1D, CSNK1E, GATA2, TSPO, WNT1, CTNNB1, GSK3B, SHH, OPRM1, WNT2, AR, TCF7L2	Schizophrenia, Sleep Disorders	2
GLI3	telencephalon development, forebrain development, negative regulation of biosynthetic process, regulation of cell death, pallium development, positive regulation of cell differentiation, regulation of establishment of protein localization, positive regulation of transcription, negative regulation of cell differentiation, cell surface receptor linked signal transduction, positive regulation of cel…	CDK5, NF1, MED12, FOXG1, ESR1, FOSB, CREBBP, YWHAE, MECP2, CSNK1D, DLX2	Epilepsy	1
GLP1R	metal ion homeostasis, learning or memory, activation of adenylate cyclase activity, regulation of cAMP metabolic process, regulation of cAMP biosynthetic process, positive regulation of adenylate cyclase activity, cytosolic calcium ion homeostasis, G-protein coupled receptor protein signaling pathway, cell surface receptor linked signal transduction, intracellular signaling cascade, generation o…	TCF7L2, HTR7, TSPO, NPY, ADORA2A, LEP, POMC, CALM1, GHRL, VIP, CCK, HTR6, HTR4, GNAS, MC4R, MC3R, ADCY1, ADRB2, DRD5, DRD1	Schizophrenia	1
GLRA1	G-protein coupled receptor protein signaling pathway, cell surface receptor linked signal transduction, regulation of membrane potential, startle response, nerve-nerve synaptic transmission, negative regulation of transmission of nerve impulse, locomotory behavior, neuromuscular process, cellular chemical homeostasis, synaptic transmission, neuropeptide signaling pathway, protein heterooligomeriz…	GABRA1, GABRA5, GABBR2, GABRA2, GAD2, GABRD, GABRA6, GABRG1, GABRB1, GABRB3, PER2, GABRA3, GLRA2, GABRQ, GABRG3, KCNQ2, GABRA4, ARX, NDN, PER1, NPAS2	Anxiety Disorder, Bipolar Spectrum Disorders, Epilepsy, Obsessive Compulsive Disorder, Panic Disorder	5
GLRA3	synaptic transmission, neurological system process, cell-cell signaling, ion transport, transmission of nerve impulse	GABRA1, GABRB3, GLRA2, GABRG3, GABRA3, GABRG1, GABBR2, GABRB1, GABRA2, PER2, NPY5R, GABRA6, GABRA5, GABRD, GABRQ, GABRA4, NPAS2, PER1	Anxiety Disorder, Bipolar Spectrum Disorders, Epilepsy, Obsessive Compulsive Disorder, Panic Disorder	5
GLRB	G-protein coupled receptor protein signaling pathway, cell surface receptor linked signal transduction, regulation of membrane potential, startle response, nerve-nerve synaptic transmission, locomotory behavior, neuromuscular process, cellular chemical homeostasis, synaptic transmission, neuropeptide signaling pathway, protein heterooligomerization, behavior, adult locomotory behavior, neurologic…	GLRA2, GABRA3, GABRG3, GABRB1, GABRA5, GABRA1, GABRQ, GABRB3, GABRD, GABRG1, GABRA2, GABRA6, GAD2, GABRA4	Anxiety Disorder, Bipolar Spectrum Disorders, Epilepsy, Obsessive Compulsive Disorder, Panic Disorder	5
GLUD1	regulation of secretion, amine biosynthetic process, nitrogen compound biosynthetic process, regulation of cellular localization, positive regulation of secretion, positive regulation of transport	GAD1, ADH4, ENO2, ADH1A, ALDH5A1, MCPH1, ALDOA, GAD2, CDK5	Epilepsy, Intellectual Disability, Schizophrenia, Sleep Disorders	4
GLUD2	amine biosynthetic process, nitrogen compound biosynthetic process	GAD2, MCPH1, SYN1, ENO2, GRPR, GAD1, NTNG1, SHMT1, CDKL5	Epilepsy, Intellectual Disability, Schizophrenia, Sleep Disorders	4
GLUL	amine biosynthetic process, nitrogen compound biosynthetic process, cell proliferation, response to organic substance	TSPO, ALDH5A1, YWHAZ, INS, HTR2A, GAD2, GAD1, BDNF, AMT, ABAT, CTNNB1, PRODH, SLC1A1, SLC1A3, SHMT1, CBS	Schizophrenia, Sleep Disorders	2
GMFB	phosphorylation, protein amino acid phosphorylation, phosphorus metabolic process, phosphate metabolic process	CTSG, AANAT, GCH1, MAPK1, MAPK3	Anxiety Disorder, Bipolar Spectrum Disorders, Obsessive Compulsive Disorder, Panic Disorder	4
GMPS	nitrogen compound biosynthetic process	CASK, ADK, GATA2, DLG3, CTNNB1, LASP1, ENO2, ALDH3A1, ALDH5A1, ALDH1A3, GPHN, ADA, DLG2, SHMT1, DLG4	Schizophrenia, Sleep Disorders	2
GNA11	regulation of phospholipase activity, positive regulation of lipase activity, G-protein coupled receptor protein signaling pathway, cell surface receptor linked signal transduction, regulation of membrane potential, activation of phospholipase C activity by G-protein coupled receptor protein signaling pathway coupled to IP3 second messenger, intracellular signaling cascade, phosphoinositide-media…	OXTR, GNAS, PLCD1, SRC, CHRM3, ADRA2A, HTR2B, MTNR1A, ADRB2, OXT, ADCY1, PIK3CA, HCRTR1, TAC1, APP, ITPR1, TGFB1, ESR2, CCK, HTR7, GRM5, HTR2A, HCRTR2, MAPK3, GRPR, CHRM5, AVPR1A, MCHR1, ESR1, GRM1, TSPO, HCRT, GHSR, PTGER3, PRKCB, LHCGR, ADRA1B, ADCY5	Schizophrenia	1
GNA12	G-protein coupled receptor protein signaling pathway, cell surface receptor linked signal transduction, intracellular signaling cascade, response to wounding, Ras protein signal transduction, regulation of cell morphogenesis, protein kinase cascade	MAPK3, GNAS, GRM1, OMG, DRD5, CNR1, ADRA2A, AVPR1A, ADCY1, CTNNB1	Schizophrenia	1
GNA13	metal ion homeostasis, blood vessel development, regulation of phospholipase activity, positive regulation of lipase activity, cytosolic calcium ion homeostasis, G-protein coupled receptor protein signaling pathway, cell surface receptor linked signal transduction, intracellular signaling cascade, calcium ion homeostasis, positive regulation of catalytic activity, regulation of cell migration, ce…	DRD5, GNAS, ADCY1, AVPR1A, ADRA2A, ESR1, SRC, MTNR1A, GRM1, MAPK3, PIK3CA, OMG, CTNNB1	Schizophrenia	1
GNAI2	regulation of ion transport, negative regulation of molecular function, phosphorylation, regulation of cAMP metabolic process, regulation of phosphorus metabolic process, regulation of cAMP biosynthetic process, negative regulation of adenylate cyclase activity, regulation of protein kinase activity, regulation of kinase activity, G-protein coupled receptor protein signaling pathway, cell surface…	ADRA2A, MTNR1A, CNR1, ADCY1, DRD2, OPRM1, OPRD1, OMG, GNAS, MAPK3	Schizophrenia	1
GNAL	negative regulation of molecular function, activation of adenylate cyclase activity, regulation of cAMP metabolic process, regulation of cAMP biosynthetic process, response to amine stimulus, negative regulation of adenylate cyclase activity, positive regulation of adenylate cyclase activity, G-protein coupled receptor protein signaling pathway, cell surface receptor linked signal transduction, n…	HTR4, CHRM5, CHRM3, ADORA2A, HTR5A, DRD5, DRD1, HTR6, ESR1, ADRB2, HTR7, GNAS	Bipolar Spectrum Disorders	1
GNAQ	forebrain development, activation of adenylate cyclase activity, regulation of cAMP metabolic process, regulation of cAMP biosynthetic process, regulation of phospholipase activity, positive regulation of adenylate cyclase activity, positive regulation of lipase activity, G-protein coupled receptor protein signaling pathway, cell surface receptor linked signal transduction, regulation of membrane…	HTR2C, GRM7, ESR1, PRKCB, GHSR, ADORA2A, CHRM5, ADRB2, HTR2B, APP, HTR2A, DRD5, ESR2, CHRM3, GRM4, GRM1, ADRA2A, GRPR, MCHR1, MTNR1B, GRM5, ADCY1, ADCY5, ADRA1B, DRD1, PTGER3, LHCGR	Epilepsy	1
GNB3	circulatory system process, G-protein coupled receptor protein signaling pathway, cell surface receptor linked signal transduction, response to organic substance, intracellular signaling cascade, blood circulation, response to endogenous stimulus, response to hormone stimulus, regulation of blood pressure	ADRA2A, LIN7B, ADRB2, MAPK1, MAPK3, SLC6A4, SUCLG2, TEAD1, MTHFR, GRIK2, GNAS, MAP2K1	Anxiety Disorder, Bipolar Spectrum Disorders, Depressive Disorder, Epilepsy, Obsessive Compulsive Disorder, Panic Disorder, Schizophrenia, Sleep Disorders	8
GNG2	G-protein coupled receptor protein signaling pathway, cell surface receptor linked signal transduction, cell proliferation, response to organic substance, intracellular signaling cascade, response to endogenous stimulus, response to hormone stimulus	HTR7, ESR1, GRM4, NPY5R, HTR1E, VIP, PLCB1, CNR2, ADRA2A, HTR6, ADORA2A, PIK3CG, CHRM3, ADRA1B, HCRTR1, NPY1R, OXT, CCK, AVPR1A, SNAP25, OPRK1, HTR2A, GNAS, GABBR2, HTR5A, HTR1B, OPRL1, HCRTR2, OPRD1, OPRM1, DRD4, TAC1, HTR1D, MCHR1, APP, HTR2B, DRD5, MTNR1B, PTGIR, GRIK3, VIPR1, CACNA1B, HLA-DRB1, AR, GRM5, POMC, NPY2R, GRM7, GRM1, MTNR1A, PYY, HTR4, KCNJ3, OXTR, CACNA1C, AVP, HTR1A, ADORA3, NPY…	Bipolar Spectrum Disorders	1
GNL3	regulation of cell proliferation	ADA, IMMP2L, LSG1	Anxiety Disorder, Bipolar Spectrum Disorders, Schizophrenia, Sleep Disorders	4
GNRH1	regulation of cell death, negative regulation of apoptosis, response to corticosteroid stimulus, response to organic substance, negative regulation of cell death, negative regulation of programmed cell death, response to endogenous stimulus, female pregnancy, regulation of programmed cell death, regulation of cell proliferation, response to steroid hormone stimulus, regulation of apoptosis, respo…	OXT, LEP, HTR2B, OXTR, AVP, TAC1, PRL, CHRM5, ESR1, HCRTR2, CHRM3, SHBG, LHCGR, NPY, HCRTR1, CCK, AR, CHRNA7, POMC, GRM5, ADRA1B, AVPR1A, HTR2A, GHSR, GRPR, MCHR1, NDN, APP, PLCB1, GRM1, TH, IGF1	Anxiety Disorder, Bipolar Spectrum Disorders, Obsessive Compulsive Disorder, Panic Disorder	4
GNRHR	G-protein coupled receptor protein signaling pathway, cell surface receptor linked signal transduction, regulation of cell proliferation, negative regulation of cell proliferation	CHRM3, TAC1, AVP, HCRTR2, HTR2A, POMC, HTR2B, TSPO, AVPR1A, OXTR, HCRTR1, ADRA1B, CCK, AR, CHRM5, PRL, GRM5, GHSR, LHCGR, ESR1, GRPR, NPY, OXT, APP, PLCB1, GNAS, GRM1, MCHR1	Anxiety Disorder, Bipolar Spectrum Disorders, Obsessive Compulsive Disorder, Panic Disorder	4
GNRHR2	G-protein coupled receptor protein signaling pathway, cell surface receptor linked signal transduction	LHCGR	Anxiety Disorder, Bipolar Spectrum Disorders, Obsessive Compulsive Disorder, Panic Disorder, Schizophrenia, Sleep Disorders	6
GOLPH3	cell proliferation, positive regulation of cell communication, positive regulation of signal transduction	TSPO, SRC, INS, EPHA6, LRP8, NSF, RELN	Schizophrenia, Sleep Disorders	2
GPBAR1	G-protein coupled receptor protein signaling pathway, cell surface receptor linked signal transduction	GNAS, ADCY1, ADORA2A, VIP, POMC, MC3R, ADCY5, AVP, ADRB2, HTR6, DRD1	Depressive Disorder	1
GPC3	regulation of cell proliferation, positive regulation of cell communication, positive regulation of signal transduction, regulation of growth, negative regulation of cell proliferation	CTNNB1, APOE	Fragile X Syndrome, Intellectual Disability	2
GPI	blood vessel development	HUWE1	Intellectual Disability	1
GPR125	G-protein coupled receptor protein signaling pathway, cell surface receptor linked signal transduction, neuropeptide signaling pathway	SHH, PDE4A, ROBO1, ROBO2, MAPK1, MAPK3, PDE4B, NTNG1	Bipolar Spectrum Disorders, Schizophrenia, Sleep Disorders	3
GPR126	G-protein coupled receptor protein signaling pathway, cell surface receptor linked signal transduction, neuropeptide signaling pathway	TNF, TSPO	Sleep Disorders	1
GPR17	G-protein coupled receptor protein signaling pathway, cell surface receptor linked signal transduction	HTR2A, HCRTR2, ADRA2A, IL8, ADCY1, DRD4, HTR1A, AVP, DRD2, MTNR1A, HTR1B, ADRA1B, PIK3CA, HCRT, APP, OPRM1, CHRM3, GRPR, POMC, GRM5, MTNR1B, DRD3, TAC1, CHRM5, GRM4, CCK, NPY, HCRTR1, NPY1R, PTGER3, AVPR1A, HTR1E, GRM7, HTR2B, HTR5A, CNR2, HTR1D, OPRD1, OXT, CNR1, GRM1, GRM8, OXTR, CBS, MCHR1, PNOC	Schizophrenia, Sleep Disorders	2
GPR176	G-protein coupled receptor protein signaling pathway, cell surface receptor linked signal transduction, synaptic transmission, neurological system process, cell-cell signaling, transmission of nerve impulse	HTR5A	Sleep Disorders	1
GPR50	G-protein coupled receptor protein signaling pathway, cell surface receptor linked signal transduction, cell-cell signaling	AANAT, ASMT, MTNR1B, MTNR1A, PLCB1	Attention Deficit Hyperactivity Disorder, Bipolar Spectrum Disorders, Depressive Disorder, Schizophrenia, Sleep Disorders	5
GPR56	biological adhesion, G-protein coupled receptor protein signaling pathway, cell surface receptor linked signal transduction, neuropeptide signaling pathway, cell-cell signaling, cell adhesion	STX1A	Intellectual Disability	1
GPR6	metal ion homeostasis, cytosolic calcium ion homeostasis, G-protein coupled receptor protein signaling pathway, cell surface receptor linked signal transduction, calcium ion homeostasis, cellular chemical homeostasis, di-, tri-valent inorganic cation homeostasis, cation homeostasis, chemical homeostasis, cellular metal ion homeostasis, cellular calcium ion homeostasis, cellular di-, tri-valent in…	NR2E1	Sleep Disorders	1
GPR85	G-protein coupled receptor protein signaling pathway, cell surface receptor linked signal transduction	INSIG1	Schizophrenia, Sleep Disorders	2
GPR88	G-protein coupled receptor protein signaling pathway, cell surface receptor linked signal transduction	HTR1D	Bipolar Spectrum Disorders, Schizophrenia, Sleep Disorders	3
GPR98	biological adhesion, cell projection organization, negative regulation of cell differentiation, G-protein coupled receptor protein signaling pathway, cell surface receptor linked signal transduction, sensory organ development, neuropeptide signaling pathway, neurological system process, response to abiotic stimulus, neuron development, neuron differentiation, cell adhesion	NTNG1	Schizophrenia, Sleep Disorders	2
GPX3	response to inorganic substance, cellular amino acid derivative metabolic process	TNF, SOD1, MET, INS, GSTM1, GSTP1, TUB	Bipolar Spectrum Disorders, Schizophrenia, Sleep Disorders	3
GRB10	cell surface receptor linked signal transduction, response to organic substance, response to peptide hormone stimulus, enzyme linked receptor protein signaling pathway, transmembrane receptor protein tyrosine kinase signaling pathway, response to endogenous stimulus, negative regulation of transport, cell-cell signaling, negative regulation of cell communication, response to insulin stimulus, res…	NDN, IGF1, MAPK1, IGF2, APP, SRC, CTCF, YWHAE, NEDD4, UBE3A, MAGEL2, PTK2, INS, ERBB4, GNAS, FYN	Schizophrenia, Sleep Disorders	2
GRB2	cell surface receptor linked signal transduction, response to organic substance, intracellular signaling cascade, response to peptide hormone stimulus, enzyme linked receptor protein signaling pathway, transmembrane receptor protein tyrosine kinase signaling pathway, response to endogenous stimulus, protein heterooligomerization, MAPKKK cascade, Ras protein signal transduction, cell-cell signalin…	IL2, MET, BDNF, IL5, EPS8, NGFR, APP, VEGFA, IL6, FRK, SRC, DMD, YWHAE, PRKD1, NTRK1, PARK2, TSPO, INS, AR, NGF, SDC2, PRLR, YWHAB, GSK3B, PTPN5, ADRB2, PIK3CA, PIK3CG, MAPK3, DRD4, IGF1, PTEN, EGF, DISC1, TNF, NTRK2, SHANK2, SYN1, ESR1, PTK2, CRP, YWHAZ, MAPK1, PDZK1, IL4, ADA, DRD3, DOCK4, NTF3, MBP, DLG4, NTRK3, SHANK3, ERBB4, SH3KBP1, SYNGAP1, FYN	Schizophrenia, Sleep Disorders	2
GRIA1	learning or memory, membrane invagination, memory, endocytosis, synaptic transmission, behavior, neurological system process, cell-cell signaling, ion transport, transmission of nerve impulse	GRIP1, DRD2, GRM5, NLGN1, GRM7, BDNF, DRD5, SLC1A1, SRC, CHRNA4, TSPO, TH, DLG3, HTR7, DLG2, DLG4, LRRC7, GRM1, SHANK2, GRM4, GRID1, HOMER1, GAD2, GRIN2A, PPP1R1B, SHANK1, NEDD4, GPHN, SLC6A3, CAMK2B, SHANK3, GRID2, NTRK2, DRD1, SLC1A3, SYN1, GRIK3, CNR1, FMR1, NSF, FYN, GRM8, GAD1, GRIN2B, GRIN1, GRIA3, GRIK2, GABRQ, NPTX2	Anxiety Disorder, Bipolar Spectrum Disorders, Depressive Disorder, Obsessive Compulsive Disorder, Panic Disorder, Schizophrenia	6
GRIA2	response to inorganic substance, membrane invagination, positive regulation of multicellular organismal process, endocytosis, positive regulation of synaptic transmission, synaptic transmission, positive regulation of transmission of nerve impulse, neurological system process, response to metal ion, cell-cell signaling, regulation of system process, positive regulation of cell communication, ion …	NLGN1, DLG4, GRIN2B, DRD2, DRD1, CTNNB1, DRD5, GRID1, HOMER1, CAMK2B, GRM1, NSF, GRIK2, GRIK3, GRM5, DLG3, GRIN1, GRIN2A, DLG2, SOD1, GRM7, HTR2C, GRID2, GAD1, GRIP1, BDNF, SHANK1, GRIA3	Anxiety Disorder, Bipolar Spectrum Disorders, Depressive Disorder, Obsessive Compulsive Disorder, Panic Disorder, Schizophrenia	6
GRIA4	positive regulation of multicellular organismal process, cell surface receptor linked signal transduction, positive regulation of synaptic transmission, synaptic transmission, positive regulation of transmission of nerve impulse, glutamate signaling pathway, neurological system process, cell-cell signaling, regulation of system process, positive regulation of cell communication, ion transport, re…	GRIN2B, GRIK2, NLGN1, DRD5, GRIN2A, GRIP1, GRM7, GRIA3, GRIN1, GRIK3, TSPO, BDNF, CAMK2B, SLC1A3, GRID2, DRD1, DLG3, GRM1, GRM5, GRM4, GRID1, DLG2, GRM8, SHANK1, DLG4	Anxiety Disorder, Bipolar Spectrum Disorders, Depressive Disorder, Obsessive Compulsive Disorder, Panic Disorder, Schizophrenia	6
GRIK1	response to pain, regulation of secretion, positive regulation of multicellular organismal process, cell surface receptor linked signal transduction, regulation of membrane potential, negative regulation of synaptic transmission, regulation of amine transport, negative regulation of transmission of nerve impulse, positive regulation of synaptic transmission, cellular chemical homeostasis, synapti…	GRIA3, NOS1, DLG3, GRM5, HOMER1, DLG2, NLGN1, CAMK2B, GRM7, SHANK1, GRM4, GRID2, DRD1, GRIN2A, GRID1, SLC1A1, GRM8, NSF, GRM1, GRIN1, GRIN2B, GRIK3, CYFIP1, DLG4, SLC1A3, GRIP1, GRIK2	Anxiety Disorder, Bipolar Spectrum Disorders, Depressive Disorder, Epilepsy, Obsessive Compulsive Disorder, Panic Disorder, Schizophrenia, Sleep Disorders	8
GRIK4	cell surface receptor linked signal transduction, synaptic transmission, glutamate signaling pathway, neurological system process, cell-cell signaling, ion transport, transmission of nerve impulse	GRID1, GRM4, GRM1, DLG4, GRIN2A, GRM5, GRIN2B, GRIN1, DLG3, GRIK3, GRID2, GRIK2, GRIA3	Anxiety Disorder, Bipolar Spectrum Disorders, Depressive Disorder, Intellectual Disability, Obsessive Compulsive Disorder, Panic Disorder, Schizophrenia	7
GRIK5	synaptic transmission, neurological system process, cell-cell signaling, ion transport, transmission of nerve impulse	SHANK1, GRM4, GRIA3, GRID2, NR2E1, GRM5, LIN7B, GRM7, GRIN2A, DLG3, DLG4, GRIN2B, GRIK3, GRID1, GRIN1, GRIK2, GRM8, GRM1	Anxiety Disorder, Bipolar Spectrum Disorders, Obsessive Compulsive Disorder, Panic Disorder, Schizophrenia, Sleep Disorders	6
GRIN2C	cell surface receptor linked signal transduction, regulation of membrane potential, neuromuscular process, cellular chemical homeostasis, synaptic transmission, glutamate signaling pathway, response to wounding, neurological system process, cell-cell signaling, regulation of system process, chemical homeostasis, ion transport, regulation of excitatory postsynaptic membrane potential, ion homeosta…	GRM8, GRIN2A, GRIN1, GRID1, DLG4, INADL, DRD1, SRC, SHANK1, DLG2, GRID2, GRM4, BDNF, NLGN1, FYN, GRIK3, GRIN2B, DLG3, NOS1, GRM1, NRG1, GRIK2, GRM5, CALM1, FRK, CAMK2B, SLC1A3, GRM7, GABRB1, GRIA3, DRD5	Bipolar Spectrum Disorders, Schizophrenia	2
GRIN2D	startle response, nerve-nerve synaptic transmission, locomotory behavior, neuromuscular process, synaptic transmission, behavior, adult locomotory behavior, neurological system process, cell-cell signaling, regulation of system process, ion transport, adult behavior, regulation of neurological system process, transmission of nerve impulse	GABRB3, GRIA3, GABRB1, GRM1, GRID2, NRG1, GRIN2B, GRIK3, NLGN1, NEDD4, INADL, SLC1A1, DLG3, FRK, GRM7, DLG4, GRID1, BDNF, SYNGAP1, NTF3, CTNNB1, GRM4, DRD1, GRIN2A, GRM8, GRIN1, DRD5, SHANK1, GRM5, CAMK2B, NOS1, CALM1, DLG2, SRC, SLC1A3, GRIK2, FYN	Bipolar Spectrum Disorders, Schizophrenia	2
GRIN3A	calcium ion transport, cell projection organization, cell surface receptor linked signal transduction, startle response, response to organic substance, prepulse inhibition, neuromuscular process, negative regulation of response to external stimulus, glutamate signaling pathway, metal ion transport, neurological system process, response to ethanol, rhythmic process, ion transport, negative regulat…	GRM4, GRM5, DLG3, GRIN2A, NLGN1, EPS8, GRIA3, GRM7, GRID2, DLG2, DLG4, GRIK2, GRIK3, GRM8, GRIN2B, GRID1, GRIN1, GRM1, INADL, KCND2	Anxiety Disorder, Bipolar Spectrum Disorders, Depressive Disorder, Epilepsy, Intellectual Disability, Obsessive Compulsive Disorder, Panic Disorder, Schizophrenia, Sleep Disorders	9
GRIN3B	regulation of ion transport, cell surface receptor linked signal transduction, glutamate signaling pathway, regulation of calcium ion transport, regulation of metal ion transport, ion transport	GRM4, SHANK1, GRIA3, GRM5, GRIN2A, DLG2, GRID2, DLG3, GRIK3, GRIN1, INADL, GRIN2B, DLG4, GRID1, GRM1, GRM8, GRIK2	Anxiety Disorder, Bipolar Spectrum Disorders, Schizophrenia, Sleep Disorders	4
GRK5	phosphorylation, G-protein coupled receptor protein signaling pathway, cell surface receptor linked signal transduction, intracellular signaling cascade, cyclic-nucleotide-mediated signaling, protein amino acid phosphorylation, cAMP-mediated signaling, second-messenger-mediated signaling, response to drug, G-protein signaling, coupled to cyclic nucleotide second messenger, phosphorus metabolic pr…	ADRA1B, CHRM5, APP, CALM1, TAC1, ADRA2A, AVPR1A, KCNN3, GRM5, CCK, DLGAP2, HCRT, GRPR, OPRM1, AVP, HTR2B, CHRM3, HTR2A, ADRB2, HCRTR1, HCRTR2, MCHR1, GRM1, GHSR, BCL2, OXTR, OXT, AVPR1B	Depressive Disorder, Epilepsy, Sleep Disorders	3
GRK6	phosphorylation, protein amino acid phosphorylation, phosphorus metabolic process, phosphate metabolic process	OPRM1, GRID2, ADRB2, CHRM3, OPRD1	Schizophrenia, Sleep Disorders	2
GRM2	negative regulation of molecular function, regulation of cAMP metabolic process, regulation of cAMP biosynthetic process, negative regulation of adenylate cyclase activity, G-protein coupled receptor protein signaling pathway, cell surface receptor linked signal transduction, negative regulation of lyase activity, response to organic substance, response to organic cyclic substance, generation of …	GRM5, DRD3, DRD4, BDNF, HTR2C, DLG3, DRD2, GRIN2A, GRM7, KCNJ3, NPY1R, GRM4, HTR5A, ADCY1, APP, MET, POMC, GAD1, NPY, HTR1E, HTR2B, GRIA3, HTR1B, STXBP1, DLG2, IL8, OPRM1, ADRA2A, FOLH1, MTNR1A, PTGER3, FMR1, HTR2A, ADORA2A, MTNR1B, HOMER1, HTR1A, HTR7, GRIK2, OPRD1, GRIN2B, HTR1D, CNR1, MCHR1, SLC1A1, GRIN1, CNR2, GRM1, PNOC, DLG4, SLC1A3, GRM8, PYY, RGS7, ADORA3, NPY2R, NPY5R, OPRK1, ADCY5, OPR…	Anxiety Disorder, Bipolar Spectrum Disorders, Depressive Disorder, Epilepsy, Obsessive Compulsive Disorder, Panic Disorder, Schizophrenia, Sleep Disorders	8
GRM3	negative regulation of molecular function, regulation of cAMP metabolic process, regulation of cAMP biosynthetic process, negative regulation of adenylate cyclase activity, G-protein coupled receptor protein signaling pathway, cell surface receptor linked signal transduction, negative regulation of lyase activity, regulation of nucleotide metabolic process, synaptic transmission, regulation of ad…	HTR1E, DLG3, DLG2, GRIN2A, FOLH1, NRG1, PTGER3, GRIA3, NPY1R, CAMK2B, DRD4, STXBP1, DRD2, DAOA, OPRM1, IL8, HTR5A, HTR1B, FMR1, COMT, GRM7, APP, KCNJ3, ADCY1, MTNR1A, GRM4, DISC1, HTR2A, ADRA2A, POMC, CALM1, NPY, GAD1, DRD3, HTR1A, BDNF, MTNR1B, MET, GRM5, GRIK2, PNOC, OPRD1, MCHR1, CNR2, HTR7, GRM8, HTR1D, CNR1, SLC1A3, GRIK3, DTNBP1, PRODH, DLG4, SLC1A1, GRM1, GRIN1, GRIP1, GRIN2B, DAO, RGS7, N…	Anxiety Disorder, Bipolar Spectrum Disorders, Depressive Disorder, Obsessive Compulsive Disorder, Panic Disorder, Schizophrenia, Sleep Disorders	7
GRM6	negative regulation of molecular function, regulation of cAMP metabolic process, regulation of cAMP biosynthetic process, negative regulation of adenylate cyclase activity, G-protein coupled receptor protein signaling pathway, cell surface receptor linked signal transduction, negative regulation of lyase activity, intracellular signaling cascade, locomotory behavior, cyclic-nucleotide-mediated si…	FMR1, OPRM1, ADRA2A, HTR1E, TNF, DRD3, DRD4, TRPM1, MTNR1B, POMC, DLG2, DLG3, IL8, DRD2, HTR5A, SDK1, NPY, GRM4, APP, GRM7, ADCY1, MTNR1A, HTR1B, GRIN2A, HTR1A, GRM5, NPY1R, PTGER3, MET, GRIN2B, OPRD1, GRM8, GRM1, CNR2, CNR1, DLG4, PNOC, MCHR1, HTR1D, GRIN1, GRIK2, NPY5R, RGS7, OPRK1, NPY2R, ADORA3, PYY, OPRL1	Anxiety Disorder, Bipolar Spectrum Disorders, Obsessive Compulsive Disorder, Panic Disorder, Schizophrenia, Sleep Disorders	6
GRN	female pregnancy, regulation of cell proliferation, positive regulation of cell proliferation	IL8, ESR1, WNT2, WNT1, DLX2, INS, APOE, IL10, ITGB3, MAPT, HOXA1, CBS	Bipolar Spectrum Disorders, Schizophrenia, Sleep Disorders	3
GRP	G-protein coupled receptor protein signaling pathway, cell surface receptor linked signal transduction, neuropeptide signaling pathway	IMMP2L, AVP, APP, GHRL, HTR2A, POMC, HCRTR1, CCK, CHRM5, HCRTR2, RARG, GRM5, ADRA1B, PTK2, INS, TH, AVPR1A, PRKD1, AGRP, HCRT, PIK3CA, NPY, IL8, TAC1, LEP, CNTNAP2, CHRM3, TSPO, HTR2B, VIP, IGF1, GRPR, SRC, AR, HTR7, OXTR, GHSR, OXT, PYY, MCHR1, PLCB1, GRM1	Anxiety Disorder, Bipolar Spectrum Disorders, Obsessive Compulsive Disorder, Panic Disorder, Sleep Disorders	5
GSK3A	negative regulation of molecular function, phosphorylation, cell surface receptor linked signal transduction, response to organic substance, response to peptide hormone stimulus, enzyme linked receptor protein signaling pathway, transmembrane receptor protein tyrosine kinase signaling pathway, response to endogenous stimulus, protein amino acid phosphorylation, negative regulation of transport, r…	GABBR2, HTR1A, DLG3, SHH, INS, CASK, PIK3CG, PTEN, CREBBP, PIK3CA, MAPT, APP, CTNNB1, GPHN, KIF5C, WNT2, PER2, WNT1, TNF, DISC1, DLG2, DOCK4, APC, AR, GSK3B, TCF7L2, DLG4, PTGS2, TSC2, CASP3, DRG1	Bipolar Spectrum Disorders, Schizophrenia, Sleep Disorders	3
GSR	cellular amino acid derivative metabolic process, homeostatic process, cellular homeostasis	GRIN1, APOE, GRIA3, GRIN2B, GRIK2, GPX1, GRM1, SHMT1, CYP1A1, IL6, GRIN2A, BDNF, AMT, ADH5, CBS, GRM5, GSTM1	Epilepsy	1
GSS	response to inorganic substance, response to metal ion, cellular amino acid derivative metabolic process	SHMT1, GSTP1, GPX1, GSTM1, CBS, ALOX5AP	Epilepsy, Schizophrenia, Sleep Disorders	3
GSTA1	cellular amino acid derivative metabolic process	ADH7, CYP1A1, ADH6, ADH5, ALDH1A3, ADH1A, ADH4, ALDH3A1, ADH1B, GSTP1, GSTM1, GPX1	Schizophrenia, Sleep Disorders	2
GSTM3	response to organic substance, response to endogenous stimulus, response to steroid hormone stimulus, response to hormone stimulus, response to estrogen stimulus	CYP2D6, CYP1A1, ADH1B, ADH4, ADH1A, ADH5, CYP1B1, ADH6, ESR1, GSTM1, GPX1, ADH7	Epilepsy	1
GSTT1	cellular amino acid derivative metabolic process	ADH4, PON1, ADH5, ADH7, GSTM1, MTHFR, GSTP1, ALDH1A3, CYP2D6, ALDH3A1, CYP17A1, CYP1A1, GPX1, ADH6, ADH1B, ENO2, COMT, ABCB1, ADH1A, EEF1A2, CYP1B1, GABRQ, BRCA2	Anxiety Disorder, Bipolar Spectrum Disorders, Depressive Disorder, Down Syndrome, Epilepsy, Intellectual Disability, Schizophrenia	7
GTF2H1	regulation of phosphorus metabolic process, positive regulation of transcription, regulation of protein kinase activity, regulation of kinase activity, positive regulation of cellular biosynthetic process, positive regulation of nucleobase, nucleoside, nucleotide and nucleic acid metabolic process, positive regulation of nitrogen compound metabolic process, positive regulation of transcription, D…	MBD3, AR, ESR1	Sleep Disorders	1
GULP1	membrane invagination, endocytosis	ITGB3	Schizophrenia, Sleep Disorders	2
GYS2	response to organic substance	CLOCK, GSK3B, CSNK1D, ALDOA, CSNK1E	Schizophrenia, Sleep Disorders	2
HABP2	biological adhesion, cell adhesion	CASK, SERPINE1, INADL	Schizophrenia, Sleep Disorders	2
HAGH	cellular amino acid derivative metabolic process	GLO1, ADH5	Schizophrenia	1
HAPLN2	biological adhesion, cell adhesion	NFIL3	Schizophrenia, Sleep Disorders	2
HCN2	regulation of membrane potential, cellular chemical homeostasis, metal ion transport, cell-cell signaling, chemical homeostasis, ion transport, ion homeostasis, cation transport, homeostatic process, cellular ion homeostasis, cellular homeostasis	KCND2, KCNQ2, SCN1A, CACNA1H, KCNJ3, CACNA1G, HCN1, KCNQ3, CACNA1I	Epilepsy	1
HCN4	circulatory system process, blood circulation, metal ion transport, regulation of system process, ion transport, regulation of heart contraction, cation transport	CACNA1C, KCNJ3, CACNB2	Anxiety Disorder, Bipolar Spectrum Disorders, Obsessive Compulsive Disorder	3
HDAC10	negative regulation of biosynthetic process, regulation of transcription from RNA polymerase II promoter	HDAC4, CREBBP, NOS1, MBD3, EHMT1, SETD2, MTRR	Schizophrenia, Sleep Disorders	2
HDAC2	negative regulation of molecular function, negative regulation of biosynthetic process, positive regulation of transcription, positive regulation of multicellular organismal process, positive regulation of cellular biosynthetic process, response to organic substance, positive regulation of nucleobase, nucleoside, nucleotide and nucleic acid metabolic process, response to organic cyclic substance,…	EHMT1, SETD2, CTCF, PTEN, BCL11A, MAPK3, HDAC4, MAPK1, AR, TSPO, MAOB, RXRG, MBD1, NR2E1, UBE2A, MAOA, CTNNB1, CAMK2B, MBD3, RARA, ESR1, JARID2, CREBBP, PARK2, GATA2, UBE3A, DYX1C1, TCF7L2, GTF2I, MECP2, BCL2, HR	Anxiety Disorder, Schizophrenia, Sleep Disorders	3
HDAC3	negative regulation of biosynthetic process, regulation of cell development, regulation of cell death, negative regulation of apoptosis, blood vessel development, negative regulation of cell differentiation, negative regulation of cell death, negative regulation of programmed cell death, regulation of protein kinase cascade, regulation of programmed cell death, regulation of apoptosis, response t…	DYX1C1, CAMK4, CSNK1D, CREBBP, SRC, YWHAE, TGFB1, TSPO, NR2E1, RORA, CALM1, CTCF, AR, MBD3, SETD2, RXRG, MBD1, MAPK3, MAOB, NPAS2, GATA2, HDAC4, EHMT1, MAOA, UBE2A, CLOCK, RARA, MAPK1, WNT1, ATXN7, ESR1, TCF7L2, GTF2I, MECP2, MED12, PAFAH1B1	Schizophrenia, Sleep Disorders	2
HDAC5	negative regulation of biosynthetic process, regulation of cell development, positive regulation of transcription, negative regulation of cell differentiation, positive regulation of cellular biosynthetic process, response to organic substance, positive regulation of nucleobase, nucleoside, nucleotide and nucleic acid metabolic process, response to peptide hormone stimulus, positive regulation of…	ESR1, CREBBP, MEF2C, MTRR, FOXO1, YWHAE, FOSB, POR, BRD2, NOS1, BCL2, CAMK4, HR	Anxiety Disorder, Depressive Disorder, Epilepsy	3
HDAC9	negative regulation of biosynthetic process, regulation of cell development, positive regulation of locomotion, response to organic substance, response to peptide hormone stimulus, response to endogenous stimulus, regulation of cell migration, positive regulation of cell migration, response to wounding, regulation of locomotion, positive regulation of developmental process, regulation of cell mot…	SRC, DAPK1, CAMK2B, NOS1, CREBBP, RARA, IL8, YWHAZ, BCL11A, ESR1, GATA2, SETD2, TSPO, IGF2, IL6, HDAC4, TNF, AR, ABCB1, YWHAE, CTNNB1, EHMT1, PRKD1, PTEN, CTCF, VEGFA, MBD3, PARK2, INS, BDNF, MTRR, MECP2, PTGS2, TBL1XR1, ATRX, MEF2C, NSD1, HRAS, XPO1, BCL2	Anxiety Disorder, Down Syndrome, Fragile X Syndrome, Intellectual Disability, Schizophrenia, Sleep Disorders	6
HDC	amine biosynthetic process, nitrogen compound biosynthetic process, catechol metabolic process, phenol metabolic process, biogenic amine metabolic process, cellular amino acid derivative metabolic process, catecholamine metabolic process, diol metabolic process, catecholamine biosynthetic process	ABAT, TDO2, CCK, HCRTR2, VEGFA, HCRTR1, TPH1, DRD2, TH, DRD1, HCRT, TSPO, IMMP2L, CCL2, HTR7, DBH	Schizophrenia, Sleep Disorders	2
HIF1A	positive regulation of locomotion, positive regulation of cell differentiation, blood vessel development, cell motility, positive regulation of transcription, positive regulation of multicellular organismal process, positive regulation of cellular biosynthetic process, cellular component morphogenesis, positive regulation of nucleobase, nucleoside, nucleotide and nucleic acid metabolic process, p…	CREBBP, PTEN, UBE2A, HDAC4, MAPK3, IL6, TNF, RORA, IGF2, NDN, IGF1, SERPINE1, MAPK1, HCRTR1, TGFB1, PIK3CA, PARK2, IL8, ESR1, GSK3B, TH, PIK3CG, BDNF, CTNNB1, NPAS2, PER1, INS, LEP, VEGFA, VLDLR, THBS1, SRC, CASK, MET, AR, ABCB1, ALDOA, ESR2, TSPO	Sleep Disorders	1
HIPK3	negative regulation of molecular function, regulation of cell death, phosphorylation, negative regulation of apoptosis, regulation of phosphorus metabolic process, regulation of protein kinase activity, regulation of kinase activity, negative regulation of cell death, negative regulation of programmed cell death, regulation of MAP kinase activity, regulation of protein kinase cascade, regulation …	YWHAB, YWHAZ, MYO9B, AR, YWHAE, TCF7L2	Schizophrenia, Sleep Disorders	2
HMGA2	regulation of growth	INS, TSPO, TGFB1	Epilepsy, Schizophrenia, Sleep Disorders	3
HMGB1	negative regulation of biosynthetic process, regulation of cell death, negative regulation of apoptosis, negative regulation of cell death, negative regulation of programmed cell death, regulation of programmed cell death, regulation of cellular component biogenesis, regulation of apoptosis, regulation of transcription from RNA polymerase II promoter, anti-apoptosis	TNF, APP, CAMK4, AR, MECP2, CREBBP, IL10, XPO1, IL6	Intellectual Disability	1
HMGCS2	response to nutrient levels, response to organic substance, response to peptide hormone stimulus, response to endogenous stimulus, response to drug, response to hormone stimulus, steroid metabolic process, response to extracellular stimulus	TNF, APOE, CREBBP	Bipolar Spectrum Disorders	1
HMX3	sensory organ development, neuromuscular process, female pregnancy, neurological system process	RARB, RARG	Schizophrenia, Sleep Disorders	2
HNF1A	negative regulation of biosynthetic process, regulation of secretion, positive regulation of transcription, nitrogen compound biosynthetic process, positive regulation of cellular biosynthetic process, response to organic substance, positive regulation of nucleobase, nucleoside, nucleotide and nucleic acid metabolic process, regulation of cellular localization, generation of a signal involved in …	CREBBP, PCBD1, NF1, BHMT, CTNNB1, PAH	Intellectual Disability	1
HNF4A	negative regulation of molecular function, regulation of phosphorus metabolic process, regulation of establishment of protein localization, positive regulation of transcription, positive regulation of cellular biosynthetic process, response to organic substance, positive regulation of nucleobase, nucleoside, nucleotide and nucleic acid metabolic process, regulation of cellular localization, posit…	RORA, NR4A2, CYP2D6, GSK3B, RXRG, FABP5, FABP3, INS, WNT1, HDAC4, CTNNB1, ESR2, MAPK1, NR2E1, TSPO, RARB, TGFB1, RARG, GATA2, MAPK3, MET, SRC, PTEN, RARA, FABP7, SHH, ESR1, WNT2, IL6, VEGFA, AR, LEP, CREBBP, TCF7L2, FOXO1, CYP7A1, FOXG1, NF1, BCL2, SHBG	Bipolar Spectrum Disorders, Epilepsy, Schizophrenia, Sleep Disorders	4
HOMER2	G-protein coupled receptor protein signaling pathway, cell surface receptor linked signal transduction, glutamate signaling pathway	SHANK1, DLGAP3, APP, ITPR1, GRM5, GRM1, GRIN2B	Anxiety Disorder, Bipolar Spectrum Disorders, Obsessive Compulsive Disorder, Panic Disorder, Schizophrenia, Sleep Disorders	6
HOMER3	G-protein coupled receptor protein signaling pathway, cell surface receptor linked signal transduction, glutamate signaling pathway	APP, ITPR1, GRM5, FAT1, IL2, HOMER1, SHANK1, ATP2B2, GRM1	Schizophrenia, Sleep Disorders	2
HP	cellular chemical homeostasis, di-, tri-valent inorganic cation homeostasis, cation homeostasis, chemical homeostasis, cellular di-, tri-valent inorganic cation homeostasis, ion homeostasis, homeostatic process, cellular ion homeostasis, cellular homeostasis, cellular cation homeostasis	APP, LEP, TNF, INS, SOD1, TSPO, APOE, IL6, IL10, SERPINE1, SLC6A2, CD40LG	Depressive Disorder, Epilepsy, Schizophrenia, Sleep Disorders	4
HPS4	positive regulation of developmental process	DTNBP1	Schizophrenia, Sleep Disorders	2
HRH1	regulation of phospholipase activity, positive regulation of lipase activity, G-protein coupled receptor protein signaling pathway, cell surface receptor linked signal transduction, positive regulation of cellular biosynthetic process, activation of phospholipase C activity by G-protein coupled receptor protein signaling pathway coupled to IP3 second messenger, intracellular signaling cascade, ph…	PIK3CA, GRPR, CHRM3, GRM1, HTR2A, HCRTR2, ITPR1, OXTR, CD38, GRM5, MCHR1, HTR2B, HCRT, AVPR1A, IL6, OXT, HCRTR1, APP, TAC1, CHRM5, CCK	Schizophrenia	1
HRH2	G-protein coupled receptor protein signaling pathway, cell surface receptor linked signal transduction, intracellular signaling cascade, cyclic-nucleotide-mediated signaling, second-messenger-mediated signaling, G-protein signaling, coupled to cyclic nucleotide second messenger	DRD1, VIP, MC3R, POMC, AVP, MC4R, ADCY1, ADRB2, ADORA2A, HTR7, GNAS, HTR4, HTR6, DRD5	Schizophrenia, Sleep Disorders	2
HRH3	metal ion homeostasis, circulatory system process, negative regulation of molecular function, regulation of secretion, learning or memory, regulation of cAMP metabolic process, regulation of cAMP biosynthetic process, negative regulation of adenylate cyclase activity, cytosolic calcium ion homeostasis, G-protein coupled receptor protein signaling pathway, cell surface receptor linked signal trans…	DRD4, DRD3, ADCY1, GRM7, IL8, APP, PTGER3, HTR1E, GRM4, ADRA2A, HTR1A, HTR1B, POMC, OPRM1, MTNR1B, DRD2, MTNR1A, HTR5A, NPY1R, DRD1, NPY, CNR1, HTR1D, CNR2, OPRD1, PNOC, GRM8, MCHR1	Schizophrenia, Sleep Disorders	2
HRH4	G-protein coupled receptor protein signaling pathway, cell surface receptor linked signal transduction, response to wounding	HTR5A, PTGER3, DRD4, POMC, OPRM1, HTR1E, NPY1R, APP, MTNR1A, DRD2, ADRA2A, HTR1B, NPY, GRM7, HTR1A, DRD3, GRM4, MTNR1B, IL8, ADCY1, CNR1, MCHR1, PNOC, CNR2, HTR1D, GRM8, OPRD1	Schizophrenia, Sleep Disorders	2
HS3ST2	rhythmic process, circadian rhythm	GPC6, SDC2, DAPK1	Schizophrenia, Sleep Disorders	2
HSD11B2	circulatory system process, response to corticosteroid stimulus, response to nutrient levels, response to organic substance, blood circulation, response to peptide hormone stimulus, response to endogenous stimulus, female pregnancy, hormone biosynthetic process, positive regulation of blood pressure, regulation of hormone levels, response to steroid hormone stimulus, renal system process, hormone…	NR3C2, POMC, LEP, INS, ESR1, TSPO, AVP, HSD17B3, CYP17A1, AR	Bipolar Spectrum Disorders, Schizophrenia, Sleep Disorders	3
HSD17B1	hormone biosynthetic process, regulation of hormone levels, hormone metabolic process, cellular hormone metabolic process, steroid metabolic process	ESR2, CYP17A1, SRD5A1, SHBG, CYP19A1, ESR1	Down Syndrome	1
HSD17B12	steroid metabolic process, extracellular structure organization	CYP1A1	Sleep Disorders	1
HSD3B1	hormone biosynthetic process, regulation of hormone levels, hormone metabolic process, cellular hormone metabolic process, steroid metabolic process	ESR2, POMC, MAPK1, HSD11B1, HSD17B3, ESR1, IL4, CYP1A1, CYP17A1, SRD5A1, AR, MAPK3	Schizophrenia, Sleep Disorders	2
HSD3B2	steroid metabolic process	POMC, HSD11B1, MAPK1, SRD5A1, LHCGR, AR, NR4A2	Bipolar Spectrum Disorders	1
HSP90B1	metal ion homeostasis, regulation of cell death, negative regulation of apoptosis, negative regulation of cell death, negative regulation of programmed cell death, calcium ion homeostasis, cellular chemical homeostasis, regulation of programmed cell death, regulation of apoptosis, di-, tri-valent inorganic cation homeostasis, cation homeostasis, response to hypoxia, chemical homeostasis, cellular…	MAPK3, MAPK1, APOE, OMG, DYX1C1, AR, ADCY1, IL6, SRC, PARK2, TSPO, BCL2, WFS1	Bipolar Spectrum Disorders, Schizophrenia, Sleep Disorders	3
HSPA1A	regulation of cell death, negative regulation of apoptosis, response to organic substance, negative regulation of cell death, negative regulation of programmed cell death, regulation of programmed cell death, regulation of apoptosis, anti-apoptosis	DYX1C1, ENO2, ATXN7, GRIN1, ADORA2A, ATXN1, TNF, MSR1, APAF1, NHLRC1, BCL2	Depressive Disorder, Epilepsy, Schizophrenia	3
HSPA1B	regulation of cell death, negative regulation of apoptosis, response to organic substance, negative regulation of cell death, negative regulation of programmed cell death, regulation of programmed cell death, regulation of apoptosis, anti-apoptosis	TNF, ENO2	Depressive Disorder, Epilepsy, Schizophrenia	3
HSPA1L	response to organic substance, response to abiotic stimulus, homeostatic process	ENO2, TNF	Bipolar Spectrum Disorders, Depressive Disorder, Schizophrenia	3
HSPA4	response to organic substance, response to abiotic stimulus	CASP3, NTRK1, NR3C2, OPRD1, ERG, BCL2, APP, ESR1, TNF, POMC, NOS1, GSK3B, HES1, UBE3A, ATXN1, VEGFA	Bipolar Spectrum Disorders	1
HSPA5	negative regulation of molecular function, regulation of cell death, negative regulation of apoptosis, response to nutrient levels, negative regulation of cell death, negative regulation of programmed cell death, regulation of programmed cell death, regulation of apoptosis, negative regulation of catalytic activity, anti-apoptosis, response to extracellular stimulus	APP, PARK2, YWHAB, TSPO, HLA-B, SCP2, INS, PTEN, SRC, ENO2, APOE, TNF, YWHAZ, IL6, HFE, HTR3A, GTF2I, CHRNA4, CBS, DRG1, BCL2, CASP3, CASP9	Bipolar Spectrum Disorders, Schizophrenia, Sleep Disorders	3
HSPA8	response to organic substance	CTNNB1, SRC, PARK2, APP, MC4R, GAD2, SOD1, YWHAZ, ESR1, YWHAB, RIMS1, ATXN1, TSPO, EPS8, AR, YWHAE, ENO2, CREBBP, MAPT, RFWD2, SNAP25, TNF, UBE3A, NSF, DTNBP1	Schizophrenia, Sleep Disorders	2
HSPD1	negative regulation of apoptosis, positive regulation of multicellular organismal process, cell proliferation, positive regulation of cell death, regulation of programmed cell death, positive regulation of hydrolase activity, regulation of apoptosis, positive regulation of programmed cell death, positive regulation of molecular function	ENO2, SHMT1, PTGS2, TSPO, APP, CBS, GPHN, ALDOA, MAPK3, IL2, YWHAZ, GAD2, NIPA1, LAMB1, EIF4E	Epilepsy, Schizophrenia	2
HSPG2	biological adhesion, muscle tissue development, heart development, extracellular structure organization, cell adhesion	GPC6, TGFB1, HS3ST5, TSPO, LRP8, SDC2, PRL, VEGFA, THBS1, DMD, IL2, APOE, APP	Schizophrenia	1
HTR1F	G-protein coupled receptor protein signaling pathway, cell surface receptor linked signal transduction, intracellular signaling cascade, cyclic-nucleotide-mediated signaling, synaptic transmission, neurological system process, second-messenger-mediated signaling, cell-cell signaling, G-protein signaling, coupled to cyclic nucleotide second messenger, transmission of nerve impulse	IL8, DRD4, DRD3, MTNR1B, POMC, HTR5A, HTR3A, MAOA, GRM4, ADCY1, HTR3B, OPRM1, GRM7, ADRA2A, NPY, APP, HTR1A, HTR1B, TPH1, HTR1E, MTNR1A, SLC6A4, DRD2, NPY1R, PTGER3, CNR2, CNR1, GRM8, MCHR1, PNOC, HTR1D, OPRD1, RGS7, NPY5R, PYY, ADORA3, OPRK1, NPY2R, TRIM32, OPRL1	Anxiety Disorder, Bipolar Spectrum Disorders, Obsessive Compulsive Disorder, Panic Disorder, Schizophrenia, Sleep Disorders	6
HTR3D	ion transport	HTR3C, HTR2A, HTR3B, HTR3A, HTR7, OPRD1	Anxiety Disorder, Depressive Disorder, Epilepsy, Obsessive Compulsive Disorder, Schizophrenia, Sleep Disorders	6
HTR3E	ion transport	HTR3B, HTR3A, HTR3C, HTR2A, OPRD1, HTR7, HTR4	Anxiety Disorder, Depressive Disorder, Epilepsy, Obsessive Compulsive Disorder, Schizophrenia, Sleep Disorders	6
HTRA1	negative regulation of cell communication, regulation of growth	APOE, TSC2	Depressive Disorder, Schizophrenia, Sleep Disorders	3
HTT	telencephalon development, forebrain development, regulation of neuron apoptosis, response to inorganic substance, learning or memory, regulation of cell death, negative regulation of apoptosis, G-protein coupled receptor protein signaling pathway, cell surface receptor linked signal transduction, regulation of membrane potential, nitrogen compound biosynthetic process, negative regulation of cel…	ABCA7, SETD2, CTNNB1, DRD2, ATXN1, CREBBP, ITPR1, SLC25A12, BDNF, ATXN7, KIF5C, GRM1, CNR1, GRIN2B, DLG4, CBS, RAC1, GFAP	Anxiety Disorder, Depressive Disorder, Fragile X Syndrome, Obsessive Compulsive Disorder, Schizophrenia, Sleep Disorders	6
ICAM1	biological adhesion, positive regulation of locomotion, cell motility, positive regulation of cellular biosynthetic process, positive regulation of nitrogen compound metabolic process, regulation of cell migration, positive regulation of cell migration, cell motion, regulation of locomotion, localization of cell, positive regulation of biosynthetic process, regulation of cell motion, cell migrati…	IL10, CD44, IL6, VEGFA, IL8, INS, RAC1, CCL2, IGF1, PTPRC, SERPINE1, TAC1, PTK2, NOS1, CADM1, ITGA4, ITGB3, THBS1, HLA-B, TSPO, TNF, APOE, SRC, GRPR, TGFB1, HLA-A, IL2, HTR5A, CREBBP, IL5, IL4, ESR1, HLA-DRB1, LEP, MBP, PTGS2, CD38, FYN	Schizophrenia, Sleep Disorders, Tuberous Sclerosis	3
ICOSLG	regulation of cell proliferation, response to abiotic stimulus, positive regulation of cell proliferation	RARA, EGF	Sleep Disorders	1
ID2	negative regulation of molecular function, negative regulation of biosynthetic process, positive regulation of cell differentiation, response to organic substance, regulation of cell proliferation, positive regulation of developmental process, positive regulation of cell proliferation, regulation of transcription from RNA polymerase II promoter, heart development, homeostatic process	NFIL3, PAX5, HES1	Attention Deficit Hyperactivity Disorder	1
IDE	protein heterooligomerization, regulation of hormone levels, hormone metabolic process	APOE, APP, SHMT1, AR, MAPT	Down Syndrome, Intellectual Disability	2
IDH1	response to organic substance, response to organic cyclic substance, response to endogenous stimulus, response to steroid hormone stimulus, cellular amino acid derivative metabolic process, response to hormone stimulus	ALDH5A1, ADH6, ADH1B, NF1, ADH4, ADH7, PTEN, ADH1A	Epilepsy	1
IDO1	regulation of cell death, negative regulation of apoptosis, positive regulation of multicellular organismal process, response to organic substance, negative regulation of cell death, negative regulation of programmed cell death, female pregnancy, regulation of programmed cell death, response to wounding, regulation of cell proliferation, behavior, negative regulation of multicellular organismal p…	TPH2, MAOB, AANAT, TPH1, MAOA, CYP1A1, ASMT, TDO2, DDC, KMO	Anxiety Disorder, Depressive Disorder, Schizophrenia, Sleep Disorders	4
IDO2	biogenic amine metabolic process, cellular amino acid derivative metabolic process	KMO, CYP1B1, TPH2, TPH1, MAOB, MAOA, CYP1A1, AANAT, ASMT, DDC	Anxiety Disorder, Depressive Disorder, Epilepsy	3
IFNAR1	positive regulation of multicellular organismal process, cell surface receptor linked signal transduction, intracellular signaling cascade, protein kinase cascade	IL4, PRL, IL6, MAPK1, IL10, IL2, LEP, IL5	Sleep Disorders	1
IFNG	regulation of secretion, regulation of cell death, phosphorylation, regulation of phosphorus metabolic process, regulation of establishment of protein localization, cell motility, positive regulation of transcription, positive regulation of multicellular organismal process, cell surface receptor linked signal transduction, positive regulation of cellular biosynthetic process, regulation of nervou…	IL10, IL6, MAPK3, PTPRC, CCL2, PIK3CA, IL4, TGFB1, TNF, HLA-B, ABCA7, MAPK1, SOD1, IL1R2, NOS1, IL5, LEPR, IL2, CAMK2B, HLA-DRB1, TSPO, HLA-A, PRLR, CTCF, IL1RN, PTPN11	Bipolar Spectrum Disorders, Depressive Disorder, Down Syndrome, Intellectual Disability, Schizophrenia, Sleep Disorders, Tuberous Sclerosis	7
IGF1R	regulation of cell death, phosphorylation, negative regulation of apoptosis, positive regulation of locomotion, cell part morphogenesis, cell projection organization, cell surface receptor linked signal transduction, axonogenesis, positive regulation of cellular biosynthetic process, response to organic substance, intracellular signaling cascade, cell projection morphogenesis, cellular component …	MAPK1, TSC1, YWHAB, ITGB3, SRC, NEDD4, ESR2, VEGFA, CASK, TGFB1, PIK3CA, AR, PIK3CG, MAPK3, EGF, IGF1, DLG2, PRKD1, PTEN, YWHAE, IGF2, IL6, INS, YWHAZ, ESR1, DLG3, TSPO, BDNF, PTK2, NGF, GSK3B, CTNNB1, LEP, DLG4, SH3KBP1, GNAS, CNR1	Schizophrenia, Sleep Disorders	2
IGF2BP2	negative regulation of biosynthetic process	PTEN, IGF2, MC4R, FMR1, CTCF, INS, MTNR1B, TCF7L2	Schizophrenia, Sleep Disorders	2
IGF2R	regulation of cell death, membrane invagination, endocytosis, regulation of programmed cell death, regulation of apoptosis	UBE3A, INS, NDN, IGF2, TSPO, IGF1, MAGEL2, CTCF, GNAS	Attention Deficit Hyperactivity Disorder, Schizophrenia, Sleep Disorders	3
IGFBP1	cell surface receptor linked signal transduction, response to organic substance, response to peptide hormone stimulus, enzyme linked receptor protein signaling pathway, positive regulation of growth, transmembrane receptor protein tyrosine kinase signaling pathway, response to endogenous stimulus, response to wounding, developmental growth, response to insulin stimulus, response to hormone stimul…	CYP17A1, ESR1, IGF1, POMC, SERPINE1, LEP, AR, IGF2, IL6, INS, JARID2, GHRL, TSPO, PRL, TGFB1	Sleep Disorders	1
IGFBP3	regulation of cell development, regulation of cell death, phosphorylation, positive regulation of cell differentiation, regulation of phosphorus metabolic process, regulation of cell migration, positive regulation of cell death, regulation of programmed cell death, protein amino acid phosphorylation, regulation of cell proliferation, regulation of locomotion, positive regulation of developmental …	PTEN, IGF1, THBS1, TGFB1, ESR1, PRL, AR, IL6, INS, TSPO, GHRL, VEGFA, RXRA, POMC, SERPINE1, LEP, SDC2, IGF2	Schizophrenia, Sleep Disorders	2
IGFBP7	biological adhesion, response to corticosteroid stimulus, response to nutrient levels, response to organic substance, response to organic cyclic substance, response to endogenous stimulus, female pregnancy, regulation of cell proliferation, response to vitamin, response to steroid hormone stimulus, response to abiotic stimulus, response to hormone stimulus, regulation of growth, negative regulati…	WNT2, VEGFA, IGF1	Bipolar Spectrum Disorders	1
IKBKE	phosphorylation, regulation of protein kinase cascade, protein amino acid phosphorylation, positive regulation of cell communication, phosphorus metabolic process, phosphate metabolic process, positive regulation of signal transduction	TNF	Anxiety Disorder, Depressive Disorder, Epilepsy, Panic Disorder	4
IKZF1	forebrain development, regulation of multicellular organism growth, negative regulation of biosynthetic process, positive regulation of cell differentiation, positive regulation of transcription, positive regulation of multicellular organismal process, positive regulation of cellular biosynthetic process, sensory organ development, positive regulation of nucleobase, nucleoside, nucleotide and nuc…	HRAS, PTEN, NF1, HDAC4, NRAS, NTF3, PAX5, KIT	Down Syndrome, Intellectual Disability	2
IL10RB	response to wounding	IL10	Sleep Disorders	1
IL11	regulation of secretion, regulation of phosphorus metabolic process, positive regulation of transcription, positive regulation of cellular biosynthetic process, positive regulation of nucleobase, nucleoside, nucleotide and nucleic acid metabolic process, regulation of cellular localization, positive regulation of nitrogen compound metabolic process, regulation of protein kinase cascade, positive …	IL8, POMC, PTGS2, IL2, LEP, IL6, TGFB1, IL10, IL4	Depressive Disorder	1
IL12A	regulation of cell death, regulation of phosphorus metabolic process, cell motility, positive regulation of multicellular organismal process, response to organic substance, regulation of protein kinase cascade, cell motion, positive regulation of macromolecule metabolic process, positive regulation of cell death, regulation of programmed cell death, regulation of cell proliferation, response to r…	LEP, IL2, PRLR, IL8, IL4, LEPR, IL6, IL5, IL10, TNF	Schizophrenia, Sleep Disorders	2
IL12B	regulation of cell death, cell motility, positive regulation of multicellular organismal process, cell surface receptor linked signal transduction, positive regulation of cellular biosynthetic process, positive regulation of macromolecule biosynthetic process, cell motion, positive regulation of macromolecule metabolic process, positive regulation of cell death, regulation of programmed cell deat…	CCL2, PRLR, MET, IL4, MAPK3, IL10, PIK3CA, NOS1, IL6, IL5, IL2, LEPR, LEP, MAPK1, TNF, MTRR	Schizophrenia, Sleep Disorders	2
IL12RB1	phosphorylation, cell surface receptor linked signal transduction, protein amino acid phosphorylation, regulation of cell proliferation, positive regulation of cell proliferation, phosphorus metabolic process, phosphate metabolic process	IL5, IL6, PRL, LEP, PIK3CA, CCL2, IL10, IL4, IL2	Schizophrenia, Sleep Disorders	2
IL13	regulation of ion transport, regulation of secretion, regulation of establishment of protein localization, regulation of cellular localization, cell motion, response to wounding, regulation of cell proliferation, regulation of protein localization, cell-cell signaling, positive regulation of cell proliferation, positive regulation of secretion, positive regulation of transport, regulation of prot…	IL10, IL8, IL6, TGFB1, PRLR, TNF, TSPO, IL2, IL5, NOS1, IL4, GAD2, LEPR, GAD1	Schizophrenia, Sleep Disorders, Tuberous Sclerosis	3
IL17A	positive regulation of transcription, positive regulation of cellular biosynthetic process, positive regulation of nucleobase, nucleoside, nucleotide and nucleic acid metabolic process, positive regulation of nitrogen compound metabolic process, positive regulation of transcription, DNA-dependent, positive regulation of macromolecule biosynthetic process, positive regulation of macromolecule meta…	VEGFA, CCL2, PTPRC, PTEN, IL6, IL8, IL10, IL5, IL4, GSK3B, RORA, TGFB1, IL2, CAMK4, TNF, TSPO	Sleep Disorders, Tuberous Sclerosis	2
IL17RA	cell surface receptor linked signal transduction	IL8, CCL2	Tuberous Sclerosis	1
IL18	blood vessel development, positive regulation of multicellular organismal process, regulation of cell proliferation, behavior, cell-cell signaling, response to hypoxia, response to abiotic stimulus, response to oxygen levels, positive regulation of cell proliferation	PTEN, IL6, IL8, IL10, APOE, POMC, IL5, IL4, TGFB1, MAPK1, IL2, MAPK3, INS, TSPO, TNF, CCL2, LEP, BCL2, NLRP3	Depressive Disorder, Schizophrenia, Sleep Disorders	3
IL18RAP	cell surface receptor linked signal transduction, response to wounding	MYO9B	Schizophrenia, Sleep Disorders	2
IL19	regulation of cell death, positive regulation of cell death, regulation of programmed cell death, regulation of apoptosis, positive regulation of apoptosis, positive regulation of programmed cell death	LEPR, IL10, PRLR	Anxiety Disorder, Depressive Disorder, Panic Disorder, Schizophrenia, Sleep Disorders	5
IL1A	regulation of secretion, regulation of cell death, negative regulation of apoptosis, regulation of establishment of protein localization, positive regulation of multicellular organismal process, cell proliferation, positive regulation of cellular biosynthetic process, negative regulation of cell death, regulation of cellular localization, negative regulation of programmed cell death, positive reg…	CCL2, VEGFA, IL1R2, IL4, IL10, IL6, TGFB1, TSPO, TNF, IL8, IL2, ADCY1, TAC1, NDN, IL1RN, PTGS2, GNAS	Anxiety Disorder, Depressive Disorder, Down Syndrome, Epilepsy, Intellectual Disability, Schizophrenia, Sleep Disorders	7
IL1B	metal ion homeostasis, positive regulation of MAP kinase activity, negative regulation of molecular function, regulation of secretion, learning or memory, regulation of cell death, phosphorylation, negative regulation of apoptosis, response to corticosteroid stimulus, blood vessel development, regulation of phosphorus metabolic process, regulation of establishment of protein localization, cell mo…	POMC, IL8, IL1R2, LEP, BDNF, VEGFA, APP, CREBBP, IL4, SERPINE1, MAPK8IP2, IL2, IL10, IL5, TNF, GAD2, ADRB2, CCL2, IGF1, APOE, SHH, TSPO, NPY, PIK3CA, IL6, TGFB1, INS, TAC1, FYN, PTGS2, IL1RN, CD38, XPO1, NLRP3, CD40LG, BCL2	Anxiety Disorder, Bipolar Spectrum Disorders, Depressive Disorder, Down Syndrome, Epilepsy, Intellectual Disability, Obsessive Compulsive Disorder, Schizophrenia, Sleep Disorders	9
IL1R1	cell surface receptor linked signal transduction, response to organic substance	PIK3CA, TNF, IL1R2, POMC, IL1RN	Epilepsy, Schizophrenia, Sleep Disorders	3
IL20	positive regulation of cell differentiation, regulation of phosphorus metabolic process, regulation of protein kinase cascade, positive regulation of macromolecule metabolic process, positive regulation of developmental process, positive regulation of cell communication, regulation of phosphorylation, regulation of phosphate metabolic process, positive regulation of signal transduction, regulatio…	LEPR, TNF, IL10	Depressive Disorder, Epilepsy	2
IL21	positive regulation of cell differentiation, positive regulation of multicellular organismal process, positive regulation of cellular biosynthetic process, positive regulation of macromolecule biosynthetic process, positive regulation of macromolecule metabolic process, regulation of cell proliferation, positive regulation of developmental process, positive regulation of biosynthetic process, pos…	LEPR, IL4, IL10, IL2, IL5, PRLR	Epilepsy, Schizophrenia, Sleep Disorders	3
IL23R	response to wounding	CCL2, IL6, HLA-B, LEP, IL4, IL2, IL10, PRL	Bipolar Spectrum Disorders	1
IL28RA	regulation of cell proliferation, negative regulation of cell proliferation	IL10, IL6, LEP, IL4, PRL, IL2	Anxiety Disorder, Depressive Disorder	2
IL2RB	regulation of cell death, negative regulation of apoptosis, negative regulation of cell death, negative regulation of programmed cell death, positive regulation of macromolecule metabolic process, regulation of programmed cell death, regulation of apoptosis, positive regulation of gene expression, anti-apoptosis	LEP, HLA-A, PIK3CA, TNF, PRL, MAPK1, TSPO, IL5, ITGA4, IL10, IL2, IL4, NEDD4, IL6, MAPK3, FYN, BCL2	Bipolar Spectrum Disorders, Schizophrenia, Sleep Disorders	3
IL3	regulation of cell death, negative regulation of apoptosis, regulation of phosphorus metabolic process, positive regulation of cellular biosynthetic process, negative regulation of cell death, positive regulation of nucleobase, nucleoside, nucleotide and nucleic acid metabolic process, positive regulation of nitrogen compound metabolic process, negative regulation of programmed cell death, regula…	INS, GATA2, CNTN5, IL10, LEPR, PIK3CA, PTEN, IL6, TSPO, IL8, PRLR, IL2, ITGB3, IL4, YWHAZ, NFIL3, IL5, RARA, TNF, TGFB1, SRC, VEGFA, IGF1, FYN, CD38	Schizophrenia, Sleep Disorders	2
IL4R	positive regulation of cell differentiation, negative regulation of cell differentiation, positive regulation of developmental process	IL2, IL5, PIK3CA, IL4, IL10, PRL, IL6, LEP, ADRB2	Schizophrenia, Sleep Disorders	2
IL6R	negative regulation of biosynthetic process, regulation of cell death, positive regulation of locomotion, response to corticosteroid stimulus, positive regulation of cell differentiation, regulation of phosphorus metabolic process, cell motility, positive regulation of multicellular organismal process, response to organic substance, response to peptide hormone stimulus, locomotory behavior, respo…	IL10, INS, IL6, IL8, PRL, IL2, IL4, SRC, LEP, TSPO, TNF, IL5, FOXO1	Epilepsy, Schizophrenia, Sleep Disorders, Tuberous Sclerosis	4
IL9	positive regulation of cellular biosynthetic process, positive regulation of macromolecule biosynthetic process, positive regulation of macromolecule metabolic process, response to wounding, regulation of cell proliferation, positive regulation of biosynthetic process, positive regulation of cell proliferation	IL6, PRLR, LEPR, IL5, IL2, IL10, IL4	Schizophrenia, Sleep Disorders	2
IMPA1	response to inorganic substance, response to metal ion, phosphorus metabolic process, phosphate metabolic process	GSK3B, PLCB1, PLCD1, INPP1	Bipolar Spectrum Disorders	1
IMPA2	phosphorus metabolic process, phosphate metabolic process	HTR1A, PLCD1, PLCB1, INPP1	Anxiety Disorder, Bipolar Spectrum Disorders, Epilepsy, Schizophrenia, Sleep Disorders	5
IMPDH2	nitrogen compound biosynthetic process, cell proliferation	DLG2, CASK, ENO2, SUCLG2, DLG3, SHMT1, CBS, PRODH, DLG4	Schizophrenia, Sleep Disorders	2
INHA	negative regulation of biosynthetic process, regulation of secretion, regulation of cell death, regulation of phosphorus metabolic process, negative regulation of cell differentiation, cell surface receptor linked signal transduction, regulation of cellular localization, positive regulation of cell death, regulation of programmed cell death, regulation of cell proliferation, negative regulation o…	DMPK, CYP19A1, CYP17A1, KIT, FSHB, LHCGR, CGA	Epilepsy, Fragile X Syndrome, Intellectual Disability	3
INHBA	negative regulation of biosynthetic process, regulation of secretion, regulation of cell death, positive regulation of cell differentiation, regulation of phosphorus metabolic process, positive regulation of transcription, negative regulation of cell differentiation, cell surface receptor linked signal transduction, positive regulation of cellular biosynthetic process, positive regulation of nucl…	LHCGR	Anxiety Disorder, Bipolar Spectrum Disorders, Obsessive Compulsive Disorder, Panic Disorder	4
INSIG2	steroid metabolic process	MC4R, INSIG1, INS	Schizophrenia, Sleep Disorders	2
INSR	response to inorganic substance, positive regulation of MAP kinase activity, negative regulation of molecular function, phosphorylation, positive regulation of locomotion, response to corticosteroid stimulus, regulation of phosphorus metabolic process, regulation of protein kinase activity, regulation of kinase activity, G-protein coupled receptor protein signaling pathway, cell surface receptor …	BDNF, APOE, CYP19A1, SERPINE1, IL6, CYP17A1, ESR1, EIF4E, YWHAE, CRKL, PTEN, TSC1, DLG2, AR, VPS13B, CRK, MC4R, FOXO1, LEP, EGF, ADRB2, TSC2, AGRP, DLG3, CNR1, IL4, TNF, NPY	Epilepsy	1
IRS1	positive regulation of locomotion, regulation of phosphorus metabolic process, regulation of kinase activity, cell surface receptor linked signal transduction, positive regulation of cellular biosynthetic process, response to organic substance, intracellular signaling cascade, response to peptide hormone stimulus, enzyme linked receptor protein signaling pathway, transmembrane receptor protein ty…	TSC2, TSC1, PRKD1, PTEN, IGF1, PIK3CA, VEGFA, INS, IL6, MAPK3, RAC1, YWHAE, YWHAZ, MAPK1, IL4, ESR1, NGF, SRC, NGFR, TNF, TSPO, APOE, PIK3CG, ITGB3, LEP, YWHAB, MET, NTRK2, GSK3B, MAPK8IP2, PTK2, IGF2, PRL, IL2, SERPINE1, POMC, PRLR, NTRK1, TCF7L2, MBP, FYN, NTRK3, FOXO1, FOXG1, CRKL, EIF4E, CRK, BCL2, RPS6KA2	Depressive Disorder, Epilepsy, Schizophrenia, Sleep Disorders, Tuberous Sclerosis	5
IRS2	positive regulation of locomotion, cell surface receptor linked signal transduction, cell proliferation, positive regulation of cellular biosynthetic process, response to organic substance, response to peptide hormone stimulus, enzyme linked receptor protein signaling pathway, transmembrane receptor protein tyrosine kinase signaling pathway, response to endogenous stimulus, regulation of cell mig…	CRK, LEP, ESR1, IL4, PTEN, YWHAE, FOXO1, FYN	Epilepsy	1
ISL1	forebrain development, regulation of cell development, cell part morphogenesis, cell projection organization, cell motility, positive regulation of transcription, negative regulation of cell differentiation, axonogenesis, positive regulation of cellular biosynthetic process, regulation of nervous system development, cell projection morphogenesis, cellular component morphogenesis, positive regulat…	PITX3, DLX1, FOXO1, FOXP2, TH, GAD2, LEP, NTF3	Attention Deficit Hyperactivity Disorder	1
ITGA1	regulation of neuron apoptosis, biological adhesion, circulatory system process, positive regulation of MAP kinase activity, regulation of cell death, phosphorylation, regulation of phosphorus metabolic process, cell part morphogenesis, cell projection organization, cell motility, regulation of protein kinase activity, vasodilation, regulation of kinase activity, cell surface receptor linked sign…	LAMB1, RELN, CASP3	Attention Deficit Hyperactivity Disorder	1
ITGA3	biological adhesion, cell surface receptor linked signal transduction, cell adhesion	THBS1, SRC, VLDLR, ITGB3, LRP8, DAB1, PTK2, ITGA4, RELN	Schizophrenia, Sleep Disorders	2
ITGA8	biological adhesion, learning or memory, cell projection organization, cell surface receptor linked signal transduction, memory, sensory organ development, behavior, neurological system process, positive regulation of cell communication, positive regulation of signal transduction, extracellular structure organization, cell adhesion	SRC, THBS1, PTK2, ITGB3, ITGA4, RELN	Schizophrenia, Sleep Disorders	2
ITGA9	biological adhesion, cell surface receptor linked signal transduction, cell adhesion	VEGFA, RELN	Bipolar Spectrum Disorders	1
ITGAM	biological adhesion, cell motility, cell surface receptor linked signal transduction, cell proliferation, locomotory behavior, cell motion, behavior, localization of cell, cell migration, cell adhesion	IL6, CREBBP, HLA-A, GRM8, CD40LG, CCL2, LEP, CRKL, IL4, ITGB3, GRM4, IL8, HLA-DRB1, PAX5, IL10, MSR1, TNF, CRK, APOE, GRM7, FGA	Epilepsy	1
ITGAV	biological adhesion, negative regulation of biosynthetic process, blood vessel development, membrane invagination, negative regulation of cell differentiation, cell surface receptor linked signal transduction, endocytosis, negative regulation of transport, cell adhesion	ITGB3, PTPRZ1, TGFB1, PTK2, L1CAM, SRC, ITGA4, SERPINE1, MAPK1, IGF1, VEGFA, PIK3CA, MAPK3, TSPO, THBS1, FYN, RELN	Schizophrenia, Sleep Disorders	2
ITGB1	biological adhesion, cell motility, negative regulation of cell differentiation, cell surface receptor linked signal transduction, cellular component morphogenesis, cell motion, regulation of cell proliferation, localization of cell, striated muscle cell differentiation, positive regulation of cell proliferation, cell migration, muscle tissue development, heart development, muscle cell differenti…	PTEN, DAB1, TSPAN7, CTNNB1, YWHAB, ITGB3, DMD, ITGA4, PRKD1, HLA-A, YWHAZ, PTK2, PIK3CA, LRP8, THBS1, EPS8, TSPO, IL6, EGF, TGFB1, FABP3, IL2, VEGFA, INS, SDC2, TNF, VLDLR, SRC, NGFR, PIK3CG, GABRA6, CD38, FYN, RELN	Schizophrenia, Sleep Disorders	2
ITGB2	biological adhesion, regulation of phosphorus metabolic process, cell motility, cell surface receptor linked signal transduction, locomotory behavior, cell motion, response to wounding, behavior, localization of cell, cell-cell signaling, regulation of phosphorylation, regulation of phosphate metabolic process, regulation of cell morphogenesis, cell migration, cell adhesion	PIK3CA, TSPO, ITGB3, CADM1, TNF, PIK3CG, PRKD1, SRC, YWHAB, IL8, IL2, PTK2, DAB1, ITGA4, YWHAZ	Down Syndrome, Sleep Disorders	2
ITGB8	biological adhesion, cell surface receptor linked signal transduction, cell adhesion	SRC, ITGA4, ITGB3, PTK2, THBS1, TGFB1, RELN	Schizophrenia, Sleep Disorders	2
ITIH4	response to wounding	SDC2, IL4, IL10, SRC, TSPO, IL6, TNF, IL2, FYN, IL8, CD40LG, BCL2, MAPK1	Bipolar Spectrum Disorders, Depressive Disorder, Epilepsy, Schizophrenia	4
ITK	phosphorylation, intracellular signaling cascade, protein amino acid phosphorylation, phosphorus metabolic process, phosphate metabolic process	RAC1, PTEN, PTPRC, PIK3CA	Tuberous Sclerosis	1
ITPR2	calcium ion transport, metal ion transport, response to hypoxia, ion transport, response to oxygen levels, cation transport, di-, tri-valent inorganic cation transport	DPP6, SH3KBP1, GRIN1, ANK2, PLCB1, PLCD1, SNAP25, ANK3	Bipolar Spectrum Disorders	1
JAG1	positive regulation of cell differentiation, blood vessel development, negative regulation of cell differentiation, cell surface receptor linked signal transduction, sensory organ development, regulation of cell migration, regulation of cell proliferation, regulation of locomotion, positive regulation of developmental process, positive regulation of cell communication, regulation of cell motion, …	DLG2, PTEN, CTNNB1, IL6, T, DLG3, DNM1, CASK, DLG4, KIT, TSPO, VEGFA	Down Syndrome, Fragile X Syndrome, Intellectual Disability	3
JAG2	regulation of cell death, cell surface receptor linked signal transduction, sensory organ development, regulation of cell migration, regulation of programmed cell death, regulation of cell proliferation, regulation of locomotion, regulation of apoptosis, response to hypoxia, response to oxygen levels, regulation of cell motion, neuron differentiation	T, TSPO, DLG2, DLG3, DLG4, INADL	Schizophrenia, Sleep Disorders	2
JAK2	regulation of neuron apoptosis, metal ion homeostasis, negative regulation of molecular function, regulation of secretion, regulation of cell death, phosphorylation, positive regulation of locomotion, positive regulation of cell differentiation, regulation of phosphorus metabolic process, regulation of establishment of protein localization, cell part morphogenesis, cell projection organization, r…	PTEN, IL10, NF1, DLG2, CTNNB1, PTK2, CHRNA7, ERBB4, PTS, DLG3, PTPN11, TNF, IL6, CREBBP, RAC1, ESR1, AR, CASK, RAF1, GTF2I, CHRNA4, PARK2, HRAS, KIT, IL8, TSPO, NPY5R, PRLR, VEGFA, PIK3CG, PRL, NRAS, POMC	Down Syndrome, Intellectual Disability	2
JUN	regulation of neuron apoptosis, response to inorganic substance, learning or memory, regulation of cell death, positive regulation of cell differentiation, blood vessel development, regulation of phosphorus metabolic process, positive regulation of transcription, cell surface receptor linked signal transduction, regulation of membrane potential, positive regulation of cellular biosynthetic proces…	APP, SRY, OXT, PIK3CA, BDNF, TH, MAPK3, AR, CTCF, NRG1, IL10, CHD2, IL6, HDAC4, APOE, ESR1, KIT, NOS1, TNF, DMD, IGF1	Fragile X Syndrome	1
KALRN	regulation of cell development, regulation of cell death, phosphorylation, regulation of neuron projection development, cell part morphogenesis, cell projection organization, axonogenesis, regulation of nervous system development, intracellular signaling cascade, cell projection morphogenesis, cellular component morphogenesis, regulation of neuron differentiation, positive regulation of cell deat…	CHRM5, HTR2A, CHRM3, AVPR1A, HCRTR2, HCRT, AVP, SRC, BDNF, TSPO, ADRA1B, CCK, DISC1, HTR2B, TAC1, HCRTR1, EGF, DAPK1, APP, GRPR, MYO9B, GRM5, GRM1, MCHR1, OXTR, OXT, GRIN1, GHSR	Attention Deficit Hyperactivity Disorder, Schizophrenia, Sleep Disorders	3
KCNAB1	metal ion transport, ion transport, cation transport	KCNQ2, KCNJ3, DLG3, KCNQ5, KCNQ3, KCND2	Epilepsy, Schizophrenia	2
KCNE1	circulatory system process, regulation of membrane potential, blood circulation, cellular chemical homeostasis, metal ion transport, neurological system process, regulation of system process, chemical homeostasis, ion transport, developmental maturation, regulation of heart contraction, ion homeostasis, cation transport, homeostatic process, cellular ion homeostasis, membrane depolarization, cell…	CACNA1C, KCNQ2, NOS1AP, NSD1, KCNQ3	Down Syndrome, Epilepsy, Intellectual Disability, Schizophrenia, Sleep Disorders	5
KCNE2	circulatory system process, blood circulation, metal ion transport, regulation of system process, ion transport, regulation of heart contraction, cation transport	CACNB2, CACNA1C, KCNJ3, KCNQ2, KCNQ5, DPP10, NOS1AP, DPP6, KCNJ10, KCNQ3, KCND2, HCN1	Down Syndrome, Epilepsy, Intellectual Disability, Schizophrenia, Sleep Disorders	5
KCNH1	metal ion transport, striated muscle cell differentiation, ion transport, muscle cell differentiation, cation transport	CASK, CACNA1C, CAMK2B, CALM1, KCNQ5, IGF1, KCNMA1, KCNQ2	Schizophrenia, Sleep Disorders	2
KCNH2	circulatory system process, regulation of membrane potential, blood circulation, cellular chemical homeostasis, metal ion transport, regulation of system process, chemical homeostasis, ion transport, regulation of heart contraction, ion homeostasis, cation transport, homeostatic process, cellular ion homeostasis, cellular homeostasis	DRD4, SCN1A, SRC, SCN2A, NOS1AP, KCNMA1, CAMK2B, YWHAE, KCNJ3, CYP2D6, VEGFA, KCNQ2, KCNQ5, KCNN3, CACNA1C, CASK, MCHR1, ST8SIA2, KCNK9, DEAF1, CACNA1H, KCND2, KCNQ3	Epilepsy, Intellectual Disability, Schizophrenia, Sleep Disorders	4
KCNH5	metal ion transport, ion transport, cation transport	CAMK2B, CASK, KCNMA1, KCNQ5, KCNQ2, SCN1A	Schizophrenia, Sleep Disorders	2
KCNH7	metal ion transport, ion transport, cation transport	DRD4, CAMK2B, WFS1, KCNQ2, CACNA1C, KCNQ3	Bipolar Spectrum Disorders	1
KCNIP4	metal ion transport, ion transport, cation transport	YWHAE, KCND2, NR4A2, PLCB1	Attention Deficit Hyperactivity Disorder, Bipolar Spectrum Disorders, Depressive Disorder, Epilepsy	4
KCNJ11	regulation of secretion, regulation of membrane potential, response to organic substance, regulation of cellular localization, cellular chemical homeostasis, metal ion transport, neurological system process, negative regulation of transport, chemical homeostasis, ion transport, response to drug, ion homeostasis, cation transport, homeostatic process, cellular ion homeostasis, cellular homeostasis…	INS, YWHAB, MTNR1B, TSPO, KCNMA1, LEP, FRK, CACNA1C, PAH, TCF7L2, APAF1, KCND2, ANK2, WFS1, BCL2, RAPGEF4	Bipolar Spectrum Disorders, Epilepsy, Schizophrenia, Sleep Disorders	4
KCNJ5	metal ion transport, ion transport, cation transport	NTRK2, ADRB2, CACNA1C, HTR1A, NTRK3, RELN, DRD2, TUB, DRD4, ADCY1	Attention Deficit Hyperactivity Disorder	1
KCNJ6	metal ion transport, ion transport, cation transport	HTR3A, ADCY1, NTRK3, KCNJ3, NTRK2, ADRB2, RELN, PITX3, HTR1A, DRD2, KCNQ2, KCND2, RORA, DYRK1A, GABBR2	Bipolar Spectrum Disorders, Depressive Disorder, Down Syndrome, Epilepsy, Schizophrenia	5
KCNJ9	metal ion transport, ion transport, cation transport	KCNJ3, DRD2, ADRB2, HTR1A, DRD4	Epilepsy	1
KCNK2	G-protein coupled receptor protein signaling pathway, cell surface receptor linked signal transduction, metal ion transport, ion transport, cation transport	TRPV1	Anxiety Disorder, Depressive Disorder	2
KCNQ1	circulatory system process, regulation of secretion, regulation of membrane potential, blood circulation, regulation of cellular localization, cellular chemical homeostasis, metal ion transport, neurological system process, negative regulation of transport, regulation of system process, chemical homeostasis, ion transport, regulation of heart contraction, ion homeostasis, cation transport, homeos…	KCNQ2, KCNN3, NOS1AP, KCNQ5, CTCF, IGF2, UBE3A, NEDD4, INS, CACNA1C, MTNR1B, SUCLG2, KCNJ10, KCNJ3, KCNMA1, GNAS, TCF7L2, HCN1, KCNQ3, CACNA1G, KCND2	Epilepsy, Schizophrenia, Sleep Disorders	3
KCTD12	metal ion transport, ion transport, cation transport	GABBR2	Bipolar Spectrum Disorders	1
KCTD7	metal ion transport, ion transport, cation transport	NHLRC1	Epilepsy	1
KDR	metal ion homeostasis, phosphorylation, positive regulation of locomotion, blood vessel development, cell motility, cell surface receptor linked signal transduction, enzyme linked receptor protein signaling pathway, transmembrane receptor protein tyrosine kinase signaling pathway, calcium ion homeostasis, regulation of cell migration, positive regulation of cell migration, cell motion, protein am…	ABCB1, APOE, CRKL, VIP, LEP, TNF, SERPINE1, ESR1, CRK, FYN, GRM8, NKX2-5, DLG2, DLG3, AR, SYNGAP1, IL8, IL6, ITGB3, BDNF, PTEN, CYP7A1, ERBB4, EGF, MEF2C, CSNK1D, VEGFA, NOS1, IL2, PTGS2, BCL2, MAPK1, TGFB1	Depressive Disorder, Epilepsy	2
KIF3A	cell part morphogenesis, cell projection organization, cell projection morphogenesis, cellular component morphogenesis, heart development, cell morphogenesis	MAPK8IP2, SHH, CTNNB1, APP, PRKD1, GSK3B	Epilepsy, Schizophrenia, Sleep Disorders	3
KL	positive regulation of multicellular organismal process, cell surface receptor linked signal transduction, enzyme linked receptor protein signaling pathway, transmembrane receptor protein tyrosine kinase signaling pathway, response to wounding, positive regulation of developmental process	APOE, TNF	Attention Deficit Hyperactivity Disorder	1
KLF13	positive regulation of transcription, positive regulation of cellular biosynthetic process, positive regulation of nucleobase, nucleoside, nucleotide and nucleic acid metabolic process, positive regulation of nitrogen compound metabolic process, positive regulation of transcription, DNA-dependent, positive regulation of macromolecule biosynthetic process, positive regulation of macromolecule meta…	CREBBP	Schizophrenia, Sleep Disorders	2
KLF5	blood vessel development, cell projection organization, positive regulation of transcription, positive regulation of cellular biosynthetic process, positive regulation of nucleobase, nucleoside, nucleotide and nucleic acid metabolic process, positive regulation of nitrogen compound metabolic process, positive regulation of macromolecule biosynthetic process, positive regulation of macromolecule m…	CREBBP, RARA, TGFB1, ESR1, IGF1, VEGFA, GSK3B, ESR2, GATA2, EGR2	Schizophrenia, Sleep Disorders	2
KLF6	positive regulation of transcription, positive regulation of cellular biosynthetic process, positive regulation of nucleobase, nucleoside, nucleotide and nucleic acid metabolic process, positive regulation of nitrogen compound metabolic process, positive regulation of transcription, DNA-dependent, positive regulation of macromolecule biosynthetic process, positive regulation of macromolecule meta…	NTRK2, TGFB1, NTRK3	Anxiety Disorder, Sleep Disorders	2
KNG1	metal ion homeostasis, circulatory system process, regulation of cell death, vasodilation, cytosolic calcium ion homeostasis, G-protein coupled receptor protein signaling pathway, cell surface receptor linked signal transduction, blood circulation, regulation of tube size, calcium ion homeostasis, cellular chemical homeostasis, positive regulation of cell death, regulation of programmed cell deat…	OXT, HTR3A, NPY2R, CHRM5, ADRA2A, AVPR1A, OPRK1, ESR1, CTSG, HTR5A, NTRK1, SDC2, OXTR, HCRTR2, HTR2B, NOS1, GHSR, OPRD1, POMC, LEP, BDNF, GRPR, TSPO, NGF, OPRM1, GRM4, DRD3, GRM7, TAC1, RGS7, HTR1A, CCK, CHRM3, ADRA1B, ADORA3, NPY, GRM5, NPY5R, PYY, HTR1D, AVP, NPY1R, DRD2, EGF, APOE, HTR2A, HCRTR1, HTR1E, VIP, HTR1B, CNR1, HTR7, TNF, DRD4, IL6, CNR2, PTGIR, KCNQ3, OPRL1, KCNQ2, MTNR1A, TH, MTNR1…	Anxiety Disorder, Bipolar Spectrum Disorders, Obsessive Compulsive Disorder, Panic Disorder	4
KRAS	regulation of neuron apoptosis, positive regulation of MAP kinase activity, learning or memory, regulation of cell death, negative regulation of apoptosis, response to corticosteroid stimulus, membrane invagination, regulation of phosphorus metabolic process, regulation of protein kinase activity, regulation of kinase activity, response to organic substance, intracellular signaling cascade, negat…	RAF1, ESR1, MAP2K2, PARK2, GSTP1, USP9X, RAC1, GSTM1, BRAF, HRAS, PTEN, TSC1, PTK2, APBA2, MAP2K1, PTPN11, SYNGAP1, TNF, AR, RPS6KA3, NF1, CTNNB1, IL6, ERBB4, TSC2, OMG, VEGFA, KIT, PIK3CG, VIPR1, PDE4B, IL8, TSPO, RAPGEF4, NRAS	Down Syndrome, Intellectual Disability	2
KREMEN1	cell surface receptor linked signal transduction	WNT2, WNT1, CTNNB1	Schizophrenia, Sleep Disorders	2
KRIT1	intracellular signaling cascade	FOXO1	Epilepsy	1
KSR2	phosphorylation, intracellular signaling cascade, protein amino acid phosphorylation, phosphorus metabolic process, phosphate metabolic process	RAF1, HRAS, MAP2K2, BRAF, MAP2K1	Intellectual Disability	1
LAMB2	biological adhesion, cell part morphogenesis, cell projection organization, axonogenesis, cell projection morphogenesis, cellular component morphogenesis, response to wounding, developmental growth, neuron projection morphogenesis, neuron development, cell morphogenesis involved in neuron differentiation, growth, cell morphogenesis, neuron differentiation, neuron projection development, cell adhe…	TSPO, THBS1, TGFB1, ITGA4, PTK2, SRC, VEGFA, DMD	Schizophrenia, Sleep Disorders	2
LARGE	homeostatic process, cellular homeostasis	DMPK, POMGNT1, STS, SCN8A	Epilepsy, Intellectual Disability	2
LAT	cell surface receptor linked signal transduction, intracellular signaling cascade, second-messenger-mediated signaling, Ras protein signal transduction, secretion, secretion by cell	PTPRC, PIK3CA, FYN, RASGRP1, HLA-DRB1, HLA-A	Epilepsy, Tuberous Sclerosis	2
LDHA	response to extracellular stimulus	VEGFA, INS, CREBBP, ADH4, TNF, TSPO, ALDOA, ADH1B, SUCLG2, ADH7, ADH6, ENO2, ADH1A, GPX1	Anxiety Disorder, Panic Disorder, Sleep Disorders, Tuberous Sclerosis	4
LDLR	membrane invagination, response to organic substance, endocytosis, response to endogenous stimulus, response to steroid hormone stimulus, chemical homeostasis, response to hormone stimulus, response to estrogen stimulus, homeostatic process, steroid metabolic process	CREBBP, IL6, APOE, MYLIP	Intellectual Disability	1
LEF1	telencephalon development, forebrain development, response to inorganic substance, biological adhesion, negative regulation of biosynthetic process, pallium development, positive regulation of transcription, cell surface receptor linked signal transduction, positive regulation of cellular biosynthetic process, response to organic substance, cellular component morphogenesis, positive regulation of…	APC, IL4, FOXP2, CACNA1I, PAX5, CSNK1E, DYRK1A, AR, ESR1, CSNK1D, DLX2, PTEN, CREBBP, CACNA1G, GSK3B, TEAD1, TCF4, BCL2, T, TGFB1	Depressive Disorder, Epilepsy	2
LGI1	positive regulation of multicellular organismal process, cell proliferation, positive regulation of synaptic transmission, positive regulation of transmission of nerve impulse, regulation of system process, positive regulation of cell communication, regulation of neurological system process, positive regulation of neurological system process, regulation of transmission of nerve impulse, regulatio…	SCN2A, CNTNAP2, CHRNA4, DLG4, GABRA1, SYNGAP1	Depressive Disorder, Epilepsy, Schizophrenia, Sleep Disorders	4
LIF	regulation of secretion, positive regulation of cell differentiation, regulation of phosphorus metabolic process, positive regulation of transcription, negative regulation of cell differentiation, cell surface receptor linked signal transduction, positive regulation of cellular biosynthetic process, positive regulation of nucleobase, nucleoside, nucleotide and nucleic acid metabolic process, enzy…	VIP, IL6, IGF1, POMC	Anxiety Disorder, Bipolar Spectrum Disorders, Obsessive Compulsive Disorder, Panic Disorder, Schizophrenia, Sleep Disorders	6
LIFR	cell part morphogenesis, cell projection organization, cell surface receptor linked signal transduction, response to organic substance, cell projection morphogenesis, cellular component morphogenesis, enzyme linked receptor protein signaling pathway, regulation of cell proliferation, positive regulation of cell proliferation, neuron projection morphogenesis, neuron development, cell morphogenesis…	LEP, PRLR, PRL, IL10, MAPK1, IL5, IL2, IL6, IL4	Schizophrenia, Sleep Disorders	2
LIN7A	generation of a signal involved in cell-cell signaling, synaptic transmission, neurotransmitter secretion, neurological system process, regulation of neurotransmitter levels, cell-cell signaling, synaptic vesicle transport, neurotransmitter transport, transmission of nerve impulse, secretion, secretion by cell	DLG3, DLG2, CAMK2B, CASK, GRIN2B, DLG4, INADL	Intellectual Disability, Schizophrenia, Sleep Disorders	3
LIN7C	generation of a signal involved in cell-cell signaling, synaptic transmission, neurotransmitter secretion, neurological system process, regulation of neurotransmitter levels, cell-cell signaling, neurotransmitter transport, transmission of nerve impulse, secretion, secretion by cell	CASK, CAMK2B, HTR2C, DLG3, DLG2, ERBB4, GRIN2B, DLG4, BAIAP2	Attention Deficit Hyperactivity Disorder, Schizophrenia, Sleep Disorders	3
LMO1	cell proliferation	GATA2, CTNNB1	Schizophrenia, Sleep Disorders	2
LMX1A	telencephalon development, forebrain development, regulation of cell development, pallium development, cell part morphogenesis, cell projection organization, negative regulation of cell differentiation, axonogenesis, regulation of nervous system development, cell projection morphogenesis, cellular component morphogenesis, regulation of neuron differentiation, cell motion, central nervous system n…	GAD1, WNT1, TH, GAD2, OTX1, NEUROG1, SHH, NR4A2, DDC	Anxiety Disorder, Obsessive Compulsive Disorder, Schizophrenia, Sleep Disorders	4
LPAR1	metal ion homeostasis, positive regulation of MAP kinase activity, phosphorylation, regulation of phosphorus metabolic process, regulation of phospholipase activity, cell projection organization, regulation of protein kinase activity, regulation of kinase activity, positive regulation of lipase activity, cytosolic calcium ion homeostasis, G-protein coupled receptor protein signaling pathway, cell…	HTR2B, NPY, HCRTR1, TAC1, PIK3CA, HCRT, HTR1A, ADRA2A, HTR1E, POMC, TSPO, AVPR1A, ADRA1B, ADCY1, CHRM5, DRD2, PIK3CG, MTNR1A, GSK3B, GRM5, APP, IL8, GRM4, AVP, DRD4, CCK, CHRM3, HTR2A, DRD3, GRM7, OPRM1, HTR5A, PTGER3, MTNR1B, HTR1B, GRPR, NPY1R, HCRTR2	Sleep Disorders	1
LPHN3	G-protein coupled receptor protein signaling pathway, cell surface receptor linked signal transduction, neuropeptide signaling pathway	SHANK2, GRM8	Attention Deficit Hyperactivity Disorder, Sleep Disorders	2
LPL	positive regulation of cell differentiation, positive regulation of developmental process, chemical homeostasis, homeostatic process	IGF1, IL6, INS, NPY, LEP, TSPO, CNTN5, POMC, HSD11B1, FABP3, TNF, SERPINE1, APOE, SDC2, GPC6, CREBBP, ESR1, PON1, VLDLR, ST8SIA2, MED12	Schizophrenia, Sleep Disorders, Tuberous Sclerosis	3
LPO	response to inorganic substance	IL2	Depressive Disorder	1
LRP1	membrane invagination, regulation of phosphorus metabolic process, regulation of protein kinase activity, regulation of kinase activity, G-protein coupled receptor protein signaling pathway, cell surface receptor linked signal transduction, cell proliferation, endocytosis, positive regulation of catalytic activity, positive regulation of kinase activity, regulation of transferase activity, regula…	THBS1, TSPO, INS, LEP, RFWD2, SRC, ITGB3, DAB1, APOE, APBA2, SERPINE1, GRIN2A, MAPK8IP2, NOS1AP, GPC6, APP, SDC2, GSK3B, DLG4, GRIN2B	Schizophrenia, Sleep Disorders	2
LRPAP1	negative regulation of molecular function, cell proliferation, negative regulation of multicellular organismal process	MAPK3, MAPK1, LRP8, VLDLR, SHH, RELN	Schizophrenia, Sleep Disorders	2
LRRK2	regulation of cell death, phosphorylation, intracellular signaling cascade, positive regulation of macromolecule metabolic process, positive regulation of cell death, regulation of programmed cell death, protein amino acid phosphorylation, MAPKKK cascade, positive regulation of programmed cell death, protein kinase cascade, phosphorus metabolic process, phosphate metabolic process	EHMT1, YWHAE, YWHAZ, MAPK1, DAPK1, SLC6A3, PTEN, TH, MAOB, MAPK3, MAPK8IP2, NR4A2, MAPT, YWHAB, GSK3B, PARK2, PDE4A, HTR2A, NSF, MBP, PDE4B	Schizophrenia, Sleep Disorders	2
LTA4H	response to wounding	ALOX5AP	Depressive Disorder, Epilepsy	2
LYN	regulation of ion transport, regulation of cell development, phosphorylation, positive regulation of cell differentiation, regulation of phosphorus metabolic process, response to amine stimulus, cell surface receptor linked signal transduction, regulation of nervous system development, response to organic substance, intracellular signaling cascade, response to organic cyclic substance, response t…	EGF, TSPO, DLG3, PIK3CG, GRIA3, DLG2, TNF, FYN, BCL2, CASP9, CREBBP, SH3KBP1, MAPK1, CASP3, MUC1, IL2, TRPV1, DLG4, EPHB2, MAPK3	Anxiety Disorder, Bipolar Spectrum Disorders, Obsessive Compulsive Disorder, Panic Disorder	4
MAB21L1	sensory organ development, regulation of cell proliferation, positive regulation of cell proliferation	NBEA, HTR2A	Bipolar Spectrum Disorders	1
MAG	biological adhesion, regulation of cell development, regulation of neuron projection development, negative regulation of cell differentiation, regulation of nervous system development, regulation of neuron differentiation, regulation of axonogenesis, regulation of cell morphogenesis involved in differentiation, regulation of cell projection organization, regulation of cell morphogenesis, regulati…	PTPRZ1, NTRK2, EGR2, OMG, NTRK1, NTF3, BDNF, MBP, GAP43, FYN, TSPO	Schizophrenia	1
MAGI1	biological adhesion, cell surface receptor linked signal transduction, cell adhesion	ADRB2, CTNNB1, PTPRZ1, KCNJ10, CDK5, RPS6KA2	Bipolar Spectrum Disorders, Depressive Disorder, Epilepsy, Schizophrenia, Sleep Disorders	5
MAGI2	intracellular signaling cascade	PTEN, CTNNB1, DLGAP3, MYO9B, FAT1, GRID2	Anxiety Disorder, Bipolar Spectrum Disorders, Depressive Disorder, Down Syndrome, Epilepsy, Intellectual Disability, Obsessive Compulsive Disorder, Panic Disorder, Schizophrenia, Sleep Disorders0	10
MAP1A	neurological system process	DLG3, FMR1, HTR2A, DLG2, KCNMA1, GSK3B, DISC1, DLG4, RAPGEF4	Bipolar Spectrum Disorders, Schizophrenia, Sleep Disorders	3
MAP1B	response to inorganic substance, regulation of cell development, positive regulation of cell differentiation, regulation of neuron projection development, cell part morphogenesis, cell projection organization, axonogenesis, response to nutrient levels, regulation of nervous system development, response to organic substance, cell projection morphogenesis, cellular component morphogenesis, response…	DCX, MAP2, MAPT, VLDLR, GSK3B, GRM4, LRP8, GRM5, TSPO, FMR1, SCN8A, GRIN2A, DAB1, BDNF, SYN1, NOS1, PAFAH1B1, RELN, HTR6, CYFIP1	Fragile X Syndrome, Schizophrenia, Sleep Disorders, Tuberous Sclerosis	4
MAP2K5	phosphorylation, intracellular signaling cascade, positive regulation of growth, protein amino acid phosphorylation, regulation of cell proliferation, MAPKKK cascade, positive regulation of cell proliferation, protein kinase cascade, phosphorus metabolic process, heart development, phosphate metabolic process, regulation of growth	NGF, PIK3CG, PIK3CA, PTPN5, BDNF, NTRK1, GSK3B, SRC, MAPK1, NTF3, CAMK4, MAPK3, GCH1, ERBB4	Anxiety Disorder, Attention Deficit Hyperactivity Disorder, Depressive Disorder, Obsessive Compulsive Disorder, Sleep Disorders	5
MAP3K3	phosphorylation, intracellular signaling cascade, regulation of protein kinase cascade, protein amino acid phosphorylation, MAPKKK cascade, positive regulation of cell communication, protein kinase cascade, phosphorus metabolic process, phosphate metabolic process, positive regulation of signal transduction	SHANK1, MAPK1, SHANK2, YWHAE, MAPK3, YWHAZ, YWHAB, TEAD1, MBP, SHANK3	Schizophrenia, Sleep Disorders	2
MAP3K7	regulation of cell death, phosphorylation, negative regulation of apoptosis, blood vessel development, regulation of phosphorus metabolic process, regulation of protein kinase activity, regulation of kinase activity, positive regulation of multicellular organismal process, cell surface receptor linked signal transduction, intracellular signaling cascade, negative regulation of cell death, enzyme …	CASK, TAOK2, WNT1, DLG3, TGFB1, DLG2	Sleep Disorders	1
MAPK14	phosphorylation, positive regulation of cell differentiation, blood vessel development, positive regulation of transcription, cell surface receptor linked signal transduction, positive regulation of cellular biosynthetic process, response to organic substance, intracellular signaling cascade, positive regulation of nucleobase, nucleoside, nucleotide and nucleic acid metabolic process, positive re…	PTEN, NOS1, MYO9B, PDE4A, TSC1, IL8, ESR1, YWHAZ, MAPK8IP2, THBS1, MAPK3, PIK3CA, CCL2, IL6, TNF, VEGFA, SERPINE1, TSPO, AVP, CAMK4, LRP8, IL2, MAPK1, KIF5C, RARB, CSNK1E, AR, TGFB1, PTK2, CREBBP, RARG, RARA, PIK3CG, IL10, SYN3, PTPN5, IGF1, GATA2, IL4, INS, SYN1, SRC, CTNNB1, TEAD1, SLC6A4, APOE, SCN8A, TH, FYN, ERBB4, MBP, GSTP1, PTGS2, PDE4B	Schizophrenia, Sleep Disorders	2
MAPK4	phosphorylation, protein amino acid phosphorylation, phosphorus metabolic process, phosphate metabolic process	SYN3, MBP, IGF2, MYO9B, PTPN5, CSNK1D, ERBB4, SYN1, CSNK1E	Schizophrenia	1
MAPK8	response to inorganic substance, regulation of cell death, phosphorylation, negative regulation of apoptosis, intracellular signaling cascade, negative regulation of cell death, negative regulation of programmed cell death, cell motion, positive regulation of cell death, regulation of programmed cell death, protein amino acid phosphorylation, response to radiation, MAPKKK cascade, regulation of a…	CTNNB1, PTEN, ABCB1, INS, IL6, PIK3CA, PRKD1, IL10, MAP2, DCX, MAPT, CCL2, HGF, RAC1, MAP2K1, IGF1, MAPK3, IL8, VEGFA	Tuberous Sclerosis	1
MAPK8IP1	negative regulation of molecular function, regulation of cell death, phosphorylation, negative regulation of apoptosis, regulation of phosphorus metabolic process, regulation of protein kinase activity, regulation of kinase activity, intracellular signaling cascade, negative regulation of cell death, negative regulation of programmed cell death, regulation of MAP kinase activity, regulation of pr…	SRC, MAPT, KIF5C, ITGB3, MAPK8IP2, DAB1, LRP8, APP, FRK, RELN, FYN	Schizophrenia, Sleep Disorders	2
MAPKAPK3	phosphorylation, intracellular signaling cascade, protein amino acid phosphorylation, Ras protein signal transduction, phosphorus metabolic process, phosphate metabolic process	MAPK1, MAPK3, PTGS2	Schizophrenia, Sleep Disorders	2
MAT2A	amine biosynthetic process, nitrogen compound biosynthetic process, response to organic substance, response to endogenous stimulus, response to radiation, cellular amino acid derivative metabolic process, rhythmic process, response to abiotic stimulus, response to drug, response to hormone stimulus, circadian rhythm, response to light stimulus	SHMT1, DLG3, DLG4, MTHFR, MTR, DLG2	Anxiety Disorder	1
MATK	phosphorylation, cell proliferation, protein amino acid phosphorylation, regulation of cell proliferation, positive regulation of cell proliferation, phosphorus metabolic process, phosphate metabolic process	SRC, DLG3, DLG2, NTRK2, NTRK1, PIK3CG, PTEN, MAPK3, NGF, TSPO, CASK, MAPK1, PIK3CA, KCNMA1, DLG4, NTRK3	Schizophrenia, Sleep Disorders	2
MB	response to inorganic substance, response to organic substance, response to endogenous stimulus, response to hypoxia, response to oxygen levels, response to hormone stimulus, heart development, homeostatic process	IL6, VEGFA, INS	Tuberous Sclerosis	1
MBD2	negative regulation of biosynthetic process, reproductive behavior, regulation of cell proliferation, behavior, reproductive behavior in a multicellular organism, positive regulation of cell communication, regulation of transcription from RNA polymerase II promoter, positive regulation of signal transduction	CREBBP, ESR1, MBD3, IL4, MAPK3, GSTP1	Schizophrenia, Sleep Disorders	2
MC1R	G-protein coupled receptor protein signaling pathway, cell surface receptor linked signal transduction, intracellular signaling cascade, cyclic-nucleotide-mediated signaling, response to radiation, second-messenger-mediated signaling, response to abiotic stimulus, G-protein signaling, coupled to cyclic nucleotide second messenger, response to light stimulus, neuron differentiation	ADCY5, NR3C2, AVP, ADCY1, MC3R, OCA2, HTR6, NPY, GNAS, POMC, DRD1, ADORA2A, VIP, LEP, ADRB2	Depressive Disorder	1
MC2R	G-protein coupled receptor protein signaling pathway, cell surface receptor linked signal transduction, intracellular signaling cascade, cyclic-nucleotide-mediated signaling, second-messenger-mediated signaling, G-protein signaling, coupled to cyclic nucleotide second messenger	POMC, ADCY1, DRD1, MC3R, VIP, NR3C2, MC4R, ADRB2, AVP, ADORA2A, AGRP, CYP17A1, GNAS, HTR4, HTR6, DRD5, HTR7, CYP11A1, ADCY5, CYP11B1, LHCGR	Depressive Disorder, Epilepsy, Schizophrenia, Sleep Disorders	4
MC5R	G-protein coupled receptor protein signaling pathway, cell surface receptor linked signal transduction, intracellular signaling cascade, cyclic-nucleotide-mediated signaling, second-messenger-mediated signaling, G-protein signaling, coupled to cyclic nucleotide second messenger	ADRB2, NR3C2, AGRP, ADORA2A, DRD1, AVP, POMC, VIP, LEP, MC3R, MC4R, ADCY1, HTR7, HTR6, GNAS, HTR4, DRD5, VIPR1, LHCGR, PTGIR	Bipolar Spectrum Disorders, Schizophrenia, Sleep Disorders	3
MCHR2	G-protein coupled receptor protein signaling pathway, cell surface receptor linked signal transduction	HCRTR2, ADRA1B, GRM5, HTR1E, GRM7, CHRM5, POMC, GRPR, NPY1R, HTR5A, MTNR1A, APP, HCRTR1, PIK3CA, HTR1B, CCK, ADRA2A, NPY, AVP, TAC1, DRD2, GRM4, PTGER3, CHRM3, HCRT, HTR2B, OPRM1, HTR2A, IL8, AVPR1A, MTNR1B, HTR1A, DRD3, ADCY1, DRD4, MCHR1, GRM8, OXTR, PNOC, OPRD1, CNR1, HTR1D, OXT, CNR2, GRM1, PLCB1, PYY, ADORA3, NPY2R, NPY5R, OPRK1, OPRL1	Bipolar Spectrum Disorders, Schizophrenia, Sleep Disorders	3
MCL1	regulation of cell death, negative regulation of apoptosis, response to organic substance, negative regulation of cell death, negative regulation of programmed cell death, regulation of programmed cell death, regulation of apoptosis, homeostatic process, anti-apoptosis, cellular homeostasis	PTEN, IL6, IGF1, VEGFA, HDAC6, MAPK3, PIK3CA, HDAC4, TNF, ITGB3, PIK3CG, GSK3B, SRC, PARK2, MET, IL4, TSPO, MAPK1, IL5	Sleep Disorders, Tuberous Sclerosis	2
MDK	response to wounding, gland development	ABCB1, PTEN, ITGA4, TNF, ROBO1, MAPK3, MAPK1, PTK2, PIK3CA, MET, GSK3B, POMC, SRC, SERPINE1, PTPRZ1, VEGFA, GNAS, ERBB4, PTGS2, BCL2, CASP3	Bipolar Spectrum Disorders, Schizophrenia, Sleep Disorders	3
MDM2	negative regulation of biosynthetic process, positive regulation of macromolecule metabolic process, regulation of cell proliferation, positive regulation of cell proliferation, regulation of transcription from RNA polymerase II promoter	CSNK1D, CAMK2B, DAPK1, NEDD4, RFWD2, CREBBP, PTEN, UBE2A, BRCA2, ESR2, GSK3B, PTK2, PIK3CA, PARK2, ADRB2, CSNK1E, ESR1, VEGFA, SETD2, PER2, MET, YWHAE, AR, EHMT1, UBE3A, NTRK1, YWHAB, ERBB4, DLG4, GNAS, HRAS, NRAS, KIT	Down Syndrome, Intellectual Disability, Schizophrenia, Sleep Disorders	4
MDM4	negative regulation of biosynthetic process, cell proliferation, regulation of cell proliferation, positive regulation of cell proliferation, regulation of transcription from RNA polymerase II promoter, negative regulation of cell proliferation	PTEN, IGF1, PARK2, RFWD2, YWHAZ, YWHAB, YWHAE, HRAS, NRAS	Down Syndrome, Intellectual Disability, Sleep Disorders, Tuberous Sclerosis	4
MED15	regulation of transcription from RNA polymerase II promoter	LEP, CREBBP, WNT1, TGFB1, MED12, EGR2, GNB1L	Schizophrenia, Sleep Disorders	2
MEFV	response to wounding	TNF	Epilepsy, Sleep Disorders, Tuberous Sclerosis	3
MEGF10	biological adhesion, membrane invagination, endocytosis, cell adhesion	MYO9B	Bipolar Spectrum Disorders, Schizophrenia, Sleep Disorders	3
MEIS2	negative regulation of biosynthetic process, positive regulation of transcription, positive regulation of cellular biosynthetic process, sensory organ development, positive regulation of nucleobase, nucleoside, nucleotide and nucleic acid metabolic process, positive regulation of nitrogen compound metabolic process, positive regulation of transcription, DNA-dependent, positive regulation of macro…	TEAD1, SHH, APC, DLX1, PRL	Anxiety Disorder, Obsessive Compulsive Disorder, Schizophrenia, Sleep Disorders	4
MFAP4	biological adhesion, cell adhesion	VPS13B, RAI1, TBX1, SHMT1, PAFAH1B1	Epilepsy, Intellectual Disability	2
MGLL	response to wounding	CNR1, CNR2	Schizophrenia, Sleep Disorders	2
MIF	regulation of cell death, negative regulation of apoptosis, cell surface receptor linked signal transduction, cell proliferation, negative regulation of cell death, negative regulation of programmed cell death, regulation of programmed cell death, response to wounding, regulation of apoptosis	INS, CCL2, IL6, IL10, VEGFA, IL8, TSPO, SERPINE1, LEP, IL4, TNF, APOE	Sleep Disorders, Tuberous Sclerosis	2
MITF	regulation of cell death, negative regulation of apoptosis, positive regulation of transcription, cell surface receptor linked signal transduction, positive regulation of cellular biosynthetic process, sensory organ development, negative regulation of cell death, positive regulation of nucleobase, nucleoside, nucleotide and nucleic acid metabolic process, positive regulation of nitrogen compound …	TRPM1, YWHAZ, OCA2, IL8, POMC, MET, GSK3B, SOX5, IL6, MAPK3, MAPK1, CTNNB1	Schizophrenia, Sleep Disorders	2
MKL1	regulation of cell death, negative regulation of apoptosis, positive regulation of transcription, positive regulation of cellular biosynthetic process, negative regulation of cell death, positive regulation of nucleobase, nucleoside, nucleotide and nucleic acid metabolic process, positive regulation of nitrogen compound metabolic process, negative regulation of programmed cell death, positive reg…	TSPO, MCHR1, GSK3B	Schizophrenia	1
MLC1	ion transport	KCNJ10, PTK2, GSTP1	Bipolar Spectrum Disorders, Schizophrenia, Sleep Disorders	3
MLH1	regulation of cell death, intracellular signaling cascade, positive regulation of cell death, regulation of programmed cell death, regulation of apoptosis, positive regulation of apoptosis, positive regulation of programmed cell death	DAPK1, PIK3CA, PTEN, MTHFR, NF1, CTNNB1, GSTM1, FAN1, ATRX, MECP2, ESR1, CACNA1G, BCL2, RFC1, NEUROG1, IGF2, TSPO, BRCA2	Anxiety Disorder, Depressive Disorder, Epilepsy, Tuberous Sclerosis	4
MLL	positive regulation of transcription, positive regulation of cellular biosynthetic process, positive regulation of nucleobase, nucleoside, nucleotide and nucleic acid metabolic process, positive regulation of nitrogen compound metabolic process, positive regulation of transcription, DNA-dependent, positive regulation of macromolecule biosynthetic process, positive regulation of macromolecule meta…	MAOA, SETBP1, CREBBP, AR, CHD8, NKX2-5, TNF, PAX5, TSPO	Down Syndrome, Intellectual Disability	2
MME	cell-cell signaling	PTEN, PTPRC, VIP, CD44, INS, IL6	Tuberous Sclerosis	1
MMP13	response to organic substance, response to endogenous stimulus, response to steroid hormone stimulus, response to hypoxia, response to abiotic stimulus, response to oxygen levels, response to hormone stimulus, response to estrogen stimulus	IL6, CCL2, VEGFA	Tuberous Sclerosis	1
MMP2	blood vessel development, response to hypoxia, response to oxygen levels, developmental maturation	VEGFA, CCL2, RAC1, IL8, PRKD1, IL6, IGF1, PTPRC, INS, CTNNB1, HGF, EPHB2, CD44, IL10, PTEN, SLC12A6, GATA2, MET, SDC2, APOE, YWHAE, SRC, NOS1, THBS1, AR, IGF2, TSPO, IL4, TGFB1, IL2, LEP, SERPINE1, ESR1, TNF, PTK2, FOSB, CYP1B1	Epilepsy, Sleep Disorders, Tuberous Sclerosis	3
MMP3	response to amine stimulus, response to organic substance, response to organic nitrogen, response to endogenous stimulus	IL10, THBS1, TNF, VEGFA, IGF1, IL4, NPY, TSPO, IL6, INS, TGFB1, SERPINE1, ESR1, DOCK4, APOE, CCL2, IL8, SRC, PTGS2, CTSG, ERG	Bipolar Spectrum Disorders, Schizophrenia, Sleep Disorders	3
MMP9	regulation of cell death, positive regulation of locomotion, regulation of cell migration, positive regulation of cell migration, positive regulation of cell death, regulation of programmed cell death, regulation of locomotion, regulation of apoptosis, positive regulation of apoptosis, positive regulation of programmed cell death, regulation of cell motion, extracellular structure organization	EPHB2, RAC1, IL10, MAPK3, PTPRC, CCL2, VEGFA, HGF, PTEN, INS, IL8, IL6, CD44, CTNNB1, IGF1, LEP, PTGS2, IL2, NOS1, TGFB1, NTRK1, RARA, APOE, SRC, ERBB4, PTK2, TNF, ESR1, MET, MBP, HTR4, THBS1, TSPO, BDNF, AR, IL4, KIT, FOSB, SERPINE1, PTGER3, CTSG, ERG, BCL2	Bipolar Spectrum Disorders, Epilepsy, Fragile X Syndrome, Schizophrenia, Tuberous Sclerosis	5
MMRN1	biological adhesion, response to wounding, cell adhesion	VEGFA, IGF1, EGF	Tuberous Sclerosis	1
MPL	cell surface receptor linked signal transduction, cell proliferation	PTPN11, IL6, KIT, PRL, IL10	Down Syndrome	1
MPZ	regulation of membrane potential, regulation of action potential in neuron, cellular chemical homeostasis, synaptic transmission, neurological system process, cell-cell signaling, chemical homeostasis, regulation of action potential, ion homeostasis, transmission of nerve impulse, homeostatic process, cellular ion homeostasis, cellular homeostasis	EGR2	Schizophrenia, Sleep Disorders	2
MPZL1	cell surface receptor linked signal transduction, enzyme linked receptor protein signaling pathway, transmembrane receptor protein tyrosine kinase signaling pathway, cell-cell signaling	PARK2, SRC	Schizophrenia, Sleep Disorders	2
MSH2	regulation of neuron apoptosis, regulation of cell death, phosphorylation, negative regulation of apoptosis, response to amine stimulus, nitrogen compound biosynthetic process, response to organic substance, intracellular signaling cascade, negative regulation of cell death, response to organic cyclic substance, response to organic nitrogen, negative regulation of programmed cell death, response …	PTEN, PIK3CA, HDAC6, CTNNB1, NF1, BRCA2, INSIG1, TSPO, HDAC4, TGFB1, ESR2, ESR1, ATRX, BCL2, RFC1	Anxiety Disorder, Depressive Disorder, Epilepsy, Tuberous Sclerosis	4
MST1R	phosphorylation, cell surface receptor linked signal transduction, enzyme linked receptor protein signaling pathway, transmembrane receptor protein tyrosine kinase signaling pathway, cell motion, protein amino acid phosphorylation, regulation of cell proliferation, positive regulation of cell proliferation, phosphorus metabolic process, phosphate metabolic process	GRM7, GRM4, GRM5, YWHAZ, YWHAE, SRC, YWHAB, ERBB4, GRM1, PTGS2, GRM8	Schizophrenia, Sleep Disorders	2
MSX1	forebrain development, negative regulation of biosynthetic process, regulation of cell death, negative regulation of apoptosis, cell surface receptor linked signal transduction, response to organic substance, negative regulation of cell death, enzyme linked receptor protein signaling pathway, negative regulation of programmed cell death, regulation of programmed cell death, regulation of cell pro…	CTNNB1, T, NDN, SHH, CREBBP, WNT1, NR4A2, WNT2, TSPO, EHMT1, DLX2, MAGEL2, LMX1B	Sleep Disorders, Tuberous Sclerosis	2
MSX2	regulation of cell death, negative regulation of apoptosis, cell surface receptor linked signal transduction, response to organic substance, negative regulation of cell death, enzyme linked receptor protein signaling pathway, negative regulation of programmed cell death, positive regulation of cell death, regulation of programmed cell death, regulation of cell proliferation, regulation of apoptos…	NDN, CTNNB1, T, INS, LMX1B, DLX2, EHMT1, SHH, MAGEL2, TGFB1, WNT2, IGF2, WNT1, TSPO	Sleep Disorders, Tuberous Sclerosis	2
MTHFD1	amine biosynthetic process, nitrogen compound biosynthetic process	ALDH3A1, DLG3, ALDH1A3, FOLH1, MTR, GPHN, ALDH5A1, ENO2, SUCLG2, SLC19A1, MTHFR, AMT, CASK, HSD11B1, DLG2, MTRR, DLG4, CBS, SHMT1, DAO, GCH1, GMPR, BHMT, TCN2, LSG1	Bipolar Spectrum Disorders, Down Syndrome, Epilepsy, Intellectual Disability, Schizophrenia, Sleep Disorders	6
MTMR12	phosphorus metabolic process, phosphate metabolic process	PTEN	Schizophrenia, Sleep Disorders	2
MTOR	phosphorylation, regulation of phosphorus metabolic process, response to amine stimulus, cell projection organization, regulation of protein kinase activity, regulation of kinase activity, positive regulation of cellular biosynthetic process, response to nutrient levels, response to organic substance, intracellular signaling cascade, response to peptide hormone stimulus, response to organic nitro…	LEP, MAPK3, AR, TNF, IL6, EGF, IL10, IL2, BCL2, IGF2, IL4, GRM5, NTRK2, GRM1, PIK3CG, TSPO, BDNF, ESR1, VEGFA, TSC2	Anxiety Disorder	1
MTTP	chemical homeostasis, homeostatic process	LEP, INS, APOE, VLDLR	Schizophrenia, Sleep Disorders	2
MUC4	biological adhesion, cell adhesion	MUC1, IL6	Bipolar Spectrum Disorders	1
MVP	response to drug	ESR1, PTEN, ABCB1	Epilepsy	1
MYCBP2	cell part morphogenesis, cell projection organization, axonogenesis, cell projection morphogenesis, cellular component morphogenesis, cell motion, central nervous system neuron differentiation, regulation of protein localization, central nervous system neuron development, neuron projection morphogenesis, neuron development, cell morphogenesis involved in neuron differentiation, cell morphogenesis…	TSC2	Tuberous Sclerosis	1
MYH10	telencephalon development, forebrain development, cell part morphogenesis, cell projection organization, cell motility, cell proliferation, axonogenesis, cell projection morphogenesis, sensory organ development, cellular component morphogenesis, neuromuscular process, cell motion, neuron migration, response to wounding, hindbrain development, neurological system process, localization of cell, str…	RAC1, KIF5C, MYO9B, CALM1, YWHAE	Sleep Disorders, Tuberous Sclerosis	2
MYH11	cellular component morphogenesis, striated muscle cell differentiation, muscle tissue development, heart development, muscle cell differentiation, extracellular structure organization	YWHAZ, CALM1, MYO9B, IGF1, RARA, KIF5C, MEF2C, NKX2-5	Epilepsy, Schizophrenia, Sleep Disorders	3
MYH9	biological adhesion, blood vessel development, cell projection organization, cell motility, cell surface receptor linked signal transduction, cellular component morphogenesis, cell motion, localization of cell, striated muscle cell differentiation, regulation of cell morphogenesis, cell migration, muscle cell differentiation, cell morphogenesis, cell adhesion, cell morphogenesis involved in diffe…	TSPO, MYO9B, YWHAZ, KIF5C, CALM1	Schizophrenia, Sleep Disorders	2
MYO3A	phosphorylation, protein amino acid phosphorylation, neurological system process, phosphorus metabolic process, phosphate metabolic process	KRT8	Anxiety Disorder, Depressive Disorder	2
NADSYN1	nitrogen compound biosynthetic process	DHCR7	Epilepsy	1
NALCN	metal ion transport, ion transport, cation transport	CHRM3, TAC1, ATP2B2, CHRM5	Bipolar Spectrum Disorders, Schizophrenia	2
NAPA	neuron differentiation	DTNBP1, NSF, SNAP25, STXBP1, STX1A	Schizophrenia	1
NBN	regulation of cell development, negative regulation of cell differentiation, cell proliferation, regulation of nervous system development, intracellular signaling cascade, regulation of neuron differentiation, neuromuscular process, regulation of cell proliferation, developmental growth, neurological system process, response to drug, positive regulation of cell proliferation, regulation of neurog…	BRCA2	Fragile X Syndrome	1
NCAM1	biological adhesion, cell surface receptor linked signal transduction, positive regulation of cell communication, positive regulation of signal transduction, cell adhesion	IL2, DRD2, HLA-A, HLA-B, IL10, TSPO, APBA2, HLA-DRB1, CACNB2, NGFR, SRC, ITGA4, T, CACNA1C, TNF, KCNN3, FRK, IL4, IL6, DLG2, APP, ITGB3, TGFB1, PTK2, DLG3, IL8, FYN, CD38, DLG4, EGR2, INADL, ST8SIA2, GFAP, BCL2	Anxiety Disorder, Bipolar Spectrum Disorders, Obsessive Compulsive Disorder, Panic Disorder, Schizophrenia, Sleep Disorders	6
NCAN	biological adhesion, synaptic transmission, neurological system process, cell-cell signaling, transmission of nerve impulse, cell adhesion	TSPO, L1CAM, PTPRZ1, SDC2, OMG, BDNF, GPC6, NRCAM	Attention Deficit Hyperactivity Disorder, Bipolar Spectrum Disorders, Schizophrenia	3
NCBP2	regulation of cellular localization, positive regulation of transport	SMG6	Bipolar Spectrum Disorders	1
NCDN	regulation of system process, regulation of neurological system process, regulation of synaptic plasticity, homeostatic process, multicellular organismal homeostasis, regulation of transmission of nerve impulse, regulation of synaptic transmission, regulation of neuronal synaptic plasticity	MCHR1	Schizophrenia, Sleep Disorders	2
NCOA2	negative regulation of biosynthetic process, positive regulation of transcription, positive regulation of cellular biosynthetic process, intracellular signaling cascade, positive regulation of nucleobase, nucleoside, nucleotide and nucleic acid metabolic process, positive regulation of nitrogen compound metabolic process, positive regulation of transcription, DNA-dependent, positive regulation of…	RXRG, IL6, MAPK1, BCL11A, CLOCK, CREBBP, RORA, RARA, EGR2, GRIP1, RXRA, NPAS2, MED12, ESR1, LEP, TCF7L2, TEAD1, AR	Bipolar Spectrum Disorders	1
NCOR2	negative regulation of biosynthetic process, regulation of transcription from RNA polymerase II promoter	NR2E1, TGFB1, CREBBP, PITX3, ESR1, WNT1, ATXN1, RXRG, RXRA, YWHAE, NR4A2, RARA, RARG, RARB, SRC, AR, HDAC4, LEP, MAPK3, ESR2, MAPK1, HES1, FOXP2, FOXP1, MED12	Bipolar Spectrum Disorders	1
NCS1	regulation of secretion, intracellular signaling cascade, phosphoinositide-mediated signaling, regulation of cellular localization, second-messenger-mediated signaling, positive regulation of secretion, positive regulation of transport	IGF2, DRD5, DRD3, PLCD1, DRD2	Anxiety Disorder	1
NDE1	telencephalon development, forebrain development, cerebral cortex development, pallium development, cell motility, cell proliferation, cellular component morphogenesis, cell motion, neuron migration, localization of cell, cell migration, cell morphogenesis	TUBGCP5, PAFAH1B1, DISC1, NDEL1, CSNK1E, YWHAE, PDE4B, AR, CSNK1D, XPO1, CEP290, NELL1, MAPK1	Bipolar Spectrum Disorders, Epilepsy, Intellectual Disability, Schizophrenia	4
NDP	cell surface receptor linked signal transduction, cell proliferation, neurological system process, cell-cell signaling	NDN, MAOA, NRG1	Intellectual Disability	1
NDUFAB1	phosphorylation, phosphorus metabolic process, phosphate metabolic process	GLO1, NDUFB6	Anxiety Disorder, Bipolar Spectrum Disorders, Schizophrenia	3
NDUFS1	phosphorylation, regulation of membrane potential, cellular chemical homeostasis, chemical homeostasis, ion homeostasis, phosphorus metabolic process, phosphate metabolic process, homeostatic process, cellular ion homeostasis, cellular homeostasis	NDUFB6, SUCLG2	Schizophrenia, Sleep Disorders	2
NDUFS7	phosphorylation, phosphorus metabolic process, phosphate metabolic process	NDUFB6	Bipolar Spectrum Disorders, Schizophrenia, Sleep Disorders	3
NDUFV2	phosphorylation, phosphorus metabolic process, muscle tissue development, heart development, phosphate metabolic process	SRC, NDUFB6	Bipolar Spectrum Disorders, Schizophrenia	2
NEFM	regulation of cell development, regulation of neuron projection development, regulation of nervous system development, regulation of neuron differentiation, regulation of axonogenesis, regulation of cell morphogenesis involved in differentiation, regulation of cell projection organization, regulation of cell morphogenesis, regulation of neurogenesis	GSK3B, TSC1, STXBP1, DLGAP2, APOE, NDEL1	Schizophrenia, Sleep Disorders	2
NEGR1	biological adhesion, cell adhesion	MC3R, MC4R, BDNF	Schizophrenia, Sleep Disorders	2
NEK6	phosphorylation, regulation of protein kinase cascade, protein amino acid phosphorylation, positive regulation of cell communication, phosphorus metabolic process, phosphate metabolic process, positive regulation of signal transduction	PHF2	Sleep Disorders	1
NEO1	biological adhesion, striated muscle cell differentiation, muscle cell differentiation, cell adhesion	PTK2, SLIT3, SRC, FRK, FYN, NTNG1	Schizophrenia, Sleep Disorders	2
NES	response to nutrient levels, response to radiation, response to abiotic stimulus, response to drug, response to extracellular stimulus	NR4A2, VEGFA, TSPO, NTF3, SLC1A3, KIT, RELN, BDNF, NTRK2	Down Syndrome	1
NET1	regulation of cell death, intracellular signaling cascade, positive regulation of cell death, regulation of programmed cell death, regulation of apoptosis, positive regulation of apoptosis, positive regulation of programmed cell death, regulation of growth	MYO9B, PIK3CG, MAPK3, MAPK1, PIK3CA	Attention Deficit Hyperactivity Disorder, Bipolar Spectrum Disorders, Schizophrenia, Sleep Disorders	4
NEUROD1	regulation of cell development, regulation of secretion, regulation of cell death, negative regulation of apoptosis, positive regulation of cell differentiation, positive regulation of transcription, positive regulation of cellular biosynthetic process, regulation of nervous system development, response to organic substance, intracellular signaling cascade, sensory organ development, negative reg…	TH, GAD2, OTX1, TSPO, NTRK2, FABP7, CALM1, MYT1L, SHH, POMC, INS, BDNF, SLIT3, NR4A2, CPLX2, TCF4	Anxiety Disorder, Bipolar Spectrum Disorders, Obsessive Compulsive Disorder, Panic Disorder, Sleep Disorders	5
NEUROD2	learning or memory, behavioral fear response, behavior, neurological system process, behavioral defense response, associative learning, multicellular organismal response to stress, learning, neuron development, regulation of transcription from RNA polymerase II promoter, fear response, neuron differentiation	PARK2, MYT1L, CPLX2, TCF4, DLG4	Anxiety Disorder, Bipolar Spectrum Disorders, Obsessive Compulsive Disorder, Panic Disorder, Sleep Disorders	5
NFASC	biological adhesion, cell part morphogenesis, cell projection organization, axonogenesis, cell projection morphogenesis, cellular component morphogenesis, synapse organization, cell motion, neuron projection morphogenesis, neuron development, cell morphogenesis involved in neuron differentiation, cell morphogenesis, axon guidance, extracellular structure organization, neuron differentiation, neur…	DLG2, APP, SCN2A, KCNQ2, PTPRZ1, TRPM1, NRCAM, SCN8A, GPHN, NLGN2, CNTNAP2, SCN1A, ABAT, CHRNA4, CNTNAP5, MBP, ANK3, FYN	Schizophrenia, Sleep Disorders	2
NFAT5	positive regulation of transcription, positive regulation of cellular biosynthetic process, positive regulation of nucleobase, nucleoside, nucleotide and nucleic acid metabolic process, positive regulation of nitrogen compound metabolic process, positive regulation of transcription, DNA-dependent, positive regulation of macromolecule biosynthetic process, positive regulation of macromolecule meta…	CSNK1D, CSNK1E, VEGFA, TNF	Sleep Disorders	1
NFATC2	positive regulation of transcription, positive regulation of cellular biosynthetic process, positive regulation of nucleobase, nucleoside, nucleotide and nucleic acid metabolic process, positive regulation of nitrogen compound metabolic process, positive regulation of transcription, DNA-dependent, positive regulation of macromolecule biosynthetic process, positive regulation of macromolecule meta…	IL8, IL6, GSK3B, YWHAZ, CREBBP, ABCA7, SRC, IL4, IL5, TSPO, TNF, IL2, CD40LG, FOXP2, FYN, DYRK1A, MEF2C, BCL2, PTGS2	Depressive Disorder, Epilepsy, Sleep Disorders, Tuberous Sclerosis	4
NFE2L2	positive regulation of transcription, positive regulation of cellular biosynthetic process, response to organic substance, positive regulation of nucleobase, nucleoside, nucleotide and nucleic acid metabolic process, positive regulation of transcription, DNA-dependent, positive regulation of macromolecule biosynthetic process, positive regulation of macromolecule metabolic process, positive regul…	CREBBP, GPX1, GSTM1, OSBPL6, PRKCB, IL8, FYN, SLC1A1, CYP1A1	Epilepsy	1
NFKB1	negative regulation of molecular function, negative regulation of biosynthetic process, regulation of cell death, negative regulation of apoptosis, positive regulation of cell differentiation, positive regulation of transcription, positive regulation of cellular biosynthetic process, negative regulation of cell death, positive regulation of nucleobase, nucleoside, nucleotide and nucleic acid meta…	MAPK3, CCL2, CTNNB1, VEGFA, IL10, MAP2K1, IGF1, PTPRC, ABCB1, IL6, PTEN, INS, RAC1, PIK3CA, IL8, APOE, TGFB1, CREBBP, IL5, TNF, SRC, ESR1, EHMT1, GATA2, IL2, SERPINE1, HDAC4, BDNF, AR, PTK2, IL4, GSK3B, NGFR, PARK2, APP, ESR2, MET, TSPO, LMX1B, MAPK1, SHH, RXRA, LEP, PIK3CG, NGF, YWHAE, NOS1, FYN, GPX1, EGR2, PTGS2	Schizophrenia, Sleep Disorders, Tuberous Sclerosis	3
NFKB2	extracellular structure organization	IL8, IL6, GSK3B, CREBBP, NOS1, IL2, HDAC4, TNF, APP	Sleep Disorders, Tuberous Sclerosis	2
NFYB	positive regulation of transcription, positive regulation of cellular biosynthetic process, positive regulation of nucleobase, nucleoside, nucleotide and nucleic acid metabolic process, positive regulation of nitrogen compound metabolic process, positive regulation of transcription, DNA-dependent, positive regulation of macromolecule biosynthetic process, positive regulation of macromolecule meta…	HDAC4	Fragile X Syndrome	1
NGFRAP1	regulation of cell death, positive regulation of cell death, regulation of programmed cell death, regulation of apoptosis, positive regulation of apoptosis, positive regulation of programmed cell death	TSC1	Tuberous Sclerosis	1
NKX2-1	telencephalon development, forebrain development, circulatory system process, negative regulation of biosynthetic process, cerebral cortex development, pallium development, cell part morphogenesis, cell projection organization, cell motility, positive regulation of transcription, axonogenesis, positive regulation of cellular biosynthetic process, response to organic substance, cell projection mor…	GAD1, ESR1, GAD2, RELN, TSPO	Anxiety Disorder, Obsessive Compulsive Disorder	2
NOD2	negative regulation of molecular function, regulation of secretion, regulation of cell death, regulation of phosphorus metabolic process, regulation of establishment of protein localization, positive regulation of multicellular organismal process, positive regulation of cellular biosynthetic process, response to organic substance, intracellular signaling cascade, regulation of cellular localizati…	TSPO, IL10, TNF, IL6, CCK	Bipolar Spectrum Disorders	1
NOS2	circulatory system process, regulation of secretion, blood vessel development, G-protein coupled receptor protein signaling pathway, cell surface receptor linked signal transduction, nitrogen compound biosynthetic process, cell proliferation, intracellular signaling cascade, blood circulation, regulation of cellular localization, cyclic-nucleotide-mediated signaling, regulation of cell proliferat…	CCL2, GRIN2A, SRC, NOS1, SOD1, DLG2, IL10, CAMK2B, MAPK3, JARID2, OPRM1, IL1R2, FAT1, ADH1B, MAPK1, TSPO, IL6, CALM1, ADH1A, HDAC4, TNF, THBS1, ADH5, GATA2, ESR2, SERPINE1, DLG3, DMD, IL4, EGR2, DLG4, GRIN2B, GRIN1, PTGS2, OPRK1, CYP19A1, RPS6KA2, BCL2, CASP3, ARHGEF7	Anxiety Disorder, Bipolar Spectrum Disorders, Depressive Disorder, Epilepsy, Obsessive Compulsive Disorder, Panic Disorder, Schizophrenia, Sleep Disorders	8
NOS3	response to inorganic substance, regulation of ion transport, circulatory system process, negative regulation of molecular function, regulation of cell death, negative regulation of apoptosis, blood vessel development, response to amine stimulus, cell motility, positive regulation of multicellular organismal process, cell surface receptor linked signal transduction, nitrogen compound biosynthetic…	TNF, VEGFA, ADH5, SERPINE1, NPY, THBS1, PIK3CG, MTHFR, NOS1, CYP1A1, KCNMA1, LEP, TSPO, APOE, SOD1, IL6, INS, GATA2, AVP, IL8, DLG2, BDNF, SHH, TAC1, IL10, ITPR1, CALM1, CAMK4, GRIN2A, PTGER3, CTNNB1, JARID2, SRC, AR, TGFB1, PTK2, PON1, DLG3, ADH1B, GSK3B, HDAC4, DMD, MAPK3, MAPK1, ESR1, PTEN, ESR2, TH, CCL2, VIP, GHRL, IGF1, EGF, CAMK2B, EGR2, GPX1, HTR7, GRIN2B, GRIN1, CNR1, PTGS2, DLG4, FYN, C…	Anxiety Disorder, Bipolar Spectrum Disorders, Depressive Disorder, Down Syndrome, Intellectual Disability, Obsessive Compulsive Disorder, Panic Disorder, Schizophrenia, Sleep Disorders	9
NOTCH1	forebrain development, regulation of cell development, regulation of cell death, negative regulation of apoptosis, positive regulation of cell differentiation, blood vessel development, cell part morphogenesis, cell projection organization, positive regulation of transcription, negative regulation of cell differentiation, cell surface receptor linked signal transduction, axonogenesis, positive re…	IGF1, INS, PIK3CA, RAC1, MAPK3, TSC2, CTNNB1, EPHB2, PTPRC, MAP2K1, APC, NF1, VEGFA, CD44, IL6, DCX, PTEN, NRG1, SDC2, TNF, MAPK1, WNT1, PIK3CG, NR4A2, THBS1, FABP7, SHH, GATA2, DLX2, PARK2, SRC, CNTN5, IL4, APP, NGFR, DMD, TEAD1, CNTN4, CAMK4, BDNF, CNTN6, ESR1, AR, TSPO, NEDD4, LEP, APOE, NTRK2, JARID2, CREBBP, WNT2, GSK3B, DAB1, MET, NEUROG1, DLX1, TGFB1, FYN, TCF4, TCF7L2, NTRK3, EGR2, RELN, …	Schizophrenia, Sleep Disorders, Tuberous Sclerosis	3
NOTCH2	regulation of cell death, negative regulation of apoptosis, negative regulation of cell differentiation, cell surface receptor linked signal transduction, negative regulation of cell death, negative regulation of programmed cell death, positive regulation of cell death, regulation of programmed cell death, response to wounding, regulation of cell proliferation, developmental growth, regulation of…	MTNR1B, CNTN5, CNTN6, SDC2, NEDD4, CNTN4, PTEN, SHH, MET, WNT2, JARID2, CTNNB1, TEAD1, APP, WNT1, GATA2, SRC, MAPK1, TSPO, MAPK3, GSK3B, TCF7L2, PTGS2, TCF4, ERBB4	Schizophrenia, Sleep Disorders	2
NOTCH3	forebrain development, regulation of cell development, negative regulation of cell differentiation, cell surface receptor linked signal transduction, regulation of nervous system development, regulation of neuron differentiation, response to wounding, developmental growth, regulation of neurogenesis, growth, neuron differentiation	SRC, MAPK3, FABP5, CNTN4, JARID2, DLX2, CTNNB1, CNTN5, PTEN, GSK3B, CNTN6, FABP7, SHH, FABP3, APP, MET, WNT2, NEDD4, MAPK1, TEAD1, GATA2, CREBBP, WNT1, SDC2, TCF4, ERBB4, TCF7L2, PTGS2, CNTN3, TSC2, HES1	Bipolar Spectrum Disorders, Schizophrenia, Sleep Disorders	3
NOTCH4	blood vessel development, positive regulation of transcription, negative regulation of cell differentiation, cell surface receptor linked signal transduction, positive regulation of cellular biosynthetic process, intracellular signaling cascade, cellular component morphogenesis, positive regulation of nucleobase, nucleoside, nucleotide and nucleic acid metabolic process, positive regulation of ni…	VEGFA, TCF4, SDC2, CREBBP, MAPK3, WNT2, THBS1, TGFB1, FABP3, APP, DLX1, TSPO, DLX2, GSK3B, CTNNB1, JARID2, TCF7L2, MET, ERBB4, WNT1, FABP5, MAPK1, HES1, TSC2	Bipolar Spectrum Disorders, Schizophrenia	2
NOVA1	locomotory behavior, synaptic transmission, behavior, neurological system process, cell-cell signaling, transmission of nerve impulse	NRXN3, NRXN1, SRC, RBFOX1, NRXN2, NLGN2	Schizophrenia, Sleep Disorders	2
NPAS3	behavioral interaction between organisms, locomotory behavior, reproductive behavior, behavior, reproductive behavior in a multicellular organism, social behavior	RELN, CASK, GRIK3, DAO, CREBBP, MDGA2	Attention Deficit Hyperactivity Disorder, Bipolar Spectrum Disorders, Depressive Disorder, Schizophrenia	4
NPHP1	biological adhesion, behavior, response to radiation, response to abiotic stimulus, secretion, response to light stimulus, visual behavior, cell adhesion	CEP290, PTK2, AHI1	Intellectual Disability	1
NPPA	circulatory system process, nitrogen compound biosynthetic process, blood circulation, regulation of tube size, vascular process in circulatory system, regulation of blood pressure, regulation of growth, regulation of blood vessel size	PRL, SRC, AVP, JARID2, APP, NOS1, TNF, CAMTA1, RAPGEF4	Anxiety Disorder, Bipolar Spectrum Disorders, Obsessive Compulsive Disorder, Panic Disorder, Sleep Disorders	5
NPPB	circulatory system process, cell surface receptor linked signal transduction, blood circulation, regulation of tube size, vascular process in circulatory system, renal system process, regulation of system process, chemical homeostasis, ion homeostasis, homeostatic process, secretion, regulation of blood pressure, regulation of growth, regulation of blood vessel size	CYP1A1, HDAC4	Anxiety Disorder, Bipolar Spectrum Disorders, Obsessive Compulsive Disorder, Panic Disorder, Sleep Disorders	5
NPR1	circulatory system process, phosphorylation, dopamine metabolic process, cell surface receptor linked signal transduction, nitrogen compound biosynthetic process, catechol metabolic process, positive regulation of cellular biosynthetic process, intracellular signaling cascade, positive regulation of nucleobase, nucleoside, nucleotide and nucleic acid metabolic process, blood circulation, positive…	MAPK3, PDE4A, MAPK1, NPY, NPY2R, PDE4B, GCH1	Anxiety Disorder, Bipolar Spectrum Disorders, Obsessive Compulsive Disorder, Panic Disorder, Sleep Disorders	5
NPR2	circulatory system process, phosphorylation, cell surface receptor linked signal transduction, nitrogen compound biosynthetic process, intracellular signaling cascade, blood circulation, protein amino acid phosphorylation, phosphorus metabolic process, phosphate metabolic process, regulation of blood pressure	EGF, PDE4A, PDE4B, GCH1	Anxiety Disorder, Bipolar Spectrum Disorders, Obsessive Compulsive Disorder, Panic Disorder, Sleep Disorders	5
NPR3	circulatory system process, negative regulation of molecular function, regulation of cAMP metabolic process, regulation of cAMP biosynthetic process, regulation of phospholipase activity, negative regulation of adenylate cyclase activity, positive regulation of lipase activity, G-protein coupled receptor protein signaling pathway, cell surface receptor linked signal transduction, activation of ph…	INS, PDE4A, ADCY1, AVP, PDE4B	Anxiety Disorder, Bipolar Spectrum Disorders, Obsessive Compulsive Disorder, Panic Disorder, Schizophrenia, Sleep Disorders	6
NPS	G-protein coupled receptor protein signaling pathway, cell surface receptor linked signal transduction, neuropeptide signaling pathway	HTR1B, AGRP, IGF1, GRPR, AR, INS, DRD1, GAD1, NXPH1, TNF, NTF3, HTR3A, MC3R, GHRL, TAC1, ADCY1, GAP43, NPY1R, NGFR, NPY, NTRK1, SRC, CCK, MC4R, SLC6A3, CHRM3, CHRM5, VIP, HTR2A, BDNF, IL8, SLC6A4, ADRB2, GAD2, ADRA1B, NTRK2, ADORA2A, CARTPT, TH, LEP, VGF, PRL, HCRTR1, OPRM1, HTR2C, HTR2B, ESR1, HTR1A, HCRTR2, IL6, TPH1, AVP, PTK2, POMC, APP, IL2, TSPO, IL10, PIK3CA, AVPR1A, GRM5, NGF, HCRT, HTR6,…	Anxiety Disorder, Panic Disorder, Sleep Disorders	3
NPSR1	G-protein coupled receptor protein signaling pathway, cell surface receptor linked signal transduction	HCRT, DPP10, GRPR, MC4R, CHRM3, ADORA2A, CCK, POMC, CHRM5, ADRA1B, AVP, GRM5, MC3R, HCRTR2, AVPR1A, ADRB2, VIP, TAC1, DRD1, APP, HTR2B, PIK3CA, ADCY1, HCRTR1, HTR2A, HTR7, HTR4, OXT, HTR6, GNAS, OXTR, DRD5, GRM1, MCHR1, VIPR1, GHSR, LHCGR, PTGIR	Anxiety Disorder, Attention Deficit Hyperactivity Disorder, Obsessive Compulsive Disorder, Panic Disorder, Schizophrenia, Sleep Disorders	6
NPTX1	synaptic transmission, neurological system process, cell-cell signaling, transmission of nerve impulse	TDO2, IMMP2L	Bipolar Spectrum Disorders, Schizophrenia, Sleep Disorders	3
NQO1	regulation of neuron apoptosis, negative regulation of molecular function, regulation of cell death, nitrogen compound biosynthetic process, synaptic transmission, positive regulation of cell death, regulation of programmed cell death, neurological system process, regulation of apoptosis, positive regulation of apoptosis, positive regulation of programmed cell death, cell-cell signaling, response…	TSPO, LAMB1, ADK	Bipolar Spectrum Disorders, Depressive Disorder, Epilepsy, Schizophrenia	4
NR1D1	rhythmic process, circadian rhythm	RARA, CAMK4, NFIL3, RARB, RARG, RXRG, ESR2, PER1, NR2E1, ESR1, CLOCK, AR, NPAS2, GSK3B, PER2, NR4A2, RORA	Bipolar Spectrum Disorders, Depressive Disorder, Schizophrenia, Sleep Disorders	4
NR1H4	negative regulation of biosynthetic process, positive regulation of transcription, positive regulation of cellular biosynthetic process, response to organic substance, positive regulation of nucleobase, nucleoside, nucleotide and nucleic acid metabolic process, positive regulation of nitrogen compound metabolic process, positive regulation of transcription, DNA-dependent, positive regulation of m…	ESR1, APOE	Fragile X Syndrome	1
NR1I2	negative regulation of biosynthetic process, steroid metabolic process	APOE, IL6, CYP7A1, CYP2D6, CYP1B1, IL8, CDK5, ABCB1, CYP1A1, UBR5, FOXO1, MAPK1, ASMT, RXRB, TSPO, RXRA	Bipolar Spectrum Disorders, Depressive Disorder, Epilepsy	3
NR2F2	forebrain development, negative regulation of biosynthetic process, blood vessel development, cell motility, positive regulation of transcription, positive regulation of cellular biosynthetic process, positive regulation of nucleobase, nucleoside, nucleotide and nucleic acid metabolic process, positive regulation of nitrogen compound metabolic process, positive regulation of transcription, DNA-de…	EGR2, RXRB, ERBB4, ESR1, TCF7L2, BCL11A	Bipolar Spectrum Disorders	1
NR2F6	sensory perception of pain, neurological system process, response to radiation, response to abiotic stimulus, neuron development, response to light stimulus, neuron differentiation	RORA, NR4A2, RARB, RXRG, ESR1, RARA, ESR2, RARG, AR, MYO9B, NR2E1, ERBB4	Schizophrenia, Sleep Disorders	2
NR3C1	regulation of neuron apoptosis, regulation of cell death, response to organic substance, intracellular signaling cascade, positive regulation of cell death, regulation of programmed cell death, regulation of hormone levels, regulation of apoptosis, positive regulation of apoptosis, positive regulation of programmed cell death, hormone metabolic process, cellular hormone metabolic process, gland d…	AR, SRC, CREBBP, MAPK1, NR3C2, ESR1, ZBTB20, NTRK2, PIK3CA, NOS1, IL6, HSD11B1, CALM1, INS, POMC, UBE3A, ADA, TNF, SERPINE1, RARA, PER2, AVPR1B, GRIP1, FYN, PTGS2, NF1, MEF2C, BCL2, NFIA, RETN	Anxiety Disorder, Attention Deficit Hyperactivity Disorder, Bipolar Spectrum Disorders, Depressive Disorder, Down Syndrome, Epilepsy, Obsessive Compulsive Disorder, Panic Disorder, Schizophrenia, Sleep Disorders0	10
NR4A1	negative regulation of molecular function, regulation of cell death, positive regulation of transcription, positive regulation of cellular biosynthetic process, positive regulation of nucleobase, nucleoside, nucleotide and nucleic acid metabolic process, positive regulation of nitrogen compound metabolic process, positive regulation of transcription, DNA-dependent, positive regulation of macromol…	SRC, SERPINE1, FABP3, MAPK1, INS, NR2E1, YWHAZ, RXRG, RARG, CYP17A1, RARA, AR, NR4A2, TSPO, ESR2, CREBBP, RARB, TH, PRKD1, SOD1, RORA, CTNNB1, DRD4, ESR1, POMC, EGR2, GCH1, BCL2	Bipolar Spectrum Disorders, Schizophrenia, Sleep Disorders	3
NR4A3	positive regulation of transcription, positive regulation of cellular biosynthetic process, response to organic substance, sensory organ development, positive regulation of nucleobase, nucleoside, nucleotide and nucleic acid metabolic process, response to peptide hormone stimulus, positive regulation of nitrogen compound metabolic process, response to endogenous stimulus, positive regulation of t…	DRD4, EGR2, GCH1	Bipolar Spectrum Disorders, Schizophrenia, Sleep Disorders	3
NRG3	intracellular signaling cascade, mammary gland development, protein kinase cascade, gland development, regulation of growth	NRG1, AUTS2, ERBB4, DLG4, DYRK1A, MAPK1, CADPS2	Anxiety Disorder, Attention Deficit Hyperactivity Disorder, Bipolar Spectrum Disorders, Down Syndrome, Obsessive Compulsive Disorder, Panic Disorder, Schizophrenia	7
NRIP1	negative regulation of biosynthetic process, positive regulation of transcription, positive regulation of cellular biosynthetic process, intracellular signaling cascade, positive regulation of nucleobase, nucleoside, nucleotide and nucleic acid metabolic process, positive regulation of nitrogen compound metabolic process, positive regulation of transcription, DNA-dependent, positive regulation of…	HDAC6, MAPK3, ESR2, ESR1, NR3C2	Down Syndrome, Tuberous Sclerosis	2
NRP1	biological adhesion, regulation of cell development, blood vessel development, regulation of neuron projection development, cell part morphogenesis, cell projection organization, cell motility, negative regulation of cell differentiation, cell surface receptor linked signal transduction, axonogenesis, regulation of nervous system development, cell projection morphogenesis, cellular component morp…	IGF1, ROBO2, GRM4, NR3C2, NGFR, THBS1, SLIT3, MET, AR, L1CAM, TSPO, SRC, GRM7, GSK3B, SHH, TAOK2, SEMA5A, VEGFA, PLXNA4, FYN, GNB1L, TBX1, GRM8, BCL2	Anxiety Disorder, Bipolar Spectrum Disorders, Down Syndrome, Obsessive Compulsive Disorder, Panic Disorder, Schizophrenia, Sleep Disorders	7
NT5E	nitrogen compound biosynthetic process, negative regulation of response to external stimulus, negative regulation of response to stimulus, regulation of response to external stimulus, regulation of inflammatory response	INS, CD44, PTPRC, ESR1, ADK, ADA, ITGA4, ADORA2A, PDE4A, TSPO, NGFR, HLA-A, UPP2, DHCR7, PDE1C, PDE4B	Depressive Disorder, Epilepsy, Sleep Disorders, Tuberous Sclerosis	4
NTS	circulatory system process, blood circulation, regulation of tube size, vascular process in circulatory system, regulation of blood vessel size	IL8, NPY, PIK3CA, INS, VIP, CHRM5, GHRL, TH, HTR1A, NTRK2, GRPR, CCK, SORCS3, HCRTR2, AVPR1A, HCRTR1, NTRK1, BDNF, ESR1, LEP, ADRA1B, TAC1, HTR2B, POMC, TSPO, HCRT, HTR3A, SLC6A3, GRM5, HTR2A, CHRM3, NPY1R, AGRP, AVP, APP, CARTPT, PYY, NTF4, OXTR, OXT, HTR7, GHSR, MCHR1, GRM1, PLCB1	Anxiety Disorder, Bipolar Spectrum Disorders, Down Syndrome, Obsessive Compulsive Disorder, Panic Disorder, Sleep Disorders, Tuberous Sclerosis	7
NTSR1	G-protein coupled receptor protein signaling pathway, cell surface receptor linked signal transduction, locomotory behavior, synaptic transmission, behavior, adult locomotory behavior, neurological system process, cell-cell signaling, adult behavior, transmission of nerve impulse	HCRTR2, PIK3CA, HTR2A, APP, TAC1, NTF3, CCK, CHRM5, ADRA1B, NDN, NTRK2, CHRM3, AVPR1A, NTRK1, BDNF, TSPO, NRG1, GRM5, HCRT, NGFR, HCRTR1, GRPR, HTR2B, AVP, NTRK3, OXT, GRM1, MCHR1, OXTR, NTF4, GHSR, PLCB1	Anxiety Disorder, Bipolar Spectrum Disorders, Down Syndrome, Obsessive Compulsive Disorder, Panic Disorder, Schizophrenia, Sleep Disorders	7
NTSR2	regulation of phospholipase activity, positive regulation of lipase activity, G-protein coupled receptor protein signaling pathway, cell surface receptor linked signal transduction, regulation of membrane potential, activation of phospholipase C activity by G-protein coupled receptor protein signaling pathway coupled to IP3 second messenger, intracellular signaling cascade, phosphoinositide-media…	HTR2A, GRM5, AVPR1A, HCRTR2, AVP, GRPR, TAC1, ADRA1B, HCRTR1, HTR2B, GHSR, OXTR, CCK, OXT, CHRM3, CHRM5, APP, MCHR1, PLCB1, GRM1	Anxiety Disorder, Bipolar Spectrum Disorders, Down Syndrome, Obsessive Compulsive Disorder, Panic Disorder	5
NUDT3	cell-cell signaling	TH	Attention Deficit Hyperactivity Disorder	1
NUFIP1	positive regulation of transcription, positive regulation of cellular biosynthetic process, positive regulation of nucleobase, nucleoside, nucleotide and nucleic acid metabolic process, positive regulation of nitrogen compound metabolic process, positive regulation of transcription, DNA-dependent, positive regulation of macromolecule biosynthetic process, positive regulation of macromolecule meta…	CYFIP1, FMR1	Fragile X Syndrome	1
NUMB	forebrain development, regulation of cell development, positive regulation of cell differentiation, regulation of neuron projection development, cell part morphogenesis, cell projection organization, cell proliferation, axonogenesis, regulation of nervous system development, cell projection morphogenesis, cellular component morphogenesis, regulation of neuron differentiation, positive regulation …	CTNNB1, ITGB3, CREBBP, SHH, TSPO, GRIN2A, L1CAM, SRC, PARK2, APP, GRIN1, GRIN2B	Bipolar Spectrum Disorders, Schizophrenia, Sleep Disorders	3
NUMBL	forebrain development, regulation of cell development, positive regulation of cell differentiation, regulation of neuron projection development, cell part morphogenesis, cell projection organization, cell proliferation, axonogenesis, regulation of nervous system development, cell projection morphogenesis, cellular component morphogenesis, regulation of neuron differentiation, positive regulation …	APP, GRIN2A, GRIP1, GRIN2B, GRIN1	Schizophrenia, Sleep Disorders	2
NXN	cell surface receptor linked signal transduction, homeostatic process, cellular homeostasis	NLGN1, CNTNAP2	Bipolar Spectrum Disorders	1
NXPH2	G-protein coupled receptor protein signaling pathway, cell surface receptor linked signal transduction, neuropeptide signaling pathway	NRXN1, NRXN2	Schizophrenia, Sleep Disorders	2
NXPH3	G-protein coupled receptor protein signaling pathway, cell surface receptor linked signal transduction, neuropeptide signaling pathway	GABRA3, NRXN1, GABRA5	Schizophrenia, Sleep Disorders	2
OBSL1	cellular component morphogenesis, striated muscle cell differentiation, muscle tissue development, heart development, muscle cell differentiation	MEF2C	Intellectual Disability	1
OLIG2	negative regulation of biosynthetic process, regulation of membrane potential, regulation of action potential in neuron, cellular chemical homeostasis, glial cell differentiation, neurological system process, chemical homeostasis, regulation of action potential, ion homeostasis, regulation of transcription from RNA polymerase II promoter, gliogenesis, transmission of nerve impulse, homeostatic pr…	TCF4, ERBB4, TSPO, NRG1, DLX1, MBP, FABP7, BDNF, GAD1, SLC1A3, DLX2, GFAP	Anxiety Disorder, Down Syndrome, Obsessive Compulsive Disorder, Schizophrenia	4
OLR1	response to inorganic substance, biological adhesion, circulatory system process, blood circulation, response to wounding, cell adhesion	SERPINE1, APOE, TSPO, CCL2, IL4, IL6	Schizophrenia, Sleep Disorders	2
OPA1	cell part morphogenesis, cellular component morphogenesis, neurological system process	TSPO, BCL2	Bipolar Spectrum Disorders	1
OPN4	G-protein coupled receptor protein signaling pathway, cell surface receptor linked signal transduction, neurological system process, response to radiation, rhythmic process, response to abiotic stimulus, response to light stimulus	HTR2B, PER2, CHRM3, TH, HCRTR1, HTR2A, NPAS2, CCK, CLOCK, APP, HCRT, PIK3CA, GRPR, ADRA1B, AVP, AVPR1A, HCRTR2, CHRM5, TAC1, GRM5, AANAT, OXTR, OXT, GRM1	Depressive Disorder, Sleep Disorders	2
OR2K2	G-protein coupled receptor protein signaling pathway, cell surface receptor linked signal transduction, neurological system process	KIF5C	Schizophrenia, Sleep Disorders	2
ORM1	response to wounding	FGA, SERPINE1	Depressive Disorder, Epilepsy	2
OSM	response to pain, regulation of secretion, phosphorylation, regulation of phosphorus metabolic process, positive regulation of transcription, cell proliferation, positive regulation of cellular biosynthetic process, intracellular signaling cascade, positive regulation of nucleobase, nucleoside, nucleotide and nucleic acid metabolic process, regulation of cellular localization, positive regulation…	PRLR, TSPO, PRL, LEP, LEPR, CCL2, TNF, PTPN11, IL6, IL2	Anxiety Disorder, Bipolar Spectrum Disorders, Down Syndrome, Obsessive Compulsive Disorder, Panic Disorder	5
OTX2	forebrain development, cell part morphogenesis, cell projection organization, axonogenesis, cell projection morphogenesis, cellular component morphogenesis, cell motion, neuron projection morphogenesis, neuron development, cell morphogenesis involved in neuron differentiation, cell morphogenesis, axon guidance, neuron differentiation, neuron projection development, cell morphogenesis involved in …	T, NEUROG1, TSPO, TH, ATXN1, SHH, CTNNB1, NR2E1, GATA2, AANAT, WNT1, NR4A2, LMX1B, EGR2	Bipolar Spectrum Disorders, Schizophrenia, Sleep Disorders	3
OXA1L	negative regulation of molecular function, negative regulation of catalytic activity	INS, SCP2, TSPO	Sleep Disorders, Tuberous Sclerosis	2
OXER1	regulation of cAMP metabolic process, regulation of cAMP biosynthetic process, G-protein coupled receptor protein signaling pathway, cell surface receptor linked signal transduction, regulation of nucleotide metabolic process, regulation of nucleotide biosynthetic process, regulation of cyclic nucleotide metabolic process, regulation of cyclic nucleotide biosynthetic process	POMC, NPY1R, OPRD1, OPRK1, GRM7, ADRA2A, NPY, DRD3, CNR1, NPY5R, HTR1B, ADORA3, GRM8, PYY, HTR1A, HTR5A, NPY2R, HTR1E, GRM4, DRD4, OPRM1, RGS7, APP, DRD2, HTR1D	Anxiety Disorder	1
P2RX1	regulation of ion transport, circulatory system process, regulation of cell death, regulation of membrane potential, response to organic substance, blood circulation, regulation of tube size, nerve-nerve synaptic transmission, regulation of action potential in neuron, generation of a signal involved in cell-cell signaling, positive regulation of catalytic activity, cellular chemical homeostasis, …	TRPV1, HTR3A, ADORA2A	Depressive Disorder	1
P2RX7	metal ion homeostasis, response to inorganic substance, regulation of ion transport, calcium ion transport, positive regulation of MAP kinase activity, regulation of secretion, regulation of cell death, phosphorylation, membrane invagination, regulation of phosphorus metabolic process, regulation of establishment of protein localization, cell projection organization, regulation of protein kinase …	GABRA4, CCL2, HLA-B, TSPO, APP, HLA-A, GABRA6, FOSB, NLRP3, TRPV1	Anxiety Disorder, Bipolar Spectrum Disorders, Depressive Disorder, Down Syndrome, Epilepsy, Panic Disorder, Schizophrenia, Sleep Disorders	8
P2RY1	regulation of ion transport, regulation of phospholipase activity, positive regulation of lipase activity, G-protein coupled receptor protein signaling pathway, cell surface receptor linked signal transduction, activation of phospholipase C activity by G-protein coupled receptor protein signaling pathway coupled to IP3 second messenger, intracellular signaling cascade, phosphoinositide-mediated s…	P2RX4, AVP, GRM1, CCK, GNAS, OXT, AVPR1A, HTR2B, TRPV1, HTR2A, OXTR	Depressive Disorder	1
PADI2	nitrogen compound biosynthetic process, cellular amino acid derivative metabolic process	MBP	Schizophrenia, Sleep Disorders	2
PADI4	nitrogen compound biosynthetic process, cellular amino acid derivative metabolic process	SRC	Schizophrenia, Sleep Disorders	2
PAG1	intracellular signaling cascade	EGF, HLA-DRB1, HLA-A, SRC, KCNMA1, FYN	Anxiety Disorder, Schizophrenia, Sleep Disorders	3
PAICS	nitrogen compound biosynthetic process	UPP2, SHMT1	Schizophrenia, Sleep Disorders	2
PAK2	negative regulation of molecular function, phosphorylation, regulation of phosphorus metabolic process, regulation of protein kinase activity, regulation of kinase activity, protein amino acid phosphorylation, regulation of transferase activity, regulation of phosphorylation, regulation of phosphate metabolic process, phosphorus metabolic process, phosphate metabolic process, negative regulation …	DLG3, PAFAH1B1, FYN, PTK2, SYN1, SH3KBP1, MYO9B, YWHAB, SRC, DMD, PLXNA4, MAPK3, YWHAZ, YWHAE, MBP, BRAF, RAC1, PSMB5, MAP2K1, HRAS, RAF1	Intellectual Disability, Schizophrenia	2
PAK3	phosphorylation, protein amino acid phosphorylation, phosphorus metabolic process, phosphate metabolic process	DLG3, MAPK3, DMD, PTK2, MYO9B, MAPK1, SRC, SYN1, ERBB4, MAP2K1, RAF1, HRAS, RAC1, OPHN1	Intellectual Disability, Schizophrenia, Sleep Disorders	3
PAK7	regulation of cell death, phosphorylation, negative regulation of apoptosis, negative regulation of cell death, negative regulation of programmed cell death, regulation of programmed cell death, protein amino acid phosphorylation, regulation of apoptosis, phosphorus metabolic process, phosphate metabolic process, anti-apoptosis	DMD, SRC, PTK2, MYO9B, ARHGEF7	Bipolar Spectrum Disorders, Schizophrenia, Sleep Disorders	3
PAPPA	female pregnancy	IGF2, IGF1	Down Syndrome, Sleep Disorders	2
PARD3	biological adhesion, regulation of phosphorus metabolic process, cell part morphogenesis, cell projection organization, regulation of protein kinase activity, regulation of kinase activity, G-protein coupled receptor protein signaling pathway, cell surface receptor linked signal transduction, axonogenesis, cell projection morphogenesis, cellular component morphogenesis, positive regulation of cat…	TGFB1, SRC, DLG2, YWHAZ, PTEN, DLG3, YWHAE, CASK, CTNNB1, YWHAB, DLG4, INADL, RAC1	Down Syndrome, Intellectual Disability, Schizophrenia, Sleep Disorders	4
PARD6B	cell part morphogenesis, cell projection organization, axonogenesis, cell projection morphogenesis, cellular component morphogenesis, regulation of cell migration, regulation of locomotion, regulation of cell motion, neuron projection morphogenesis, neuron development, cell morphogenesis involved in neuron differentiation, cell morphogenesis, neuron differentiation, neuron projection development,…	DLG2, DLG3	Bipolar Spectrum Disorders	1
PARK7	response to inorganic substance, regulation of membrane potential, intracellular signaling cascade, nerve-nerve synaptic transmission, locomotory behavior, cellular chemical homeostasis, synaptic transmission, behavior, adult locomotory behavior, neurological system process, Ras protein signal transduction, regulation of neurotransmitter levels, cell-cell signaling, chemical homeostasis, response…	MBD3, SLC25A14, HTR2A, DRD4, TSPO, PARK2, DRD2, SLC25A27, CCK, SLC6A3, TH, SOD1, AR, PITX3, NR4A2, MAPT, PTEN	Sleep Disorders	1
PAWR	negative regulation of biosynthetic process, regulation of cell death, positive regulation of cellular biosynthetic process, positive regulation of macromolecule biosynthetic process, positive regulation of macromolecule metabolic process, positive regulation of cell death, regulation of programmed cell death, regulation of cell proliferation, regulation of apoptosis, positive regulation of apopt…	DRD2, IGF1, SHMT1, BCL2	Anxiety Disorder, Bipolar Spectrum Disorders, Depressive Disorder, Down Syndrome, Epilepsy, Schizophrenia	6
PAX7	regulation of cell death, negative regulation of apoptosis, negative regulation of cell death, negative regulation of programmed cell death, regulation of programmed cell death, response to wounding, developmental growth, regulation of apoptosis, muscle tissue development, growth, anti-apoptosis, neuron differentiation	MET, NEUROG1, WNT1, SHH, DMD, WNT2, T, CLOCK, LMX1B, NPAS2, PRL, TSPO, CTNNB1, ROBO1	Sleep Disorders	1
PAX8	positive regulation of transcription, positive regulation of cellular biosynthetic process, positive regulation of nucleobase, nucleoside, nucleotide and nucleic acid metabolic process, positive regulation of nitrogen compound metabolic process, positive regulation of transcription, DNA-dependent, positive regulation of macromolecule biosynthetic process, positive regulation of macromolecule meta…	NTRK1, NKX2-5	Down Syndrome	1
PBK	phosphorylation, protein amino acid phosphorylation, phosphorus metabolic process, phosphate metabolic process	PTEN, TSPO, SRC, DLG3, DLG2, CASK, DLG4, MBP	Schizophrenia, Sleep Disorders	2
PBRM1	heart development	RARB, SETD2, HDAC4	Bipolar Spectrum Disorders, Schizophrenia	2
PBX1	negative regulation of molecular function, regulation of cell development, positive regulation of transcription, negative regulation of cell differentiation, positive regulation of cellular biosynthetic process, regulation of nervous system development, positive regulation of nucleobase, nucleoside, nucleotide and nucleic acid metabolic process, regulation of neuron differentiation, positive regu…	HOMER1, HOXA1, PRL, NKX2-5, PAX5	Anxiety Disorder, Down Syndrome, Obsessive Compulsive Disorder	3
PCK1	response to organic substance, response to peptide hormone stimulus, response to endogenous stimulus, chemical homeostasis, response to insulin stimulus, response to hormone stimulus, homeostatic process	ALDH5A1, INS, CREBBP, GSK3B, LEP, MED12	Schizophrenia, Sleep Disorders	2
PCLO	regulation of secretion, intracellular signaling cascade, regulation of cellular localization, generation of a signal involved in cell-cell signaling, cyclic-nucleotide-mediated signaling, synaptic transmission, neurotransmitter secretion, regulation of hormone levels, cAMP-mediated signaling, neurological system process, second-messenger-mediated signaling, regulation of neurotransmitter levels,…	RAPGEF4	Bipolar Spectrum Disorders, Depressive Disorder, Schizophrenia, Sleep Disorders	4
PCM1	cell part morphogenesis, cell projection organization, cell projection morphogenesis, cellular component morphogenesis, cell morphogenesis	TUBGCP5, PAFAH1B1, CSNK1E, CSNK1D, GSK3B, DISC1, YWHAE	Schizophrenia	1
PCNA	cell proliferation, intracellular signaling cascade, phosphoinositide-mediated signaling, second-messenger-mediated signaling	CCL2, VEGFA, CTNNB1, PTPRC, INS, RAC1, DCX, APC, IL6, IL8, PTEN, IGF1	Tuberous Sclerosis	1
PCNT	cell part morphogenesis, cell projection organization, cell projection morphogenesis, cellular component morphogenesis, cell morphogenesis	CSNK1E, YWHAE, PAFAH1B1, MBD3, CALM1, CSNK1D, TUBGCP5, DISC1, TSPO, SLC6A3, ERG	Bipolar Spectrum Disorders, Depressive Disorder, Schizophrenia	3
PCSK1	forebrain development, response to inorganic substance, regulation of secretion, response to corticosteroid stimulus, regulation of establishment of protein localization, response to nutrient levels, response to organic substance, response to organic cyclic substance, response to peptide hormone stimulus, regulation of cellular localization, response to endogenous stimulus, response to wounding, …	MC3R, CTNNB1, MC4R, INS, ABCB1, NPY, IGF1	Tuberous Sclerosis	1
PCSK5	circulatory system process, blood circulation, female pregnancy, regulation of hormone levels, renal system process, cell-cell signaling, hormone metabolic process, heart development, secretion, regulation of blood pressure, secretion by cell	FIGNL1, POMC, NGF, SCG5, ABCB1	Attention Deficit Hyperactivity Disorder	1
PCSK9	regulation of neuron apoptosis, negative regulation of molecular function, regulation of cell death, response to nutrient levels, response to organic substance, response to peptide hormone stimulus, response to endogenous stimulus, positive regulation of macromolecule metabolic process, positive regulation of cell death, regulation of programmed cell death, positive regulation of cellular compone…	TSPO, VLDLR, INS, MYLIP, SLC25A12, APOE, LRP8, MYO9B	Sleep Disorders	1
PCYT1A	biogenic amine metabolic process, cellular amino acid derivative metabolic process, response to abiotic stimulus	TSPO, STS	Bipolar Spectrum Disorders, Down Syndrome, Obsessive Compulsive Disorder	3
PDE5A	circulatory system process, vasodilation, blood circulation, regulation of tube size, vascular process in circulatory system, response to hypoxia, response to oxygen levels, regulation of blood vessel size	ADCY1, NF1, ADCY5, NOS1	Depressive Disorder, Epilepsy	2
PDE6A	neurological system process	NF1, BRD2, ADCY5, ADCY1	Depressive Disorder, Epilepsy	2
PDE6C	neurological system process, response to radiation, response to abiotic stimulus, response to light stimulus	ADCY1, NF1, ADCY5	Depressive Disorder, Epilepsy	2
PDE7B	synaptic transmission, neurological system process, cell-cell signaling, transmission of nerve impulse	ADK, ADCY1, OMG, GNAS, AHI1	Schizophrenia, Sleep Disorders	2
PDE9A	intracellular signaling cascade, cyclic-nucleotide-mediated signaling, second-messenger-mediated signaling	NRAS, ADCY1, AR, ADCY5, TRIM32	Anxiety Disorder, Depressive Disorder, Down Syndrome	3
PDGFB	positive regulation of MAP kinase activity, negative regulation of biosynthetic process, positive regulation of locomotion, regulation of phosphorus metabolic process, cell projection organization, cell motility, regulation of protein kinase activity, regulation of kinase activity, cell surface receptor linked signal transduction, cell proliferation, positive regulation of cellular biosynthetic p…	IL6, MET, ITGB3, TNF, PTEN, DOCK4, VEGFA, TSPO, SRC, TGFB1, INS, NOS1, THBS1, NGFR, SERPINE1, PIK3CA, IGF1, FYN	Schizophrenia, Sleep Disorders	2
PDGFRB	phosphorylation, positive regulation of locomotion, regulation of phosphorus metabolic process, cell motility, cell surface receptor linked signal transduction, enzyme linked receptor protein signaling pathway, transmembrane receptor protein tyrosine kinase signaling pathway, locomotory behavior, regulation of cell migration, positive regulation of cell migration, cell motion, protein amino acid …	NGF, IGF1, MAPK3, TSPO, SHH, IL5, TNF, TGFB1, IL2, EGF, ESR1, VEGFA, CTNNB1, ITGB3, MAPK1, PTEN, TSC1, DLG2, INS, PTK2, CASK, SRC, DLG3, DOCK4, NGFR, PIK3CG, PIK3CA, IL6, SH3KBP1, DLG4, MBP, FYN, SYNGAP1, ERBB4	Schizophrenia, Sleep Disorders	2
PDXK	cell proliferation	TSPO	Anxiety Disorder, Bipolar Spectrum Disorders, Down Syndrome, Obsessive Compulsive Disorder, Panic Disorder	5
PDYN	G-protein coupled receptor protein signaling pathway, cell surface receptor linked signal transduction, synaptic transmission, neuropeptide signaling pathway, neurological system process, cell-cell signaling, transmission of nerve impulse	NPY, AGRP, HTR1A, DRD3, TAC1, ADORA2A, ADRA2A, INS, PTGER3, POMC, CARTPT, LEP, IL8, AVP, GRM5, HTR5A, NTRK2, GAD1, GRM7, ADCY1, GRM4, VIP, DRD4, CCK, NPY1R, APP, DRD1, ATXN7, TH, HTR1E, OPRM1, MTNR1B, ESR1, HCRT, BDNF, SLC6A3, TSPO, DRD2, MTNR1A, HTR1B, ATXN1, HTR7, DBH, GRIN2B, OXT, MCHR1, PPP1R1B, OPRD1, CNR1, CNR2, PNOC, GRM8, HTR1D, RGS7, ADORA3, PYY, OPRK1, NPY5R, NPY2R, FOSB, ADCY5, SCG5, N…	Anxiety Disorder, Bipolar Spectrum Disorders, Down Syndrome, Epilepsy, Obsessive Compulsive Disorder, Panic Disorder, Schizophrenia, Sleep Disorders	8
PDZD2	biological adhesion, cell adhesion	GABBR2, NRXN1, FMR1, APP, GRIN2A, CASK, CAMK2B, GRIN2B, GRIN1	Schizophrenia, Sleep Disorders	2
PEA15	regulation of cell death, negative regulation of apoptosis, negative regulation of cell death, negative regulation of programmed cell death, regulation of programmed cell death, negative regulation of transport, regulation of apoptosis, anti-apoptosis	IL2, PTEN, MAPK1, MAPK3	Schizophrenia, Sleep Disorders	2
PEMT	response to amine stimulus, cell proliferation, response to nutrient levels, response to organic substance, response to organic nitrogen, response to endogenous stimulus, positive regulation of macromolecule metabolic process, regulation of cell proliferation, response to vitamin, response to ethanol, biogenic amine metabolic process, cellular amino acid derivative metabolic process, response to …	MTHFR, SRC, CBS	Schizophrenia, Sleep Disorders	2
PENK	G-protein coupled receptor protein signaling pathway, cell surface receptor linked signal transduction, behavioral fear response, neuropeptide signaling pathway, sensory perception of pain, behavior, neurological system process, behavioral defense response, multicellular organismal response to stress, fear response	OPRM1, APP, HTR1B, GRM5, TH, POMC, HTR1E, NPY, GRM4, CARTPT, DRD4, AVP, ADRA2A, NPY1R, BDNF, ADORA2A, TSPO, HTR5A, MTNR1B, VIP, TAC1, ADCY1, INS, HTR1A, GAD1, ABAT, GRM7, DRD3, MTNR1A, DRD2, PTGER3, SLC6A3, IL8, CCK, OPRD1, PPP1R1B, CNR1, NPY2R, RGS7, PYY, OPRK1, ADORA3, HTR1D, NPY5R, OXT, GRM8, MCHR1, CNR2, OPRL1, SCG5	Anxiety Disorder, Bipolar Spectrum Disorders, Down Syndrome, Obsessive Compulsive Disorder, Panic Disorder, Sleep Disorders	6
PER3	rhythmic process, circadian rhythm	CLOCK, GSK3B, NPAS2, AANAT, CSNK1D, NFIL3, PER1, CSNK1E, RORA, PER2	Anxiety Disorder, Bipolar Spectrum Disorders, Depressive Disorder, Epilepsy, Schizophrenia, Sleep Disorders	6
PGP	regulation of cell death, regulation of programmed cell death, regulation of apoptosis	SCN2A, SHMT1	Epilepsy, Schizophrenia, Sleep Disorders	3
PGR	intracellular signaling cascade, regulation of cell proliferation, mammary gland development, cell-cell signaling, rhythmic process, developmental maturation, gland development	VEGFA, MAPK3, IGF1, INS, PTEN, NF1, IL8, CTNNB1, IL6, PIK3CA, MAPK1, RXRG, CYP17A1, RARA, NR2E1, PRL, CREBBP, RARG, CYP1A1, COMT, TGFB1, ESR1, RORA, SERPINE1, NR4A2, PIK3CG, WNT1, LEP, POMC, SRC, BRCA2, UBE3A, ESR2, PRLR, AR, RARB, TSPO, LHCGR, OXTR, OXT, SHBG, CYP19A1, KIT, NRAS, KRT8, BCL2	Anxiety Disorder, Down Syndrome, Panic Disorder, Sleep Disorders, Tuberous Sclerosis	5
PHGDH	cell projection organization, amine biosynthetic process, nitrogen compound biosynthetic process, glial cell differentiation, cellular amino acid derivative metabolic process, neuron development, gliogenesis, neuron differentiation, neuron projection development	AMT, INS, TSPO, CBS, SHMT1	Schizophrenia, Sleep Disorders	2
PHLPP1	rhythmic process, circadian rhythm	PTEN, EPHA6, CTNNB1, AANAT, DLG2, PTPRZ1, SHANK1, EHMT1, MET, CASK, SHANK2, FRK, PIK3CA, MAPK3, MAPK1, PTPN5, SRC, PDE4A, DLG3, TEAD1, GSK3B	Sleep Disorders	1
PHOX2B	regulation of cell development, positive regulation of cell differentiation, cell motility, negative regulation of cell differentiation, regulation of nervous system development, regulation of neuron differentiation, cell motion, neuron migration, hindbrain development, positive regulation of developmental process, localization of cell, cell migration, regulation of neurogenesis	NEUROG1, GATA2, NTRK2, LMX1B, TH, SHH, DBH, NTRK3	Bipolar Spectrum Disorders, Epilepsy, Schizophrenia, Sleep Disorders	4
PI4KA	phosphorylation, intracellular signaling cascade, phosphoinositide-mediated signaling, synaptic transmission, neurological system process, second-messenger-mediated signaling, cell-cell signaling, phosphorus metabolic process, transmission of nerve impulse, phosphate metabolic process	GNB1L, PLCD1, ITGB3, PLCB1	Bipolar Spectrum Disorders, Schizophrenia	2
PIAS2	positive regulation of transcription, positive regulation of cellular biosynthetic process, intracellular signaling cascade, positive regulation of nucleobase, nucleoside, nucleotide and nucleic acid metabolic process, positive regulation of nitrogen compound metabolic process, positive regulation of transcription, DNA-dependent, positive regulation of macromolecule biosynthetic process, positive…	GTF2I, MBD1, ESR1, GRM8, AR, UBE2A, EGR2, NTRK1	Schizophrenia	1
PICALM	membrane invagination, endocytosis	BIN1, DNM1, ABCA7, APOE	Down Syndrome, Intellectual Disability	2
PICK1	phosphorylation, regulation of phosphorus metabolic process, regulation of protein kinase activity, regulation of kinase activity, G-protein coupled receptor protein signaling pathway, cell surface receptor linked signal transduction, enzyme linked receptor protein signaling pathway, transmembrane receptor protein tyrosine kinase signaling pathway, positive regulation of catalytic activity, posit…	GRM4, GRIA3, GRIN2A, DLG2, LIN7B, DLG3, PARK2, CTNNB1, GRM5, SORCS3, SLC6A3, SLC6A4, GRM7, SLC6A2, DLG4, CHRNA7, GRIN2B, INADL, NSF, GRIK2, GRIP1, GRIK3, GRM1, GRM8, SLC6A1, EPHB2	Anxiety Disorder, Bipolar Spectrum Disorders, Down Syndrome, Obsessive Compulsive Disorder, Panic Disorder, Schizophrenia, Sleep Disorders	7
PIK3C2A	phosphorylation, intracellular signaling cascade, phosphoinositide-mediated signaling, second-messenger-mediated signaling, phosphorus metabolic process, phosphate metabolic process	PIK3CA, EPS8, ITGB3, DMD, PLCD1, PTEN, INS, PIK3CG, TEAD1, PLCB1	Bipolar Spectrum Disorders, Schizophrenia, Sleep Disorders	3
PIK3C2G	phosphorylation, intracellular signaling cascade, phosphoinositide-mediated signaling, second-messenger-mediated signaling, phosphorus metabolic process, phosphate metabolic process	PIK3CG, PTK2, PIK3CA, EPS8, PLCD1, PTEN, GNAS	Schizophrenia, Sleep Disorders	2
PIK3C3	phosphorylation, intracellular signaling cascade, phosphoinositide-mediated signaling, protein amino acid phosphorylation, second-messenger-mediated signaling, phosphorus metabolic process, phosphate metabolic process	CAMK2B, GRID2, CALM1, PLCD1, SRC, TSC1, PIK3CA, AANAT, PTEN, PARK2, RPS6KA3, TSC2, PLCB1, BCL2, PIK3CG	Bipolar Spectrum Disorders, Intellectual Disability, Schizophrenia	3
PIK3CB	metal ion homeostasis, biological adhesion, positive regulation of MAP kinase activity, phosphorylation, regulation of phosphorus metabolic process, regulation of protein kinase activity, regulation of kinase activity, G-protein coupled receptor protein signaling pathway, cell surface receptor linked signal transduction, intracellular signaling cascade, phosphoinositide-mediated signaling, locomo…	FRK, MAPK3, PIK3CG, TSC1, PIK3CA, PTEN, PLCD1, MAPK1, NTRK1, SYN1, NGF, NGFR, GSK3B, SYN3, PTK2, MET, SRC, ERBB4, FYN	Schizophrenia, Sleep Disorders	2
PINK1	regulation of secretion, phosphorylation, positive regulation of multicellular organismal process, intracellular signaling cascade, regulation of cellular localization, regulation of amine transport, positive regulation of synaptic transmission, positive regulation of transmission of nerve impulse, protein amino acid phosphorylation, regulation of catecholamine secretion, positive regulation of a…	PARK2, PTEN, MAPT, TH, HTR2A, SLC6A3, NR4A2	Schizophrenia, Sleep Disorders	2
PIP4K2A	phosphorylation, phosphorus metabolic process, phosphate metabolic process	PIK3CA, CACNB2, PLCD1, PLCB1, PIK3CG	Bipolar Spectrum Disorders, Schizophrenia	2
PIP5K1B	phosphorylation, phosphorus metabolic process, phosphate metabolic process	PTEN, PLCD1, CSNK1E, PIK3CA, SYNE1, PIK3CG, ATXN7	Schizophrenia, Sleep Disorders	2
PIWIL2	negative regulation of cell differentiation, positive regulation of cellular biosynthetic process, positive regulation of macromolecule biosynthetic process, positive regulation of macromolecule metabolic process, positive regulation of biosynthetic process, steroid metabolic process	FMR1	Schizophrenia, Sleep Disorders	2
PKD1	biological adhesion, calcium ion transport, blood vessel development, G-protein coupled receptor protein signaling pathway, cell surface receptor linked signal transduction, intracellular signaling cascade, metal ion transport, neuropeptide signaling pathway, response to abiotic stimulus, ion transport, protein kinase cascade, heart development, cation transport, di-, tri-valent inorganic cation …	TSC1, TSC2, PRKD1, CTNNB1, TRPV1	Tuberous Sclerosis	1
PKP1	biological adhesion, cell adhesion	CTNNB1, SRC, KIF5C, FRK, KRT8	Anxiety Disorder, Down Syndrome, Panic Disorder, Sleep Disorders	4
PLA2G1B	regulation of ion transport, positive regulation of MAP kinase activity, regulation of secretion, phosphorylation, regulation of phosphorus metabolic process, regulation of establishment of protein localization, regulation of phospholipase activity, cell motility, positive regulation of transcription, regulation of protein kinase activity, regulation of kinase activity, positive regulation of lip…	MAPK3, MAPK1, PTGS2, PAFAH1B1	Schizophrenia, Sleep Disorders	2
PLA2G2A	positive regulation of cell differentiation, negative regulation of cell differentiation, regulation of cell proliferation, positive regulation of developmental process, regulation of response to external stimulus, negative regulation of cell proliferation, regulation of inflammatory response	MAPK3, APC, MAPK1, TNF, APOE, IL6, TSPO, PAFAH1B1, PTGS2	Depressive Disorder, Schizophrenia, Sleep Disorders	3
PLA2G4A	response to inorganic substance, regulation of cell death, response to corticosteroid stimulus, positive regulation of multicellular organismal process, positive regulation of cellular biosynthetic process, response to nutrient levels, response to organic substance, response to organic nitrogen, response to endogenous stimulus, positive regulation of cell death, female pregnancy, regulation of pr…	MAPK3, PAFAH1B1, PTGS2, CTNNB1, STX1A, GNAS, TNF, MAP2K1, IL8, MAPK1, CASP3	Bipolar Spectrum Disorders, Depressive Disorder, Schizophrenia	3
PLA2G4B	intracellular signaling cascade, response to wounding, second-messenger-mediated signaling	MAPK3, MAPK1, GNAS, PTGS2, PAFAH1B1	Schizophrenia, Sleep Disorders	2
PLA2G4C	intracellular signaling cascade, response to wounding	MAPK1, MAPK3, PTGS2, PAFAH1B1, GNAS	Schizophrenia, Sleep Disorders	2
PLA2G7	response to wounding	APOE, LEP, PON1, IGF1, PAFAH1B1, IL6	Schizophrenia	1
PLAA	response to wounding	NSF, FIGNL1	Bipolar Spectrum Disorders, Schizophrenia, Sleep Disorders	3
PLAT	blood vessel development, cell motility, cell surface receptor linked signal transduction, nerve-nerve synaptic transmission, enzyme linked receptor protein signaling pathway, transmembrane receptor protein tyrosine kinase signaling pathway, synaptic transmission, cell motion, response to wounding, neurological system process, localization of cell, cell-cell signaling, regulation of system proces…	MAPK3, PRKD1, SERPINE1, UBE2A, MAPK1, GRIN1	Schizophrenia, Sleep Disorders	2
PLCB2	regulation of phospholipase activity, positive regulation of lipase activity, intracellular signaling cascade, positive regulation of phospholipase C activity, positive regulation of catalytic activity, activation of phospholipase C activity, positive regulation of hydrolase activity, neurological system process, positive regulation of molecular function, positive regulation of phospholipase acti…	HCRTR2, FRK, CHRM3, CAMK2B, HTR2B, ITPR1, SRC, LIN7B, CALM1, PIK3CG, TRPM1, APP, MET, HCRT, TAC1, NGFR, CHRM5, PIK3CA, AVP, AVPR1A, PLCD1, ADRA1B, CCK, GRM5, PTEN, GRPR, HCRTR1, HTR2A	Sleep Disorders	1
PLCB4	intracellular signaling cascade	CAMK2B, ADRA1B, MET, GRPR, HCRT, ITPR1, PIK3CA, AVP, CCK, NGFR, CHRM5, PIK3CG, GRM5, FRK, APP, SRC, AVPR1A, HCRTR1, CALM1, PLCD1, HTR2B, TAC1, CHRM3, HTR2A, PTEN, HCRTR2, OXT, GRIN1, FYN, MCHR1, GRM1, OXTR, INPP1, GHSR, KIT, PLCB1	Anxiety Disorder, Bipolar Spectrum Disorders, Down Syndrome, Obsessive Compulsive Disorder, Panic Disorder, Schizophrenia, Sleep Disorders	7
PLCD4	intracellular signaling cascade	PLCD1, PIK3CG, INPP1, PLCB1, FYN	Anxiety Disorder, Bipolar Spectrum Disorders, Down Syndrome, Obsessive Compulsive Disorder, Panic Disorder	5
PLCE1	metal ion homeostasis, positive regulation of MAP kinase activity, phosphorylation, regulation of phosphorus metabolic process, regulation of phospholipase activity, regulation of protein kinase activity, regulation of kinase activity, positive regulation of lipase activity, cytosolic calcium ion homeostasis, G-protein coupled receptor protein signaling pathway, cell surface receptor linked signa…	PIK3CG, PTEN, PIK3CA, SRC, FRK, PLCD1, ITPR1, PLCB1, INPP1, FYN	Bipolar Spectrum Disorders, Sleep Disorders	2
PLCG1	intracellular signaling cascade	NGFR, VEGFA, NTRK1, MET, PLCD1, NTRK2, PRKD1, PIK3CG, NTF3, CAMK2B, CALM1, PIK3CA, EGF, SRC, NGF, MAPK3, PTEN, SDC2, GSK3B, BDNF, PARK2, HLA-DRB1, GRIN2A, DAB1, CAMK4, SYN1, YWHAB, ITPR1, PTK2, NTRK3, GRIN2B, INPP1, HGF, EPHB2, KIT, PTPN11, PLCB1, ERBB4, ARHGEF7, SH3KBP1, GRIN1, FYN, TUB	Anxiety Disorder, Bipolar Spectrum Disorders, Down Syndrome, Obsessive Compulsive Disorder, Panic Disorder, Sleep Disorders	6
PLCG2	metal ion homeostasis, response to inorganic substance, regulation of ion transport, regulation of cell death, cytosolic calcium ion homeostasis, cell surface receptor linked signal transduction, response to organic substance, intracellular signaling cascade, negative regulation of cell death, negative regulation of programmed cell death, calcium ion homeostasis, cellular chemical homeostasis, re…	SRC, ITPR1, NTRK1, NTRK2, PIK3CG, PLCD1, GSK3B, CAMK4, PRKD1, CALM1, CAMK2B, PTEN, PIK3CA, NTRK3, FYN, ERBB4, SH3KBP1, INPP1, PTPN11, PLCB1	Anxiety Disorder, Bipolar Spectrum Disorders, Down Syndrome, Obsessive Compulsive Disorder, Panic Disorder, Schizophrenia, Sleep Disorders	7
PLD1	positive regulation of locomotion, response to organic substance, intracellular signaling cascade, response to peptide hormone stimulus, locomotory behavior, response to endogenous stimulus, regulation of cell migration, positive regulation of cell migration, behavior, regulation of locomotion, Ras protein signal transduction, regulation of cell motion, response to hormone stimulus	SRC, PLCD1, CASK, STXBP1, SNAP25, BIN1, PLCB1	Anxiety Disorder, Bipolar Spectrum Disorders, Down Syndrome, Obsessive Compulsive Disorder, Panic Disorder, Sleep Disorders	6
PLD2	membrane invagination, intracellular signaling cascade, endocytosis, negative regulation of cell communication	PLCD1, MAPK1, SNAP25, CASK, OPRM1, ALDOA, SRC, MAPK3, STXBP1, BIN1, ERBB4, BCL2, PLCB1, FYN	Anxiety Disorder, Bipolar Spectrum Disorders, Down Syndrome, Obsessive Compulsive Disorder, Panic Disorder, Sleep Disorders	6
PLEK	biological adhesion, negative regulation of molecular function, negative regulation of biosynthetic process, regulation of phosphorus metabolic process, regulation of phospholipase activity, cell projection organization, G-protein coupled receptor protein signaling pathway, cell surface receptor linked signal transduction, intracellular signaling cascade, positive regulation of catalytic activity…	PIK3CA, RAC1, PTEN, PRKD1, IGF1, INS, TSC2, SUCLG2, TSPO, SRC, THBS1, PTK2, SOD1, PLCD1	Sleep Disorders, Tuberous Sclerosis	2
PLP1	cell surface receptor linked signal transduction, regulation of membrane potential, regulation of action potential in neuron, cellular chemical homeostasis, synaptic transmission, glial cell differentiation, neurological system process, cell-cell signaling, chemical homeostasis, regulation of action potential, developmental maturation, ion homeostasis, gliogenesis, transmission of nerve impulse, …	SHH, FOLH1, DYX1C1, L1CAM, TSPO, MBP	Anxiety Disorder, Intellectual Disability, Schizophrenia, Sleep Disorders	4
PLXNA2	cell motility, cell surface receptor linked signal transduction, cell motion, hindbrain development, localization of cell, cell migration	TSPO, FYN, PLXNA4, GSK3B	Anxiety Disorder, Depressive Disorder, Schizophrenia	3
PLXNB1	regulation of cell development, positive regulation of cell differentiation, regulation of neuron projection development, cell motility, regulation of nervous system development, intracellular signaling cascade, regulation of neuron differentiation, cell motion, positive regulation of cellular component organization, regulation of axonogenesis, positive regulation of developmental process, regula…	SRC, SEMA5A, NTRK2, MET, PTEN, PLXNA4, NTRK3	Schizophrenia, Sleep Disorders	2
PMCH	metal ion homeostasis, circulatory system process, positive regulation of multicellular organismal process, cytosolic calcium ion homeostasis, G-protein coupled receptor protein signaling pathway, cell surface receptor linked signal transduction, negative regulation of synaptic transmission, blood circulation, negative regulation of transmission of nerve impulse, calcium ion homeostasis, feeding …	MTNR1B, HTR1B, IL8, GRM5, TAC1, HTR1E, HTR5A, NPY1R, HCRTR2, MC3R, MTNR1A, PTGER3, GRPR, OPRM1, AVPR1A, APP, ADRA1B, CHRM3, ADCY1, CHRM5, GRM4, HCRTR1, DRD4, DRD2, HTR1A, AVP, HTR2A, PIK3CA, ADRA2A, HTR2B, DRD3, HCRT, NPY, POMC, GRM7, CCK, GRM1, MCHR1, OXTR, CNR2, OPRD1, OXT, GRM8, HTR1D, CNR1, PNOC, NPY2R, ADORA3, RGS7, OPRK1, GHSR, NPY5R, PYY, OPRL1, PLCB1	Anxiety Disorder, Bipolar Spectrum Disorders, Down Syndrome, Obsessive Compulsive Disorder, Panic Disorder, Schizophrenia, Sleep Disorders	7
PMP22	regulation of membrane potential, cellular component morphogenesis, regulation of action potential in neuron, cellular chemical homeostasis, synaptic transmission, regulation of cell proliferation, neurological system process, cell-cell signaling, chemical homeostasis, regulation of action potential, ion homeostasis, transmission of nerve impulse, homeostatic process, cellular ion homeostasis, ne…	GAS2	Sleep Disorders, Tuberous Sclerosis	2
PNMT	amine biosynthetic process, nitrogen compound biosynthetic process, catechol metabolic process, phenol metabolic process, biogenic amine metabolic process, cellular amino acid derivative metabolic process, catecholamine metabolic process, diol metabolic process, catecholamine biosynthetic process	POMC, TH, NPY, MAOB, MAOA, TAC1, COMT, HTR7, SLC6A2, DDC, DBH, OXT	Anxiety Disorder, Attention Deficit Hyperactivity Disorder, Bipolar Spectrum Disorders, Down Syndrome, Obsessive Compulsive Disorder, Panic Disorder, Sleep Disorders	7
POMT1	extracellular structure organization	DMD, POMGNT1	Intellectual Disability	1
POU1F1	forebrain development, positive regulation of transcription, positive regulation of cellular biosynthetic process, positive regulation of nucleobase, nucleoside, nucleotide and nucleic acid metabolic process, positive regulation of nitrogen compound metabolic process, positive regulation of transcription, DNA-dependent, positive regulation of macromolecule biosynthetic process, positive regulatio…	CREBBP, PTEN, NF1, ESR1	Intellectual Disability	1
POU3F2	telencephalon development, forebrain development, regulation of multicellular organism growth, regulation of cell development, cerebral cortex development, pallium development, regulation of neuron projection development, cell motility, positive regulation of transcription, positive regulation of multicellular organismal process, regulation of membrane potential, cell proliferation, positive regu…	PTEN, GABRB3, SLIT3, MYT1L, FABP7, OTX1, OXT, EGR2, CUX2	Bipolar Spectrum Disorders, Schizophrenia, Sleep Disorders	3
POU3F3	telencephalon development, forebrain development, negative regulation of biosynthetic process, regulation of cell death, cerebral cortex development, negative regulation of apoptosis, pallium development, cell motility, positive regulation of transcription, cell proliferation, positive regulation of cellular biosynthetic process, negative regulation of cell death, positive regulation of nucleobas…	DLX2, FOXP2, PTEN, TBR1, CREBBP	Intellectual Disability	1
PPARA	circulatory system process, negative regulation of biosynthetic process, positive regulation of transcription, negative regulation of cell differentiation, positive regulation of cellular biosynthetic process, response to nutrient levels, response to organic substance, positive regulation of nucleobase, nucleoside, nucleotide and nucleic acid metabolic process, blood circulation, response to pept…	APOE, RARG, CNR1, TNF, VEGFA, MAPK3, TSPO, PTGS2, TGFB1, NR2E1, CCL2, CLOCK, RARA, FABP3, GSK3B, FABP5, INSIG1, POMC, CTNNB1, NR4A2, PER2, ESR2, FABP7, RARB, IL10, IL6, RXRG, PRODH, MED12, CYP1A1, RXRA, PON1, NPAS2, LEP, AR, NPY, FAT1, SRC, IGF1, CREBBP, VLDLR, PDZK1, ESR1	Schizophrenia	1
PPARD	biological adhesion, negative regulation of biosynthetic process, positive regulation of cell differentiation, cell motility, regulation of membrane potential, cell proliferation, regulation of action potential in neuron, regulation of protein kinase cascade, cellular chemical homeostasis, cell motion, female pregnancy, response to wounding, regulation of cell proliferation, developmental growth,…	CTNNB1, VEGFA, NR2E1, NR4A2, HDAC4, RORA, INS, ESR2, CREBBP, TNF, VGF, LEP, AR, RARB, ESR1, RXRG, RARG, RARA, SRC, PTGS2, GRIN2B	Bipolar Spectrum Disorders, Schizophrenia, Sleep Disorders	3
PPARG	circulatory system process, negative regulation of molecular function, negative regulation of biosynthetic process, regulation of cell development, positive regulation of cell differentiation, positive regulation of transcription, negative regulation of cell differentiation, positive regulation of cellular biosynthetic process, response to nutrient levels, regulation of nervous system development…	MC4R, CAMK4, SERPINE1, TNF, RARB, INS, CTNNB1, MAPK1, IL10, HSD11B1, AR, LEP, PON1, HDAC4, ESR1, NR4A2, ESR2, FABP3, MTNR1B, WNT1, APOE, IL8, IL4, GSK3B, CCL2, MTHFR, RORA, NR2E1, RARG, TGFB1, RARA, ZBTB20, VEGFA, RXRA, EHMT1, SRC, NEDD4, ADK, TSPO, IGF1, IL6, INSIG1, THBS1, NPY, PTEN, RXRG, POMC, CREBBP, IL2, TCF7L2, EGR2, PTGS2, GRIP1, MED12, CNR1, FOXO1, CYP19A1, SETDB1, CDK5, CYP7A1	Epilepsy, Schizophrenia, Sleep Disorders	3
PPARGC1A	positive regulation of transcription, positive regulation of cellular biosynthetic process, response to nutrient levels, intracellular signaling cascade, positive regulation of nucleobase, nucleoside, nucleotide and nucleic acid metabolic process, positive regulation of nitrogen compound metabolic process, positive regulation of transcription, DNA-dependent, cellular chemical homeostasis, positiv…	NPAS2, CAMK4, WNT1, ESR1, CREBBP, CLOCK, GSK3B, MAPK1, RORA, TGFB1, DMD, NDUFB6, ESR2, LEP, MAPK3, RXRA, VEGFA, TNF, INS, MED12, EGR2	Bipolar Spectrum Disorders, Depressive Disorder, Schizophrenia, Sleep Disorders	4
PPARGC1B	response to corticosteroid stimulus, positive regulation of transcription, positive regulation of cellular biosynthetic process, response to organic substance, intracellular signaling cascade, positive regulation of nucleobase, nucleoside, nucleotide and nucleic acid metabolic process, positive regulation of nitrogen compound metabolic process, response to endogenous stimulus, positive regulation…	CREBBP, ESR1, SRC	Sleep Disorders	1
PPM1A	positive regulation of transcription, cell surface receptor linked signal transduction, positive regulation of cellular biosynthetic process, positive regulation of nucleobase, nucleoside, nucleotide and nucleic acid metabolic process, positive regulation of nitrogen compound metabolic process, regulation of protein kinase cascade, positive regulation of transcription, DNA-dependent, positive reg…	AANAT, MAPK1, GSK3B, CACNA1C, MAP2K1	Depressive Disorder	1
PPP1R15A	response to organic substance	TSC2	Tuberous Sclerosis	1
PPP1R2	regulation of phosphorus metabolic process, regulation of phosphate metabolic process	GSK3B	Bipolar Spectrum Disorders	1
PPP2CA	negative regulation of molecular function, regulation of cell death, regulation of phosphorus metabolic process, regulation of protein kinase activity, regulation of kinase activity, response to organic substance, intracellular signaling cascade, regulation of MAP kinase activity, regulation of protein kinase cascade, positive regulation of cell death, regulation of programmed cell death, second-…	GSK3B, SRC, GABRB3, IL8, EGF, CACNA1C, MAPK1, APC, CACNB2, TSPO, HDAC4, MAPT, SMG6, YWHAZ, SCN2A, SOD1, MAPK3, INS, DRD2, YWHAE, HS3ST5, GAD1, YWHAB, SLC6A4	Sleep Disorders	1
PPP2R2A	response to organic substance, response to organic cyclic substance, response to alkaloid, phosphorus metabolic process, phosphate metabolic process	CACNB2, YWHAE, EGF, SMG6, ITPR1, YWHAB, CACNA1C, DRD2, YWHAZ, DAPK1, PPP1R1B	Schizophrenia, Sleep Disorders	2
PPP3CA	calcium ion transport, response to amine stimulus, regulation of membrane potential, response to organic substance, response to organic nitrogen, response to endogenous stimulus, cellular chemical homeostasis, synaptic transmission, response to amphetamine, metal ion transport, neurological system process, cell-cell signaling, regulation of system process, chemical homeostasis, striated muscle ce…	CAMK2B, PDE4A, CALM1, TSPO, MET, SRC, GSK3B, SOD1, NOS1, ITPR1, MAPK3, LASP1, ADCY1, AVP, MAPT, CACNA1C, FRK, MAPK1, PTEN, ADRB2, PPP1R1B, GABRA1, PDE4B	Schizophrenia, Sleep Disorders	2
PPP3CB	calcium ion transport, regulation of membrane potential, response to organic substance, cellular chemical homeostasis, synaptic transmission, metal ion transport, neurological system process, cell-cell signaling, regulation of system process, chemical homeostasis, striated muscle cell differentiation, ion transport, regulation of excitatory postsynaptic membrane potential, ion homeostasis, negati…	CAMK2B, CACNA1C, MAPK1, GSK3B, ITPR1, MAPK3, NOS1, CALM1, SRC, PDE4A, PDE4B, PPP1R1B	Attention Deficit Hyperactivity Disorder, Schizophrenia, Sleep Disorders	3
PPP3CC	regulation of cell death, positive regulation of cell death, regulation of programmed cell death, regulation of apoptosis, positive regulation of apoptosis, positive regulation of programmed cell death	CACNA1C, NRG1, CAMK2B, NOS1, MAPK3, GABRA4, PPP1R1B, PDE4A, DAO, DAOA, ZNF804A, CALM1, PDE4B, GSK3B, PNOC, BIN1, PLCB1, BCL2, MAPK1, MARK1	Anxiety Disorder, Bipolar Spectrum Disorders, Down Syndrome, Schizophrenia	4
PPP3R1	regulation of cell death, positive regulation of cell death, regulation of programmed cell death, regulation of apoptosis, positive regulation of apoptosis, positive regulation of programmed cell death	ATP2B2, CAMK4, DAPK1, CACNA1C, VEGFA, NRG1, ITPR1, MAPK3, MAPK1, CALM1, PPP1R1B, EGR2, CACNA1B	Schizophrenia, Sleep Disorders	2
PPT1	regulation of neuron apoptosis, regulation of cell death, negative regulation of apoptosis, membrane invagination, negative regulation of cell death, endocytosis, negative regulation of programmed cell death, cellular chemical homeostasis, synaptic transmission, regulation of programmed cell death, positive regulation of cellular component organization, neurological system process, regulation of …	GAD2, GAP43, STX1A	Schizophrenia, Sleep Disorders	2
PRDM1	negative regulation of biosynthetic process, positive regulation of macromolecule metabolic process, positive regulation of gene expression, regulation of transcription from RNA polymerase II promoter	MAOA, BCL2, MAOB	Depressive Disorder	1
PRDX2	response to inorganic substance, positive regulation of MAP kinase activity, negative regulation of molecular function, regulation of cell death, phosphorylation, negative regulation of apoptosis, regulation of phosphorus metabolic process, negative regulation of cell differentiation, regulation of protein kinase activity, regulation of kinase activity, cell proliferation, response to organic sub…	EEF1A2, ESR1	Fragile X Syndrome	1
PRKAA1	positive regulation of MAP kinase activity, negative regulation of biosynthetic process, phosphorylation, regulation of phosphorus metabolic process, regulation of protein kinase activity, regulation of kinase activity, intracellular signaling cascade, regulation of MAP kinase activity, positive regulation of catalytic activity, positive regulation of kinase activity, protein amino acid phosphory…	PIK3CA, YWHAE, TSC1, PTEN, CSNK1D, MAPK1, MAPK3, PIK3CG, LEPR, HDAC4, CSNK1E, YWHAZ, LEP, GRIK2	Schizophrenia, Sleep Disorders	2
PRKAA2	phosphorylation, protein amino acid phosphorylation, protein heterooligomerization, phosphorus metabolic process, phosphate metabolic process, steroid metabolic process	TSC2, PIK3CA, TSC1, PTEN, MAPK3, HDAC6, HDAC4, PIK3CG, MAPK1, LEPR, LEP	Schizophrenia, Sleep Disorders, Tuberous Sclerosis	3
PRKAB1	protein heterooligomerization	TSC1, LEP, PIK3CG, LEPR	Schizophrenia, Sleep Disorders	2
PRKACG	phosphorylation, regulation of phosphorus metabolic process, regulation of protein kinase activity, regulation of kinase activity, response to organic substance, intracellular signaling cascade, response to endogenous stimulus, positive regulation of catalytic activity, positive regulation of kinase activity, protein amino acid phosphorylation, regulation of transferase activity, regulation of ph…	KCNMA1, YWHAB, CREBBP, ATP2B2, CTNNB1, YWHAE, GRIN2A, ITPR1, ADRB2, ADCY1, NOS1, PDE4A, GSK3B, GRIA3, CACNB2, PTK2, MAPK1, CACNA1C, OMG, SCN1A, MAPK3, KCNJ3, AR, YWHAZ, NGFR, GRIN2B, GRIN1, PDE4B, GNAS, PPP1R1B	Schizophrenia, Sleep Disorders	2
PRKAG1	phosphorylation, regulation of phosphorus metabolic process, regulation of protein kinase activity, regulation of kinase activity, positive regulation of catalytic activity, positive regulation of kinase activity, protein amino acid phosphorylation, protein heterooligomerization, regulation of transferase activity, regulation of phosphorylation, regulation of phosphate metabolic process, positive…	MAPK3, TSC1, AGRP, LEP, ENO2, LEPR, CBS	Schizophrenia, Sleep Disorders	2
PRKAG2	negative regulation of molecular function, regulation of phosphorus metabolic process, regulation of protein kinase activity, regulation of kinase activity, nitrogen compound biosynthetic process, intracellular signaling cascade, positive regulation of catalytic activity, positive regulation of kinase activity, positive regulation of macromolecule metabolic process, regulation of transferase acti…	TSC1, LEP, LEPR, ENO2, CBS	Schizophrenia, Sleep Disorders	2
PRKAG3	intracellular signaling cascade, protein kinase cascade	PIK3CG, ENO2, TSC1, CBS	Schizophrenia, Sleep Disorders	2
PRKAR1A	regulation of phosphorus metabolic process, regulation of protein kinase activity, regulation of kinase activity, response to organic substance, intracellular signaling cascade, response to endogenous stimulus, positive regulation of catalytic activity, positive regulation of kinase activity, regulation of transferase activity, regulation of phosphorylation, regulation of phosphate metabolic proc…	HRAS, ADRB2, RPS6KA3, DYRK1A, PTK2, NF1, OMG, RAF1, MAPT	Intellectual Disability	1
PRKAR2A	regulation of phosphorus metabolic process, regulation of protein kinase activity, regulation of kinase activity, response to organic substance, intracellular signaling cascade, response to endogenous stimulus, positive regulation of catalytic activity, positive regulation of kinase activity, regulation of transferase activity, regulation of phosphorylation, regulation of phosphate metabolic proc…	ADRB2, OMG, PTK2, NOS1, ADCY1, PDE4A, MAPK1, MAPK3, GSK3B, GNAS, DTNBP1, PDE4B, PPP1R1B	Schizophrenia, Sleep Disorders	2
PRKAR2B	learning or memory, regulation of phosphorus metabolic process, regulation of protein kinase activity, regulation of kinase activity, response to organic substance, intracellular signaling cascade, response to endogenous stimulus, positive regulation of catalytic activity, positive regulation of kinase activity, behavior, neurological system process, regulation of transferase activity, regulation…	PDE4A, GSK3B, TUBGCP5, CSNK1D, MAPK1, YWHAE, MAPK3, ADCY1, PTK2, OMG, CSNK1E, LASP1, NOS1, ADRB2, PPP1R1B, GNAS, PDE4B, AVPR1B, PAFAH1B1	Schizophrenia, Sleep Disorders	2
PRKCA	metal ion homeostasis, response to inorganic substance, negative regulation of molecular function, negative regulation of biosynthetic process, regulation of secretion, learning or memory, regulation of cell death, phosphorylation, positive regulation of locomotion, response to corticosteroid stimulus, regulation of phosphorus metabolic process, cell part morphogenesis, cell projection organizati…	TRPM1, KCNQ2, MBP, SLC1A1, AVPR1A, ADCY1, GRM5, RXRG, SLC6A3, SRC, PIK3CA, CTNNB1, ABCB1, DLG4, GRIN1, ITPR1, MAPK3, ATP2B2, GRID1, GSK3B, IL6, YWHAB, CD38, ERBB4, SNAP25, PTK2, SDC2, YWHAZ, OPRD1, PLCD1, TSC1, YWHAE, FYN, RARA, VIP, NPAS2, GRIN2A, NOS1, HLA-A, TSPO, CLOCK, EGF, STXBP1, GNAS, GRM7, GABRB3, GRM1, GRIN2B, INADL, ADRA1B, PIK3CG, RGS7, NRAS, PTPN11, KIT, GFAP, PTGIR, HES1, CASP3, BCL…	Anxiety Disorder, Bipolar Spectrum Disorders, Down Syndrome, Obsessive Compulsive Disorder, Panic Disorder, Schizophrenia	6
PRKCE	regulation of cell death, phosphorylation, regulation of phosphorus metabolic process, intracellular signaling cascade, positive regulation of cell death, regulation of programmed cell death, protein amino acid phosphorylation, regulation of apoptosis, positive regulation of apoptosis, positive regulation of programmed cell death, regulation of phosphorylation, regulation of phosphate metabolic p…	GAD1, IL2, PIK3CG, MAPK1, SRC, GAD2, CAMTA1, YWHAZ, ALDH1A3, GRM5, PRKD1, ADCY1, YWHAB, MAPK3, CACNA1B, GRIN1, FYN, OPRD1	Schizophrenia, Sleep Disorders	2
PRKCG	learning or memory, phosphorylation, intracellular signaling cascade, positive regulation of nucleobase, nucleoside, nucleotide and nucleic acid metabolic process, positive regulation of nitrogen compound metabolic process, positive regulation of macromolecule metabolic process, protein amino acid phosphorylation, behavior, neurological system process, phosphorus metabolic process, phosphate meta…	ADCY5, MAP2K1, GFAP, GRIN2B, CLOCK, SLC6A3, NPAS2, MAPK1, YWHAE, RARA, RXRG, GRM5	Attention Deficit Hyperactivity Disorder, Depressive Disorder	2
PRKCH	phosphorylation, intracellular signaling cascade, protein amino acid phosphorylation, phosphorus metabolic process, phosphate metabolic process	ALDH1A3, MAPK3, SRC, PRKD1, MAPK1, PIK3CG, ALOX5AP, MAP2K1, TRPV1	Depressive Disorder, Sleep Disorders	2
PRKCQ	regulation of secretion, phosphorylation, regulation of establishment of protein localization, positive regulation of cellular biosynthetic process, response to organic substance, intracellular signaling cascade, response to organic cyclic substance, response to peptide hormone stimulus, regulation of cellular localization, response to endogenous stimulus, positive regulation of macromolecule bio…	PIK3CG, GRM5, HLA-A, MAPK1, MAPK3, SRC, HLA-DRB1	Sleep Disorders	1
PRKCZ	negative regulation of molecular function, learning or memory, regulation of cell death, phosphorylation, negative regulation of apoptosis, regulation of phosphorus metabolic process, regulation of establishment of protein localization, regulation of phospholipase activity, regulation of protein kinase activity, regulation of kinase activity, positive regulation of lipase activity, positive regul…	FYN, NGFR, IL2, GSK3B, MBP, DLG2, CASP9, MAPK1, GABRD, ESR1, CASP3, NGF, GRM5, DLG3	Bipolar Spectrum Disorders	1
PRKG1	forebrain development, phosphorylation, cell projection organization, cell motility, cell motion, neuron migration, protein amino acid phosphorylation, localization of cell, cell migration, neuron development, phosphorus metabolic process, phosphate metabolic process, neuron differentiation, neuron projection development	GSK3B, ITPR1, MAPK1, LASP1, CSNK1D, KCNMA1, CACNA1C, NOS1, NGFR, OMG, YWHAZ, ADCY1, MAPK3, YWHAE, CSNK1E, PDE4A, ATP2B2, YWHAB, CD38, GTF2I, PDE4B, FOXO1, HCN1	Attention Deficit Hyperactivity Disorder, Fragile X Syndrome, Schizophrenia, Sleep Disorders	4
PRNP	response to inorganic substance, regulation of cell death, negative regulation of apoptosis, negative regulation of cell death, negative regulation of programmed cell death, cellular chemical homeostasis, regulation of programmed cell death, regulation of apoptosis, response to metal ion, di-, tri-valent inorganic cation homeostasis, cation homeostasis, chemical homeostasis, cellular di-, tri-val…	YWHAZ, ITGB3, TSPO, SCN2A, MAPT, TSPAN7, APOE, DPP6, APP, MOG, FYN, DNM1, BHMT, LAMB1, GFAP, BCL2	Attention Deficit Hyperactivity Disorder, Bipolar Spectrum Disorders, Down Syndrome, Epilepsy, Intellectual Disability, Schizophrenia, Sleep Disorders	7
PROKR2	G-protein coupled receptor protein signaling pathway, cell surface receptor linked signal transduction, rhythmic process, circadian rhythm	GRM5, MCHR1, GRPR, HTR2A, APP, CHRM3, GRM1, CHRM5, GHSR, ADRA1B, HTR2B, CCK, AVPR1A, AVP, OXT, OXTR, TAC1, PLCB1, HCRTR1, HCRTR2	Bipolar Spectrum Disorders, Depressive Disorder, Epilepsy	3
PROM1	neurological system process	IGF1, IL6, AR, KIT, KRT8	Fragile X Syndrome	1
PRPF6	positive regulation of transcription, positive regulation of cellular biosynthetic process, positive regulation of nucleobase, nucleoside, nucleotide and nucleic acid metabolic process, positive regulation of nitrogen compound metabolic process, positive regulation of transcription, DNA-dependent, positive regulation of macromolecule biosynthetic process, positive regulation of macromolecule meta…	ESR1, CTNNB1, AR, YWHAB	Schizophrenia	1
PRR5	positive regulation of locomotion, regulation of cell migration, positive regulation of cell migration, regulation of locomotion, regulation of cell motion	TSC1, TSC2	Bipolar Spectrum Disorders	1
PSEN1	telencephalon development, forebrain development, regulation of neuron apoptosis, metal ion homeostasis, biological adhesion, positive regulation of MAP kinase activity, negative regulation of molecular function, regulation of cell development, learning or memory, regulation of cell death, cerebral cortex development, phosphorylation, negative regulation of apoptosis, pallium development, blood v…	LEP, INS, APP, APOE, NTRK2, TSPO, BDNF, GSK3B, NGFR, CTNNB1, GRIN2A, PARK2, MAPT, CREBBP, SRC, APBA2, RELN, ERBB4, CTNNA3, TCF7L2, GRIN1, GRIN2B, GFAP, BCL2	Depressive Disorder, Down Syndrome, Intellectual Disability, Schizophrenia, Sleep Disorders	5
PSEN2	forebrain development, circulatory system process, calcium ion transport, learning or memory, regulation of cell death, negative regulation of apoptosis, regulation of phosphorus metabolic process, regulation of protein kinase activity, regulation of kinase activity, positive regulation of multicellular organismal process, cell surface receptor linked signal transduction, memory, intracellular si…	RYR3, NGF, CYP17A1, NGFR, APBA2, APOE, MAPT, GSK3B, APP, CSNK1D, ESR1, TSPO, CTNNB1, ERBB4, CYP19A1, GFAP	Down Syndrome, Schizophrenia, Sleep Disorders	3
PSMB6	negative regulation of molecular function, positive regulation of catalytic activity, positive regulation of macromolecule metabolic process, positive regulation of molecular function, negative regulation of catalytic activity	PSMB5	Anxiety Disorder, Fragile X Syndrome, Tuberous Sclerosis	3
PSMB7	negative regulation of molecular function, positive regulation of catalytic activity, positive regulation of macromolecule metabolic process, positive regulation of molecular function, negative regulation of catalytic activity	PSMB5	Fragile X Syndrome	1
PSMD4	negative regulation of molecular function, positive regulation of catalytic activity, positive regulation of macromolecule metabolic process, positive regulation of molecular function, negative regulation of catalytic activity	UBE3A, EHMT1, UBE2A, NEDD4, THBS1, SOD1, RFWD2, TSPO, PARK2	Sleep Disorders	1
PSMD9	negative regulation of molecular function, regulation of secretion, positive regulation of transcription, positive regulation of cellular biosynthetic process, positive regulation of nucleobase, nucleoside, nucleotide and nucleic acid metabolic process, regulation of cellular localization, positive regulation of nitrogen compound metabolic process, positive regulation of catalytic activity, posit…	RFWD2	Anxiety Disorder, Bipolar Spectrum Disorders, Depressive Disorder, Down Syndrome, Schizophrenia, Sleep Disorders	6
PTCH1	regulation of multicellular organism growth, cell surface receptor linked signal transduction, cell proliferation, response to nutrient levels, response to organic substance, response to organic cyclic substance, response to endogenous stimulus, regulation of cell proliferation, response to vitamin, response to steroid hormone stimulus, negative regulation of multicellular organismal process, mam…	NEDD4, WNT2, PTEN, SHH, CTNNB1, TGFB1, KCNMA1, TSPO, MET, WNT1, DLX2, GPC6, NTRK1	Sleep Disorders	1
PTGDR	G-protein coupled receptor protein signaling pathway, cell surface receptor linked signal transduction	VIP, AVP, DRD3, ADORA2A, MAPK3, MC4R, POMC, DRD1, MC3R, ADRB2, ADCY1, MAPK1	Sleep Disorders	1
PTGDS	locomotory behavior, behavior, rhythmic process, circadian rhythm	ESR1, LEP, PTGS2	Schizophrenia, Sleep Disorders	2
PTGER4	G-protein coupled receptor protein signaling pathway, cell surface receptor linked signal transduction, intracellular signaling cascade, cyclic-nucleotide-mediated signaling, cAMP-mediated signaling, second-messenger-mediated signaling, G-protein signaling, coupled to cyclic nucleotide second messenger, G-protein signaling, coupled to cAMP nucleotide second messenger	IL8, DRD1, MC4R, SRC, ADRB2, ADORA2A, MC3R, VIP, AVP, PDE4A, TSPO, POMC, TNF, IL6, ADCY1, IL10, DRD5, PTGS2, GNAS, OXT, HTR4, HTR6, HTR7, LHCGR, PTGIR, VIPR1, BCL2	Bipolar Spectrum Disorders, Schizophrenia, Sleep Disorders	3
PTGFR	G-protein coupled receptor protein signaling pathway, cell surface receptor linked signal transduction	OXTR, OXT, AVPR1A, TAC1, APP, MCHR1, CHRM3, CCK, PLCB1, ESR1, GRM5, LHCGR, GRM1, ADRA1B, HCRTR1, HTR2B, HTR2A, HCRTR2, AVP, CHRM5	Bipolar Spectrum Disorders	1
PTGS1	circulatory system process, regulation of secretion, response to corticosteroid stimulus, positive regulation of multicellular organismal process, response to organic substance, blood circulation, response to organic nitrogen, regulation of cellular localization, regulation of amine transport, response to endogenous stimulus, regulation of cell proliferation, response to steroid hormone stimulus,…	TDO2, VEGFA, NRG1, HTR2C, TNF, WNT1, CTNNB1, PTGER3, NOS1, GSK3B, APC, HTR2A, ESR1, PTGS2	Schizophrenia, Sleep Disorders	2
PTH	metal ion homeostasis, regulation of cell death, activation of adenylate cyclase activity, regulation of cAMP metabolic process, regulation of cAMP biosynthetic process, positive regulation of transcription, positive regulation of adenylate cyclase activity, G-protein coupled receptor protein signaling pathway, cell surface receptor linked signal transduction, positive regulation of cellular bios…	AR, IL6, ADRB2, GHRL, ADCY1, CTNNB1, TSPO, ESR1, NPY, IL2, LEP, SRC, CCK, NFIL3, APOE, PRL, INS, TAC1, NR4A2, ADORA2A, TNF, TGFB1, MC3R, MC4R, IGF2, POMC, VIP, AVP, IGF1, DRD1, CCL2	Sleep Disorders	1
PTK2B	metal ion homeostasis, response to inorganic substance, biological adhesion, positive regulation of MAP kinase activity, phosphorylation, positive regulation of locomotion, blood vessel development, regulation of phosphorus metabolic process, cell projection organization, cell motility, regulation of protein kinase activity, regulation of kinase activity, cytosolic calcium ion homeostasis, cell s…	SRC, DLG3, CAMK2B, ITGB3, GRIN2A, MAPT, PTEN, DLGAP3, PTK2, INS, EPS8, TNF, IL8, ITGA4, VEGFA, GRIA3, IL2, TSPO, GRID2, GSK3B, NOS1, GRIN1, INADL, GRID1, GRIK2, FYN, GRIK3, DLG4, SH3KBP1, GRIN2B, CRK, PRKCB, CRKL	Depressive Disorder, Epilepsy, Schizophrenia, Sleep Disorders	4
PTK7	biological adhesion, phosphorylation, cellular component morphogenesis, protein amino acid phosphorylation, phosphorus metabolic process, phosphate metabolic process, cell morphogenesis, cell adhesion	CCK, DLG3, POMC, DLG2	Panic Disorder	1
PTN	learning or memory, cell surface receptor linked signal transduction, enzyme linked receptor protein signaling pathway, regulation of cell proliferation, behavior, neurological system process, learning, positive regulation of cell proliferation	NR4A2, VEGFA, FYN, RETN, WNT2	Anxiety Disorder, Bipolar Spectrum Disorders, Down Syndrome, Obsessive Compulsive Disorder, Panic Disorder	5
PTPN21	phosphorus metabolic process, phosphate metabolic process	HCRT, SRC, FYN	Schizophrenia, Sleep Disorders	2
PTPN22	cell surface receptor linked signal transduction, phosphorus metabolic process, phosphate metabolic process	ERBB4, FYN, MAPK1	Bipolar Spectrum Disorders, Epilepsy	2
PTPRA	phosphorylation, cell surface receptor linked signal transduction, response to organic substance, response to peptide hormone stimulus, enzyme linked receptor protein signaling pathway, transmembrane receptor protein tyrosine kinase signaling pathway, response to endogenous stimulus, protein amino acid phosphorylation, response to insulin stimulus, response to hormone stimulus, phosphorus metabol…	MAPK1, SRC, ABAT, MAPK3, INS, PTK2, CALM1, FYN	Schizophrenia, Sleep Disorders	2
PTPRD	cell surface receptor linked signal transduction, enzyme linked receptor protein signaling pathway, phosphorus metabolic process, phosphate metabolic process	MAPK1, PTEN, SRC, ERBB4	Anxiety Disorder, Bipolar Spectrum Disorders, Down Syndrome, Epilepsy, Obsessive Compulsive Disorder, Sleep Disorders	6
PTPRF	regulation of neuron apoptosis, biological adhesion, regulation of cell development, regulation of cell death, positive regulation of cell differentiation, regulation of neuron projection development, cell surface receptor linked signal transduction, regulation of nervous system development, regulation of neuron differentiation, enzyme linked receptor protein signaling pathway, synaptic transmiss…	PTEN, CTNNB1, IL1RAPL1, CREBBP, SLC6A4, FYN	Schizophrenia, Sleep Disorders	2
PTPRG	cell surface receptor linked signal transduction, enzyme linked receptor protein signaling pathway, transmembrane receptor protein tyrosine kinase signaling pathway, phosphorus metabolic process, phosphate metabolic process	CNTN4, ERBB4, CNTN6, DLG4, MAPK3, CTNNB1, CNTN3, MAPK1	Bipolar Spectrum Disorders, Schizophrenia	2
[truncated: 331 more rows]

## Sheet: GSE18123gpl570_PBC∩NBC_signif
Significant PBC∩NBC genes in GSE18123gpl570
[truncated: 926 more rows]

## Sheet: GSE25507_PBC∩NBC_significant
Significant PBC∩NBC genes in GSE25507
[truncated: 533 more rows]

## Sheet: GSE42133_PBC∩NBC_significant
Significant PBC∩NBC genes in GSE42133
[truncated: 215 more rows]

[truncated: 1 more sheets: PBC∩NBC_significant_3datasets]
